# Supplementary material for: Leishmania infection induces a limited differential gene expression in the sand fly midgut
Source: BMC Genomics. 2020 Sep 4;21:608. doi: 10.1186/s12864-020-07025-8 (PMC7487717; doi:10.1186/s12864-020-07025-8)
Supplement: Supplementary file 1 — Additional file 1 : Table S1 Summary of the Lu. longipalpis midgut transcripts. [file 12864_2020_7025_MOESM1_ESM.xlsx]

## Sheet: lulogut8RSEMTPM
Name	Seq size DNA	Comments - Best Match	DBase	Evalue	SigP Result	MW	Best match to KOG database	Evalue	General class	Best match to SWISSP protein database	E value
lulogut39814	27627	Serine/Threonine protein kinases - 15 OH-glycosylation sites - 15 NetOglyc sites	SMART	4e-85	IND	1028.3	Ca2+/calmodulin-dependent protein kinase, EF-Hand protein superfamily	4e-85	Signal transduction mechanisms	Twitchin	0
lulogut46716	17241	uncharacterized protein loc108123944 isoform x26 drosophila bipectinata - 19 OH-glycosylation sites - 19 NetOglyc sites			CYT	613.093	Nidogen and related basement membrane protein proteins		Cell wall/membrane/envelope biogenesis, Extracellular structures	Neurogenic locus notch homolog protein 1	4e-93
lulogut40312	15621	XP_001845800.1 very low-density lipoprotein receptor Culex quinquefasciatus - probable fragment - signalP detected	REFSEQ-INVERTEBRATE	0	SIG	577.771	Low-density lipoprotein receptors containing Ca2+-binding EGF-like domains	0	Signal transduction mechanisms	Low-density lipoprotein receptor-related protein 1B	0
lulogutSigP-40311	15615	XP_001845800.1 very low-density lipoprotein receptor Culex quinquefasciatus - probable fragment - signalP detected	REFSEQ-INVERTEBRATE	0	SIG	578.865	Low-density lipoprotein receptors containing Ca2+-binding EGF-like domains	0	Signal transduction mechanisms	Low-density lipoprotein receptor-related protein 1B	0
lulogut45027	15327	E3 ubiquitin-protein ligase UBR4 - 15 OH-glycosylation sites - 15 NetOglyc sites	PFAM	0	CYT	564.813	Zn-binding protein Push	0	Signal transduction mechanisms	Protein purity of essence	0
lulogut39361	14328	NP_649995.2 BIR repeat containing ubiquitin-conjugating enzyme isoform A - 12 OH-glycosylation sites - 12 NetOglyc sites	DROSOPH	0	CYT	530.067	Ubiquitin-conjugating enzyme	0	Posttranslational modification, protein turnover, chaperones	Baculoviral IAP repeat-containing protein 6	0
lulogut44391	13674	Dyneins heavy chain	KOG	0	CYT	521.058	Dyneins, heavy chain	0	Cytoskeleton	Dynein heavy chain, cytoplasmic	0
lulogut20108	13047	Beta-spectrin - probable fragment	KOG	2e-22	CYT	499.819	Beta-spectrin	2e-22	Cytoskeleton	Nesprin-1	1e-180
lulogut19138	12597	Dyneins heavy chain	KOG	0	CYT	483.633	Dyneins, heavy chain	0	Cytoskeleton	Dynein heavy chain 5, axonemal	0
lulogut40825	12288	Netrin axonal chemotropic factor - 13 OH-glycosylation sites - signalP detected	KOG	4e-70	SIG	454.142	Extracellular matrix glycoprotein Laminin subunits alpha and gamma	4e-70	Extracellular structures	Laminin subunit alpha	0
lulogut40826	12165	Netrin axonal chemotropic factor - 15 OH-glycosylation sites - signalP detected	KOG	4e-70	SIG	449.739	Extracellular matrix glycoprotein Laminin subunits alpha and gamma	4e-70	Extracellular structures	Laminin subunit alpha	0
lulogut55024	11892	XP_001847712.1 cytoplasmic dynein heavy chain Culex quinquefasciatus - probable fragment	REFSEQ-INVERTEBRATE	0	CYT	451.819	Dyneins, heavy chain	0	Cytoskeleton	Cytoplasmic dynein 2 heavy chain 1	0
lulogut37448	11202	Multifunctional pyrimidine synthesis protein CAD (includes carbamoyl-phophate synthetase	KOG	0	CYT	414.42	Multifunctional pyrimidine synthesis protein CAD (includes carbamoyl-phophate synthetase, aspartate transcarbamylase, and glutamine amidotransferase)	0	General function prediction only	CAD protein	0
lulogutSigP-40825	11049	Netrin axonal chemotropic factor - 13 OH-glycosylation sites - signalP detected	KOG	3e-71	SIG	410.557	Extracellular matrix glycoprotein Laminin subunits alpha and gamma	3e-71	Extracellular structures	Laminin subunit alpha	0
lulogutSigP-15216	10938	Cubilin multiligand receptor mediating cobalamin absorption - signalP detected	KOG	1e-25	SIG	406.471	Cubilin, multiligand receptor mediating cobalamin absorption	1e-25	Coenzyme transport and metabolism	Cubilin homolog	0
lulogut44244	10905	Cadherin EGF LAG seven-pass G-type receptor - probable fragment - 3 predicted membrane helices	KOG	0	CYT	400.009	Uncharacterized conserved protein, contains laminin, cadherin and EGF domains	0	Signal transduction mechanisms	Fat-like cadherin-related tumor suppressor homolog	0
lulogut53273	10533	Dystrophin-like protein	KOG	0	CYT	402.193	Dystrophin-like protein	0	Cell motility, Signal transduction mechanisms, Cytoskeleton	Dystrophin, isoforms A/C/F/G/H	0
lulogut47679	10326	Ankyrin - probable fragment - 21 OH-glycosylation sites	KOG	6e-72	CYT	369.531	RTK signaling protein MASK/UNC-44	6e-72	Signal transduction mechanisms	Ankyrin repeat and KH domain-containing protein mask	0
lulogut56985	10308	XP_001659262.2 vacuolar protein sorting-associated protein 8 homolog	REFSEQ-INVERTEBRATE	0	CYT	382.278	Vacuolar assembly/sorting protein VPS8	0	Intracellular trafficking, secretion, and vesicular transport	Vacuolar protein sorting-associated protein 8 homolog	1e-179
lulogut48667	10281	Mitochondrial/chloroplast ribosomal protein S2	KOG	9e-79	CYT	381.885	Mitochondrial/chloroplast ribosomal protein S2	9e-79	Translation, ribosomal structure and biogenesis	28S ribosomal protein S2, mitochondrial	3e-69
lulogut17862	10242	Uncharacterized conserved protein contains laminin cadherin and EGF - probable fragment - signalP detected - 8 predicted membrane helices	KOG	0	SIG	381.047	Cadherin EGF LAG seven-pass G-type receptor	0	Signal transduction mechanisms	Protocadherin-like wing polarity protein stan	0
lulogut1587	10149	JAV13192.1 rabconnectin partial Nyssomyia neivai	DIPTERA1017	0	CYT	375.931	RAVE (regulator of V-ATPase assembly) complex subunit RAV1/DMX protein, WD repeat superfamily	0	General function prediction only	DmX-like protein 2	0
lulogut56601	10149	Dyneins heavy chain	KOG	0	CYT	392.218	Dyneins, heavy chain	0	Cytoskeleton	Dynein heavy chain 7, axonemal	0
lulogut45061	10053	SNF2 family DNA-dependent ATPase - probable fragment - 14 OH-glycosylation sites	KOG	2e-94	CYT	367.727	SNF2 family DNA-dependent ATPase	2e-94	General function prediction only	Helicase domino	0
lulogutSigP-17765	9960	Neurotransmitter release regulator UNC-13 - 14 OH-glycosylation sites - signalP detected	KOG	0	SIG	378.237	Neurotransmitter release regulator, UNC-13	0	Signal transduction mechanisms, Intracellular trafficking, secretion, and vesicular transport	Protein unc-13 homolog A	0
lulogut33974	9954	Vacuolar protein sorting-associated protein	KOG	0	CYT	374.682	Vacuolar protein sorting-associated protein	0	Intracellular trafficking, secretion, and vesicular transport	Vacuolar protein sorting-associated protein 13	0
lulogut33975	9954	Vacuolar protein sorting-associated protein	KOG	0	CYT	374.704	Vacuolar protein sorting-associated protein	0	Intracellular trafficking, secretion, and vesicular transport	Vacuolar protein sorting-associated protein 13	0
lulogut46397	9888	Ankyrin - probable fragment	KOG	0	CYT	369.622	Ankyrin	0	Cell wall/membrane/envelope biogenesis	Ankyrin-3	1e-175
lulogut45060	9885	SNF2 family DNA-dependent ATPase - probable fragment - 14 OH-glycosylation sites	KOG	2e-94	CYT	362.092	SNF2 family DNA-dependent ATPase	2e-94	General function prediction only	Helicase domino	0
lulogut18364	9828	JAB56573.1 heterochromatin organization involved in chromatin silencing	DIPTERA1017	0	CYT	367.745	DNA topoisomerase I	0	Replication, recombination and repair	Titin homolog	1e-73
lulogut54633	9699	XP_021700092.1 histone acetyltransferase KAT6A isoform X2	REFSEQ-INVERTEBRATE	0	CYT	353.027	Histone acetyltransferase (MYST family)	0	Chromatin structure and dynamics	Histone acetyltransferase KAT6A	6e-97
lulogut54835	9630	Lysosomal trafficking regulator LYST - probable fragment	KOG	4e-64	CYT	359.471	Kinase A-anchor protein Neurobeachin and related BEACH and WD40 repeat proteins	4e-64	Intracellular trafficking, secretion, and vesicular transport	Neurobeachin	0
lulogut42386	9534	probable ubiquitin carboxyl-terminal hydrolase FAF isoform X1	DIPTERA1017	0	CYT	356.27	Ubiquitin carboxyl-terminal hydrolase	0	Posttranslational modification, protein turnover, chaperones	Probable ubiquitin carboxyl-terminal hydrolase FAF	0
lulogut47678	9480	Ankyrin - probable fragment - 21 OH-glycosylation sites	KOG	2e-67	CYT	338.279	RTK signaling protein MASK/UNC-44	2e-67	Signal transduction mechanisms	Ankyrin repeat and KH domain-containing protein mask	0
lulogut38906	9468	Talin	KOG	0	CYT	344.036	Talin	0	Cytoskeleton	Talin-1	0
lulogut18807	9390	NP_608921.3 nuclear receptor coactivator 6 isoform C - probable fragment	DROSOPH	9e-67	CYT	333.041	Thyroid hormone receptor-associated protein complex, subunit TRAP230	9e-67	Transcription	Serine-rich adhesin for platelets	2e-56
lulogut18677	9246	Actin-binding cytoskeleton protein filamin	KOG	3e-70	CYT	330.37	Actin-binding cytoskeleton protein, filamin	3e-70	Cytoskeleton	Filamin-A	1e-103
lulogut17943	9243	Phagocyte signaling-impaired protein	SWISSP	0	CYT	352.725	Mitochondrial inheritance and actin cytoskeleton organization protein	0	Cytoskeleton	Symplekin	0
lulogutSigP-50182	9129	JAV07767.1 scavenger receptor partial Nyssomyia neivai - signalP detected	DIPTERA1017	0	SIG	345.14	WASP-interacting protein VRP1/WIP, contains WH2 domain	0	Cytoskeleton	Protein bark beetle	0
lulogut46190	9018	Facilitated trehalose transporter Tret1 - 76 predicted membrane helices	SWISSP	1e-69	BL	328.855	Predicted transporter (major facilitator superfamily)	1e-69	General function prediction only	Facilitated trehalose transporter Tret1	1e-69
lulogut45669	8934	Sof1-like rRNA processing protein (contains WD40 repeats)	KOG	0	CYT	338.823	Sof1-like rRNA processing protein (contains WD40 repeats)	0	RNA processing and modification	DDB1- and CUL4-associated factor 13	1e-158
lulogut17277	8913	DNA repair protein SNF2 family - 12 OH-glycosylation sites - 12 NetOglyc sites	KOG	0	CYT	330.419	Predicted DNA helicase, DEAD-box superfamily	0	General function prediction only	Transcriptional regulator ATRX	1e-169
lulogut44759	8748	XP_021705936.1 E3 ubiquitin-protein ligase hyd isoform X6	DIPTERA1017	0	CYT	318.069	Predicted ubiquitin-protein ligase/hyperplastic discs protein, HECT superfamily	0	Posttranslational modification, protein turnover, chaperones	E3 ubiquitin-protein ligase hyd	0
lulogut20414	8721	U5 snRNP spliceosome subunit	KOG	0	CYT	339.306	U5 snRNP spliceosome subunit	0	RNA processing and modification	Pre-mRNA-processing-splicing factor 8	0
lulogut45062	8703	SNF2 family DNA-dependent ATPase - probable fragment - 15 OH-glycosylation sites	KOG	7e-95	CYT	319.148	SNF2 family DNA-dependent ATPase	7e-95	General function prediction only	Helicase domino	0
lulogut38640	8649	XP_021700230.1 multiple epidermal growth factor-like protein 8 - 2 predicted membrane helices	DIPTERA1017	0	SIG	319.985	Kelch repeat-containing proteins	0	General function prediction only	Multiple epidermal growth factor-like domains protein 8	0
lulogut22173	8598	Mediator of RNA polymerase II transcription subunit 15 - probable fragment - 42 OH-glycosylation sites	SWISSP	3e-40	CYT	321.144	Thyroid hormone receptor-associated protein complex, subunit TRAP230	3e-40	Transcription	Protein split ends	0
lulogut32880	8598	JAB55059.1 ubiquitin specific proteinase partial Corethrella appendiculata	DIPTERA1017	0	CYT	321.771	Molecular chaperone (DnaJ superfamily)	0	Posttranslational modification, protein turnover, chaperones	DnaJ homolog subfamily A member 2	5e-76
lulogut49374	8583	sodium leak channel non-selective protein-like isoform X1 - 20 predicted membrane helices	REFSEQ-INVERTEBRATE	0	BL	327.607	Voltage-gated Ca2+ channels, alpha1 subunits	0	Inorganic ion transport and metabolism, Signal transduction mechanisms	Sodium leak channel non-selective protein	0
lulogut53894	8568	JAV05156.1 preprotein translocase subunit seca Nyssomyia neivai	DIPTERA1017	0	CYT	326.512	ATP-dependent RNA helicase	0	RNA processing and modification	Protein translocase subunit SecA	3e-43
lulogutSigP-55977	8526	LOW QUALITY PROTEIN: basement membrane-specific heparan sulfate proteoglycan core protein-like	REFSEQ-INVERTEBRATE	0	SIG	315.681	Basement membrane-specific heparan sulfate proteoglycan (HSPG) core protein	0	Posttranslational modification, protein turnover, chaperones	Basement membrane-specific heparan sulfate proteoglycan core protein	0
lulogut44220	8409	XP_021698681.1 titin isoform X1	DIPTERA1017	0	CYT	312.887	Ran GTPase-activating protein	0	RNA processing and modification, Nuclear structure, Signal transduction mechanisms	Titin	4e-37
lulogut38905	8334	Talin	KOG	0	CYT	302.894	Talin	0	Cytoskeleton	Talin-1	0
lulogut18496	8205	XP_021705756.1 uncharacterized protein LOC5576554	DIPTERA1017	0	CYT	311.541	Myosin class II heavy chain	0	Cytoskeleton	Cilia- and flagella-associated protein 43	4e-63
lulogut38897	8100	JAV08937.1 translational activator gcn1 partial Nyssomyia neivai	DIPTERA1017	0	CYT	299.157	Protein containing adaptin N-terminal region	0	Translation, ribosomal structure and biogenesis	eIF-2-alpha kinase activator GCN1	0
lulogut44185	8082	uncharacterized conserved protein - probable fragment	KOG	0	CYT	297.805	Uncharacterized conserved protein	0	Function unknown	Uncharacterized protein KIAA1109	0
lulogut18565	8067	Histone acetylation protein - 22 OH-glycosylation sites - 22 NetOglyc sites	PFAM	0	CYT	293.504	CREB binding protein/P300 and related TAZ Zn-finger proteins	0	Transcription	CREB-binding protein	0
lulogut40689	8025	Golgin subfamily B member 1	SWISSP	1e-48	CYT	305.725	Myosin class II heavy chain	1e-48	Cytoskeleton	Golgin subfamily B member 1	1e-48
lulogut17690	8019	Uncharacterized conserved protein contains laminin cadherin and EGF - probable fragment	KOG	0	CYT	290.92	Cadherin EGF LAG seven-pass G-type receptor	0	Signal transduction mechanisms	Cadherin-related tumor suppressor	0
lulogut44808	7986	XP_001649902.1 AAEL004834-PA	DIPTERA1017	0	CYT	289.419	PHD finger protein	0	General function prediction only	PHD finger protein rhinoceros	1e-163
lulogut18158	7923	XP_021696723.1 titin isoform X2	REFSEQ-INVERTEBRATE	0	CYT	297.582	Neural cell adhesion molecule L1	0	Signal transduction mechanisms	Titin	0
lulogutSigP-18333	7923	JAB59291.1 apolipophorin Corethrella appendiculata	DIPTERA1017	0	BL	288.832	Predicted lipoprotein	0	Lipid transport and metabolism	Apolipophorins	0
lulogut32611	7905	Cadherin EGF LAG seven-pass G-type receptor - probable fragment - 3 predicted membrane helices	KOG	2e-72	CYT	297.139	Cadherin EGF LAG seven-pass G-type receptor	2e-72	Signal transduction mechanisms	Neural-cadherin	0
lulogut52681	7890	histone-lysine N-methyltransferase ash1-like isoform X2	DIPTERA1017	0	CYT	287.316	Putative transcription factor ASH1/LIN-59	0	Transcription	Histone-lysine N-methyltransferase ash1	0
lulogut46608	7881	JAV07298.1 regulatory protein mlp partial Nyssomyia neivai	DIPTERA1017	0	CYT	295.262	Regulatory protein MLP and related LIM proteins	0	Signal transduction mechanisms, Cytoskeleton	sp|Q86BA1|MICAL_DROME	0
lulogut46189	7836	Facilitated trehalose transporter Tret1 - 65 predicted membrane helices	SWISSP	1e-69	BL	285.809	Predicted transporter (major facilitator superfamily)	1e-69	General function prediction only	Facilitated trehalose transporter Tret1	1e-69
lulogut56633	7833	Lysosomal trafficking regulator LYST - probable fragment	KOG	9e-74	CYT	294.067	Kinase A-anchor protein Neurobeachin and related BEACH and WD40 repeat proteins	9e-74	Intracellular trafficking, secretion, and vesicular transport	Neurobeachin-like protein 1	0
lulogut32904	7827	Long chain fatty acid acyl-CoA ligase - 6 predicted membrane helices	KOG	1e-60	CYT	289.446	Acyl-CoA synthetase	1e-60	Lipid transport and metabolism	Luciferin 4-monooxygenase	1e-109
lulogut1372	7815	Dopey - probable fragment	KOG	0	CYT	292.808	Dopey and related predicted leucine zipper transcription factors	0	Transcription	Protein dopey-1 homolog	0
lulogut32905	7812	Long chain fatty acid acyl-CoA ligase - 6 predicted membrane helices	KOG	2e-60	CYT	288.764	Acyl-CoA synthetase	2e-60	Lipid transport and metabolism	Luciferin 4-monooxygenase	1e-110
lulogut51801	7779	KXJ70679.1 hypothetical protein RP20_CCG022785	DIPTERA1017	0	CYT	292.86	Nonsense-mediated mRNA decay 2 protein	0	RNA processing and modification	Titin homolog	3e-07
lulogut56168	7779	microtubule-associated protein futsch isoform X3	REFSEQ-INVERTEBRATE	0	CYT	293.573	Predicted E3 ubiquitin ligase	0	Posttranslational modification, protein turnover, chaperones	E3 ubiquitin-protein ligase RNF31	6e-86
lulogutSigP-34295	7770	NP_649995.2 BIR repeat containing ubiquitin-conjugating enzyme isoform A - probable fragment - 20 OH-glycosylation sites - 20 NetOglyc sites - 2 predicted membrane helices	DROSOPH	0	CYT	285.717	Ubiquitin-conjugating enzyme	0	Posttranslational modification, protein turnover, chaperones	Baculoviral IAP repeat-containing protein 6	0
lulogutSigP-17807	7710	ubiquitin carboxyl-terminal hydrolase 34 Bactrocera dorsalis - probable fragment	DIPTERA1017	0	BL	289.293	Ubiquitin carboxyl-terminal hydrolase	0	Posttranslational modification, protein turnover, chaperones	Ubiquitin carboxyl-terminal hydrolase puf	0
lulogut17814	7689	Fibrillins	KOG	7e-30	CYT	273.612	Uncharacterized conserved protein, contains laminin, cadherin and EGF domains	7e-30	Signal transduction mechanisms	Neurogenic locus Notch protein	0
lulogut20060	7662	XP_021698574.1 leucine-rich repeat serine/threonine-protein kinase 1 isoform X4	REFSEQ-INVERTEBRATE	0	CYT	284.035	Tyrosine kinase specific for activated (GTP-bound) p21cdc42Hs	0	Signal transduction mechanisms	Leucine-rich repeat serine/threonine-protein kinase 1	0
lulogut51630	7638	spectrin beta chain	REFSEQ-INVERTEBRATE	0	CYT	292.713	Beta-spectrin	0	Cytoskeleton	Spectrin beta chain	0
lulogut45598	7569	Endocytosis protein RME-8 contains DnaJ domain - probable fragment	KOG	0	CYT	284.406	Endocytosis protein RME-8, contains DnaJ domain	0	Intracellular trafficking, secretion, and vesicular transport, Posttranslational modification, protein turnover, chaperones	DnaJ homolog subfamily C member 13	0
lulogut54995	7554	XP_021711133.1 serine/threonine-protein kinase ATR	REFSEQ-INVERTEBRATE	0	CYT	286.261	Protein kinase of the PI-3 kinase family involved in mitotic growth, DNA repair and meiotic recombination	0	Signal transduction mechanisms, Chromatin structure and dynamics, Replication, recombination and repair, Cell cycle control, cell division, chromosome partitioning	Serine/threonine-protein kinase ATR	0
lulogut46609	7530	JAV06481.1 regulatory protein mlp Nyssomyia neivai	DIPTERA1017	0	CYT	283.034	Regulatory protein MLP and related LIM proteins	0	Signal transduction mechanisms, Cytoskeleton	sp|Q86BA1|MICAL_DROME	0
lulogut24365	7485	uncharacterized conserved coiled-coil protein - 10 OH-glycosylation sites	KOG	0	CYT	280.492	Uncharacterized conserved coiled-coil protein	0	Function unknown	Nucleoprotein TPR	0
lulogutSigP-8129	7467	JAV04987.1 piezo-type mechanosensitive ion channel component isoform x14 Nyssomyia neivai - 31 predicted membrane helices	DIPTERA1017	0	CYT	284.897	Uncharacterized conserved protein	0	Function unknown	Piezo-type mechanosensitive ion channel component	0
lulogut40111	7452	Neural cell adhesion molecule L1 - probable fragment - 10 OH-glycosylation sites	KOG	1e-41	CYT	278.735	Neural cell adhesion molecule L1	1e-41	Signal transduction mechanisms	Muscle M-line assembly protein unc-89	6e-77
lulogutSigP-46355	7446	JAV04987.1 piezo-type mechanosensitive ion channel component isoform x14 Nyssomyia neivai - 31 predicted membrane helices	DIPTERA1017	0	CYT	284.245	Uncharacterized conserved protein	0	Function unknown	Piezo-type mechanosensitive ion channel component	0
lulogut54055	7431	GDP-mannose pyrophosphorylase	KOG	0	CYT	277.669	Molybdopterin biosynthesis-related protein	0	Coenzyme transport and metabolism	Ubiquitin-like modifier-activating enzyme 5	1e-151
lulogut42904	7425	Uncharacterized conserved protein contains DEP domain	KOG	0	CYT	281.188	Uncharacterized conserved protein, contains DEP domain	0	Signal transduction mechanisms	GATOR complex protein DEPDC5	0
lulogut57010	7311	Xanthine dehydrogenase	KOG	0	CYT	272.213	Xanthine dehydrogenase	0	Nucleotide transport and metabolism	Xanthine dehydrogenase	1e-155
lulogut44419	7299	Actin-binding protein Coronin contains WD40 repeats	KOG	1e-72	CYT	269.678	WD40 and TPR repeat-containing protein	1e-72	General function prediction only	Intraflagellar transport protein 140 homolog	1e-130
lulogut48373	7299	mitogen-activated protein kinase kinase kinase 4 isoform X2 Zeugodacus cucurbitae	REFSEQ-INVERTEBRATE	0	CYT	277.561	MAPKKK (MAP kinase kinase kinase) SSK2 and related serine/threonine protein kinases	0	Signal transduction mechanisms	Mitogen-activated protein kinase kinase kinase 4	1e-101
lulogutSigP-16999	7284	crk87888.1 cluma_cg001675 isoform a partial clunio marinus - signalP detected - 3 predicted membrane helices	DIPTERA1017	0	SIG	276.3	Uncharacterized conserved protein, contains laminin, cadherin and EGF domains	0	Signal transduction mechanisms	Cadherin-86C	0
lulogut21665	7266	Animal-type fatty acid synthase	KOG	0	CYT	266.967	Animal-type fatty acid synthase and related proteins	0	Lipid transport and metabolism	Fatty acid synthase	0
lulogut48794	7245	Beta-spectrin - probable fragment	KOG	0	CYT	278.116	Ca2+-binding actin-bundling protein (spectrin), alpha chain (EF-Hand protein superfamily)	0	Cytoskeleton	Spectrin alpha chain	0
lulogut33815	7233	Vacuolar sorting-associated protein 13	PFAM	1e-52	CYT	268.141	Vacuolar protein sorting-associated protein	1e-52	Intracellular trafficking, secretion, and vesicular transport	Vacuolar protein sorting-associated protein 13D	1e-154
lulogut53413	7230	Cytochrome P450 6g1 - 8 predicted membrane helices	SWISSP	0	BL	277.958	Cytochrome P450 CYP3/CYP5/CYP6/CYP9 subfamilies	0	Secondary metabolites biosynthesis, transport and catabolism	Cytochrome P450 6g1	1e-105
lulogut18687	7227	DNA-dependent protein kinase - probable fragment	KOG	0	CYT	274.817	DNA-dependent protein kinase	0	Replication, recombination and repair	Target of rapamycin	0
lulogut51629	7200	spectrin beta chain	REFSEQ-INVERTEBRATE	0	CYT	277.511	Beta-spectrin	0	Cytoskeleton	Spectrin beta chain	0
lulogut44685	7197	JAV09415.1 e3 ubiquitin-protein ligase hectd1 isoform x4 partial Nyssomyia neivai - 13 OH-glycosylation sites - 13 NetOglyc sites	DIPTERA1017	0	CYT	263.876	E3 ubiquitin protein ligase	0	Posttranslational modification, protein turnover, chaperones	E3 ubiquitin-protein ligase HECTD1	0
lulogut50981	7173	XP_021700539.1 serine/threonine-protein kinase ATM isoform X2	REFSEQ-INVERTEBRATE	0	CYT	277.733	Protein kinase ATM/Tel1, involved in telomere length regulation and DNA repair	0	Signal transduction mechanisms, Chromatin structure and dynamics, Replication, recombination and repair, Cell cycle control, cell division, chromosome partitioning	Serine/threonine-protein kinase ATM	1e-167
lulogut48666	7167	JAV05198.1 splicing factor arginine/serine-rich 19 Nyssomyia neivai - probable fragment	DIPTERA1017	0	CYT	264.641	Mitochondrial/chloroplast ribosomal protein S2	0	Translation, ribosomal structure and biogenesis	Serine/arginine repetitive matrix protein 2	9e-41
lulogut45653	7158	Cytochrome P450 CYP4/CYP19/CYP26 subfamilies - 16 OH-glycosylation sites - 16 NetOglyc sites	KOG	1e-54	CYT	268.901	Cytochrome P450 CYP3/CYP5/CYP6/CYP9 subfamilies	1e-54	Secondary metabolites biosynthesis, transport and catabolism	Protein transport protein Sec16A	2e-82
lulogutSigP-46189	7158	Facilitated trehalose transporter Tret1 - signalP detected - 58 predicted membrane helices	SWISSP	1e-69	SIG	261.6	Predicted transporter (major facilitator superfamily)	1e-69	General function prediction only	Facilitated trehalose transporter Tret1	1e-69
lulogut45599	7149	Endocytosis protein RME-8 contains DnaJ domain - probable fragment	KOG	0	CYT	270.476	Endocytosis protein RME-8, contains DnaJ domain	0	Intracellular trafficking, secretion, and vesicular transport, Posttranslational modification, protein turnover, chaperones	DnaJ homolog subfamily C member 13	0
lulogut25598	7143	Predicted G-alpha GTPase interaction protein contains GoLoco domain - probable fragment	KOG	5e-53	CYT	257.561	Predicted G-alpha GTPase interaction protein, contains GoLoco domain	5e-53	Signal transduction mechanisms	Tetratricopeptide repeat protein 28	0
lulogut54937	7122	Transcription initiation factor TFIID subunit BDF1 - probable fragment	KOG	2e-14	CYT	257.308	Transcription initiation factor TFIID, subunit BDF1 and related bromodomain proteins	2e-14	Transcription	Cat eye syndrome critical region protein 2 homolog	2e-37
lulogut18575	7044	5'-phosphoribosylglycinamide formyltransferase	KOG	1e-69	CYT	260.064	Glycinamide ribonucleotide synthetase (GARS)/Aminoimidazole ribonucleotide synthetase (AIRS)	1e-69	Nucleotide transport and metabolism	Trifunctional purine biosynthetic protein adenosine-3	0
lulogut55902	7026	NP_650752.2 ectopic P-granules autophagy protein 5 isoform C	DROSOPH	0	CYT	261.307	Uncharacterized conserved protein	0	Function unknown	Ectopic P granules protein 5 homolog	0
lulogut44617	7020	Pyruvate carboxylase - probable fragment	KOG	3e-78	CYT	263.884	Acetyl-CoA carboxylase	3e-78	Lipid transport and metabolism	Acetyl-CoA carboxylase	0
lulogut56169	7020	microtubule-associated protein futsch isoform X3	REFSEQ-INVERTEBRATE	0	CYT	265.153	Predicted E3 ubiquitin ligase	0	Posttranslational modification, protein turnover, chaperones	E3 ubiquitin-protein ligase RNF31	5e-86
lulogut54216	7008	JAV06008.1 transcriptional regulator binding to the gc-rich sequence Nyssomyia neivai	DIPTERA1017	0	CYT	265.209	Predicted lipoprotein	0	Lipid transport and metabolism	PAX3- and PAX7-binding protein 1	1e-112
lulogut18907	6990	mucin-5AC Bactrocera cucurbitae - 578 OH-glycosylation sites - signalP detected	DIPTERA1017	0	SIG	243.01	PHD finger protein AF10	0	General function prediction only	Serine-rich adhesin for platelets	1e-158
lulogutSigP-35795	6981	JAV08937.1 translational activator gcn1 partial Nyssomyia neivai	DIPTERA1017	0	CYT	257.946	Protein containing adaptin N-terminal region	0	Translation, ribosomal structure and biogenesis	eIF-2-alpha kinase activator GCN1	0
lulogut36315	6975	JAV12530.1 udp-glucoronosyl and udp-glucosyl transferase partial Nyssomyia neivai - signalP detected - 3 predicted membrane helices	DIPTERA1017	0	SIG	265.434	UDP-glucuronosyl and UDP-glucosyl transferase	0	Carbohydrate transport and metabolism, Energy production and conversion	UDP-glucuronosyltransferase 2B23	1e-53
lulogut18730	6966	JAV06720.1 receptor mediating netrin-dependent axon guidance partial Nyssomyia neivai - 6 predicted membrane helices	DIPTERA1017	0	CYT	253.674	Receptor mediating netrin-dependent axon guidance	0	Signal transduction mechanisms	Interference hedgehog	1e-146
lulogut54215	6951	JAV06008.1 transcriptional regulator binding to the gc-rich sequence Nyssomyia neivai	DIPTERA1017	0	CYT	263.19	Predicted lipoprotein	0	Lipid transport and metabolism	PAX3- and PAX7-binding protein 1	1e-113
lulogut44933	6942	JAN95320.1 mucin-17 partial	DIPTERA1017	0	CYT	247.034	Positive cofactor 2 (PC2), subunit of a multiprotein coactivator of RNA polymerase II	0	Transcription	Uncharacterized threonine-rich GPI-anchored glycoprotein PJ4664.02	7e-19
lulogutSigP-355	6915	JAV09405.1 ubiquitin carboxyl-terminal hydrolase faf isoform x2 partial Nyssomyia neivai - signalP detected	DIPTERA1017	0	SIG	261.506	Ubiquitin carboxyl-terminal hydrolase	0	Posttranslational modification, protein turnover, chaperones	Probable ubiquitin carboxyl-terminal hydrolase FAF	0
lulogutSigP-32879	6909	JAB55059.1 ubiquitin specific proteinase partial Corethrella appendiculata	DIPTERA1017	0	CYT	259.596	Ubiquitin carboxyl-terminal hydrolase	0	Posttranslational modification, protein turnover, chaperones	Sn1-specific diacylglycerol lipase alpha	2e-50
lulogut19367	6903	C2H2-type Zn-finger protein - probable fragment	KOG	4e-22	CYT	268.405	C2H2-type Zn-finger protein	4e-22	Transcription	Zinc finger protein 729	1e-108
lulogut39011	6900	XP_001841961.1 steroid receptor-interacting snf2 domain protein Culex quinquefasciatus - probable fragment - 16 OH-glycosylation sites - 16 NetOglyc sites	REFSEQ-INVERTEBRATE	0	CYT	249.725	Predicted DNA helicase, DEAD-box superfamily	0	General function prediction only	Helicase ARIP4	1e-126
lulogut45745	6879	Negative regulator of transcription - 16 OH-glycosylation sites - 16 NetOglyc sites	KOG	0	CYT	256.856	Negative regulator of transcription	0	Transcription	CCR4-NOT transcription complex subunit 1	0
lulogut44616	6861	Pyruvate carboxylase - probable fragment	KOG	3e-78	CYT	257.244	Acetyl-CoA carboxylase	3e-78	Lipid transport and metabolism	Acetyl-CoA carboxylase	0
lulogut46610	6858	JAV06481.1 regulatory protein mlp Nyssomyia neivai	DIPTERA1017	0	CYT	258.304	Regulatory protein MLP and related LIM proteins	0	Signal transduction mechanisms, Cytoskeleton	sp|Q86BA1|MICAL_DROME	0
lulogut2441	6855	Sister chromatid cohesion protein SCC2/Nipped-B	KOG	0	CYT	259.689	Sister chromatid cohesion protein SCC2/Nipped-B	0	Chromatin structure and dynamics, Cell cycle control, cell division, chromosome partitioning, Replication, recombination and repair	Nipped-B protein	0
lulogut17268	6840	Inhibitor of type V adenylyl cyclases/Neuronal presynaptic protein Highwire/PAM/RPM-1 - probable fragment	KOG	0	CYT	251.067	Inhibitor of type V adenylyl cyclases/Neuronal presynaptic protein Highwire/PAM/RPM-1	0	Signal transduction mechanisms	E3 ubiquitin-protein ligase highwire	0
lulogut17964	6837	Membrane glycoprotein LIG-1 - probable fragment	KOG	1e-53	CYT	255.526	Extracellular matrix protein slit, contains leucine-rich and EGF-like repeats	1e-53	Extracellular structures, Signal transduction mechanisms	Protein slit	0
lulogut45196	6831	JAV09417.1 e3 ubiquitin-protein ligase trip12 isoform x5 partial Nyssomyia neivai	DIPTERA1017	0	CYT	246.152	Putative ubiquitin fusion degradation protein	0	Posttranslational modification, protein turnover, chaperones	E3 ubiquitin-protein ligase TRIP12	0
lulogut57008	6804	Xanthine dehydrogenase	KOG	0	CYT	251.453	Xanthine dehydrogenase	0	Nucleotide transport and metabolism	Xanthine dehydrogenase	1e-167
lulogut37574	6801	uncharacterized protein loc108613007 isoform x1 drosophila arizonae - 13 OH-glycosylation sites - 13 NetOglyc sites	DIPTERA1017	0	CYT	256.375	Transcription regulator XNP/ATRX, DEAD-box superfamily	0	Transcription	Titin	9e-19
lulogut24804	6771	JAV05176.1 transcriptional regulator icp22 partial Nyssomyia neivai	DIPTERA1017	0	BL	253.61	Translation initiation factor 5B (eIF-5B)	0	Translation, ribosomal structure and biogenesis	Calponin homology domain-containing protein DDB_G0272472	2e-22
lulogut14734	6768	ABC transporter C family member 12 - 16 predicted membrane helices	SWISSP	0	CYT	252.882	Multidrug resistance-associated protein/mitoxantrone resistance protein, ABC superfamily	0	Secondary metabolites biosynthesis, transport and catabolism	Probable multidrug resistance-associated protein lethal(2)03659	0
lulogut18070	6759	Myosin class I heavy chain - probable fragment	KOG	0	CYT	257.052	Myosin class II heavy chain	0	Cytoskeleton	Myosin-I heavy chain	1e-167
lulogut46111	6759	JAV11068.1 histone-lysine n-methyltransferase trr Nyssomyia neivai - 11 OH-glycosylation sites - 11 NetOglyc sites	DIPTERA1017	0	CYT	244.972	Histone H3 (Lys4) methyltransferase complex, subunit SET1 and related methyltransferases	0	Chromatin structure and dynamics, Transcription	Histone-lysine N-methyltransferase trr	0
lulogut22612	6756	Glycogen debranching enzyme - 11 predicted membrane helices	PFAM	0	CYT	253.14	Alpha amylase	0	Carbohydrate transport and metabolism	Glycogen debranching enzyme	0
lulogut46109	6756	JAV11068.1 histone-lysine n-methyltransferase trr Nyssomyia neivai - 10 OH-glycosylation sites	DIPTERA1017	0	CYT	245.82	Histone H3 (Lys4) methyltransferase complex, subunit SET1 and related methyltransferases	0	Chromatin structure and dynamics, Transcription	Histone-lysine N-methyltransferase trr	0
lulogut44857	6753	Guanine nucleotide exchange factor Cytohesin contains PH and Sec7	KOG	0	CYT	255.296	Guanine nucleotide exchange factor Cytohesin, contains PH and Sec7 domains	0	Intracellular trafficking, secretion, and vesicular transport	Cytohesin-1	1e-153
lulogut44858	6753	Guanine nucleotide exchange factor Cytohesin contains PH and Sec7	KOG	0	CYT	255.302	Guanine nucleotide exchange factor Cytohesin, contains PH and Sec7 domains	0	Intracellular trafficking, secretion, and vesicular transport	Cytohesin-1	1e-153
lulogut1933	6732	dsRNA-specific nuclease Dicer - probable fragment	KOG	0	CYT	254.187	dsRNA-specific nuclease Dicer and related ribonucleases	0	RNA processing and modification	Endoribonuclease Dcr-1	0
lulogut45114	6699	Kynurenine 3-monooxygenase	KOG	3e-92	CYT	257.21	Kynurenine 3-monooxygenase and related flavoprotein monooxygenases	3e-92	Energy production and conversion, General function prediction only	Kynurenine 3-monooxygenase	0
lulogut45165	6690	Conserved plasma membrane protein - 11 predicted membrane helices	KOG	0	CYT	248.394	Pecanex	0	Function unknown	Pecanex-like protein 1	0
lulogutSigP-50367	6690	Predicted small molecule transporter - signalP detected - 11 predicted membrane helices	KOG	0	SIG	254.704	Predicted small molecule transporter	0	Intracellular trafficking, secretion, and vesicular transport	Xenotropic and polytropic retrovirus receptor 1	0
lulogut18261	6678	Unknown product			CYT	249.584	Translation initiation factor 5B (eIF-5B)		Translation, ribosomal structure and biogenesis	Muscle M-line assembly protein unc-89	4e-16
lulogut48343	6678	Kinesin-like protein - probable fragment	KOG	3e-93	CYT	250.479	Kinesin-like protein	3e-93	Cytoskeleton	Kinesin-like protein KIF1B	0
lulogut52888	6669	guanine nucleotide exchange factor TIM - probable fragment	KOG	0	CYT	250.432	Putative guanine nucleotide exchange factor TIM	0	Signal transduction mechanisms	Rho guanine nucleotide exchange factor 26	3e-75
lulogut44809	6663	phd finger protein - probable fragment - 24 OH-glycosylation sites - 24 NetOglyc sites	KOG	0	CYT	243.014	PHD finger protein	0	General function prediction only	PHD finger protein rhinoceros	0
lulogut45164	6660	Conserved plasma membrane protein - 11 predicted membrane helices	KOG	0	CYT	246.747	Pecanex	0	Function unknown	Pecanex-like protein 1	0
lulogut40690	6648	A-kinase anchor protein 9 isoform X5 Ceratitis capitata - probable fragment	DIPTERA1017	0	CYT	252.349	Myosin class II heavy chain	0	Cytoskeleton	Golgin subfamily B member 1	9e-38
lulogutSigP-34151	6642	hypothetical conserved secreted protein precursor	KOG	0	SIG	248.02	Uncharacterized conserved protein	0	Function unknown	WD repeat and FYVE domain-containing protein 3	0
lulogut772	6630	JAV08937.1 translational activator gcn1 partial Nyssomyia neivai	DIPTERA1017	0	CYT	244.277	Protein containing adaptin N-terminal region	0	Translation, ribosomal structure and biogenesis	eIF-2-alpha kinase activator GCN1	0
lulogut47416	6624	Actin regulatory (gelsolin/villin family)	KOG	4e-63	CYT	246.951	Actin regulatory protein supervillin (gelsolin/villin family)	4e-63	Cytoskeleton	Supervillin	0
lulogut48720	6624	Extracellular matrix glycoprotein Laminin subunits alpha and gamma - probable fragment	KOG	5e-92	BL	246.337	Extracellular matrix glycoprotein Laminin subunits alpha and gamma	5e-92	Extracellular structures	Laminin subunit alpha-1	0
lulogut48721	6615	Extracellular matrix glycoprotein Laminin subunits alpha and gamma - probable fragment	KOG	5e-92	BL	246.024	Extracellular matrix glycoprotein Laminin subunits alpha and gamma	5e-92	Extracellular structures	Laminin subunit alpha-1	0
lulogut45193	6609	uncharacterized protein LOC101887909 Musca domestica	DIPTERA1017	0	CYT	248.178	Uncharacterized conserved protein	0	Function unknown	Nucleolar pre-ribosomal-associated protein 1	2e-41
lulogut45480	6597	spectrin beta chain non-erythrocytic 5 isoform X2	REFSEQ-INVERTEBRATE	0	CYT	255.407	Beta-spectrin	0	Cytoskeleton	Spectrin beta chain, non-erythrocytic 1	0
lulogut18529	6588	KXJ83088.1 hypothetical protein RP20_CCG008523	DIPTERA1017	0	BL	247.598	WD repeat protein	0	General function prediction only	Capsid assembly scaffolding protein	0.3
lulogut42956	6588	Neurexin IV - signalP detected - 3 predicted membrane helices	KOG	2e-89	SIG	248.193	Neurexin IV	2e-89	Signal transduction mechanisms	Contactin-associated protein like 5-4	4e-72
lulogut19411	6579	Selective LIM binding factor - probable fragment	KOG	0	CYT	245.582	Selective LIM binding factor	0	Transcription	Intraflagellar transport protein 172 homolog	0
lulogut19186	6573	DNA/RNA helicase MER3/SLH1 DEAD-box superfamily	KOG	0	CYT	250.835	RNA helicase BRR2, DEAD-box superfamily	0	RNA processing and modification	Putative U5 small nuclear ribonucleoprotein 200 kDa helicase	0
lulogutSigP-35328	6564	XP_021706160.1 sortilin-related receptor - 2 predicted membrane helices	REFSEQ-INVERTEBRATE	0	SIG	246.916	Sortilin and related receptors	0	General function prediction only	Sortilin-related receptor	0
lulogut39010	6561	XP_001841961.1 steroid receptor-interacting snf2 domain protein Culex quinquefasciatus - probable fragment - 15 OH-glycosylation sites - 15 NetOglyc sites	REFSEQ-INVERTEBRATE	0	CYT	236.742	Predicted DNA helicase, DEAD-box superfamily	0	General function prediction only	Helicase ARIP4	1e-126
lulogut32855	6558	DNA-dependent protein kinase catalytic subunit-like	DIPTERA1017	0	CYT	253.122	Uncharacterized conserved protein	0	Function unknown	DNA-dependent protein kinase catalytic subunit	1e-174
lulogut44761	6555	Nucleosome remodeling factor subunit NURF301/BPTF - probable fragment	KOG	0	CYT	243.1	Nucleosome remodeling factor, subunit NURF301/BPTF	0	Chromatin structure and dynamics, Transcription	Nucleosome-remodeling factor subunit NURF301	0
lulogut17681	6543	XP_001844777.1 serine/threonine-protein kinase Smg1 Culex quinquefasciatus	DIPTERA1017	0	CYT	243.743	Protein kinase of the PI-3 kinase family involved in mitotic growth, DNA repair and meiotic recombination	0	Signal transduction mechanisms, Chromatin structure and dynamics, Replication, recombination and repair, Cell cycle control, cell division, chromosome partitioning	Serine/threonine-protein kinase Smg1	0
lulogut42653	6534	RNA helicase BRR2 DEAD-box superfamily	KOG	0	CYT	248.304	DNA/RNA helicase MER3/SLH1, DEAD-box superfamily	0	RNA processing and modification	Activating signal cointegrator 1 complex subunit 3	0
lulogut46087	6519	homeobox protein - probable fragment	KOG	0	CYT	240.302	Homeobox protein	0	General function prediction only	Zinc finger homeobox protein 3	1e-174
lulogut56213	6483	JAV10259.1 golgin subfamily protein b member 1 partial Nyssomyia neivai	DIPTERA1017	0	CYT	248.246	Myosin class II heavy chain	0	Cytoskeleton	Protein lava lamp	1e-118
lulogut44762	6480	Nucleosome remodeling factor subunit NURF301/BPTF - probable fragment	KOG	0	CYT	239.984	Nucleosome remodeling factor, subunit NURF301/BPTF	0	Chromatin structure and dynamics, Transcription	Nucleosome-remodeling factor subunit NURF301	0
lulogut44684	6477	JAV09415.1 e3 ubiquitin-protein ligase hectd1 isoform x4 partial Nyssomyia neivai - 13 OH-glycosylation sites - 13 NetOglyc sites	DIPTERA1017	0	CYT	237.64	E3 ubiquitin protein ligase	0	Posttranslational modification, protein turnover, chaperones	E3 ubiquitin-protein ligase HECTD1	0
lulogut42654	6468	RNA helicase BRR2 DEAD-box superfamily	KOG	0	CYT	245.872	DNA/RNA helicase MER3/SLH1, DEAD-box superfamily	0	RNA processing and modification	Activating signal cointegrator 1 complex subunit 3	0
lulogut47208	6444	WD40 repeat protein	KOG	0	CYT	239.515	WD40 repeat protein	0	Function unknown	Mitogen-activated protein kinase-binding protein 1	0
lulogut45568	6420	XP_012154758.1 serine/threonine-protein kinase 10 isoform X3 Ceratitis capitata	REFSEQ-INVERTEBRATE	0	CYT	245.662	Ste20-like serine/threonine protein kinase	0	Signal transduction mechanisms	STE20-like serine/threonine-protein kinase	0
lulogut52889	6420	guanine nucleotide exchange factor TIM - probable fragment	KOG	0	CYT	241.418	Putative guanine nucleotide exchange factor TIM	0	Signal transduction mechanisms	Rho guanine nucleotide exchange factor 26	3e-75
lulogut38907	6417	I/LWEQ domain	SMART	4e-49	CYT	231.652	Actin-binding protein SLA2/Huntingtin-interacting protein Hip1	4e-49	Cytoskeleton	Talin-1	0
lulogut45128	6414	Myosin class V heavy chain - probable fragment	KOG	0	CYT	245.554	Myosin class II heavy chain	0	Cytoskeleton	Myosin heavy chain, muscle	0
lulogut39988	6405	JAV09641.1 e3 ubiquitin-protein ligase huwe1 Nyssomyia neivai	DIPTERA1017	0	BL	237.805	E3 ubiquitin-protein ligase/Putative upstream regulatory element binding protein	0	Posttranslational modification, protein turnover, chaperones, Transcription	E3 ubiquitin-protein ligase HUWE1	0
lulogut42652	6405	RNA helicase BRR2 DEAD-box superfamily	KOG	0	CYT	243.323	DNA/RNA helicase MER3/SLH1, DEAD-box superfamily	0	RNA processing and modification	Activating signal cointegrator 1 complex subunit 3	0
lulogut44364	6405	C2H2-type Zn-finger protein	KOG	2e-08	CYT	242.921	C2H2-type Zn-finger protein	2e-08	Transcription	Zinc finger protein hangover	1e-118
lulogut45195	6387	JAV09417.1 e3 ubiquitin-protein ligase trip12 isoform x5 partial Nyssomyia neivai	DIPTERA1017	0	CYT	231.15	Putative ubiquitin fusion degradation protein	0	Posttranslational modification, protein turnover, chaperones	E3 ubiquitin-protein ligase TRIP12	0
lulogut34464	6384	Receptor mediating netrin-dependent axon guidance - probable fragment	KOG	7e-88	CYT	235.67	Neural cell adhesion molecule L1	7e-88	Signal transduction mechanisms	Protein sidekick	0
lulogut16660	6381	titin	DIPTERA1017	0	CYT	233.172	Translation initiation factor 5B (eIF-5B)	0	Translation, ribosomal structure and biogenesis	Titin	1e-111
lulogut19610	6378	Fibrillins	KOG	8e-29	CYT	231.148	Uncharacterized conserved protein, contains laminin, cadherin and EGF domains	8e-29	Signal transduction mechanisms	Fibropellin-1	1e-140
lulogutSigP-35697	6375	JAV12529.1 udp-glucoronosyl and udp-glucosyl transferase Nyssomyia neivai - signalP detected - 4 predicted membrane helices	DIPTERA1017	0	SIG	238.872	UDP-glucuronosyl and UDP-glucosyl transferase	0	Carbohydrate transport and metabolism, Energy production and conversion	UDP-glucuronosyltransferase 2B2	2e-50
lulogut46883	6372	Cytoplasm to vacuole targeting protein	KOG	0	CYT	236.815	Cytoplasm to vacuole targeting protein	0	Intracellular trafficking, secretion, and vesicular transport	Autophagy-related protein 2 homolog B	0
lulogut16410	6366	jav02877.1 adam metalloprotease nyssomyia neivai - 25 OH-glycosylation sites - Conserved membrane protein JAV02877.1 - 25 NetOglyc sites - 3 predicted membrane helices	DIPTERA1017	0	CYT	230.919	Meltrins, fertilins and related Zn-dependent metalloproteinases of the ADAMs family	0	Posttranslational modification, protein turnover, chaperones	Disintegrin and metalloproteinase domain-containing protein 12	1e-119
lulogut48793	6354	Beta-spectrin - probable fragment	KOG	0	CYT	242.471	Ca2+-binding actin-bundling protein (spectrin), alpha chain (EF-Hand protein superfamily)	0	Cytoskeleton	Spectrin alpha chain	0
lulogut44543	6345	sortilin-related receptor-like - 2 predicted membrane helices	REFSEQ-INVERTEBRATE	0	SIG	238.702	Sortilin and related receptors	0	General function prediction only	Sortilin-related receptor	0
lulogut44686	6342	JAV09421.1 e3 ubiquitin-protein ligase hectd1 partial Nyssomyia neivai - 17 OH-glycosylation sites - 17 NetOglyc sites	DIPTERA1017	0	BL	229.785	Predicted hormone receptor interactor	0	General function prediction only	E3 ubiquitin-protein ligase HECTD1	0
lulogutSigP-44686	6342	JAV09421.1 e3 ubiquitin-protein ligase hectd1 partial Nyssomyia neivai - 14 OH-glycosylation sites - 14 NetOglyc sites	DIPTERA1017	0	BL	231.418	Predicted hormone receptor interactor	0	General function prediction only	E3 ubiquitin-protein ligase HECTD1	0
lulogut45398	6339	Phosphoinositide-specific phospholipase C - probable fragment	KOG	1e-92	CYT	244.701	Phospholipase C	1e-92	Lipid transport and metabolism	1-phosphatidylinositol 4,5-bisphosphate phosphodiesterase gamma-1	0
lulogut20799	6321	Histone acetyltransferase SAGA TRRAP/TRA1 component PI-3 kinase superfamily - probable fragment	KOG	0	CYT	240.769	Histone acetyltransferase SAGA, TRRAP/TRA1 component, PI-3 kinase superfamily	0	Signal transduction mechanisms, Chromatin structure and dynamics, Replication, recombination and repair, Cell cycle control, cell division, chromosome partitioning	Transcription-associated protein 1	0
lulogut44544	6321	sortilin-related receptor-like	REFSEQ-INVERTEBRATE	0	CYT	237.822	Sortilin and related receptors	0	General function prediction only	Sortilin-related receptor	0
lulogutSigP-14231	6315	Puromycin-sensitive aminopeptidase - signalP detected	KOG	0	SIG	242.11	Puromycin-sensitive aminopeptidase and related aminopeptidases	0	Amino acid transport and metabolism, Posttranslational modification, protein turnover, chaperones	Membrane alanyl aminopeptidase (Fragment)	1e-132
lulogutSigP-40333	6312	Predicted lipoprotein - signalP detected	KOG	0	SIG	240.178	Predicted lipoprotein	0	Lipid transport and metabolism	Vitellogenin	2e-70
lulogut40040	6291	Myosin class I heavy chain	KOG	0	CYT	239.529	Myosin class II heavy chain	0	Cytoskeleton	Myosin-VIIa	0
lulogut40041	6291	Myosin class I heavy chain	KOG	0	CYT	241.63	Myosin class II heavy chain	0	Cytoskeleton	Myosin-VIIa	0
lulogut19365	6288	JAD00529.1 Myosin-11 Bactrocera cucurbitae	DIPTERA1017	0	CYT	239.597	Uncharacterized conserved protein	0	Function unknown	Myosin-2 heavy chain	8e-57
lulogutSigP-56255	6288	Talin - probable fragment	KOG	8e-94	CYT	225.71	Talin	8e-94	Cytoskeleton	Talin-1	0
lulogut20466	6258	C2H2-type Zn-finger protein - probable fragment	KOG	8e-14	CYT	246.6	C2H2-type Zn-finger protein	8e-14	Transcription	Zinc finger protein 208	6e-94
lulogut56986	6249	XP_001659262.2 vacuolar protein sorting-associated protein 8 homolog	REFSEQ-INVERTEBRATE	0	CYT	231.562	Vacuolar assembly/sorting protein VPS8	0	Intracellular trafficking, secretion, and vesicular transport	Peroxisomal multifunctional enzyme type 2	1e-160
lulogut44775	6246	E3 ubiquitin-protein ligase listerin-like	REFSEQ-INVERTEBRATE	0	CYT	234.989	Predicted E3 ubiquitin ligase	0	Posttranslational modification, protein turnover, chaperones	E3 ubiquitin-protein ligase listerin	0
lulogut44776	6243	E3 ubiquitin-protein ligase listerin-like	REFSEQ-INVERTEBRATE	0	CYT	234.37	Predicted E3 ubiquitin ligase	0	Posttranslational modification, protein turnover, chaperones	E3 ubiquitin-protein ligase listerin	0
lulogut45744	6243	Negative regulator of transcription - 15 OH-glycosylation sites - 15 NetOglyc sites	KOG	0	CYT	235.319	Negative regulator of transcription	0	Transcription	CCR4-NOT transcription complex subunit 1	0
lulogut20049	6222	JAV06454.1 vitellogenin-a1 Nyssomyia neivai - signalP detected	DIPTERA1017	0	SIG	233.672	Uncharacterized conserved protein	0	Function unknown	Vitellogenin-A1	0
lulogut40990	6222	Rap1-GTPase-activating protein (Rap1GAP)	KOG	0	CYT	232.117	Rap1-GTPase-activating protein (Rap1GAP)	0	Signal transduction mechanisms	Signal-induced proliferation-associated 1-like protein 2	0
lulogut40991	6222	Rap1-GTPase-activating protein (Rap1GAP)	KOG	0	CYT	232.08	Rap1-GTPase-activating protein (Rap1GAP)	0	Signal transduction mechanisms	Signal-induced proliferation-associated 1-like protein 2	0
lulogut33493	6216	JAV09335.1 eukaryotic translation initiation factor 3 theta subunit Nyssomyia neivai	DIPTERA1017	0	CYT	241.697	Translation initiation factor 3, subunit a (eIF-3a)	0	Translation, ribosomal structure and biogenesis	Eukaryotic translation initiation factor 3 subunit A	0
lulogut37575	6216	uncharacterized protein loc108976739 isoform x1 bactrocera latifrons - 12 OH-glycosylation sites - 12 NetOglyc sites	DIPTERA1017	0	CYT	234.21	Transcription regulator XNP/ATRX, DEAD-box superfamily	0	Transcription	Microtubule-associated protein futsch	1e-18
lulogut10775	6204	Glutamate synthase	KOG	0	CYT	227.324	Glutamate synthase	0	Amino acid transport and metabolism	Glutamate synthase	0
lulogut46398	6201	Ankyrin	KOG	0	CYT	228.691	Ankyrin	0	Cell wall/membrane/envelope biogenesis	Ankyrin-2	0
lulogut25699	6192	Tight junction - probable fragment	KOG	0	CYT	227.611	Tight junction proteins	0	Signal transduction mechanisms	Tight junction protein ZO-1	1e-148
lulogut45197	6192	JAV09417.1 e3 ubiquitin-protein ligase trip12 isoform x5 partial Nyssomyia neivai	DIPTERA1017	0	CYT	221.944	Putative ubiquitin fusion degradation protein	0	Posttranslational modification, protein turnover, chaperones	E3 ubiquitin-protein ligase TRIP12	0
lulogut53378	6186	JAV19262.1 conserved secreted protein precursor Culex tarsalis	DIPTERA1017	0	CYT	234.752	Predicted NAD synthase, contains CN hydrolase domain	0	Coenzyme transport and metabolism, General function prediction only	Thrombospondin-type laminin G domain and EAR repeat-containing protein	4e-07
lulogut18901	6180	JAV06245.1 transcription factor capicua mitochondrion Nyssomyia neivai - 18 OH-glycosylation sites - 18 NetOglyc sites	DIPTERA1017	0	CYT	222.242	HMG-box transcription factor Capicua and related proteins	0	Transcription	Putative transcription factor capicua	6e-86
lulogut47562	6177	unconventional myosin-XVIIIa isoform X1 Zeugodacus cucurbitae	REFSEQ-INVERTEBRATE	0	CYT	231.14	Myosin class II heavy chain	0	Cytoskeleton	Unconventional myosin-XVIIIa	0
lulogut24865	6168	Tuberin - Rap/ran-GTPase-activating protein - probable fragment	KOG	0	CYT	226.074	Tuberin - Rap/ran-GTPase-activating protein	0	Cell cycle control, cell division, chromosome partitioning, Signal transduction mechanisms	Tuberin	1e-173
lulogut8972	6168	JAV08404.1 secreted mucin partial Nyssomyia neivai - signalP detected	DIPTERA1017	0	SIG	229.543	Uncharacterized conserved protein	0	Function unknown	Transmembrane protein 131 homolog	7e-93
lulogut42392	6156	Cofactor required for Sp1 transcriptional activation subunit 3	KOG	0	CYT	236.628	Cofactor required for Sp1 transcriptional activation, subunit 3	0	Transcription	Mediator of RNA polymerase II transcription subunit 23	0
lulogut44437	6150	JAV07274.1 cadherin egf lag seven-pass g-type receptor partial Nyssomyia neivai	DIPTERA1017	0	CYT	223.303	Cadherin EGF LAG seven-pass G-type receptor	0	Signal transduction mechanisms	Protein crumbs	0
lulogut536	6135	Calponin homology domain	SMART	4e-13	CYT	235.263	Beta-spectrin	4e-13	Cytoskeleton	Dystrophin, isoforms A/C/F/G/H	0
lulogut52756	6129	Kinase A-anchor protein Neurobeachin - probable fragment	KOG	3e-63	CYT	230.796	Kinase A-anchor protein Neurobeachin and related BEACH and WD40 repeat proteins	3e-63	Intracellular trafficking, secretion, and vesicular transport	Lysosomal-trafficking regulator	1e-124
lulogut13097	6123	Neural cell adhesion molecule L1 - probable fragment	KOG	1e-45	CYT	231.724	Neural cell adhesion molecule L1	1e-45	Signal transduction mechanisms	Obscurin	0
lulogut22262	6120	PH domain-containing protein	KOG	0	CYT	230.877	PH domain-containing protein	0	Signal transduction mechanisms	Dedicator of cytokinesis protein 9	0
lulogutSigP-153	6120	NP_650752.2 ectopic P-granules autophagy protein 5 isoform C	DROSOPH	0	BL	232.51	Uncharacterized conserved protein	0	Function unknown	Ectopic P granules protein 5 homolog	0
lulogut19176	6111	uncharacterized conserved protein - probable fragment	KOG	0	CYT	224.831	Uncharacterized conserved protein	0	Function unknown	Zinc finger SWIM domain-containing protein 5	0
lulogut56214	6081	JAV10260.1 golgin subfamily protein a member 4 partial Nyssomyia neivai	DIPTERA1017	0	CYT	232.807	Myosin class II heavy chain	0	Cytoskeleton	Protein lava lamp	2e-83
lulogut35267	6066	Acyl-CoA synthetase	KOG	3e-96	CYT	223.625	Acyl-CoA synthetase	3e-96	Lipid transport and metabolism	Probable 4-coumarate--CoA ligase 3	6e-49
lulogut32861	6063	MAPK-activating protein DENN - 15 OH-glycosylation sites - 15 NetOglyc sites	KOG	0	CYT	221.487	MAPK-activating protein DENN	0	Signal transduction mechanisms	MAP kinase-activating death domain protein	0
lulogut53308	6057	Phosphatidylinositol 3-kinase VPS34 involved in signal transduction - probable fragment	KOG	5e-70	CYT	226.39	Phosphoinositide 3-kinase	5e-70	Signal transduction mechanisms	Phosphatidylinositol 4-phosphate 3-kinase C2 domain-containing subunit alpha	0
lulogut49373	6039	XP_001843302.1 voltage-gated ion channel Culex quinquefasciatus - probable fragment - 14 predicted membrane helices	DIPTERA1017	0	BL	230.872	Voltage-gated Ca2+ channels, alpha1 subunits	0	Inorganic ion transport and metabolism, Signal transduction mechanisms	Sodium leak channel non-selective protein	0
lulogut35189	6033	Cytochrome P450 CYP11/CYP12/CYP24/CYP27 subfamilies	KOG	0	CYT	234.658	Cytochrome P450 CYP11/CYP12/CYP24/CYP27 subfamilies	0	Secondary metabolites biosynthesis, transport and catabolism	Probable cytochrome P450 12b2, mitochondrial	1e-113
lulogut42903	6030	Uncharacterized conserved protein contains DEP domain	KOG	0	CYT	228.038	Uncharacterized conserved protein, contains DEP domain	0	Signal transduction mechanisms	GATOR complex protein DEPDC5	0
lulogut41111	6024	Domain found in a variety of signalling protein	SMART	5e-62	CYT	227.026	Predicted dual-specificity phosphatase	5e-62	General function prediction only	Myotubularin-related protein 13	0
lulogut45054	6021	Chromatin remodeling complex SWI/SNF component SWI2 - probable fragment	KOG	0	CYT	230.089	Chromodomain-helicase DNA-binding protein	0	Transcription	Chromodomain-helicase-DNA-binding protein 1	0
lulogut44482	6018	Multidrug resistance-associated protein/mitoxantrone resistance protein ABC superfamily - probable fragment - 18 predicted membrane helices	KOG	2e-99	CYT	220.12	Multidrug/pheromone exporter, ABC superfamily	2e-99	Secondary metabolites biosynthesis, transport and catabolism	Multidrug resistance protein homolog 49	0
lulogut50376	6003	Acyl-CoA synthetase	KOG	0	CYT	220.116	Acyl-CoA synthetase	0	Lipid transport and metabolism	Probable 4-coumarate--CoA ligase 1	3e-55
lulogut41110	5997	Domain found in a variety of signalling protein	SMART	1e-61	CYT	226.035	Predicted dual-specificity phosphatase	1e-61	General function prediction only	Myotubularin-related protein 13	0
lulogut45691	5985	Ypt/Rab GTPase activating protein	KOG	1e-53	CYT	229.278	GTPase-activating protein VRP	1e-53	General function prediction only	TBC1 domain family member 9	0
lulogut17651	5976	BAH domain - probable fragment	KOG	7e-30	CYT	219.911	BAH domain proteins	7e-30	Transcription	Protein winged eye	1e-114
lulogutSigP-16157	5976	Trypsin-like serine protease - signalP detected	SMART	6e-68	SIG	218.007	Trypsin	6e-68	Amino acid transport and metabolism	Serine proteinase stubble	2e-45
lulogut40372	5970	Signaling protein DOCK180	KOG	0	CYT	228.612	Signaling protein DOCK180	0	Signal transduction mechanisms	Dedicator of cytokinesis protein 1	0
lulogut9264	5970	Rac1 GTPase effector FRL	KOG	8e-53	CYT	224.269	RhoA GTPase effector DIA/Diaphanous	8e-53	Signal transduction mechanisms, Cytoskeleton	Disheveled-associated activator of morphogenesis 1	0
lulogut44221	5961	XP_021698681.1 titin isoform X1	DIPTERA1017	0	CYT	223.382	Transcription regulator XNP/ATRX, DEAD-box superfamily	0	Transcription	Titin homolog	2e-31
lulogut17725	5958	JAI30482.1 Rapamycin-insensitive companion of mTOR Bactrocera latifrons	DIPTERA1017	0	CYT	223.559	Protein required for meiosis	0	Cell cycle control, cell division, chromosome partitioning	Rapamycin-insensitive companion of mTOR	2e-91
lulogut50060	5958	Transcription initiation factor TFIID subunit TAF1	KOG	0	CYT	224.313	Transcription initiation factor TFIID, subunit TAF1	0	Transcription	Transcription initiation factor TFIID subunit 1	0
lulogut41819	5949	Chromatin remodeling complex WSTF-ISWI small subunit - probable fragment	KOG	0	CYT	224.309	Predicted helicase	0	General function prediction only	Chromodomain-helicase-DNA-binding protein Mi-2 homolog	0
lulogut41820	5949	Chromatin remodeling complex WSTF-ISWI small subunit - probable fragment	KOG	0	CYT	225.057	Predicted helicase	0	General function prediction only	Chromodomain-helicase-DNA-binding protein Mi-2 homolog	0
lulogutSigP-48124	5940	Anaphase-promoting complex (APC) subunit 1 (meiotic check point regulator/Tsg24) - signalP detected - 3 predicted membrane helices	KOG	0	SIG	221.113	Anaphase-promoting complex (APC), subunit 1 (meiotic check point regulator/Tsg24)	0	Cell cycle control, cell division, chromosome partitioning, Posttranslational modification, protein turnover, chaperones	Anaphase-promoting complex subunit 1	0
lulogut50978	5934	XP_021700539.1 serine/threonine-protein kinase ATM isoform X2	REFSEQ-INVERTEBRATE	0	CYT	229.415	Protein kinase ATM/Tel1, involved in telomere length regulation and DNA repair	0	Signal transduction mechanisms, Chromatin structure and dynamics, Replication, recombination and repair, Cell cycle control, cell division, chromosome partitioning	Serine/threonine-protein kinase ATM	1e-165
lulogut24895	5919	LOW QUALITY PROTEIN: Down syndrome cell adhesion molecule-like protein Dscam2 Rhagoletis zephyria	REFSEQ-INVERTEBRATE	0	CYT	218.991	Neural cell adhesion molecule L1	0	Signal transduction mechanisms	Down syndrome cell adhesion molecule-like protein Dscam2	0
lulogut46396	5904	XP_021709680.1 uncharacterized protein LOC5575021 isoform X1	DIPTERA1017	0	CYT	218.608	Uncharacterized conserved protein	0	Function unknown	Fap1 adhesin	1e-36
lulogut17853	5898	Alpha-macroglobulin - signalP detected - 3 predicted membrane helices	KOG	0	SIG	223.266	Alpha-macroglobulin	0	Posttranslational modification, protein turnover, chaperones	CD109 antigen	1e-87
lulogut45730	5892	F0F1-type ATP synthase gamma subunit	KOG	0	CYT	222.377	F0F1-type ATP synthase, gamma subunit	0	Energy production and conversion	ATP synthase subunit gamma, mitochondrial	1e-120
lulogut13637	5889	Myosin class I heavy chain	KOG	0	CYT	226.342	Myosin class II heavy chain	0	Cytoskeleton	Myosin heavy chain, non-muscle	0
lulogut45129	5889	Myosin class I heavy chain	KOG	0	CYT	224.593	Myosin class II heavy chain	0	Cytoskeleton	Myosin heavy chain, muscle	0
lulogut2115	5877	transmembrane protein	KOG	0	CYT	224.335	Putative transmembrane protein	0	General function prediction only	Trafficking protein particle complex subunit 10	0
lulogut17858	5865	Cadherin EGF LAG seven-pass G-type receptor - probable fragment - 2 predicted membrane helices	KOG	0	CYT	218.226	Uncharacterized conserved protein, contains laminin, cadherin and EGF domains	0	Signal transduction mechanisms	Cadherin-23	0
lulogutSigP-11554	5865	Puromycin-sensitive aminopeptidase - signalP detected	KOG	0	SIG	224.164	Puromycin-sensitive aminopeptidase and related aminopeptidases	0	Amino acid transport and metabolism, Posttranslational modification, protein turnover, chaperones	Membrane alanyl aminopeptidase (Fragment)	1e-152
lulogut52633	5862	Mitochondrial/chloroplast DNA-directed RNA polymerase RPO41 - probable fragment	KOG	0	CYT	222.873	Mitochondrial/chloroplast DNA-directed RNA polymerase RPO41, provides primers for DNA replication-initiation	0	Transcription, Replication, recombination and repair	DNA-directed RNA polymerase, mitochondrial	0
lulogut19608	5859	Kinesin-like protein	KOG	2e-98	CYT	216.842	Kinesin-like protein	2e-98	Cytoskeleton	Osmotic avoidance abnormal protein 3	1e-133
lulogut51136	5859	DNA polymerase theta/eta DEAD-box superfamily	KOG	0	CYT	219.328	DNA polymerase theta/eta, DEAD-box superfamily	0	General function prediction only	DNA polymerase theta	0
lulogut17581	5856	Uncharacterized conserved protein	KOG	0	CYT	214.521	Uncharacterized conserved protein	0	Function unknown	Protein unc-79 homolog	1e-180
lulogut18453	5841	Lysosomal trafficking regulator LYST - probable fragment	KOG	2e-53	CYT	218.66	Uncharacterized conserved protein	2e-53	Function unknown	WD repeat-containing protein 81	0
lulogutSigP-41700	5841	E3 ubiquitin-protein ligase UBR4	PFAM	0	BL	219.715	Zn-binding protein Push	0	Signal transduction mechanisms	Protein purity of essence	0
lulogut14333	5835	JAV08940.1 eukaryotic translation initiation factor 4g isoform x1 - 20 OH-glycosylation sites - 20 NetOglyc sites	DIPTERA1017	0	CYT	218.262	Thyroid hormone receptor-associated protein complex, subunit TRAP230	0	Transcription	Transcription factor SPT20 homolog	2e-21
lulogut40267	5826	Signaling protein DOCK180	KOG	0	CYT	218.944	Signaling protein DOCK180	0	Signal transduction mechanisms	Dedicator of cytokinesis protein 3	0
lulogut1599	5814	JAV09574.1 e3 ubiquitin-protein ligase ubr3 partial Nyssomyia neivai	DIPTERA1017	0	CYT	220.019	Predicted ubiquitin-protein ligase of the N-recognin family	0	Posttranslational modification, protein turnover, chaperones	E3 ubiquitin-protein ligase Ubr3	0
lulogut43651	5814	Glutamate synthase	KOG	0	CYT	211.079	Glutamate synthase	0	Amino acid transport and metabolism	Glutamate synthase	0
lulogut19988	5808	cAMP-regulated guanine nucleotide exchange factor - 35 OH-glycosylation sites - 35 NetOglyc sites	KOG	0	CYT	214.124	cAMP-regulated guanine nucleotide exchange factor	0	Signal transduction mechanisms	Rap guanine nucleotide exchange factor 2	0
lulogut53274	5805	Dystrophin-like protein - probable fragment	KOG	9e-89	CYT	221.102	Dystrophin-like protein	9e-89	Cell motility, Signal transduction mechanisms, Cytoskeleton	Dystrophin, isoforms A/C/F/G/H	0
lulogut21219	5802	Predicted nucleolar protein involved in ribosome biogenesis - 16 predicted membrane helices	KOG	2e-85	CYT	214.408	WD40 repeat-containing protein	2e-85	Function unknown	GATOR complex protein WDR24	0
lulogut21193	5799	Adaptor protein Disabled - probable fragment	KOG	4e-47	CYT	215.016	Adaptor protein Disabled	4e-47	Signal transduction mechanisms	Protein disabled	0
lulogut22380	5799	serine/threonine-protein phosphatase 6 regulatory ankyrin repeat subunit B Bactrocera dorsalis - 7 predicted membrane helices	REFSEQ-INVERTEBRATE	0	CYT	211.121	Ankyrin	0	Cell wall/membrane/envelope biogenesis	Ankyrin-2	2e-89
lulogut41821	5796	Chromatin remodeling complex WSTF-ISWI small subunit - probable fragment	KOG	0	CYT	219.386	Predicted helicase	0	General function prediction only	Chromodomain-helicase-DNA-binding protein Mi-2 homolog	0
lulogut16958	5790	U3 small nucleolar RNA-associated protein 20 - probable fragment	SWISSP	0	CYT	220.428	DRIM (Down-regulated in metastasis)-like proteins	0	Defense mechanisms	Small subunit processome component 20 homolog	0
lulogut47415	5787	Actin regulatory (gelsolin/villin family)	KOG	4e-63	CYT	216.77	Actin regulatory protein supervillin (gelsolin/villin family)	4e-63	Cytoskeleton	Supervillin	0
lulogut24105	5778	Protein phosphatase 1 binding protein spinophilin/neurabin II - 15 OH-glycosylation sites - 15 NetOglyc sites	KOG	5e-21	CYT	210.258	Protein phosphatase 1 binding protein spinophilin/neurabin II	5e-21	Signal transduction mechanisms	Neurabin-1	3e-65
lulogut36545	5763	histone-lysine N-methyltransferase eggless Musca domestica	REFSEQ-INVERTEBRATE	0	CYT	217.158	Uncharacterized conserved protein	0	Function unknown	Histone-lysine N-methyltransferase eggless	1e-164
lulogutSigP-28897	5760	Neural cell adhesion molecule L1	KOG	8e-54	BL	211.41	Receptor mediating netrin-dependent axon guidance	8e-54	Signal transduction mechanisms	Neogenin (Fragment)	1e-139
lulogut39280	5742	Enoyl-CoA hydratase/isomerase	KOG	4e-34	CYT	210.76	Enoyl-CoA hydratase/isomerase	4e-34	Lipid transport and metabolism	Chromodomain Y-like protein	1e-24
lulogut46884	5742	Cytoplasm to vacuole targeting protein	KOG	0	CYT	212.215	Cytoplasm to vacuole targeting protein	0	Intracellular trafficking, secretion, and vesicular transport	Autophagy-related protein 2 homolog B	0
lulogut22880	5739	Plexins (functional semaphorin receptors) - signalP detected - 3 predicted membrane helices	KOG	0	SIG	213.472	Plexins (functional semaphorin receptors)	0	Signal transduction mechanisms	Plexin-A2	0
lulogut51843	5730	JAV06602.1 membrane-bound alkaline phosphatase Nyssomyia neivai	DIPTERA1017	0	CYT	212.593	Alkaline phosphatase	0	Inorganic ion transport and metabolism	Membrane-bound alkaline phosphatase	1e-114
lulogut40421	5724	NP_001261809.1 hemolectin isoform B - probable fragment	DROSOPH	0	BL	210.003	Predicted cysteine proteinase TIN-ag	0	General function prediction only	Hemocytin	0
lulogut48342	5709	Kinesin-like protein - probable fragment	KOG	0	CYT	214.764	Kinesin-like protein	0	Cytoskeleton	Kinesin-like protein unc-104	0
lulogut49085	5706	Phosphoinositide 3-kinase - probable fragment - 2 predicted membrane helices	KOG	1e-76	CYT	217.563	Phosphatidylinositol 3-kinase VPS34, involved in signal transduction	1e-76	Signal transduction mechanisms, Intracellular trafficking, secretion, and vesicular transport	Phosphatidylinositol 3-kinase catalytic subunit type 3	0
lulogutSigP-32088	5706	Myosin class II heavy chain - signalP detected	KOG	3e-08	SIG	224.702	Myosin class II heavy chain	3e-08	Cytoskeleton	Interaptin	4e-35
lulogut19670	5700	Membrane glycoprotein LIG-1 - probable fragment	KOG	2e-35	CYT	216.901	Membrane glycoprotein LIG-1	2e-35	Signal transduction mechanisms	Chaoptin	2e-60
lulogut19132	5697	Membrane-associated guanylate kinase MAGUK (contains PDZ SH3 HOOK and GUK )	KOG	2e-66	CYT	212.244	Membrane-associated guanylate kinase MAGUK (contains PDZ, SH3, HOOK and GUK domains)	2e-66	Nucleotide transport and metabolism	Disks large homolog 5	1e-167
lulogutSigP-40420	5694	NP_001261809.1 hemolectin isoform B - probable fragment - signalP detected	DROSOPH	0	SIG	209.095	Predicted cysteine proteinase TIN-ag	0	General function prediction only	Hemocytin	0
lulogut39675	5691	Inositol 145-trisphosphate receptor - probable fragment - 7 predicted membrane helices	KOG	0	CYT	214.852	Inositol 1,4,5-trisphosphate receptor	0	Signal transduction mechanisms	Inositol 1,4,5-trisphosphate receptor	0
lulogut22823	5682	JAB59297.1 nuclear pore complex protein partial Corethrella appendiculata	DIPTERA1017	0	CYT	213.17	Uncharacterized conserved protein	0	Function unknown	Nuclear pore complex protein Nup205	0
lulogut26170	5670	Kinetochore component - probable fragment	KOG	2e-15	CYT	217.779	Kinetochore component	2e-15	Cell cycle control, cell division, chromosome partitioning	Kinetochore-associated protein 1	2e-25
lulogutSigP-34297	5670	Ubiquitin-conjugating enzyme - probable fragment	KOG	3e-96	CYT	207.683	Ubiquitin-conjugating enzyme	3e-96	Posttranslational modification, protein turnover, chaperones	Baculoviral IAP repeat-containing protein 6	0
lulogut21373	5667	ATP-dependent DNA helicase - probable fragment	KOG	0	CYT	214.389	Asparaginyl-tRNA synthetase	0	Translation, ribosomal structure and biogenesis	Bloom syndrome protein homolog	0
lulogut45208	5667	jav13786.1 titin partial nyssomyia neivai - 18 OH-glycosylation sites - 18 NetOglyc sites	DIPTERA1017	0	CYT	207.58	DNA-binding protein jumonji/RBP2/SMCY, contains JmjC domain	0	General function prediction only	Protein Jumonji	1e-121
lulogutSigP-36029	5661	JAV08363.1 mucin 68d partial Nyssomyia neivai - signalP detected	DIPTERA1017	0	SIG	211.358	Translation initiation factor 5B (eIF-5B)	0	Translation, ribosomal structure and biogenesis	Titin homolog	2e-34
lulogutSigP-44819	5658	JAV08363.1 mucin 68d partial Nyssomyia neivai - signalP detected	DIPTERA1017	0	SIG	211.428	Translation initiation factor 5B (eIF-5B)	0	Translation, ribosomal structure and biogenesis	Titin homolog	9e-34
lulogut44818	5652	JAV08361.1 mucin 68d partial Nyssomyia neivai - 10 OH-glycosylation sites	DIPTERA1017	0	CYT	211.31	Translation initiation factor 5B (eIF-5B)	0	Translation, ribosomal structure and biogenesis	Titin homolog	1e-31
lulogut40268	5649	Signaling protein DOCK180	KOG	0	CYT	213.561	Signaling protein DOCK180	0	Signal transduction mechanisms	Dedicator of cytokinesis protein 3	0
lulogut50462	5643	XP_021704906.1 unconventional myosin-IXa isoform X4	REFSEQ-INVERTEBRATE	0	CYT	213.664	Myosin VII, myosin IXB and related myosins	0	Cell motility	Unconventional myosin-IXa	1e-145
lulogutSigP-45028	5643	hypothetical secreted protein precursor	DIPTERA1017	1000	SIG	207.356	Zn-binding protein Push	1000	Signal transduction mechanisms	Protein purity of essence	0
lulogut48700	5637	Kinesin-like protein - probable fragment	KOG	0	CYT	209.47	Kinesin-like protein	0	Cytoskeleton	Kinesin-like protein KIF13A	0
lulogut18416	5634	microtubule-associated protein futsch isoform X6 Bactrocera cucurbitae	DIPTERA1017	0	CYT	209.127	Translation initiation factor 5B (eIF-5B)	0	Translation, ribosomal structure and biogenesis	Muscle M-line assembly protein unc-89	3e-20
lulogut39279	5634	Enoyl-CoA hydratase/isomerase	KOG	1e-33	CYT	207.025	Enoyl-CoA hydratase/isomerase	1e-33	Lipid transport and metabolism	Chromodomain Y-like protein	3e-24
lulogut527	5625	RNA polymerase I large subunit - probable fragment - 121 OH-glycosylation sites	KOG	0	CYT	207.074	RNA polymerase II, large subunit	0	Transcription	DNA-directed RNA polymerase II subunit RPB1	0
lulogut39840	5622	nuclear pore membrane glycoprotein 210-like	DIPTERA1017	0	SIG	206.629	Nuclear pore complex, gp210 component	0	Nuclear structure, Intracellular trafficking, secretion, and vesicular transport	Nuclear pore membrane glycoprotein 210	1e-146
lulogut42115	5616	Nuclear protein 96	PFAM	0	CYT	203.177	Nuclear pore complex, Nup98 component (sc Nup145/Nup100/Nup116)	0	Nuclear structure, Intracellular trafficking, secretion, and vesicular transport	Nuclear pore complex protein Nup98-Nup96	0
lulogutSigP-33138	5616	Endocytosis protein RME-8 contains DnaJ domain - probable fragment - signalP detected	KOG	0	SIG	212.119	Endocytosis protein RME-8, contains DnaJ domain	0	Intracellular trafficking, secretion, and vesicular transport, Posttranslational modification, protein turnover, chaperones	DnaJ homolog subfamily C member 13	0
lulogut45147	5610	Golgi-specific brefeldin A-resistance guanine nucleotide exchange factor 1-like isoform X2	REFSEQ-INVERTEBRATE	0	CYT	207.774	Pattern-formation protein/guanine nucleotide exchange factor	0	Intracellular trafficking, secretion, and vesicular transport	Golgi-specific brefeldin A-resistance guanine nucleotide exchange factor 1	0
lulogut39839	5607	nuclear pore membrane glycoprotein 210-like	DIPTERA1017	0	SIG	205.968	Nuclear pore complex, gp210 component	0	Nuclear structure, Intracellular trafficking, secretion, and vesicular transport	Nuclear pore membrane glycoprotein 210	1e-146
lulogut42116	5601	Nuclear protein 96	PFAM	0	CYT	202.443	Nuclear pore complex, Nup98 component (sc Nup145/Nup100/Nup116)	0	Nuclear structure, Intracellular trafficking, secretion, and vesicular transport	Nuclear pore complex protein Nup98-Nup96	0
lulogut55544	5598	DNA-binding Bright/BRCAA1/RBP1 - 25 OH-glycosylation sites - 25 NetOglyc sites	KOG	9e-25	CYT	202.783	DNA-binding proteins Bright/BRCAA1/RBP1 and related proteins containing BRIGHT domain	9e-25	Transcription	AT-rich interactive domain-containing protein 4B	1e-110
lulogut45207	5589	XP_021698429.1 titin	REFSEQ-INVERTEBRATE	0	CYT	204.078	DNA-binding protein jumonji/RBP2/SMCY, contains JmjC domain	0	General function prediction only	Protein Jumonji	1e-121
lulogut32833	5580	uncharacterized protein LOC109413065	DIPTERA1017	0	CYT	210.198	Vacuolar H+-ATPase V0 sector, subunit a	0	Energy production and conversion	Rotatin	1e-17
lulogut32834	5580	uncharacterized protein LOC109413065	DIPTERA1017	0	CYT	209.508	Vacuolar H+-ATPase V0 sector, subunit a	0	Energy production and conversion	Rotatin	1e-17
lulogut18776	5574	Fibrillins - signalP detected	KOG	1e-16	SIG	207.384	Uncharacterized conserved protein, contains laminin, cadherin and EGF domains	1e-16	Signal transduction mechanisms	Sushi, von Willebrand factor type A, EGF and pentraxin domain-containing protein	0
lulogut19373	5556	Chitinase - 54 OH-glycosylation sites - signalP detected	KOG	2e-92	SIG	209.605	Chitinase	2e-92	Carbohydrate transport and metabolism	Probable chitinase 10	0
lulogut21474	5550	JAV09399.1 proteasome activator complex subunit 4 Nyssomyia neivai	DIPTERA1017	0	CYT	212.105	Uncharacterized conserved protein	0	Function unknown	Proteasome activator complex subunit 4B	0
lulogut49086	5550	Phosphoinositide 3-kinase - probable fragment - 2 predicted membrane helices	KOG	8e-77	CYT	212.034	Phosphatidylinositol 3-kinase VPS34, involved in signal transduction	8e-77	Signal transduction mechanisms, Intracellular trafficking, secretion, and vesicular transport	Phosphatidylinositol 3-kinase catalytic subunit type 3	0
lulogut707	5547	Kinesin-like protein - 7 predicted membrane helices	KOG	0	CYT	209.088	Kinesin-like protein	0	Cytoskeleton	Kinesin-like protein KIF23	1e-160
lulogut43851	5538	Predicted equilibrative nucleoside transporter protein	KOG	1e-76	CYT	205.087	Predicted equilibrative nucleoside transporter protein	1e-76	Nucleotide transport and metabolism	Clathrin interactor 1	8e-83
lulogut42385	5535	JAV09405.1 ubiquitin carboxyl-terminal hydrolase faf isoform x2 partial Nyssomyia neivai - probable fragment - 15 OH-glycosylation sites	DIPTERA1017	0	CYT	207.33	Ubiquitin carboxyl-terminal hydrolase	0	Posttranslational modification, protein turnover, chaperones	Probable ubiquitin carboxyl-terminal hydrolase FAF	0
lulogut23699	5517	Uncharacterized conserved protein	KOG	0	CYT	205.859	Uncharacterized conserved protein	0	Function unknown	Integrator complex subunit 7	0
lulogut56617	5514	Chromatin remodeling complex WSTF-ISWI small subunit - probable fragment	KOG	0	CYT	206.17	SNF2 family DNA-dependent ATPase domain-containing protein	0	Transcription	TATA-binding protein-associated factor 172	0
lulogutSigP-45340	5514	Triglyceride lipase-cholesterol esterase - signalP detected	KOG	0	SIG	206.575	Triglyceride lipase-cholesterol esterase	0	Lipid transport and metabolism	Lipase 3	1e-100
lulogut44195	5511	JAV06175.1 transcription factor datf1 Nyssomyia neivai - 13 OH-glycosylation sites - 13 NetOglyc sites	DIPTERA1017	0	CYT	199.991	Predicted transcription factor DATF1, contains PHD and TFS2M domains	0	Transcription	Death-inducer obliterator 1	9e-87
lulogut40753	5502	vitellogenin receptor	REFSEQ-INVERTEBRATE	0	SIG	200.113	Low-density lipoprotein receptors containing Ca2+-binding EGF-like domains	0	Signal transduction mechanisms	Putative vitellogenin receptor	0
lulogut44885	5502	collagen alpha-1(IV) chain	REFSEQ-INVERTEBRATE	0	CYT	179.974	Collagens (type XV)	0	Extracellular structures	Collagen alpha-1(IV) chain	0
lulogut45056	5502	Chromatin remodeling complex SWI/SNF component SWI2 - probable fragment	KOG	0	CYT	210.101	Chromodomain-helicase DNA-binding protein	0	Transcription	Chromodomain-helicase-DNA-binding protein 1	0
lulogut32627	5481	KXJ83707.1 hypothetical protein RP20_CCG003002	DIPTERA1017	0	CYT	206.832	Extracellular matrix glycoprotein Laminin subunit beta	0	Extracellular structures	Centrosome-associated protein 350	3e-24
lulogut39708	5478	E3 ubiquitin-protein ligase RBBP6 isoform X2 Diachasma alloeum	REFSEQ-INVERTEBRATE	0	CYT	210.912	Predicted E3 ubiquitin ligase	0	Posttranslational modification, protein turnover, chaperones	E3 ubiquitin-protein ligase RBBP6	1e-108
lulogut38855	5475	E3 ubiquitin-protein ligase RNF123-like	REFSEQ-INVERTEBRATE	0	CYT	205.549	Myotubularin-related phosphatidylinositol 3-phosphate 3-phosphatase MTM6	0	General function prediction only	E3 ubiquitin-protein ligase RNF123	1e-170
lulogut48993	5460	proteasome-associated protein ECM29 homolog	DIPTERA1017	0	CYT	203.51	Uncharacterized conserved protein	0	Function unknown	Proteasome-associated protein ECM29 homolog	0
lulogut56224	5460	Actin filament-binding protein Afadin	KOG	0	CYT	202.448	Actin filament-binding protein Afadin	0	Cytoskeleton	Afadin	0
lulogut56223	5457	Actin filament-binding protein Afadin	KOG	0	CYT	202.392	Actin filament-binding protein Afadin	0	Cytoskeleton	Afadin	0
lulogut17404	5454	IRF-2-binding protein CELTIX-1 contains BROMO domain	KOG	4e-64	CYT	203.435	Glycine/serine hydroxymethyltransferase	4e-64	Amino acid transport and metabolism	Serine hydroxymethyltransferase, cytosolic	1e-165
lulogut511	5445	guanine nucleotide exchange factor TIM	KOG	0	CYT	202.904	Putative guanine nucleotide exchange factor TIM	0	Signal transduction mechanisms	Rho guanine nucleotide exchange factor 26	3e-78
lulogutSigP-40752	5439	vitellogenin receptor	REFSEQ-INVERTEBRATE	0	SIG	200.707	Low-density lipoprotein receptors containing Ca2+-binding EGF-like domains	0	Signal transduction mechanisms	Putative vitellogenin receptor	0
lulogut5300	5436	histone acetyltransferase Tip60 isoform X2 Musca domestica - 13 OH-glycosylation sites - 13 NetOglyc sites	REFSEQ-INVERTEBRATE	0	CYT	208.053	Histone acetyltransferase (MYST family)	0	Chromatin structure and dynamics	Histone acetyltransferase Tip60	0
lulogutSigP-18976	5436	Conserved secreted protein precursor	DIPTERA1017	0	SIG	201.453	RNA-binding nuclear protein (MAK16) containing a distinct C4 Zn-finger	0	RNA processing and modification	Protein lev-9	1e-87
lulogut34098	5430	JAV13208.1 c-terminal tandem repeated domain in type 4 procollagen Nyssomyia neivai	DIPTERA1017	0	BL	183.935	Collagens (type XV)	0	Extracellular structures	Collagen alpha-1(IV) chain	0
lulogut44439	5424	Rho guanine nucleotide exchange factor CDEP - probable fragment	KOG	1e-82	CYT	198.246	Erythrocyte membrane protein 4.1 and related proteins of the ERM family	1e-82	General function prediction only	Protein 4.1 homolog	0
lulogut45063	5421	Chromatin remodeling complex WSTF-ISWI small subunit - probable fragment	KOG	6e-92	CYT	205.214	SNF2 family DNA-dependent ATPase	6e-92	General function prediction only	Helicase domino	0
lulogut44196	5415	JAV06175.1 transcription factor datf1 Nyssomyia neivai - 13 OH-glycosylation sites - 13 NetOglyc sites	DIPTERA1017	0	CYT	197.006	Predicted transcription factor DATF1, contains PHD and TFS2M domains	0	Transcription	Death-inducer obliterator 1	2e-87
lulogut22582	5412	Adiponutrin	KOG	0	CYT	203.588	Adiponutrin and related vesicular transport proteins; predicted alpha/beta hydrolase	0	Intracellular trafficking, secretion, and vesicular transport	Regulator of gene activity	1e-141
lulogut18132	5409	AFI44968.1 bromodomain and PHD finger-containing protein partial Lutzomyia longipalpis	DIPTERA1017	0	CYT	202.903	PHD finger protein BR140/LIN-49	0	General function prediction only	Peregrin	0
lulogutSigP-44251	5409	Netrin axonal chemotropic factor - signalP detected	KOG	1e-72	SIG	201.545	Extracellular matrix glycoprotein Laminin subunit beta	1e-72	Extracellular structures	Laminin subunit beta-1	0
lulogut48232	5406	JAV09427.1 ubiquitin specific protease Nyssomyia neivai - probable fragment	DIPTERA1017	0	CYT	200.861	Ubiquitin C-terminal hydrolase	0	Posttranslational modification, protein turnover, chaperones	Ubiquitin carboxyl-terminal hydrolase 32	0
lulogutSigP-17899	5406	Neurexin III-alpha - 42 OH-glycosylation sites - signalP detected - 2 predicted membrane helices	KOG	0	SIG	196.122	Neurexin III-alpha	0	Signal transduction mechanisms	Neurexin-3	0
lulogutSigP-34098	5403	collagen alpha-1(IV) chain	REFSEQ-INVERTEBRATE	0	SIG	179.683	Collagens (type XV)	0	Extracellular structures	Collagen alpha-1(IV) chain	0
lulogut21440	5388	Ca2+-dependent phospholipid-binding protein Synaptotagmin	KOG	8e-76	CYT	195.931	Ca2+-dependent phospholipid-binding protein Synaptotagmin, required for synaptic vesicle and secretory granule exocytosis	8e-76	Signal transduction mechanisms, Intracellular trafficking, secretion, and vesicular transport	Synaptotagmin-like protein 4	2e-82
lulogut44252	5385	Netrin axonal chemotropic factor	KOG	1e-69	CYT	200.651	Extracellular matrix glycoprotein Laminin subunit beta	1e-69	Extracellular structures	Laminin subunit beta-1	0
lulogut187	5379	JAV13208.1 c-terminal tandem repeated domain in type 4 procollagen Nyssomyia neivai - signalP detected	DIPTERA1017	0	SIG	181.939	Collagens (type XV)	0	Extracellular structures	Collagen alpha-1(IV) chain	0
lulogut45711	5379	RNA polymerase II second largest subunit	KOG	0	CYT	201.529	RNA polymerase I, second largest subunit	0	Transcription	DNA-directed RNA polymerase I subunit RPA2	0
lulogut24363	5376	mRNA cleavage and polyadenylation factor II complex BRR5 (CPSF subunit)	KOG	0	CYT	205.265	Predicted cleavage and polyadenylation specificity factor (CPSF subunit)	0	RNA processing and modification	Integrator complex subunit 11	0
lulogut44088	5364	Myosin class I heavy chain	KOG	0	CYT	206.989	Myosin class V heavy chain	0	Cytoskeleton	Unconventional myosin-Va	0
lulogut45507	5364	JAV09672.1 e3 ubiquitin-protein ligase ubr1 isoform x3 Nyssomyia neivai	DIPTERA1017	0	CYT	204.475	N-end rule pathway, recognition component UBR1	0	Posttranslational modification, protein turnover, chaperones	E3 ubiquitin-protein ligase UBR1	0
lulogut48231	5361	JAV09427.1 ubiquitin specific protease Nyssomyia neivai - probable fragment	DIPTERA1017	0	CYT	198.75	Ubiquitin C-terminal hydrolase	0	Posttranslational modification, protein turnover, chaperones	Ubiquitin carboxyl-terminal hydrolase 32	0
lulogut44453	5358	mRNA cleavage and polyadenylation factor I/II complex subunit Pcf11 - probable fragment - 15 OH-glycosylation sites	KOG	4e-28	CYT	196.521	mRNA cleavage and polyadenylation factor I/II complex, subunit Pcf11	4e-28	RNA processing and modification	Pre-mRNA cleavage complex 2 protein Pcf11	2e-46
lulogut55769	5358	Transcription elongation factor SPT6	KOG	0	CYT	206.33	Transcription elongation factor SPT6	0	RNA processing and modification	Transcription elongation factor SPT6	0
lulogut44884	5352	collagen alpha-1(IV) chain	REFSEQ-INVERTEBRATE	0	SIG	176.924	Collagens (type XV)	0	Extracellular structures	Collagen alpha-1(IV) chain	0
lulogut44087	5349	JAV13907.1 myosin class i heavy chain partial Nyssomyia neivai - probable fragment	DIPTERA1017	0	CYT	206.905	Myosin class V heavy chain	0	Cytoskeleton	Unconventional myosin-Va	1e-148
lulogut40841	5340	JAV05793.1 transcriptional corepressor atrophin-1/drpla Nyssomyia neivai - 18 OH-glycosylation sites - 18 NetOglyc sites	DIPTERA1017	0	CYT	193.083	Transcriptional corepressor Atrophin-1/DRPLA	0	General function prediction only	Arginine-glutamic acid dipeptide repeats protein	2e-67
lulogut40839	5337	JAV05793.1 transcriptional corepressor atrophin-1/drpla Nyssomyia neivai - 16 OH-glycosylation sites - 16 NetOglyc sites	DIPTERA1017	0	CYT	192.843	Transcriptional corepressor Atrophin-1/DRPLA	0	General function prediction only	Arginine-glutamic acid dipeptide repeats protein	2e-69
lulogut56596	5331	Tyrosine aminotransferase	KOG	0	CYT	203.574	Chromatin remodeling complex WSTF-ISWI, small subunit	0	Transcription	Chromatin-remodeling complex ATPase chain Iswi	0
lulogut18891	5319	Pao retrotransposon peptidase	PFAM	9e-57	CYT	199.907	Structural maintenance of chromosome protein 4 (chromosome condensation complex Condensin, subunit C)	9e-57	Chromatin structure and dynamics, Cell cycle control, cell division, chromosome partitioning	Golgin subfamily B member 1	0.0003
lulogut44863	5316	Calcium/calmodulin-dependent serine protein kinase/membrane-associated guanylate kinase	KOG	0	CYT	193.987	Calcium/calmodulin-dependent serine protein kinase/membrane-associated guanylate kinase	0	Signal transduction mechanisms	MAGUK p55 subfamily member 5	1e-145
lulogut18019	5307	Calponin homology domain	SMART	1e-08	CYT	209.382	Microtubule-associated protein Asp	1e-08	Cytoskeleton	Protein abnormal spindle	0
lulogut45148	5295	Golgi-specific brefeldin A-resistance guanine nucleotide exchange factor 1-like isoform X2	REFSEQ-INVERTEBRATE	0	CYT	196.288	Pattern-formation protein/guanine nucleotide exchange factor	0	Intracellular trafficking, secretion, and vesicular transport	Golgi-specific brefeldin A-resistance guanine nucleotide exchange factor 1	0
lulogut50927	5292	Puromycin-sensitive aminopeptidase	KOG	0	CYT	206.202	Puromycin-sensitive aminopeptidase and related aminopeptidases	0	Amino acid transport and metabolism, Posttranslational modification, protein turnover, chaperones	Aminopeptidase N	2e-91
lulogut18811	5289	RNA helicase	KOG	0	CYT	195.989	RNA helicase	0	RNA processing and modification	Probable helicase with zinc finger domain	0
lulogut17546	5280	Rho-associated coiled-coil containing protein kinase	KOG	0	CYT	201.97	Rho-associated, coiled-coil containing protein kinase	0	Signal transduction mechanisms	Citron Rho-interacting kinase	1e-137
lulogut16153	5277	probable serine/threonine-protein kinase DDB_G0282963 isoform X2 Musca domestica - probable fragment	DIPTERA1017	0	CYT	192.813	Beta amyloid precursor-binding protein	0	General function prediction only	Protein lin-10	1e-143
lulogut22877	5277	JAV10765.1 bromodomain and wd repeat-containing protein 3 isoform x2	DIPTERA1017	0	CYT	199.09	Uncharacterized conserved protein, contains WD40 repeat and BROMO domains	0	General function prediction only	PH-interacting protein	0
lulogut40269	5274	Signaling protein DOCK180	KOG	0	CYT	199.522	Signaling protein DOCK180	0	Signal transduction mechanisms	Dedicator of cytokinesis protein 3	0
lulogutSigP-42371	5274	Neurexin IV - signalP detected	KOG	1e-88	SIG	199.048	Neurexin IV	1e-88	Signal transduction mechanisms	Contactin-associated protein like 5-4	1e-71
lulogut19612	5271	Peripheral benzodiazepine receptor PRAX-1 - probable fragment	KOG	6e-96	CYT	186.32	Peripheral benzodiazepine receptor PRAX-1	6e-96	Signal transduction mechanisms, Cytoskeleton	RIMS-binding protein 2	1e-110
lulogut53082	5271	G protein-coupled receptors - 7 predicted membrane helices	KOG	2e-56	CYT	204.155	G protein-coupled receptors	2e-56	Signal transduction mechanisms	Adhesion G-protein coupled receptor G2	6e-35
lulogutSigP-41804	5265	Dopey - probable fragment - signalP detected	KOG	0	SIG	197.543	Dopey and related predicted leucine zipper transcription factors	0	Transcription	Protein dopey-1 homolog	0
lulogut53083	5262	G protein-coupled receptors - probable fragment - 7 predicted membrane helices	KOG	2e-57	CYT	203.695	G protein-coupled receptors	2e-57	Signal transduction mechanisms	Adhesion G-protein coupled receptor G2	6e-35
lulogut19785	5256	Puromycin-sensitive aminopeptidase	KOG	0	CYT	201.278	Puromycin-sensitive aminopeptidase and related aminopeptidases	0	Amino acid transport and metabolism, Posttranslational modification, protein turnover, chaperones	Aminopeptidase N	1e-109
lulogut23425	5247	Phosphoinositide-specific phospholipase C - probable fragment	KOG	3e-73	CYT	195.888	Phosphoinositide-specific phospholipase C	3e-73	Signal transduction mechanisms	1-phosphatidylinositol 4,5-bisphosphate phosphodiesterase epsilon-1	1e-175
lulogut24929	5244	mucin-5AC-like	DIPTERA1017	0	CYT	194.652	Chitinase	0	Cell wall/membrane/envelope biogenesis	Mucin-5AC	4e-18
lulogut45945	5238	KEKE-like motif-containing transcription regulator (Rlr1)/suppressor of sin4	KOG	0	CYT	197.838	KEKE-like motif-containing transcription regulator (Rlr1)/suppressor of sin4	0	Transcription	THO complex subunit 2	0
lulogut18562	5235	Protein required for meiotic chromosome segregation - 13 OH-glycosylation sites - 13 NetOglyc sites - 11 predicted membrane helices	KOG	0	CYT	193.077	Protein required for meiotic chromosome segregation	0	Cell cycle control, cell division, chromosome partitioning	Anoctamin-8	9e-94
lulogut40590	5232	transcription factor 5qNCA contains JmjC domain	KOG	0	CYT	194.199	Putative transcription factor 5qNCA, contains JmjC domain	0	Transcription	Lysine-specific demethylase 3B	0
lulogut18622	5229	Cell cycle-associated protein - probable fragment	KOG	2e-63	CYT	200.289	Cell cycle-associated protein	2e-63	Cell cycle control, cell division, chromosome partitioning	Thyroid adenoma-associated protein homolog	2e-69
lulogut48722	5223	Extracellular matrix glycoprotein Laminin subunits alpha and gamma - probable fragment	KOG	3e-67	CYT	194.727	Extracellular matrix glycoprotein Laminin subunits alpha and gamma	3e-67	Extracellular structures	Laminin subunit alpha-1	1e-153
lulogut20175	5217	Serine/threonine phosphatase 2C containing leucine-rich repeats	KOG	0	CYT	193.553	Serine/threonine phosphatase 2C containing leucine-rich repeats, similar to SCN circadian oscillatory protein (SCOP)	0	Signal transduction mechanisms	Protein phosphatase PHLPP-like protein	1e-165
lulogut49555	5217	mRNA splicing factor ATP-dependent RNA helicase - probable fragment	KOG	2e-67	CYT	196.564	ATP-dependent RNA helicase A	2e-67	RNA processing and modification	Probable ATP-dependent RNA helicase YTHDC2	0
lulogut17174	5214	Conserved plasma membrane protein - 3 predicted membrane helices	DIPTERA1017	0	CYT	188.743	Receptor mediating netrin-dependent axon guidance	0	Signal transduction mechanisms	Ig-like and fibronectin type-III domain-containing protein 2	2e-65
lulogut18832	5190	Predicted membrane protein (associated with esophageal cancer in humans)	KOG	0	CYT	195.092	Predicted membrane protein (associated with esophageal cancer in humans)	0	Function unknown	UPF0505 protein CG8202	0
lulogut44481	5190	Multidrug resistance-associated protein/mitoxantrone resistance protein ABC superfamily - 17 predicted membrane helices	KOG	0	BL	190.311	Multidrug/pheromone exporter, ABC superfamily	0	Secondary metabolites biosynthesis, transport and catabolism	Multidrug resistance protein homolog 49	0
lulogut15614	5178	Phosphatidylinositol 4-kinase involved in intracellular trafficking and secretion - probable fragment	KOG	3e-67	CYT	195.924	Phosphatidylinositol 4-kinase	3e-67	Signal transduction mechanisms	Phosphatidylinositol 4-kinase alpha	0
lulogut19944	5160	JAB56224.1 microtubule-associated protein futsch partial Corethrella appendiculata - probable fragment - 27 OH-glycosylation sites - 27 NetOglyc sites	DIPTERA1017	0	CYT	186.303	Transcription regulator XNP/ATRX, DEAD-box superfamily	0	Transcription	Microtubule-associated protein futsch	0
lulogut55767	5160	Transcription elongation factor SPT6	KOG	0	CYT	198.879	Transcription elongation factor SPT6	0	RNA processing and modification	Transcription elongation factor SPT6	0
lulogut40098	5157	C2H2-type Zn-finger protein - 11 OH-glycosylation sites - 11 NetOglyc sites	KOG	1e-08	CYT	191.265	Transcriptional repressor SALM	1e-08	Transcription	Ras-responsive element-binding protein 1	9e-46
lulogut40099	5154	Ovo - 11 OH-glycosylation sites - 11 NetOglyc sites	KOG	9e-10	CYT	191.144	Transcriptional repressor SALM	9e-10	Transcription	Ras-responsive element-binding protein 1	9e-46
lulogut48230	5151	JAV09427.1 ubiquitin specific protease Nyssomyia neivai	DIPTERA1017	0	CYT	190.698	Ubiquitin C-terminal hydrolase	0	Posttranslational modification, protein turnover, chaperones	Ubiquitin carboxyl-terminal hydrolase 32	0
lulogut18959	5148	Creatine kinases	KOG	7e-29	CYT	188.752	Creatine kinases	7e-29	Energy production and conversion	Arginine kinase	1e-28
lulogut20135	5145	Rap1-GTPase-activating protein (Rap1GAP) - probable fragment	KOG	3e-61	CYT	195.696	Rap1-GTPase-activating protein (Rap1GAP)	3e-61	Signal transduction mechanisms	Rap1 GTPase-activating protein 1	2e-50
lulogut42875	5136	JAV13192.1 rabconnectin partial Nyssomyia neivai - probable fragment	DIPTERA1017	0	CYT	191.01	RAVE (regulator of V-ATPase assembly) complex subunit RAV1/DMX protein, WD repeat superfamily	0	General function prediction only	DmX-like protein 2	0
lulogut17907	5127	Pleckstrin homology domain	SMART	1e-12	CYT	194.084	F-actin binding protein, regulates actin cytoskeletal organization	1e-12	Cytoskeleton	Protein outspread	1e-127
lulogutSigP-45113	5127	Protein disulfide isomerase (prolyl 4-hydroxylase beta subunit) - probable fragment - signalP detected	KOG	6e-11	SIG	197.89	Protein disulfide isomerase (prolyl 4-hydroxylase beta subunit)	6e-11	Posttranslational modification, protein turnover, chaperones	Putative protein disulfide-isomerase C1F5.02	2e-14
lulogut36469	5121	Succinate-semialdehyde dehydrogenase mitochondrial - probable fragment	SWISSP	0	CYT	192.253	Aldehyde dehydrogenase	0	Energy production and conversion	Protein unc-13 homolog 4B	0
lulogut17475	5118	15-hydroxyprostaglandin dehydrogenase	KOG	1e-53	CYT	187.168	15-hydroxyprostaglandin dehydrogenase and related dehydrogenases	1e-53	Lipid transport and metabolism, General function prediction only	Alcohol dehydrogenase 1	1e-29
lulogut17005	5115	JAV09835.1 endoplasmic reticulum metallopeptidase 1 isoform x1 Nyssomyia neivai - signalP detected - 19 predicted membrane helices	DIPTERA1017	0	SIG	189.926	Aminopeptidases of the M20 family	0	Posttranslational modification, protein turnover, chaperones, General function prediction only	Endoplasmic reticulum metallopeptidase 1	1e-121
lulogut57009	5112	Xanthine dehydrogenase - probable fragment	KOG	0	CYT	189.313	Xanthine dehydrogenase	0	Nucleotide transport and metabolism	Xanthine dehydrogenase	1e-122
lulogutSigP-44883	5112	NP_723046.1 collagen type IV alpha 1 isoform C - signalP detected	DROSOPH	0	SIG	169.126	Collagens (type XV)	0	Extracellular structures	Collagen alpha-1(IV) chain	0
lulogut44737	5100	Ankyrin - probable fragment - 5 predicted membrane helices	KOG	2e-43	CYT	186.913	Ankyrin	2e-43	Cell wall/membrane/envelope biogenesis	Kinase D-interacting substrate of 220 kDa	0
lulogut18233	5094	RNA helicase	KOG	3e-53	CYT	192.903	Uncharacterized conserved protein	3e-53	Function unknown	NAD(P)H-hydrate epimerase	7e-85
lulogut22357	5094	Guanine nucleotide exchange factor Cytohesin contains PH and Sec7 - probable fragment	KOG	1e-56	CYT	191.866	Guanine nucleotide exchange factor	1e-56	Intracellular trafficking, secretion, and vesicular transport	Brefeldin A-inhibited guanine nucleotide-exchange protein 2	0
lulogutSigP-16978	5094	Unknown product			BL	192.925	Positive cofactor 2 (PC2), subunit of a multiprotein coactivator of RNA polymerase II		Transcription	Nuclear factor of activated T-cells 5	1e-05
lulogut47920	5079	Lipid exporter ABCA1 - 14 predicted membrane helices	KOG	0	CYT	191.477	Lipid exporter ABCA1 and related proteins, ABC superfamily	0	Lipid transport and metabolism, General function prediction only	ATP-binding cassette sub-family A member 3	0
lulogutSigP-45218	5076	Integrin beta subunit (N-terminal portion of extracellular region) - probable fragment - signalP detected - 4 predicted membrane helices	KOG	0	SIG	186.828	Integrin beta subunit (N-terminal portion of extracellular region)	0	Signal transduction mechanisms, Extracellular structures	Integrin beta-PS	0
lulogut43490	5064	Rho-associated coiled-coil containing protein kinase	KOG	0	CYT	191.787	Rho-associated, coiled-coil containing protein kinase	0	Signal transduction mechanisms	Serine/threonine-protein kinase Genghis Khan	0
lulogut45633	5064	Bromodomain-containing protein 4 - 28 OH-glycosylation sites - 28 NetOglyc sites	SWISSP	0	CYT	181.519	Transcription initiation factor TFIID, subunit BDF1 and related bromodomain proteins	0	Transcription	Bromodomain-containing protein 4	0
lulogut44774	5061	E3 ubiquitin-protein ligase listerin-like	REFSEQ-INVERTEBRATE	0	CYT	191.302	Predicted E3 ubiquitin ligase	0	Posttranslational modification, protein turnover, chaperones	E3 ubiquitin-protein ligase listerin	0
lulogut47246	5049	Protein phosphatase 1E - probable fragment - 98 OH-glycosylation sites - 98 NetOglyc sites	SWISSP	1e-67	CYT	182.719	Serine/threonine protein phosphatase	1e-67	Signal transduction mechanisms	Protein phosphatase 1E	1e-67
lulogut47247	5046	Protein phosphatase 1E - probable fragment - 94 OH-glycosylation sites - 94 NetOglyc sites	SWISSP	1e-67	CYT	182.556	Serine/threonine protein phosphatase	1e-67	Signal transduction mechanisms	Protein phosphatase 1E	1e-67
lulogut49444	5046	RNA polymerase II large subunit - probable fragment	KOG	0	CYT	191.415	RNA polymerase I, large subunit	0	Transcription	DNA-directed RNA polymerase I subunit RPA1	0
lulogut56682	5046	Uncharacterized conserved protein	KOG	0	CYT	187.301	Uncharacterized conserved protein	0	Function unknown	Protein MON2 homolog	0
lulogut44436	5037	JAV07274.1 cadherin egf lag seven-pass g-type receptor partial Nyssomyia neivai	DIPTERA1017	0	CYT	179.563	Cadherin EGF LAG seven-pass G-type receptor	0	Signal transduction mechanisms	Protein crumbs	0
lulogut51628	5037	spectrin beta chain	REFSEQ-INVERTEBRATE	0	CYT	196.159	Beta-spectrin	0	Cytoskeleton	Spectrin beta chain	0
lulogut37604	5028	JAV03970.1 hypothetical protein partial Nyssomyia neivai	DIPTERA1017	0	CYT	183.607	Structural maintenance of chromosome protein 2 (chromosome condensation complex Condensin, subunit E)	0	Chromatin structure and dynamics, Cell cycle control, cell division, chromosome partitioning	Serine-rich adhesin for platelets	7e-13
lulogut37605	5028	JAV03970.1 hypothetical protein partial Nyssomyia neivai	DIPTERA1017	0	CYT	183.319	Structural maintenance of chromosome protein 2 (chromosome condensation complex Condensin, subunit E)	0	Chromatin structure and dynamics, Cell cycle control, cell division, chromosome partitioning	Serine-rich adhesin for platelets	7e-13
lulogut34540	5025	Vesicle coat protein clathrin heavy chain - signalP detected	KOG	0	SIG	191.292	Vesicle coat protein clathrin, heavy chain	0	Intracellular trafficking, secretion, and vesicular transport	Clathrin heavy chain	0
lulogut42924	5019	SWI-SNF chromatin-remodeling complex protein - 34 OH-glycosylation sites - 34 NetOglyc sites	KOG	3e-55	CYT	180.083	SWI-SNF chromatin-remodeling complex protein	3e-55	Chromatin structure and dynamics	Trithorax group protein osa	0
lulogut43926	5019	Adaptor protein Enigma - probable fragment - 19 OH-glycosylation sites	KOG	1e-49	CYT	182.208	Adaptor protein Enigma and related PDZ-LIM proteins	1e-49	Signal transduction mechanisms, Cytoskeleton	PDZ and LIM domain protein Zasp	1e-133
lulogut17091	5013	DNA N6-methyl adenine demethylase-like isoform X1 Rhagoletis zephyria - 26 OH-glycosylation sites - 26 NetOglyc sites	DIPTERA1017	0	CYT	181.129	Positive cofactor 2 (PC2), subunit of a multiprotein coactivator of RNA polymerase II	0	Transcription	DNA N6-methyl adenine demethylase	0
lulogut49098	5004	JAV05183.1 transcriptional repressor ctcf partial Nyssomyia neivai - 13 OH-glycosylation sites - 13 NetOglyc sites	DIPTERA1017	0	CYT	183.067	Chromatin remodeling protein, contains PHD Zn-finger	0	Chromatin structure and dynamics	Transcriptional repressor CTCF	3e-16
lulogut26317	5001	Monocarboxylate transporter - 22 predicted membrane helices	KOG	1e-53	CYT	186.119	mRNA cleavage and polyadenylation factor II complex, BRR5 (CPSF subunit)	1e-53	RNA processing and modification	Cleavage and polyadenylation specificity factor 73	0
lulogut15905	4998	JAV04173.1 heat repeat-containing protein 7a Nyssomyia neivai	DIPTERA1017	0	CYT	186.37	Uncharacterized conserved protein	0	Function unknown	Maestro heat-like repeat-containing protein family member 1	1e-132
lulogut22429	4998	JAV04445.1 unknown conserved protein partial Nyssomyia neivai	DIPTERA1017	0	CYT	185.621	Actin filament-binding protein Afadin	0	Cytoskeleton	Protein javelin	1e-127
lulogut49097	4995	JAV05183.1 transcriptional repressor ctcf partial Nyssomyia neivai - 13 OH-glycosylation sites - 13 NetOglyc sites	DIPTERA1017	0	CYT	181.994	Chromatin remodeling protein, contains PHD Zn-finger	0	Chromatin structure and dynamics	Transcriptional repressor CTCF	8e-15
lulogut20679	4992	Unknown product			CYT	189.092	Mitotic checkpoint serine/threonine protein kinase		Cell cycle control, cell division, chromosome partitioning	Titin	3e-52
lulogut39599	4992	JAV11114.1 histone deacetylase complex Nyssomyia neivai - 18 OH-glycosylation sites - 18 NetOglyc sites	DIPTERA1017	0	CYT	178.732	Histone deacetylase complex, SIN3 component	0	Chromatin structure and dynamics	Paired amphipathic helix protein Sin3a	1e-160
lulogut39600	4989	JAV11114.1 histone deacetylase complex Nyssomyia neivai - 18 OH-glycosylation sites - 18 NetOglyc sites	DIPTERA1017	0	CYT	179.908	Histone deacetylase complex, SIN3 component	0	Chromatin structure and dynamics	Paired amphipathic helix protein Sin3a	1e-160
lulogutSigP-35603	4986	JAV06706.1 cadherin egf lag seven-pass g-type receptor partial Nyssomyia neivai - signalP detected	DIPTERA1017	0	SIG	187.427	Uncharacterized conserved protein, contains laminin, cadherin and EGF domains	0	Signal transduction mechanisms	Cadherin-23	2e-67
lulogutSigP-8512	4983	JAV08404.1 secreted mucin partial Nyssomyia neivai - signalP detected	DIPTERA1017	0	SIG	185.194	Uncharacterized conserved protein	0	Function unknown	Transmembrane protein 131 homolog	1e-164
lulogutSigP-35346	4980	JAV06706.1 cadherin egf lag seven-pass g-type receptor partial Nyssomyia neivai - signalP detected	DIPTERA1017	0	SIG	187.16	Uncharacterized conserved protein, contains laminin, cadherin and EGF domains	0	Signal transduction mechanisms	Cadherin-23	1e-67
lulogut17224	4974	GTPase-activating protein CdGAPr	DIPTERA1017	0	CYT	186.41	Predicted Rho GTPase-activating protein	0	Signal transduction mechanisms	GTPase-activating protein CdGAPr	0
lulogut48698	4959	JAV06208.1 transcription factor spt20 partial Nyssomyia neivai	DIPTERA1017	0	CYT	183.01	Thyroid hormone receptor-associated protein complex, subunit TRAP230	0	Transcription	Transcription factor SPT20 homolog	4e-51
lulogutSigP-19890	4959	metabotropic glutamate receptor - 15 predicted membrane helices	DIPTERA1017	0	SIG	184.251	Glutamate-gated metabotropic ion channel receptor subunit GRM2 and related subunits, G-protein coupled receptor superfamily	0	Inorganic ion transport and metabolism, Signal transduction mechanisms	Metabotropic glutamate receptor 4	1e-123
lulogut1971	4956	Zn2+-binding dehydrogenase (nuclear receptor binding factor-1)	KOG	2e-99	CYT	186.442	Zn2+-binding dehydrogenase (nuclear receptor binding factor-1)	2e-99	Transcription, Energy production and conversion	Enoyl-	2e-80
lulogut40523	4956	Signal recognition particle subunit Srp72 - 121 OH-glycosylation sites - 121 NetOglyc sites	KOG	0	CYT	186.671	Signal recognition particle, subunit Srp72	0	Intracellular trafficking, secretion, and vesicular transport	Signal recognition particle subunit SRP72	1e-141
lulogut45002	4956	valine--tRNA ligase isoform X2 Musca domestica	DIPTERA1017	0	CYT	186.282	Valyl-tRNA synthetase	0	Translation, ribosomal structure and biogenesis	Valine--tRNA ligase	0
lulogut42518	4953	Rho- and Arf-GTPase activating protein ARAP3 - probable fragment	KOG	3e-53	CYT	185.072	Rho- and Arf-GTPase activating protein ARAP3	3e-53	Signal transduction mechanisms, Cytoskeleton	Arf-GAP with Rho-GAP domain, ANK repeat and PH domain-containing protein 2	5e-41
lulogut45295	4950	Calmodulin-binding protein CRAG contains DENN domain - probable fragment	KOG	0	CYT	185.22	Calmodulin-binding protein CRAG, contains DENN domain	0	Signal transduction mechanisms	DENN domain-containing protein 4C	0
lulogut44677	4947	JAB56159.1 without children partial Corethrella appendiculata	DIPTERA1017	0	CYT	185.105	Transcription factor containing C2HC type Zn finger	0	Transcription	Zinc finger MYM-type protein 4	1e-120
lulogut47992	4944	uncharacterized conserved protein - probable fragment	KOG	0	CYT	188.657	Uncharacterized conserved protein	0	Function unknown	Protein KIAA0100	0
lulogut16381	4935	JAV11069.1 histone-lysine n-methyltransferase mll5 partial Nyssomyia neivai - 26 OH-glycosylation sites - 26 NetOglyc sites	DIPTERA1017	0	CYT	179.574	PHD Zn-finger proteins	0	General function prediction only	Histone-lysine N-methyltransferase 2E	5e-48
lulogut17037	4929	glutactin-like	REFSEQ-INVERTEBRATE	0	CYT	181.903	Carboxylesterase and related proteins	0	General function prediction only	Glutactin	8e-68
lulogut46622	4929	Tricarboxylate carrier - 4 predicted membrane helices	PFAM	0	CYT	184.733	Sideroflexin	0	General function prediction only	Sideroflexin-1	1e-107
lulogut42857	4923	Vesicle coat complex COPII subunit SFB3 - probable fragment - 10 OH-glycosylation sites	KOG	0	CYT	183.474	Vesicle coat complex COPII, subunit SEC24/subunit SFB2	0	Intracellular trafficking, secretion, and vesicular transport	Protein transport protein Sec24B	0
lulogut40097	4920	JAV04453.1 hypothetical protein partial Nyssomyia neivai	DIPTERA1017	0	CYT	182.152	Transcriptional repressor SALM	0	Transcription	Ras-responsive element-binding protein 1	8e-46
lulogut36266	4908	JAV10724.1 pdz domain-containing protein partial Nyssomyia neivai	DIPTERA1017	0	CYT	180.182	WW domain-containing protein	0	General function prediction only	Protein lap4	1e-177
lulogut14743	4902	serine protease gd - probable fragment - 13 OH-glycosylation sites - Conserved membrane protein Serine - 13 NetOglyc sites - 5 predicted membrane helices	SWISSP	2e-46	CYT	180.511	Trypsin	2e-46	Amino acid transport and metabolism	Serine protease gd	2e-46
lulogut16472	4896	Lipid exporter ABCA1 - 11 predicted membrane helices	KOG	1e-57	CYT	182.118	Lipid exporter ABCA1 and related proteins, ABC superfamily	1e-57	Lipid transport and metabolism, General function prediction only	ATP-binding cassette sub-family A member 12	1e-125
lulogut44126	4893	RAS effector RIN1 (contains VPS domain) - 13 OH-glycosylation sites - 13 NetOglyc sites	KOG	1e-48	CYT	178.25	RAS effector RIN1 (contains VPS domain)	1e-48	Intracellular trafficking, secretion, and vesicular transport	Protein sprint	1e-176
lulogut19034	4890	proteoglycan 4 Zeugodacus cucurbitae - 47 OH-glycosylation sites - signalP detected	REFSEQ-INVERTEBRATE	0	SIG	182.764	RhoA GTPase effector DIA/Diaphanous	0	Signal transduction mechanisms, Cytoskeleton	Mucin-5AC	7e-19
lulogutSigP-56963	4890	A disintegrin and metalloproteinase with thrombospondin motifs 9 isoform X4	DIPTERA1017	0	SIG	184.435	Disintegrin metalloproteinases with thrombospondin repeats	0	Posttranslational modification, protein turnover, chaperones	A disintegrin and metalloproteinase with thrombospondin motifs 9	0
lulogutSigP-56965	4890	A disintegrin and metalloproteinase with thrombospondin motifs 9 isoform X4	DIPTERA1017	0	SIG	184.458	Disintegrin metalloproteinases with thrombospondin repeats	0	Posttranslational modification, protein turnover, chaperones	A disintegrin and metalloproteinase with thrombospondin motifs 9	0
lulogut42999	4887	Rac GTPase-activating protein BCR/ABR - 14 OH-glycosylation sites - 14 NetOglyc sites	KOG	3e-85	CYT	177.558	Rac GTPase-activating protein BCR/ABR	3e-85	Signal transduction mechanisms	Breakpoint cluster region protein	1e-128
lulogutSigP-41135	4887	JAC99030.1 G-protein coupled receptor 124 Bactrocera cucurbitae - signalP detected - 7 predicted membrane helices	DIPTERA1017	0	SIG	181.767	G protein-coupled receptors	0	Signal transduction mechanisms	Adhesion G protein-coupled receptor A3	1e-119
lulogut47921	4884	Lipid exporter ABCA1 - 15 predicted membrane helices	KOG	0	CYT	184.008	Lipid exporter ABCA1 and related proteins, ABC superfamily	0	Lipid transport and metabolism, General function prediction only	ATP-binding cassette sub-family A member 3	0
lulogut1588	4881	JAV06062.1 nuclear receptor coactivator 2 partial Nyssomyia neivai	DIPTERA1017	0	CYT	175.757	Thyroid hormone receptor-associated protein complex, subunit TRAP230	0	Transcription	Nuclear receptor coactivator 2	3e-38
lulogut35227	4872	extracellular matrix protein A	REFSEQ-INVERTEBRATE	0	CYT	174.997	Extracellular matrix glycoprotein Laminin subunit beta	0	Extracellular structures	G surface protein, allelic form 168	2e-19
lulogutSigP-33583	4866	Extracellular matrix glycoprotein Laminin subunit beta - probable fragment - signalP detected	KOG	4e-92	SIG	179.549	Extracellular matrix glycoprotein Laminin subunits alpha and gamma	4e-92	Extracellular structures	Laminin subunit gamma-1	0
lulogut39414	4863	Protein involved in high osmolarity signaling pathway	KOG	0	CYT	185.17	Protein involved in high osmolarity signaling pathway	0	Signal transduction mechanisms	Nucleolar MIF4G domain-containing protein 1 homolog	1e-128
lulogut44373	4863	JAV11279.1 dsrna-specific nuclease dicer Nyssomyia neivai	DIPTERA1017	0	CYT	184.981	dsRNA-specific nuclease Dicer and related ribonucleases	0	RNA processing and modification	Endoribonuclease dcr-1	2e-95
lulogut37708	4860	gamma-aminobutyric acid receptor alpha-like - 5 predicted membrane helices	REFSEQ-INVERTEBRATE	0	CYT	181.024	GABA receptor	0	Signal transduction mechanisms	Gamma-aminobutyric acid receptor subunit alpha-2	2e-74
lulogut47249	4860	Cytoskeleton-associated protein	KOG	4e-55	CYT	180.088	Cytoskeleton-associated protein and related proteins	4e-55	Cytoskeleton, General function prediction only	Restin homolog	0
lulogut56683	4860	JAV10344.1 guanine nucleotide exchange factor in golgi transport Nyssomyia neivai	DIPTERA1017	0	CYT	180.729	Uncharacterized conserved protein	0	Function unknown	Protein MON2 homolog	0
lulogut1210	4857	Eukaryotic translation initiation factor 4 gamma 3 - 18 OH-glycosylation sites - 18 NetOglyc sites	SWISSP	0	CYT	177.205	Translation initiation factor 4F, ribosome/mRNA-bridging subunit (eIF-4G)	0	Translation, ribosomal structure and biogenesis	Eukaryotic translation initiation factor 4 gamma 3	1e-111
lulogut40687	4857	XP_021695815.1 potassium channel subfamily T member 2 isoform X15 - 6 predicted membrane helices	DIPTERA1017	0	CYT	181.402	K+ channel subunit	0	Inorganic ion transport and metabolism	Potassium channel subfamily T member 1	0
lulogut43289	4854	JAB59568.1 lysine-specific demethylase lid partial Corethrella appendiculata	DIPTERA1017	0	CYT	183.455	DNA-binding protein jumonji/RBP2/SMCY, contains JmjC domain	0	General function prediction only	Lysine-specific demethylase lid	0
lulogutSigP-25046	4848	Conserved secreted protein precursor	DIPTERA1017	0	SIG	181.026	Protein required for meiosis	0	Cell cycle control, cell division, chromosome partitioning	Rapamycin-insensitive companion of mTOR	9e-74
lulogut43288	4839	JAB59568.1 lysine-specific demethylase lid partial Corethrella appendiculata	DIPTERA1017	0	CYT	182.092	DNA-binding protein jumonji/RBP2/SMCY, contains JmjC domain	0	General function prediction only	Lysine-specific demethylase lid	0
lulogut44438	4839	Rho guanine nucleotide exchange factor CDEP - probable fragment	KOG	3e-83	CYT	176.324	Erythrocyte membrane protein 4.1 and related proteins of the ERM family	3e-83	General function prediction only	Protein 4.1 homolog	0
lulogut9179	4839	XP_001851672.1 rho GTPase-activating protein 5 Culex quinquefasciatus	REFSEQ-INVERTEBRATE	0	CYT	185.443	Rho-GTPase activating protein	0	Signal transduction mechanisms	Rho GTPase-activating protein 190	0
lulogut45294	4827	Calmodulin-binding protein CRAG contains DENN domain	KOG	0	CYT	180.89	Calmodulin-binding protein CRAG, contains DENN domain	0	Signal transduction mechanisms	DENN domain-containing protein 4C	0
lulogut55768	4824	Transcription elongation factor SPT6	KOG	0	CYT	187.465	Transcription elongation factor SPT6	0	RNA processing and modification	Transcription elongation factor SPT6	0
lulogut42127	4815	Cholesterol transport protein (Niemann-Pick C disease protein) - 21 predicted membrane helices	KOG	0	BL	178.057	Cholesterol transport protein (Niemann-Pick C disease protein)	0	Lipid transport and metabolism	Niemann-Pick type protein homolog 1B	0
lulogut31689	4812	Myosin class II heavy chain - probable fragment	KOG	3e-12	CYT	184.998	Myosin class II heavy chain	3e-12	Cytoskeleton	Centrosomal protein of 290 kDa	1e-54
lulogut16101	4806	Chromatin remodeling complex RSC subunit RSC1/Polybromo	KOG	0	CYT	182.606	Chromatin remodeling complex RSC, subunit RSC1/Polybromo and related proteins	0	Chromatin structure and dynamics, Transcription	Protein polybromo-1	0
lulogut18373	4806	nuclear receptor coactivator 6-like isoform X2	DIPTERA1017	8e-69	CYT	183.861	Positive cofactor 2 (PC2), subunit of a multiprotein coactivator of RNA polymerase II	8e-69	Transcription	YLP motif-containing protein 1	2e-46
lulogut23974	4803	26S proteasome regulatory complex subunit PSMD10	KOG	4e-08	CYT	175.489	Proteins containing BTB/POZ and Kelch domains, involved in regulatory/signal transduction processes	4e-08	Signal transduction mechanisms, General function prediction only	Ankyrin repeat and BTB/POZ domain-containing protein 2	0
lulogut15033	4800	Vacuolar H+-ATPase V1 sector subunit F	KOG	2e-47	CYT	185.247	Vacuolar H+-ATPase V1 sector, subunit F	2e-47	Energy production and conversion	Rootletin	1e-96
lulogut21621	4800	Chromosome condensation complex Condensin subunit G - 19 OH-glycosylation sites - 19 NetOglyc sites	KOG	9e-36	CYT	179.3	Chromosome condensation complex Condensin, subunit G	9e-36	Chromatin structure and dynamics, Cell cycle control, cell division, chromosome partitioning	Condensin complex subunit 3	4e-64
lulogutSigP-43127	4797	JAV12499.1 dolichyl-diphosphooligosaccharide--protein glycosyltransferase subunit 2 Nyssomyia neivai - signalP detected - 3 predicted membrane helices	DIPTERA1017	0	SIG	174.576	Oligosaccharyltransferase, delta subunit (ribophorin II)	0	Posttranslational modification, protein turnover, chaperones	Dolichyl-diphosphooligosaccharide--protein glycosyltransferase subunit 2	3e-80
lulogut40840	4794	JAV05316.1 transcriptional corepressor atro Nyssomyia neivai - 18 OH-glycosylation sites - 18 NetOglyc sites	DIPTERA1017	0	CYT	171.663	Transcriptional corepressor Atrophin-1/DRPLA	0	General function prediction only	Arginine-glutamic acid dipeptide repeats protein	4e-71
lulogut43126	4794	JAV12499.1 dolichyl-diphosphooligosaccharide--protein glycosyltransferase subunit 2 Nyssomyia neivai - signalP detected - 3 predicted membrane helices	DIPTERA1017	0	SIG	174.488	Oligosaccharyltransferase, delta subunit (ribophorin II)	0	Posttranslational modification, protein turnover, chaperones	Dolichyl-diphosphooligosaccharide--protein glycosyltransferase subunit 2	3e-80
lulogut19891	4776	Kinesin-like protein - probable fragment	KOG	8e-31	CYT	170.28	Kinesin-like protein	8e-31	Cytoskeleton	Kinesin-like protein GA13060	0
lulogut34465	4773	Neural cell adhesion molecule L1 - probable fragment - 13 OH-glycosylation sites	KOG	8e-45	CYT	177.392	Neural cell adhesion molecule L1	8e-45	Signal transduction mechanisms	Protein sidekick	0
lulogut48697	4773	JAV06208.1 transcription factor spt20 partial Nyssomyia neivai	DIPTERA1017	0	CYT	175.491	Thyroid hormone receptor-associated protein complex, subunit TRAP230	0	Transcription	Transcription factor SPT20 homolog	4e-51
lulogut19441	4770	Acyl-CoA reductase - 6 predicted membrane helices	KOG	4e-94	CYT	183.197	Acyl-CoA reductase	4e-94	Lipid transport and metabolism	Fatty acyl-CoA reductase 1	4e-77
lulogut36917	4767	XP_021709475.1 eukaryotic translation initiation factor 4 gamma 3-like isoform X4	REFSEQ-INVERTEBRATE	0	CYT	173.863	Translation initiation factor 4F, ribosome/mRNA-bridging subunit (eIF-4G)	0	Translation, ribosomal structure and biogenesis	Eukaryotic translation initiation factor 4 gamma 3	1e-101
lulogut18439	4758	Microtubule-associated serine/threonine kinase - 20 OH-glycosylation sites - 20 NetOglyc sites	KOG	0	CYT	174.076	Microtubule-associated serine/threonine kinase and related proteins	0	Signal transduction mechanisms, General function prediction only	Microtubule-associated serine/threonine-protein kinase 4	0
lulogut41014	4758	Maltase glucoamylase - 4 predicted membrane helices	KOG	0	CYT	179.988	Maltase glucoamylase and related hydrolases, glycosyl hydrolase family 31	0	Carbohydrate transport and metabolism	Uncharacterized family 31 glucosidase KIAA1161	1e-66
lulogut26068	4749	sodium channel protein para isoform X12 - 15 predicted membrane helices	DIPTERA1017	0	CYT	178.342	Voltage-gated Ca2+ channels, alpha1 subunits	0	Inorganic ion transport and metabolism, Signal transduction mechanisms	Sodium channel protein para	0
lulogut35079	4749	bifunctional glutamate/proline--tRNA ligase Agrilus planipennis	REFSEQ-INVERTEBRATE	0	BL	177.538	Glutamyl-tRNA synthetase	0	Translation, ribosomal structure and biogenesis	Bifunctional glutamate/proline--tRNA ligase	0
lulogut42279	4743	Argininosuccinate lyase - signalP detected - 11 predicted membrane helices	KOG	0	SIG	177.006	Argininosuccinate lyase	0	Amino acid transport and metabolism	Argininosuccinate lyase	1e-145
lulogutSigP-52753	4743	JAV12794.1 prolylcarboxypeptidase partial Nyssomyia neivai - signalP detected	DIPTERA1017	0	SIG	179.349	Hydrolytic enzymes of the alpha/beta hydrolase fold	0	Posttranslational modification, protein turnover, chaperones, General function prediction only	Thymus-specific serine protease	1e-53
lulogutSigP-42278	4740	Argininosuccinate lyase - signalP detected - 11 predicted membrane helices	KOG	0	SIG	176.711	Argininosuccinate lyase	0	Amino acid transport and metabolism	Argininosuccinate lyase	1e-145
lulogut22558	4737	Adenylate/guanylate cyclase - 7 predicted membrane helices	KOG	0	CYT	178.905	Adenylate/guanylate cyclase	0	Energy production and conversion	Ca(2+)/calmodulin-responsive adenylate cyclase	0
lulogut45567	4737	XP_012154746.1 serine/threonine-protein kinase 10 isoform X1 Ceratitis capitata - 12 OH-glycosylation sites - 12 NetOglyc sites	REFSEQ-INVERTEBRATE	0	CYT	178.777	Ste20-like serine/threonine protein kinase	0	Signal transduction mechanisms	STE20-like serine/threonine-protein kinase	0
lulogut21644	4734	5'-3' exonuclease HKE1/RAT1 - probable fragment	KOG	0	CYT	180.759	5'-3' exonuclease XRN1/KEM1/SEP1 involved in DNA strand exchange and mRNA turnover	0	Replication, recombination and repair, Cell cycle control, cell division, chromosome partitioning	5'-3' exoribonuclease 1	0
lulogut35081	4731	bifunctional glutamate/proline--tRNA ligase Agrilus planipennis	REFSEQ-INVERTEBRATE	0	CYT	177.221	Glutamyl-tRNA synthetase	0	Translation, ribosomal structure and biogenesis	Bifunctional glutamate/proline--tRNA ligase	0
lulogut12945	4716	SecY translocase - 18 predicted membrane helices	PFAM	4e-79	CYT	173.127	Transport protein Sec61, alpha subunit	4e-79	Intracellular trafficking, secretion, and vesicular transport, Posttranslational modification, protein turnover, chaperones	Protein transport protein Sec61 subunit alpha isoform 2	0
lulogut22031	4704	JAV03713.1 unknown conserved protein partial Nyssomyia neivai	DIPTERA1017	0	CYT	177.88	Nonsense-mediated mRNA decay protein	0	RNA processing and modification	Telomerase-binding protein EST1A	1e-135
lulogut17320	4701	Stoned B synaptic vesicle biogenesis protein - probable fragment	KOG	2e-85	CYT	172.962	Stoned B synaptic vesicle biogenesis protein	2e-85	Intracellular trafficking, secretion, and vesicular transport	Protein stoned-B	0
lulogut44546	4701	GABA-B ion channel receptor subunit GABABR1 - probable fragment - signalP detected - 13 predicted membrane helices	KOG	0	SIG	177.716	GABA-B ion channel receptor subunit GABABR1 and related subunits, G-protein coupled receptor superfamily	0	Inorganic ion transport and metabolism, Amino acid transport and metabolism, Signal transduction mechanisms	Gamma-aminobutyric acid type B receptor subunit 2	1e-112
lulogut41410	4695	jav03789.1 unknown conserved protein partial nyssomyia neivai - 25 OH-glycosylation sites - 25 NetOglyc sites			CYT	172.657	Serine/threonine protein kinase		Cell cycle control, cell division, chromosome partitioning	Serine-rich adhesin for platelets	5e-22
lulogut55616	4692	JAV04542.1 calcium-activated chloride channel Nyssomyia neivai - probable fragment - 7 predicted membrane helices	DIPTERA1017	0	CYT	178.768	Uncharacterized conserved protein	0	Function unknown	Anoctamin-4	4e-78
lulogut39676	4671	Inositol 145-trisphosphate receptor - probable fragment - 7 predicted membrane helices	KOG	0	CYT	176.959	Inositol 1,4,5-trisphosphate receptor	0	Signal transduction mechanisms	Inositol 1,4,5-trisphosphate receptor	0
lulogut27324	4668	Ribonuclease	KOG	0	CYT	175.42	Ribonuclease	0	RNA processing and modification	Ribonuclease 3	0
lulogut42799	4665	Puromycin-sensitive aminopeptidase	KOG	0	CYT	174.893	Puromycin-sensitive aminopeptidase and related aminopeptidases	0	Amino acid transport and metabolism, Posttranslational modification, protein turnover, chaperones	Puromycin-sensitive aminopeptidase	0
lulogut44962	4665	Multidomain protein	KOG	0	CYT	177.176	Multidomain protein, contains SPEC repeats, PH, SH3, and separate rac-specific and rho-specific guanine nucleotide exchange factor domains	0	Signal transduction mechanisms	Triple functional domain protein	0
lulogutSigP-8686	4662	JAV13117.1 alpha-macroglobulin partial Nyssomyia neivai - signalP detected	DIPTERA1017	0	SIG	171.581	Alpha-macroglobulin	0	Posttranslational modification, protein turnover, chaperones	Alpha-1-macroglobulin	1e-149
lulogut56927	4656	mRNA splicing factor	KOG	2e-61	CYT	172.079	Phosphatidylinositol 3-phosphate 3-phosphatase myotubularin MTM1	2e-61	Lipid transport and metabolism, Intracellular trafficking, secretion, and vesicular transport	Myotubularin-related protein 3	1e-161
lulogut18814	4650	Queuine tRNA-ribosyltransferase accessory subunit 2	SWISSP	1e-68	CYT	173.808	Queuine-tRNA ribosyltransferase	1e-68	RNA processing and modification	Queuine tRNA-ribosyltransferase accessory subunit 2	1e-68
lulogut34607	4647	JAV06563.1 cell division cycle and apoptosis regulator protein 1	DIPTERA1017	0	CYT	174.296	Predicted DNA-binding protein, contains SAP domain	0	General function prediction only	Cell division cycle and apoptosis regulator protein 1	1e-107
lulogut35226	4644	extracellular matrix protein A	REFSEQ-INVERTEBRATE	0	CYT	167.331	Extracellular matrix glycoprotein Laminin subunit beta	0	Extracellular structures	Protein psiQ	1e-19
lulogut44183	4632	JAV11143.1 nuclear pore complex protein partial Nyssomyia neivai - 74 OH-glycosylation sites - signalP detected	DIPTERA1017	0	SIG	158.725	Nuclear pore complex, p54 component (sc Nup57)	0	Nuclear structure, Intracellular trafficking, secretion, and vesicular transport	Nuclear pore complex protein Nup214	1e-166
lulogut32936	4620	XP_001651962.1 calcium-binding mitochondrial carrier protein Aralar1 isoform X2 - 5 predicted membrane helices	REFSEQ-INVERTEBRATE	0	CYT	172.012	Mitochondrial aspartate/glutamate carrier protein Aralar/Citrin (contains EF-hand Ca2+-binding domains)	0	Energy production and conversion	Calcium-binding mitochondrial carrier protein Aralar1	0
lulogut54256	4620	JAV08847.1 carboxypeptidase d partial Nyssomyia neivai - probable fragment	DIPTERA1017	0	BL	174.709	Zinc carboxypeptidase	0	General function prediction only	Carboxypeptidase D	0
lulogut24182	4614	Phosphatidic acid-preferring phospholipase A1 contains DDHD domain - 32 OH-glycosylation sites - 32 NetOglyc sites	KOG	0	CYT	167.878	Phosphatidic acid-preferring phospholipase A1, contains DDHD domain	0	Lipid transport and metabolism, Intracellular trafficking, secretion, and vesicular transport	Phospholipase DDHD2	1e-146
lulogut19799	4608	crk97649.1 cluma_cg011034 isoform a clunio marinus - 15 OH-glycosylation sites - 15 NetOglyc sites	DIPTERA1017	0	CYT	170.219	RNA binding protein RBM12/SWAN	0	General function prediction only	Enolase-phosphatase E1	2e-18
lulogut44747	4608	JAV11312.1 exonuclease Nyssomyia neivai	DIPTERA1017	0	CYT	172.141	Predicted 3'-5' exonuclease	0	Replication, recombination and repair	piRNA biogenesis protein EXD1	4e-10
lulogut47248	4608	Cytoskeleton-associated protein	KOG	5e-58	CYT	172.194	Cytoskeleton-associated protein and related proteins	5e-58	Cytoskeleton, General function prediction only	Restin homolog	0
lulogut33726	4605	Chitin synthase/hyaluronan synthase (glycosyltransferases) - 18 predicted membrane helices	KOG	0	CYT	177.153	Chitin synthase/hyaluronan synthase (glycosyltransferases)	0	Cell wall/membrane/envelope biogenesis	Chitin synthase 6	1e-22
lulogut42517	4602	Rho- and Arf-GTPase activating protein ARAP3 - probable fragment	KOG	8e-54	CYT	171.545	Rho- and Arf-GTPase activating protein ARAP3	8e-54	Signal transduction mechanisms, Cytoskeleton	Arf-GAP with Rho-GAP domain, ANK repeat and PH domain-containing protein 2	4e-41
lulogutSigP-44377	4599	vascular endothelial growth factor receptor 1 isoform X4 Bactrocera dorsalis - signalP detected - 3 predicted membrane helices	REFSEQ-INVERTEBRATE	0	SIG	172.182	Fibroblast/platelet-derived growth factor receptor and related receptor tyrosine kinases	0	Signal transduction mechanisms	Platelet-derived growth factor receptor alpha	7e-92
lulogut16566	4596	S phase cyclin A-associated protein in the endoplasmic reticulum-like	DIPTERA1017	0	CYT	172.294	Zn-finger protein	0	General function prediction only	S phase cyclin A-associated protein in the endoplasmic reticulum	3e-89
lulogutSigP-41949	4596	JAV11143.1 nuclear pore complex protein partial Nyssomyia neivai - 69 OH-glycosylation sites - signalP detected	DIPTERA1017	0	SIG	157.332	Nuclear pore complex, Nup98 component (sc Nup145/Nup100/Nup116)	0	Nuclear structure, Intracellular trafficking, secretion, and vesicular transport	Nuclear pore complex protein Nup214	1e-167
lulogut17284	4593	PH domain-containing protein	KOG	0	CYT	174.368	PH domain-containing protein	0	Signal transduction mechanisms	Dedicator of cytokinesis protein 7	0
lulogut56659	4581	Peptide exporter ABC superfamily - probable fragment - 17 predicted membrane helices	KOG	7e-66	BL	171.917	Multidrug resistance-associated protein/mitoxantrone resistance protein, ABC superfamily	7e-66	Secondary metabolites biosynthesis, transport and catabolism	Multidrug resistance-associated protein 1	0
lulogut18207	4578	Golgi transport complex COD1 protein	KOG	0	CYT	172.126	Golgi transport complex COD1 protein	0	Intracellular trafficking, secretion, and vesicular transport	Conserved oligomeric Golgi complex subunit 4	0
lulogut44374	4578	JAV11279.1 dsrna-specific nuclease dicer Nyssomyia neivai	DIPTERA1017	0	CYT	174.406	dsRNA-specific nuclease Dicer and related ribonucleases	0	RNA processing and modification	Endoribonuclease dcr-1	4e-85
lulogut39262	4575	HIV-1 Vpr-binding protein	KOG	0	CYT	171.71	HIV-1 Vpr-binding protein	0	Cell cycle control, cell division, chromosome partitioning	Protein mahjong	0
lulogut22390	4572	JAN95032.1 signaling protein swift partial	DIPTERA1017	0	CYT	168.215	Signaling protein SWIFT and related BRCT domain proteins	0	Transcription, Signal transduction mechanisms, Cell cycle control, cell division, chromosome partitioning, Replication, recombination and repair	PAX-interacting protein 1	3e-96
lulogutSigP-45030	4572	E3 ubiquitin-protein ligase UBR4 - probable fragment - 10 OH-glycosylation sites - signalP detected	SWISSP	0	SIG	168.107	Zn-binding protein Push	0	Signal transduction mechanisms	Protein purity of essence	0
lulogut50278	4569	Uncharacterized conserved protein (Rhs family)	KOG	0	CYT	171.024	Uncharacterized conserved protein (Rhs family)	0	Function unknown	Teneurin-m	0
lulogut25618	4566	JAV21207.1 atp-dependent chromatin assembly factor large subunit Culex tarsalis	DIPTERA1017	0	CYT	175.757	Chromatin remodeling complex WSTF-ISWI, large subunit (contains heterochromatin localization, PHD and BROMO domains)	0	Chromatin structure and dynamics	Bromodomain adjacent to zinc finger domain protein 1A	1e-157
lulogut47196	4566	WD40 repeat protein	KOG	0	CYT	170.901	WD40 repeat protein	0	General function prediction only	Guanine nucleotide exchange factor subunit Rich	0
lulogut47197	4566	WD40 repeat protein	KOG	0	CYT	170.92	WD40 repeat protein	0	General function prediction only	Guanine nucleotide exchange factor subunit Rich	0
lulogut37092	4557	JAV10631.1 protein targeting to golgi partial Nyssomyia neivai	DIPTERA1017	0	CYT	177.742	Myosin class II heavy chain	0	Cytoskeleton	GRIP and coiled-coil domain-containing protein 2	6e-91
lulogut43862	4557	xp_021204235.1 zonadhesin bombyx mori - 11 OH-glycosylation sites - 11 NetOglyc sites	REFSEQ-INVERTEBRATE	0	CYT	166.371	Uncharacterized conserved protein, contains laminin, cadherin and EGF domains	0	Signal transduction mechanisms	Zonadhesin	3e-89
lulogut17405	4554	mucin-3A-like	DIPTERA1017	0	CYT	164.543	Vesicle coat complex COPII, subunit SEC24/subunit SFB2	0	Intracellular trafficking, secretion, and vesicular transport	Uncharacterized protein DDB_G0271670	5e-14
lulogut46053	4551	homeodomain-interacting protein kinase 2 isoform X4 Musca domestica	REFSEQ-INVERTEBRATE	0	CYT	168.79	Dual-specificity tyrosine-phosphorylation regulated kinase	0	General function prediction only	Homeodomain-interacting protein kinase 2	0
lulogut24985	4548	Uncharacterized conserved protein - probable fragment	KOG	0	CYT	166.464	Uncharacterized conserved protein	0	Function unknown	Zinc finger SWIM domain-containing protein 8	0
lulogutSigP-15054	4548	glycoprotein glucosyltransferase - signalP detected	KOG	0	SIG	170.395	UDP-glucose:glycoprotein glucosyltransferase	0	Carbohydrate transport and metabolism	UDP-glucose:glycoprotein glucosyltransferase	0
lulogut45928	4533	JAV09755.1 sentrin/sumo-specific protease senp7 partial Nyssomyia neivai - 13 OH-glycosylation sites - 13 NetOglyc sites	DIPTERA1017	0	CYT	170.022	Protease, Ulp1 family	0	Posttranslational modification, protein turnover, chaperones	Sentrin-specific protease 7	6e-56
lulogut16294	4527	XP_021694233.1 uncharacterized protein LOC5574754	DIPTERA1017	0	CYT	165.914	Uncharacterized conserved protein, contains laminin, cadherin and EGF domains	0	Signal transduction mechanisms	Adhesive plaque matrix protein 2	1e-20
lulogut17222	4521	Down syndrome cell adhesion molecule-like protein Dscam2 isoform X1 Stomoxys calcitrans - probable fragment	REFSEQ-INVERTEBRATE	0	CYT	167.004	Receptor mediating netrin-dependent axon guidance	0	Signal transduction mechanisms	Down syndrome cell adhesion molecule-like protein Dscam2	0
lulogut46439	4512	Microtubule-associated protein	KOG	0	CYT	166.164	Microtubule-associated protein	0	Cytoskeleton	Protein mini spindles	0
lulogut39261	4503	HIV-1 Vpr-binding protein	KOG	0	CYT	169.061	HIV-1 Vpr-binding protein	0	Cell cycle control, cell division, chromosome partitioning	Protein mahjong	0
lulogut18099	4494	Structural maintenance of chromosome protein SMC5/Spr18 SMC superfamily	KOG	3e-72	CYT	171.013	Structural maintenance of chromosome protein SMC5/Spr18, SMC superfamily	3e-72	Chromatin structure and dynamics, Cell cycle control, cell division, chromosome partitioning, Replication, recombination and repair	Structural maintenance of chromosomes protein 5	1e-102
lulogut38243	4494	proto-oncogene tyrosine-protein kinase ROS-like	DIPTERA1017	0	SIG	170.066	Neural cell adhesion molecule L1	0	Signal transduction mechanisms	Proto-oncogene tyrosine-protein kinase ROS	1e-94
lulogut54634	4491	Histone acetyltransferase (MYST family) - probable fragment - 19 OH-glycosylation sites - 19 NetOglyc sites	KOG	0	CYT	166.415	Histone acetyltransferase (MYST family)	0	Chromatin structure and dynamics	Histone acetyltransferase KAT6A	1e-124
lulogut56581	4491	Thyroid hormone receptor-associated coactivator complex component (TRAP170) - 13 OH-glycosylation sites - 13 NetOglyc sites	KOG	0	CYT	168.728	Thyroid hormone receptor-associated coactivator complex component (TRAP170)	0	Transcription	Mediator of RNA polymerase II transcription subunit 14	0
lulogut8871	4479	DNA topoisomerase type II	KOG	0	CYT	169.176	DNA topoisomerase type II	0	Chromatin structure and dynamics	DNA topoisomerase 2	0
lulogut52988	4476	JAV05893.1 transcriptional coactivator partial Nyssomyia neivai - probable fragment	DIPTERA1017	0	CYT	167.902	Transcriptional coactivator p100	0	Transcription	Maternal protein tudor	1e-62
lulogutSigP-39407	4473	JAV06790.1 protein kinase Nyssomyia neivai - signalP detected - 3 predicted membrane helices	DIPTERA1017	0	SIG	163.645	WD40 repeat protein	0	General function prediction only	Serine-rich adhesin for platelets	2e-13
lulogut43179	4470	JAV04316.1 hypothetical protein Nyssomyia neivai	DIPTERA1017	0	CYT	166.678	Uncharacterized conserved protein	0	Function unknown	NHL repeat-containing protein 2	1e-154
lulogut19816	4467	Rac1 GTPase effector FHOS - probable fragment	KOG	8e-89	CYT	164.08	Rac1 GTPase effector FHOS	8e-89	Signal transduction mechanisms, Cytoskeleton	FH1/FH2 domain-containing protein 3	1e-113
lulogutSigP-39027	4467	XP_004523016.1 tyrosine-protein phosphatase 69D Ceratitis capitata - signalP detected - 4 predicted membrane helices	REFSEQ-INVERTEBRATE	0	SIG	169.47	Protein tyrosine phosphatase	0	Signal transduction mechanisms	Tyrosine-protein phosphatase 69D	0
lulogutSigP-46690	4455	Chromatin remodeling complex WSTF-ISWI small subunit - probable fragment - signalP detected - 4 predicted membrane helices	KOG	0	SIG	167.477	Chromodomain-helicase DNA-binding protein	0	Transcription	Chromodomain-helicase-DNA-binding protein Mi-2 homolog	0
lulogutSigP-54422	4455	Peptide exporter ABC superfamily - probable fragment - signalP detected - 17 predicted membrane helices	KOG	2e-61	SIG	166.392	Multidrug resistance-associated protein/mitoxantrone resistance protein, ABC superfamily	2e-61	Secondary metabolites biosynthesis, transport and catabolism	Multidrug resistance-associated protein 1	0
lulogut23780	4452	Conserved plasma membrane protein - 3 predicted membrane helices	KOG	0	CYT	168.582	Uncharacterized conserved protein	0	Function unknown	Protein SMG8	0
lulogut46438	4452	Microtubule-associated protein	KOG	0	CYT	163.895	Microtubule-associated protein	0	Cytoskeleton	Protein mini spindles	0
lulogutSigP-33919	4451	collagen alpha-1(IV) chain	REFSEQ-INVERTEBRATE	0	SIG	149.525	Collagens (type XV)	0	Extracellular structures	Collagen alpha-1(IV) chain	0
lulogut13389	4449	JAV05969.1 nucleolar complex protein 2 Nyssomyia neivai	DIPTERA1017	0	CYT	169.31	Predicted protein involved in nuclear export of pre-ribosomes	0	Translation, ribosomal structure and biogenesis	Nucleolar complex protein 2 homolog	1e-178
lulogut20431	4449	Invasion-inducing protein TIAM1/CDC24 - probable fragment	KOG	5e-53	BL	167.587	Invasion-inducing protein TIAM1/CDC24 and related RhoGEF GTPases	5e-53	Signal transduction mechanisms	Protein still life, isoform SIF type 1	0
lulogut48701	4437	Kinesin-like protein - probable fragment	KOG	7e-55	CYT	164.32	Kinesin-like protein	7e-55	Cytoskeleton	Kinesin-like protein KIF13A	0
lulogutSigP-38535	4437	jav02890.1 conserved plasma membrane protein partial nyssomyia neivai - probable fragment - signalP detected - 11 predicted membrane helices	KOG	0	SIG	165.39	Pecanex	0	Function unknown	Pecanex-like protein 1	0
lulogut33288	4434	JAV07797.1 kinase c-binding protein 1 Nyssomyia neivai - 12 OH-glycosylation sites - 12 NetOglyc sites	DIPTERA1017	0	CYT	165.01	PHD Zn-finger protein	0	General function prediction only	Protein kinase C-binding protein 1	1e-67
lulogut40731	4434	A disintegrin and metalloproteinase with thrombospondin motifs 9 isoform X4	DIPTERA1017	0	CYT	167.332	Disintegrin metalloproteinases with thrombospondin repeats	0	Posttranslational modification, protein turnover, chaperones	A disintegrin and metalloproteinase with thrombospondin motifs 9	0
lulogut33287	4431	JAV07797.1 kinase c-binding protein 1 Nyssomyia neivai - 11 OH-glycosylation sites - 11 NetOglyc sites	DIPTERA1017	0	CYT	164.935	PHD Zn-finger protein	0	General function prediction only	Protein kinase C-binding protein 1	7e-68
lulogut307	4425	nuclear pore complex protein Nup153-like isoform X3	DIPTERA1017	0	CYT	154.923	Nuclear pore complex, Nup214/CAN component	0	Nuclear structure, Intracellular trafficking, secretion, and vesicular transport	Nuclear pore complex protein Nup153	4e-87
lulogut12971	4416	JAV06307.1 micronuclear linker histone polyprotein partial Nyssomyia neivai	DIPTERA1017	0	CYT	167.539	Microtubule-binding protein MIP-T3	0	Cytoskeleton	Serine/arginine repetitive matrix protein 2	2e-16
lulogut44908	4416	Ras1 guanine nucleotide exchange factor - probable fragment	KOG	1e-50	CYT	166.845	Ras1 guanine nucleotide exchange factor	1e-50	Signal transduction mechanisms	Protein son of sevenless	0
lulogutSigP-52249	4413	Low-density lipoprotein receptors containing Ca2+-binding EGF-like - signalP detected	KOG	0	SIG	163.926	Low-density lipoprotein receptors containing Ca2+-binding EGF-like domains	0	Signal transduction mechanisms	Low-density lipoprotein receptor-related protein 6	0
lulogutSigP-18717	4407	XP_022227948.1 probable cytochrome P450 313a4	REFSEQ-INVERTEBRATE	0	CYT	171.327	Cytochrome P450 CYP4/CYP19/CYP26 subfamilies	0	Secondary metabolites biosynthesis, transport and catabolism, Lipid transport and metabolism	Probable cytochrome P450 313a4	4e-73
lulogut19282	4401	gamma-aminobutyric acid type B receptor subunit 2 - 7 predicted membrane helices	DIPTERA1017	0	SIG	161.35	GABA-B ion channel receptor subunit GABABR1 and related subunits, G-protein coupled receptor superfamily	0	Inorganic ion transport and metabolism, Amino acid transport and metabolism, Signal transduction mechanisms	Gamma-aminobutyric acid type B receptor subunit 2	1e-104
lulogut20627	4392	Conserved plasma membrane protein - 2 predicted membrane helices	DIPTERA1017	0	CYT	163.288	Dual specificity; serine/threonine and tyrosine kinase	0	Cell cycle control, cell division, chromosome partitioning	DNA polymerase delta subunit 3	8e-06
lulogut45778	4392	Chromodomain-helicase DNA-binding protein - probable fragment	KOG	0	CYT	167.842	Chromatin remodeling complex SWI/SNF, component SWI2 and related ATPases (DNA/RNA helicase superfamily)	0	Chromatin structure and dynamics, Transcription	ATP-dependent helicase brm	0
lulogut33110	4389	Peptide exporter ABC superfamily - probable fragment - 16 predicted membrane helices	KOG	1e-59	BL	163.977	Multidrug resistance-associated protein/mitoxantrone resistance protein, ABC superfamily	1e-59	Secondary metabolites biosynthesis, transport and catabolism	Multidrug resistance-associated protein 1	0
lulogut47040	4389	JAV09759.1 calpain family cysteine protease partial Nyssomyia neivai	DIPTERA1017	0	CYT	160.701	Cytosolic Ca2+-dependent cysteine protease (calpain), large subunit (EF-Hand protein superfamily)	0	Posttranslational modification, protein turnover, chaperones, Signal transduction mechanisms	Calpain-D	0
lulogut25210	4383	Fanconi anaemia protein FancD2 nuclease	PFAM	1e-83	CYT	164.496	Uncharacterized conserved protein	1e-83	Function unknown	Fanconi anemia group D2 protein homolog	4e-78
lulogutSigP-48516	4380	jav02877.1 adam metalloprotease nyssomyia neivai - 23 OH-glycosylation sites - signalP detected - Conserved membrane protein JAV02877.1 - 2 predicted membrane helices	DIPTERA1017	0	SIG	159.17	Meltrins, fertilins and related Zn-dependent metalloproteinases of the ADAMs family	0	Posttranslational modification, protein turnover, chaperones	Disintegrin and metalloproteinase domain-containing protein 12	1e-122
lulogut15101	4377	Dosage compensation complex subunit MLE - probable fragment	KOG	2e-84	CYT	166.606	ATP-dependent RNA helicase A	2e-84	RNA processing and modification	Probable ATP-dependent RNA helicase spindle-E	0
lulogutSigP-36941	4377	Alpha-amylase - signalP detected	KOG	0	SIG	161.205	Alpha-amylase	0	Carbohydrate transport and metabolism	Alpha-amylase A	1e-137
lulogut45766	4374	Vesicle coat complex COPI beta' subunit	KOG	7e-52	CYT	164.452	Vesicle coat complex COPI, alpha subunit	7e-52	Intracellular trafficking, secretion, and vesicular transport	Coatomer subunit alpha	0
lulogut56540	4374	Sterol O-acyltransferase/Diacylglycerol O-acyltransferase - probable fragment - 13 predicted membrane helices	KOG	0	BL	167.335	Aspartyl-tRNA synthetase, mitochondrial	0	Translation, ribosomal structure and biogenesis	Diacylglycerol O-acyltransferase 1	1e-100
lulogutSigP-52494	4374	NP_569960.2 Rabconnectin-3B isoform A	DROSOPH	0	CYT	162.278	Notchless-like WD40 repeat-containing protein	0	Function unknown	WD repeat-containing protein 7	0
lulogut18223	4365	DNA polymerase family B	PFAM	0	CYT	166.19	DNA polymerase alpha, catalytic subunit	0	Replication, recombination and repair	DNA polymerase alpha catalytic subunit	0
lulogut32614	4365	nuclear pore complex protein Nup153-like isoform X3	DIPTERA1017	0	CYT	152.094	Nuclear pore complex, Nup214/CAN component	0	Nuclear structure, Intracellular trafficking, secretion, and vesicular transport	Nuclear pore complex protein Nup153	5e-92
lulogut47039	4365	JAV09759.1 calpain family cysteine protease partial Nyssomyia neivai	DIPTERA1017	0	CYT	159.377	Cytosolic Ca2+-dependent cysteine protease (calpain), large subunit (EF-Hand protein superfamily)	0	Posttranslational modification, protein turnover, chaperones, Signal transduction mechanisms	Calpain-D	0
lulogut14584	4362	vascular endothelial growth factor receptor 1 isoform X7 Bactrocera dorsalis - signalP detected - 3 predicted membrane helices	REFSEQ-INVERTEBRATE	0	SIG	163.988	Fibroblast/platelet-derived growth factor receptor and related receptor tyrosine kinases	0	Signal transduction mechanisms	Platelet-derived growth factor receptor alpha	7e-92
lulogut40591	4362	transcription factor 5qNCA contains JmjC domain	KOG	0	CYT	161.079	Putative transcription factor 5qNCA, contains JmjC domain	0	Transcription	Lysine-specific demethylase 3B	0
lulogut54638	4362	Ubiquitin carboxyl-terminal hydrolase nonstop	SWISSP	0	CYT	165.172	Germ-line stem cell division protein Hiwi/Piwi; negative developmental regulator	0	Cell cycle control, cell division, chromosome partitioning	Protein aubergine	0
lulogut18642	4356	transcriptional activator cubitus interruptus Anoplophora glabripennis - probable fragment - 15 OH-glycosylation sites - 15 NetOglyc sites - 7 predicted membrane helices	REFSEQ-INVERTEBRATE	0	CYT	154.641	Predicted acyltransferase	0	General function prediction only	Transcriptional activator cubitus interruptus	1e-133
lulogut42663	4356	tubby-related protein 4-like isoform X2	DIPTERA1017	0	CYT	157.126	Tubby superfamily protein TULP4	0	General function prediction only	Tubby-related protein 4	1e-153
lulogut45777	4356	Chromodomain-helicase DNA-binding protein - probable fragment	KOG	0	CYT	166.769	Chromatin remodeling complex SWI/SNF, component SWI2 and related ATPases (DNA/RNA helicase superfamily)	0	Chromatin structure and dynamics, Transcription	ATP-dependent helicase brm	0
lulogut16924	4353	probable phospholipid-transporting ATPase VA isoform X2 Musca domestica - 10 predicted membrane helices	REFSEQ-INVERTEBRATE	0	CYT	161.779	P-type ATPase	0	General function prediction only	Probable phospholipid-transporting ATPase VD	0
lulogut18256	4353	XP_021697613.1 voltage-dependent calcium channel subunit alpha-2/delta-3 isoform X6	DIPTERA1017	0	CYT	166.778	L-type voltage-dependent Ca2+ channel, alpha2/delta subunit	0	Inorganic ion transport and metabolism, Signal transduction mechanisms	Voltage-dependent calcium channel subunit alpha-2/delta-3	1e-147
lulogut44497	4353	Rb (Retinoblastoma tumor suppressor)-related protein	KOG	0	CYT	164.94	Rb (Retinoblastoma tumor suppressor)-related protein	0	Cell cycle control, cell division, chromosome partitioning	Retinoblastoma family protein	6e-99
lulogut16624	4347	JAV14074.1 microtubule associated-protein orbit Nyssomyia neivai	DIPTERA1017	0	CYT	161.013	CLIP-associating protein	0	General function prediction only	CLIP-associating protein	0
lulogut18029	4347	Membrane-associated protein FER-1	KOG	0	CYT	167.264	Membrane-associated protein FER-1 and related ferlins, contain multiple C2 domains	0	Cell wall/membrane/envelope biogenesis	Myoferlin	2e-77
lulogut51207	4347	Protein tyrosine kinase - 2 predicted membrane helices	PFAM	0	CYT	161.559	Insulin/growth factor receptor (contains protein kinase domain)	0	Signal transduction mechanisms	Insulin-like receptor	0
lulogutSigP-14871	4341	tyrosine-protein phosphatase 69D isoform X2 Bactrocera oleae - signalP detected - 4 predicted membrane helices	REFSEQ-INVERTEBRATE	0	SIG	165.023	Protein tyrosine phosphatase	0	Signal transduction mechanisms	Tyrosine-protein phosphatase 69D	0
lulogutSigP-47284	4341	XP_021708903.1 receptor-type guanylate cyclase Gyc76C - 3 predicted membrane helices	REFSEQ-INVERTEBRATE	0	SIG	162.99	Natriuretic peptide receptor, guanylate cyclase	0	Signal transduction mechanisms	Receptor-type guanylate cyclase Gyc76C	0
lulogut12604	4335	RNA polymerase II elongator complex subunit ELP2 WD repeat superfamily	KOG	0	CYT	161.088	RNA polymerase II elongator complex, subunit ELP2, WD repeat superfamily	0	Chromatin structure and dynamics, Transcription	Probable elongator complex protein 2	1e-153
lulogut46063	4335	Mucin/alpha-tectorin - signalP detected	KOG	0	SIG	165.496	Mucin/alpha-tectorin	0	Extracellular structures	Protein mesh	0
lulogut16979	4326	JAC99030.1 G-protein coupled receptor 124 Bactrocera cucurbitae - probable fragment - 7 predicted membrane helices	DIPTERA1017	0	CYT	161.182	Alkyl hydroperoxide reductase, thiol specific antioxidant and related enzymes	0	Posttranslational modification, protein turnover, chaperones	Adhesion G protein-coupled receptor A3	1e-119
lulogut19061	4323	Fibrillins	KOG	1e-21	CYT	152.101	Uncharacterized conserved protein, contains laminin, cadherin and EGF domains	1e-21	Signal transduction mechanisms	Protein serrate	0
lulogut55903	4317	NP_650752.2 ectopic P-granules autophagy protein 5 isoform C - probable fragment	DROSOPH	0	CYT	163.868	Uncharacterized conserved protein	0	Function unknown	Ectopic P granules protein 5 homolog	1e-109
lulogut14547	4308	eIF-2alpha kinase GCN2	KOG	0	CYT	161.46	eIF-2alpha kinase GCN2	0	Translation, ribosomal structure and biogenesis	eIF-2-alpha kinase GCN2	1e-169
lulogutSigP-18692	4308	LOW QUALITY PROTEIN: collagen alpha-1(XI) chain-like	REFSEQ-INVERTEBRATE	0	SIG	141.282	Collagens (type XV)	0	Extracellular structures	Collagen alpha-1(XI) chain	0
lulogut38278	4305	JAV10784.1 histone methylation protein dot1 Nyssomyia neivai - 11 OH-glycosylation sites - 11 NetOglyc sites	DIPTERA1017	0	CYT	160.595	Putative protein methyltransferase involved in meiosis and transcriptional silencing (Dot1)	0	Cell cycle control, cell division, chromosome partitioning, Transcription	Histone-lysine N-methyltransferase, H3 lysine-79 specific	1e-134
lulogut38279	4305	JAV10784.1 histone methylation protein dot1 Nyssomyia neivai - 11 OH-glycosylation sites - 11 NetOglyc sites	DIPTERA1017	0	CYT	159.429	Putative protein methyltransferase involved in meiosis and transcriptional silencing (Dot1)	0	Cell cycle control, cell division, chromosome partitioning, Transcription	Histone-lysine N-methyltransferase, H3 lysine-79 specific	1e-125
lulogutSigP-44379	4302	vascular endothelial growth factor receptor 1 isoform X7 Bactrocera dorsalis - signalP detected - 3 predicted membrane helices	REFSEQ-INVERTEBRATE	0	SIG	161.821	Fibroblast/platelet-derived growth factor receptor and related receptor tyrosine kinases	0	Signal transduction mechanisms	Vascular endothelial growth factor receptor kdr-like	1e-124
lulogut42664	4296	tubby-related protein 4-like isoform X2	DIPTERA1017	0	CYT	157.957	Tubby superfamily protein TULP4	0	General function prediction only	Tubby-related protein 4	1e-153
lulogut45579	4287	JAV04430.1 hypothetical protein partial Nyssomyia neivai	DIPTERA1017	0	CYT	157.7	Thyroid hormone receptor-associated protein complex, subunit TRAP230	0	Transcription	GIGYF family protein CG11148	5e-85
lulogut48992	4287	uncharacterized conserved protein - probable fragment	KOG	0	CYT	158.785	Uncharacterized conserved protein	0	Function unknown	Proteasome-associated protein ECM29 homolog	0
lulogut18003	4281	XP_021702018.1 RING finger protein 17 isoform X2	DIPTERA1017	0	CYT	159.53	Transcriptional coactivator p100	0	Transcription	RING finger protein 17	1e-31
lulogutSigP-47282	4281	XP_021708903.1 receptor-type guanylate cyclase Gyc76C - 3 predicted membrane helices	REFSEQ-INVERTEBRATE	0	SIG	160.735	Natriuretic peptide receptor, guanylate cyclase	0	Signal transduction mechanisms	Receptor-type guanylate cyclase Gyc76C	0
lulogut56297	4272	14-alpha-glucan branching enzyme/starch branching enzyme II	KOG	0	CYT	162.751	1,4-alpha-glucan branching enzyme/starch branching enzyme II	0	Carbohydrate transport and metabolism	1,4-alpha-glucan-branching enzyme	0
lulogut25100	4269	JAV06997.1 rho gtpase-activating protein 21 isoform x9 partial Nyssomyia neivai	DIPTERA1017	0	CYT	158.048	Predicted Rho GTPase-activating protein	0	General function prediction only	Rho GTPase-activating protein 21	1e-60
lulogut32295	4263	RNA polymerase I large subunit - probable fragment	KOG	0	CYT	158.207	RNA polymerase III, large subunit	0	Transcription	DNA-directed RNA polymerase III subunit RPC1	0
lulogutSigP-42752	4263	Flavin-containing amine oxidase	KOG	0	BL	158.864	Flavin-containing amine oxidase	0	Coenzyme transport and metabolism	Spermine oxidase	1e-59
lulogut35056	4260	Vesicle coat complex AP-2 alpha subunit	KOG	6e-84	CYT	158.81	Vesicle coat complex AP-1, gamma subunit	6e-84	Intracellular trafficking, secretion, and vesicular transport	AP-1 complex subunit gamma-1	0
lulogut17356	4257	XP_001842933.1 alkaline phosphatase Culex quinquefasciatus	DIPTERA1017	0	CYT	158.835	Alkaline phosphatase	0	Inorganic ion transport and metabolism	Membrane-bound alkaline phosphatase	1e-105
lulogutSigP-19629	4257	Predicted protein kinase - signalP detected	KOG	0	SIG	158.485	Predicted protein kinase	0	General function prediction only	PDZ domain-containing protein 8	1e-52
lulogut35057	4254	Vesicle coat complex AP-2 alpha subunit	KOG	7e-84	CYT	158.585	Vesicle coat complex AP-1, gamma subunit	7e-84	Intracellular trafficking, secretion, and vesicular transport	AP-1 complex subunit gamma-1	0
lulogut47209	4254	WD40 repeat protein	KOG	0	CYT	156.033	WD40 repeat protein	0	Function unknown	Mitogen-activated protein kinase-binding protein 1	0
lulogut48372	4254	mitogen-activated protein kinase kinase kinase 4 isoform X2 Zeugodacus cucurbitae	REFSEQ-INVERTEBRATE	0	CYT	161.31	MAPKKK (MAP kinase kinase kinase) SSK2 and related serine/threonine protein kinases	0	Signal transduction mechanisms	Mitogen-activated protein kinase kinase kinase 4	1e-113
lulogut40517	4242	Membrane-associated guanylate kinase-interacting protein/connector enhancer of KSR-like	KOG	2e-79	CYT	157.553	Membrane-associated guanylate kinase-interacting protein/connector enhancer of KSR-like	2e-79	Nucleotide transport and metabolism	Connector enhancer of kinase suppressor of ras 2	3e-45
lulogut40518	4239	Membrane-associated guanylate kinase-interacting protein/connector enhancer of KSR-like	KOG	5e-81	CYT	157.717	Membrane-associated guanylate kinase-interacting protein/connector enhancer of KSR-like	5e-81	Nucleotide transport and metabolism	Connector enhancer of kinase suppressor of ras 2	1e-46
lulogut41579	4239	JAV09269.1 eukaryotic translation initiation factor 3 subunit Nyssomyia neivai - 11 OH-glycosylation sites - 11 NetOglyc sites	DIPTERA1017	0	CYT	158.695	Uncharacterized protein CLU1/cluA/TIF31 involved in mitochondrial morphology/distribution, also found associated with eIF-3	0	General function prediction only	Clustered mitochondria protein homolog	0
lulogut48120	4236	Anaphase-promoting complex (APC) subunit 1 (meiotic check point regulator/Tsg24)	KOG	0	CYT	154.559	Anaphase-promoting complex (APC), subunit 1 (meiotic check point regulator/Tsg24)	0	Cell cycle control, cell division, chromosome partitioning, Posttranslational modification, protein turnover, chaperones	Anaphase-promoting complex subunit 1	0
lulogut56076	4236	JAV12467.1 udp-glucoronosyl and udp-glucosyl transferase Nyssomyia neivai - 2 predicted membrane helices	DIPTERA1017	0	CYT	161.155	UDP-glucuronosyl and UDP-glucosyl transferase	0	Carbohydrate transport and metabolism, Energy production and conversion	UDP-glucuronosyltransferase 2C1 (Fragment)	2e-45
lulogut17197	4233	XP_004537730.1 guanylate cyclase 32E isoform X1 Ceratitis capitata - probable fragment	REFSEQ-INVERTEBRATE	0	CYT	159.068	Natriuretic peptide receptor, guanylate cyclase	0	Signal transduction mechanisms	Guanylate cyclase 32E	1e-127
lulogut38600	4230	JAV06053.1 la rna-binding domain protein Nyssomyia neivai - 15 OH-glycosylation sites - 15 NetOglyc sites	DIPTERA1017	0	CYT	153.937	Predicted RNA-binding protein	0	General function prediction only	La-related protein 1	0
lulogut16915	4227	JAV04373.1 hypothetical protein partial Nyssomyia neivai	DIPTERA1017	0	CYT	158.135	AAA ATPase containing von Willebrand factor type A (vWA) domain	0	General function prediction only	von Willebrand factor A domain-containing protein 8	0
lulogut38409	4227	Plasma membrane glycoprotein CD36 - 5 predicted membrane helices	KOG	4e-62	CYT	161.253	Plasma membrane glycoprotein CD36 and related membrane receptors	4e-62	Signal transduction mechanisms	Scavenger receptor class B member 1	6e-38
lulogut55449	4224	JAV11792.1 fatty acyl-amp ligase partial Nyssomyia neivai	DIPTERA1017	0	CYT	151.828	Predicted AMP-binding protein	0	General function prediction only	Disco-interacting protein 2	0
lulogut44736	4221	Ankyrin - probable fragment - 5 predicted membrane helices	KOG	4e-43	CYT	155.367	Ankyrin	4e-43	Cell wall/membrane/envelope biogenesis	Kinase D-interacting substrate of 220 kDa	0
lulogutSigP-48101	4221	Vitronectin receptor alpha subunit - signalP detected - 2 predicted membrane helices	KOG	0	SIG	156.079	Vitronectin receptor, alpha subunit	0	Extracellular structures	Integrin alpha-PS2	0
lulogut14520	4218	Pao retrotransposon peptidase	PFAM	1e-58	CYT	160.529	Serine/threonine protein kinase	1e-58	Signal transduction mechanisms	Small kinetochore-associated protein	0.24
lulogut18398	4218	JAV10586.1 vacuolar assembly/sorting protein vps9 partial Nyssomyia neivai - probable fragment	DIPTERA1017	0	CYT	154.846	Vacuolar assembly/sorting protein VPS9	0	Intracellular trafficking, secretion, and vesicular transport	Receptor-mediated endocytosis protein 6 homolog	0
lulogut21280	4218	Amino acid transporters - 13 predicted membrane helices	KOG	0	CYT	155.908	Amino acid transporters	0	Amino acid transport and metabolism	Cationic amino acid transporter 4	1e-148
lulogutSigP-33695	4218	Predicted myosin-I-binding protein - 3 predicted membrane helices	KOG	0	BL	155.018	Predicted myosin-I-binding protein	0	Cell motility	F-actin-uncapping protein LRRC16A	0
lulogut21069	4215	E3 ubiquitin ligase Cullin 1 component	KOG	3e-98	CYT	161.62	E3 ubiquitin ligase, Cullin 2 component	3e-98	Posttranslational modification, protein turnover, chaperones	Cullin-1	0
lulogutSigP-47029	4209	domain in transcription and CHROMO domain helicases - 49 OH-glycosylation sites - 49 NetOglyc sites	SMART	4e-13	CYT	155.152	Translation initiation factor 5B (eIF-5B)	4e-13	Translation, ribosomal structure and biogenesis	Chromodomain-helicase-DNA-binding protein 7	3e-42
lulogut20944	4206	Myosin heavy chain non-muscle - probable fragment	SWISSP	9e-38	CYT	164.22	Myosin class II heavy chain	9e-38	Cytoskeleton	Trichohyalin	2e-38
lulogut55934	4203	ABC transporter C family member 3 - 10 predicted membrane helices	SWISSP	0	CYT	157.835	Multidrug resistance-associated protein/mitoxantrone resistance protein, ABC superfamily	0	Secondary metabolites biosynthesis, transport and catabolism	Probable multidrug resistance-associated protein lethal(2)03659	0
lulogut42877	4200	JAV09459.1 ubiquitin specific protease 10 isoform a partial Nyssomyia neivai - 15 OH-glycosylation sites - 15 NetOglyc sites	DIPTERA1017	0	CYT	153.932	Ubiquitin-specific protease	0	Posttranslational modification, protein turnover, chaperones	Ubiquitin carboxyl-terminal hydrolase 10	6e-82
lulogutSigP-44480	4200	Multidrug resistance-associated protein/mitoxantrone resistance protein ABC superfamily - probable fragment - signalP detected - 10 predicted membrane helices	KOG	0	SIG	155.424	Multidrug/pheromone exporter, ABC superfamily	0	Secondary metabolites biosynthesis, transport and catabolism	Multidrug resistance protein homolog 49	0
lulogutSigP-728	4200	Hydroxysteroid 17-beta dehydrogenase 11 - 5 predicted membrane helices	KOG	1e-57	CYT	154.676	Hydroxysteroid 17-beta dehydrogenase 11	1e-57	Secondary metabolites biosynthesis, transport and catabolism	Neurobeachin	2e-56
lulogut22555	4197	Predicted transporter (ABC superfamily)	KOG	0	CYT	154.375	ATPase component of ABC transporters with duplicated ATPase domains/Translation elongation factor EF-3b	0	Amino acid transport and metabolism, Translation, ribosomal structure and biogenesis	ATP-binding cassette sub-family F member 3	0
lulogut42878	4197	JAV09459.1 ubiquitin specific protease 10 isoform a partial Nyssomyia neivai - 15 OH-glycosylation sites - 15 NetOglyc sites	DIPTERA1017	0	CYT	153.723	Ubiquitin-specific protease	0	Posttranslational modification, protein turnover, chaperones	Ubiquitin carboxyl-terminal hydrolase 10	6e-82
lulogut55424	4197	Uncharacterized conserved protein	KOG	0	CYT	156.442	Uncharacterized conserved protein	0	Function unknown	RRP12-like protein	0
lulogut18728	4194	JAB56034.1 myosin class ii heavy chain partial Corethrella appendiculata	DIPTERA1017	0	CYT	158.072	Myosin class II heavy chain	0	Cytoskeleton	Serologically defined colon cancer antigen 8 homolog	2e-18
lulogut48316	4194	Phosphorylase kinase	KOG	0	CYT	160.056	Phosphorylase kinase	0	Carbohydrate transport and metabolism	Probable phosphorylase b kinase regulatory subunit beta	0
lulogut19476	4191	C2H2-type Zn-finger protein - probable fragment	KOG	7e-19	CYT	162.117	C2H2-type Zn-finger protein	7e-19	Transcription	Zinc finger protein 91	4e-67
lulogutSigP-21053	4188	Membrane glycoprotein LIG-1 - probable fragment - 12 OH-glycosylation sites - signalP detected - 3 predicted membrane helices	KOG	7e-26	SIG	153.593	Membrane glycoprotein LIG-1	7e-26	Signal transduction mechanisms	Peroxidasin-like protein	7e-28
lulogutSigP-52003	4185	JAV08847.1 carboxypeptidase d partial Nyssomyia neivai	DIPTERA1017	0	BL	158.221	Zinc carboxypeptidase	0	General function prediction only	Carboxypeptidase D	0
lulogut18744	4182	Protein containing BTB/POZ and Kelch - probable fragment	KOG	2e-12	CYT	154.402	Proteins containing BTB/POZ and Kelch domains, involved in regulatory/signal transduction processes	2e-12	Signal transduction mechanisms, General function prediction only	BTB/POZ domain-containing protein 8	1e-32
lulogutSigP-33110	4182	Canalicular multispecific organic anion transporter 1 - probable fragment - 9 predicted membrane helices	SWISSP	0	BL	156.995	Multidrug resistance-associated protein/mitoxantrone resistance protein, ABC superfamily	0	Secondary metabolites biosynthesis, transport and catabolism	Canalicular multispecific organic anion transporter 1	0
lulogut18717	4179	Probable cytochrome P450 313a4	SWISSP	3e-72	BL	158.827	Cytochrome P450 CYP4/CYP19/CYP26 subfamilies	3e-72	Secondary metabolites biosynthesis, transport and catabolism, Lipid transport and metabolism	Probable cytochrome P450 313a4	3e-72
lulogut21591	4176	Chromatin remodeling complex SWI/SNF component SWI2 - probable fragment	KOG	0	CYT	160.926	Chromatin remodeling complex WSTF-ISWI, small subunit	0	Transcription	Chromatin-remodeling complex ATPase chain Iswi	0
lulogut44325	4176	Probable serine/threonine-protein kinase kinX	SWISSP	4e-09	CYT	155.821	TPR-containing nuclear phosphoprotein that regulates K(+) uptake	4e-09	Inorganic ion transport and metabolism	Probable serine/threonine-protein kinase kinX	4e-09
lulogut56740	4176	Xanthine dehydrogenase	KOG	0	CYT	154.114	Xanthine dehydrogenase	0	Nucleotide transport and metabolism	Xanthine dehydrogenase	0
lulogut1496	4173	JAV11792.1 fatty acyl-amp ligase partial Nyssomyia neivai	DIPTERA1017	0	CYT	152.011	Predicted AMP-binding protein	0	General function prediction only	Disco-interacting protein 2	0
lulogut50459	4173	Sister chromatid cohesion protein - 22 OH-glycosylation sites - 22 NetOglyc sites	KOG	0	CYT	152.842	Sister chromatid cohesion protein	0	Cell cycle control, cell division, chromosome partitioning	Protein wings apart-like	1e-167
lulogut964	4167	cdc4 - 15 OH-glycosylation sites - 15 NetOglyc sites	KOG	0	CYT	151.002	Cdc4 and related F-box and WD-40 proteins	0	General function prediction only	F-box/WD repeat-containing protein 7	0
lulogutSigP-42089	4167	Phosphatidylinositol-4-phosphate 5-kinase - signalP detected	KOG	0	SIG	157.402	Phosphatidylinositol-4-phosphate 5-kinase and related FYVE finger-containing proteins	0	Signal transduction mechanisms	Putative 1-phosphatidylinositol 3-phosphate 5-kinase	0
lulogutSigP-38438	4166	XP_021700970.1 tyrosine-protein phosphatase Lar isoform X5	REFSEQ-INVERTEBRATE	0	SIG	155.368	Neural cell adhesion molecule L1	0	Signal transduction mechanisms	Tyrosine-protein phosphatase Lar	0
lulogut44273	4161	LOW QUALITY PROTEIN: UHRF1-binding protein 1-like	DIPTERA1017	0	CYT	154.244	Uncharacterized conserved protein	0	Function unknown	UHRF1-binding protein 1-like	6e-98
lulogut44848	4161	Nuclear helicase MOP-3/SNO (DEAD-box superfamily)	KOG	0	CYT	152.822	Nuclear helicase MOP-3/SNO (DEAD-box superfamily)	0	Transcription, Signal transduction mechanisms	Protein strawberry notch	0
lulogutSigP-54335	4161	Receptor-type tyrosine-protein phosphatase beta - probable fragment - signalP detected - 2 predicted membrane helices	SWISSP	7e-60	SIG	156.271	Protein tyrosine phosphatase, contains fn3 domain	7e-60	Signal transduction mechanisms	Tyrosine-protein phosphatase 10D	2e-61
lulogut20007	4155	Carnitine O-acyltransferase CPTI - 4 predicted membrane helices	KOG	9e-64	CYT	154.217	Carnitine O-acyltransferase CRAT	9e-64	Lipid transport and metabolism	Choline O-acetyltransferase	0
lulogut42662	4146	tubby-related protein 4-like isoform X2	DIPTERA1017	0	CYT	153.029	Tubby superfamily protein TULP4	0	General function prediction only	Tubby-related protein 4	1e-149
lulogut19709	4140	JAV06207.1 activating transcription factor 7-interacting protein 1	DIPTERA1017	0	CYT	152.775	Translation initiation factor 5B (eIF-5B)	0	Translation, ribosomal structure and biogenesis	Dentin sialophosphoprotein	4e-35
lulogut17780	4137	NP_476812.1 prophenoloxidase 1	DROSOPH	0	CYT	158.649		0		Phenoloxidase 2	0
lulogut18966	4137	Predicted GTPase activator NB4S/EVI5 (contains TBC domain)/Calmodulin-binding protein Pollux (contains PTB and TBC )	KOG	0	BL	157.168	Predicted GTPase activator NB4S/EVI5 (contains TBC domain)/Calmodulin-binding protein Pollux (contains PTB and TBC domains)	0	General function prediction only	TBC1 domain family member 1	1e-112
lulogut36242	4137	hypothetical secreted protein precursor	DIPTERA1017	1000	SIG	159.437	Phosphatidylinositol 3-phosphate 3-phosphatase myotubularin MTM1	1000	Lipid transport and metabolism, Intracellular trafficking, secretion, and vesicular transport	Enolase-phosphatase E1	0.082
lulogutSigP-54446	4137	Peptide exporter ABC superfamily - probable fragment - 14 predicted membrane helices	KOG	3e-59	BL	155.166	Multidrug resistance-associated protein/mitoxantrone resistance protein, ABC superfamily	3e-59	Secondary metabolites biosynthesis, transport and catabolism	Multidrug resistance-associated protein 1	0
lulogut18819	4134	Probable leucine-rich repeat receptor-like protein kinase At1g35710 - probable fragment - 11 OH-glycosylation sites - signalP detected - 2 predicted membrane helices	SWISSP	2e-47	SIG	152.393	Membrane glycoprotein LIG-1	2e-47	Signal transduction mechanisms	Chaoptin	9e-60
lulogut45333	4134	Protein tyrosine phosphatase - probable fragment - 29 OH-glycosylation sites - 29 NetOglyc sites - 2 predicted membrane helices	KOG	1e-41	CYT	151.797	Protein tyrosine phosphatase	1e-41	Signal transduction mechanisms	Tyrosine-protein phosphatase non-receptor type 5	1e-38
lulogut35959	4128	probable cytochrome P450 304a1 Bactrocera dorsalis	REFSEQ-INVERTEBRATE	0	CYT	159.541	Cytochrome P450 CYP2 subfamily	0	Secondary metabolites biosynthesis, transport and catabolism	Probable cytochrome P450 304a1	1e-147
lulogut40873	4128	Secreted metalloprotease	KOG	4e-92	SIG	155.018	Meprin A metalloprotease	4e-92	Posttranslational modification, protein turnover, chaperones	Dorsal-ventral patterning protein tolloid	0
lulogut41076	4125	Vigilin	KOG	0	CYT	154.342	Vigilin	0	Lipid transport and metabolism	Vigilin	0
lulogut47525	4125	DNA replication licensing factor MCM2 component - probable fragment	KOG	4e-73	CYT	153.485	DNA replication licensing factor, MCM6 component	4e-73	Replication, recombination and repair	DNA helicase MCM8	1e-126
lulogutSigP-19674	4122	Membrane glycoprotein LIG-1 - probable fragment - signalP detected	KOG	7e-48	SIG	153.574	Membrane glycoprotein LIG-1	7e-48	Signal transduction mechanisms	Protein artichoke	0
lulogut16427	4119	JAV05249.1 mediator of rna polymerase ii transcription subunit 15 isoform x1 Nyssomyia neivai - 11 OH-glycosylation sites - 11 NetOglyc sites	DIPTERA1017	0	CYT	153.365	Focal adhesion adaptor protein Paxillin and related LIM proteins	0	Signal transduction mechanisms	Uncharacterized protein CG43427	1e-104
lulogut20031	4119	Myosin class I heavy chain	KOG	0	CYT	158.166	Myosin VII, myosin IXB and related myosins	0	Cell motility	Myosin-IIIa	0
lulogut42997	4116	Rac GTPase-activating protein BCR/ABR	KOG	2e-86	CYT	151.509	Rac GTPase-activating protein BCR/ABR	2e-86	Signal transduction mechanisms	Breakpoint cluster region protein	1e-128
lulogut25165	4113	Nuclear pore complex Nup160 component	KOG	0	CYT	156.16	Nuclear pore complex, Nup160 component	0	Nuclear structure, Intracellular trafficking, secretion, and vesicular transport	Nuclear pore complex protein Nup160 homolog	0
lulogut22207	4107	Predicted guanine nucleotide exchange factor	KOG	2e-74	CYT	150.483	Predicted guanine nucleotide exchange factor	2e-74	Signal transduction mechanisms	Rho guanine nucleotide exchange factor 10	1e-115
lulogutSigP-56741	4107	JAV10215.1 transport and golgi organization protein 1 Nyssomyia neivai - signalP detected	DIPTERA1017	0	SIG	153.161	Myosin class II heavy chain	0	Cytoskeleton	Transport and Golgi organization protein 1	1e-157
lulogut37808	4104	Predicted myosin-I-binding protein	KOG	0	CYT	150.706	Predicted myosin-I-binding protein	0	Cell motility	F-actin-uncapping protein LRRC16A	0
lulogutSigP-41053	4104	JAV09427.1 ubiquitin specific protease Nyssomyia neivai - signalP detected	DIPTERA1017	0	SIG	151.564	Ubiquitin C-terminal hydrolase	0	Posttranslational modification, protein turnover, chaperones	Ubiquitin carboxyl-terminal hydrolase 32	0
lulogut16939	4098	JAV04998.1 calcium-activated potassium channel slowpoke partial Nyssomyia neivai - signalP detected - 6 predicted membrane helices	DIPTERA1017	0	SIG	151.355	Ca2+-activated K+ channel Slowpoke, alpha subunit	0	Inorganic ion transport and metabolism, Signal transduction mechanisms	Calcium-activated potassium channel slowpoke	0
lulogut323	4098	Rho-associated coiled-coil containing protein kinase	KOG	0	CYT	159.353	Rho-associated, coiled-coil containing protein kinase	0	Signal transduction mechanisms	Rho-associated protein kinase 2	0
lulogut53246	4098	Alpha-amylase - signalP detected	KOG	0	SIG	153.613	Alpha-amylase	0	Carbohydrate transport and metabolism	Alpha-amylase A	1e-143
lulogut56272	4098	Multidrug/pheromone exporter ABC superfamily - 10 predicted membrane helices	KOG	1e-82	CYT	153.08	Multidrug resistance-associated protein/mitoxantrone resistance protein, ABC superfamily	1e-82	Secondary metabolites biosynthesis, transport and catabolism	Multidrug resistance-associated protein 4	0
lulogut44242	4095	Histone H3 (Lys4) methyltransferase complex subunit CPS60/ASH2/BRE2	KOG	0	CYT	154.174	Histone H3 (Lys4) methyltransferase complex, subunit CPS60/ASH2/BRE2	0	Chromatin structure and dynamics, Transcription	Set1/Ash2 histone methyltransferase complex subunit ASH2	0
lulogut45393	4095	JAV06790.1 protein kinase Nyssomyia neivai - signalP detected - 3 predicted membrane helices	DIPTERA1017	0	SIG	150.145	RNA polymerase I, large subunit	0	Transcription	Serine-rich adhesin for platelets	3e-11
lulogut48732	4095	Splicing factor 3b subunit 1 - 15 OH-glycosylation sites - signalP detected	KOG	0	SIG	153.344	Splicing factor 3b, subunit 1	0	RNA processing and modification	Splicing factor 3B subunit 1	0
lulogut414	4092	Uncharacterized conserved protein contains DENN and RUN	KOG	0	CYT	154.491	Uncharacterized conserved protein, contains DENN and RUN domains	0	Signal transduction mechanisms	DENN domain-containing protein 5B	0
lulogut13974	4089	C2H2-type Zn-finger protein - probable fragment	KOG	8e-16	CYT	155.965	C2H2-type Zn-finger protein	8e-16	Transcription	Zinc finger protein 729	6e-87
lulogut43863	4089	xp_021204235.1 zonadhesin bombyx mori - probable fragment - 11 OH-glycosylation sites - 11 NetOglyc sites	REFSEQ-INVERTEBRATE	0	CYT	146.839	Uncharacterized conserved protein, contains laminin, cadherin and EGF domains	0	Signal transduction mechanisms	Zonadhesin	2e-83
lulogut55932	4089	ABC transporter C family member 3 - 10 predicted membrane helices	SWISSP	0	CYT	153.911	Multidrug resistance-associated protein/mitoxantrone resistance protein, ABC superfamily	0	Secondary metabolites biosynthesis, transport and catabolism	Probable multidrug resistance-associated protein lethal(2)03659	0
lulogut41957	4086	Bicoid mRNA stability factor	KOG	0	CYT	153.134	Bicoid mRNA stability factor	0	RNA processing and modification	Leucine-rich PPR motif-containing protein, mitochondrial	1e-151
lulogut41580	4077	JAV09269.1 eukaryotic translation initiation factor 3 subunit Nyssomyia neivai - 11 OH-glycosylation sites - 11 NetOglyc sites	DIPTERA1017	0	CYT	152.882	Uncharacterized protein CLU1/cluA/TIF31 involved in mitochondrial morphology/distribution, also found associated with eIF-3	0	General function prediction only	Clustered mitochondria protein homolog	0
lulogut45371	4077	mucin-5AC-like	DIPTERA1017	0	CYT	149.816	Neurexin III-alpha	0	Signal transduction mechanisms	Mucin-5AC	3e-21
lulogut44101	4074	Chromodomain-helicase DNA-binding protein - probable fragment	KOG	0	CYT	153.778	SNF2 family DNA-dependent ATPase	0	Chromatin structure and dynamics	SWI/SNF-related matrix-associated actin-dependent regulator of chromatin	0
lulogut53042	4074	AFP64618.1 Reverse transcriptase (RNA-dependent DNA polymerase) partial Musca domestica	DIPTERA1017	0	CYT	155.511	U4/U6-associated splicing factor PRP4	0	RNA processing and modification	Transposon Ty3-G Gag-Pol polyprotein	1e-110
lulogut36314	4071	ETN60648.1 glucosyl/glucuronosyl transferase	DIPTERA1017	0	SIG	155.369	UDP-glucuronosyl and UDP-glucosyl transferase	0	Carbohydrate transport and metabolism, Energy production and conversion	UDP-glucuronosyltransferase 2B23	2e-49
lulogutSigP-36922	4071	Membrane protein Patched/PTCH - signalP detected - 13 predicted membrane helices	KOG	1e-56	SIG	150.955	Cholesterol transport protein (Niemann-Pick C disease protein)	1e-56	Lipid transport and metabolism	Niemann-Pick C1 protein	0
lulogut56232	4065	Predicted guanine nucleotide exchange factor	KOG	0	CYT	152.874	Predicted guanine nucleotide exchange factor	0	Signal transduction mechanisms	Rho guanine nucleotide exchange factor 18	1e-79
lulogut17550	4062	XP_021705424.1 transcriptional regulator ATRX homolog	REFSEQ-INVERTEBRATE	0	CYT	154.562	Transcription regulator XNP/ATRX, DEAD-box superfamily	0	Transcription	Transcriptional regulator ATRX homolog	0
lulogut45096	4059	JAV05292.1 transcription initiation factor tfiid component taf4 family - 13 OH-glycosylation sites - 13 NetOglyc sites	DIPTERA1017	0	CYT	143.671	TATA box binding protein (TBP)-associated factor, RNA polymerase II	0	Transcription	Transcription initiation factor TFIID subunit 4	1e-177
lulogut46244	4059	JAV31456.1 neural cell adhesion molecule l1 Culex tarsalis	DIPTERA1017	0	CYT	149.945	Neural cell adhesion molecule L1	0	Signal transduction mechanisms	Hemicentin-1	2e-25
lulogut46245	4059	JAV31456.1 neural cell adhesion molecule l1 Culex tarsalis	DIPTERA1017	0	CYT	149.845	Neural cell adhesion molecule L1	0	Signal transduction mechanisms	Hemicentin-1	7e-25
lulogut37441	4056	JAN95657.1 e3 ubiquitin-protein ligase herc2 Aedes aegypti - probable fragment	DIPTERA1017	0	BL	150.882	Uncharacterized conserved protein, contains RCC1 domain	0	Function unknown	Ultraviolet-B receptor UVR8	2e-27
lulogutSigP-2321	4053	Phosphatidylinositol 3-phosphate 3-phosphatase myotubularin MTM1 - probable fragment	KOG	4e-52	CYT	152.774	Predicted dual-specificity phosphatase	4e-52	General function prediction only	Myotubularin-related protein 5	0
lulogut17021	4050	Myosin class II heavy chain - probable fragment	KOG	2e-30	CYT	156.479	Myosin class II heavy chain	2e-30	Cytoskeleton	Centrosomal protein of 135 kDa	5e-75
lulogut34188	4050	Kinase anchor protein AKAP149 contains KH and Tudor RNA-binding	KOG	5e-63	BL	153.291	Kinase anchor protein AKAP149, contains KH and Tudor RNA-binding domains	5e-63	Signal transduction mechanisms	Tudor and KH domain-containing protein homolog	5e-76
lulogut40519	4050	Membrane-associated guanylate kinase-interacting protein/connector enhancer of KSR-like	KOG	5e-52	CYT	150.34	Membrane-associated guanylate kinase-interacting protein/connector enhancer of KSR-like	5e-52	Nucleotide transport and metabolism	Connector enhancer of kinase suppressor of ras 2	1e-25
lulogutSigP-38648	4047	Chitin synthase/hyaluronan synthase (glycosyltransferases) - signalP detected - 14 predicted membrane helices	KOG	0	SIG	155.957	Chitin synthase/hyaluronan synthase (glycosyltransferases)	0	Cell wall/membrane/envelope biogenesis	Chitin synthase 6	1e-22
lulogutSigP-54014	4047	Chromatin remodeling complex WSTF-ISWI small subunit - probable fragment	KOG	1e-91	CYT	152.008	SNF2 family DNA-dependent ATPase domain-containing protein	1e-91	Transcription	TATA-binding protein-associated factor 172	0
lulogut16984	4041	Phosphoribosylformylglycinamidine synthase	KOG	0	CYT	149.247	Phosphoribosylformylglycinamidine synthase	0	Nucleotide transport and metabolism	Phosphoribosylformylglycinamidine synthase	0
lulogut17603	4041	WD40 repeat-containing protein	KOG	0	CYT	148.85	WD40 repeat-containing protein	0	General function prediction only	WD repeat-containing protein 19	0
lulogut55426	4041	Uncharacterized conserved protein	KOG	0	CYT	151.087	Uncharacterized conserved protein	0	Function unknown	RRP12-like protein	0
lulogut43773	4038	XP_021700971.1 tyrosine-protein phosphatase Lar isoform X6	REFSEQ-INVERTEBRATE	0	CYT	153.433	Protein tyrosine phosphatase	0	Signal transduction mechanisms	Tyrosine-protein phosphatase Lar	0
lulogut43165	4032	Xanthine dehydrogenase - probable fragment	KOG	0	CYT	149.082	Xanthine dehydrogenase	0	Nucleotide transport and metabolism	Xanthine dehydrogenase	1e-89
lulogut56634	4032	Lysosomal trafficking regulator LYST - probable fragment - signalP detected	KOG	1e-75	SIG	144.3	Kinase A-anchor protein Neurobeachin and related BEACH and WD40 repeat proteins	1e-75	Intracellular trafficking, secretion, and vesicular transport	Neurobeachin-like protein 1	0
lulogut13855	4029	Multidrug resistance-associated protein/mitoxantrone resistance protein ABC superfamily - 12 predicted membrane helices	KOG	0	CYT	150.567	Multidrug resistance-associated protein/mitoxantrone resistance protein, ABC superfamily	0	Secondary metabolites biosynthesis, transport and catabolism	Probable multidrug resistance-associated protein lethal(2)03659	0
lulogut16080	4029	Unknown product - 12 OH-glycosylation sites			CYT	148.983	Translation initiation factor 5B (eIF-5B)		Translation, ribosomal structure and biogenesis	Microtubule-associated protein futsch	2e-13
lulogut23892	4029	Unknown product			CYT	151.412	Vesicle coat complex AP-3, beta subunit		Intracellular trafficking, secretion, and vesicular transport	Titin homolog	7e-14
lulogut35264	4029	26S proteasome regulatory complex subunit PSMD10 - probable fragment	KOG	9e-16	CYT	151.552	Ankyrin	9e-16	Cell wall/membrane/envelope biogenesis	Tonsoku-like protein	0
lulogut22483	4026	Conserved plasma membrane protein - 5 predicted membrane helices	DIPTERA1017	0	BL	151.603	Serine/threonine protein kinase PKC mu/PKD and related proteins	0	Signal transduction mechanisms	COP1-interactive protein 1	0.1
lulogut55245	4026	JAV04996.1 plasma membrane calcium-transporting atpase 2 Nyssomyia neivai - probable fragment - 9 predicted membrane helices	DIPTERA1017	0	CYT	149.591	Calcium transporting ATPase	0	Inorganic ion transport and metabolism	Plasma membrane calcium-transporting ATPase 3	0
lulogut763	4026	JAV07111.1 protein kinase c partial Nyssomyia neivai	DIPTERA1017	0	CYT	149.974	Serine/threonine protein kinase	0	Signal transduction mechanisms	Serine/threonine-protein kinase N	1e-133
lulogut44697	4023	crl00965.1 cluma_cg014250 isoform a clunio marinus - 22 OH-glycosylation sites - 22 NetOglyc sites	DIPTERA1017	0	CYT	145.558	Uncharacterized protein PSP1 (suppressor of DNA polymerase alpha mutations in yeast)	0	General function prediction only	AF4/FMR2 family member 4	4e-47
lulogut33633	4020	tyrosine-protein kinase PR2-like isoform X2	REFSEQ-INVERTEBRATE	0	CYT	148.829	ACK and related non-receptor tyrosine kinases	0	Signal transduction mechanisms	Tyrosine-protein kinase PR2	0
lulogutSigP-19269	4020	Alpha-macroglobulin - signalP detected	KOG	0	SIG	152.678	Alpha-macroglobulin	0	Posttranslational modification, protein turnover, chaperones	CD109 antigen	1e-141
lulogutSigP-48084	4020	Lipid exporter ABCA1 - signalP detected - 10 predicted membrane helices	KOG	0	SIG	150.219	Lipid exporter ABCA1 and related proteins, ABC superfamily	0	Lipid transport and metabolism, General function prediction only	ATP-binding cassette sub-family A member 3	0
lulogut48331	4017	Vitronectin receptor alpha subunit	KOG	0	CYT	148.886	Vitronectin receptor, alpha subunit	0	Extracellular structures	Integrin alpha-PS2	0
lulogutSigP-47489	4014	Lipid exporter ABCA1 - signalP detected - 11 predicted membrane helices	KOG	0	SIG	153.512	Lipid exporter ABCA1 and related proteins, ABC superfamily	0	Lipid transport and metabolism, General function prediction only	ATP-binding cassette sub-family A member 3	1e-152
lulogutSigP-47493	4014	Lipid exporter ABCA1 - signalP detected - 11 predicted membrane helices	KOG	0	SIG	153.479	Lipid exporter ABCA1 and related proteins, ABC superfamily	0	Lipid transport and metabolism, General function prediction only	ATP-binding cassette sub-family A member 3	1e-152
lulogut18754	4011	Multidrug resistance-associated protein/mitoxantrone resistance protein ABC superfamily - 12 predicted membrane helices	KOG	2e-46	CYT	151.779	Multidrug resistance-associated protein/mitoxantrone resistance protein, ABC superfamily	2e-46	Secondary metabolites biosynthesis, transport and catabolism	Multidrug resistance-associated protein 5	2e-42
lulogut16192	4008	XP_021706896.1 probable histone-lysine N-methyltransferase CG1716	REFSEQ-INVERTEBRATE	0	CYT	151.482	Clathrin coat binding protein/Huntingtin interacting protein HIP1, involved in regulation of endocytosis	0	Intracellular trafficking, secretion, and vesicular transport	Probable histone-lysine N-methyltransferase CG1716	1e-156
lulogut17355	4008	KNC29505.1 hypothetical protein FF38_11528 Lucilia cuprina	DIPTERA1017	0	CYT	152.014	Anaphase-promoting complex (APC), subunit 5	0	Cell cycle control, cell division, chromosome partitioning, Posttranslational modification, protein turnover, chaperones	Focadhesin	1e-22
lulogut17644	4008	ATP-dependent DNA helicase - probable fragment	KOG	2e-62	CYT	150.193	ATP-dependent DNA helicase	2e-62	Replication, recombination and repair	ATP-dependent DNA helicase Q4	1e-165
lulogut18351	4005	JAV07745.1 serine/threonine-protein kinase partial Nyssomyia neivai	DIPTERA1017	0	CYT	148.407	Thyroid hormone receptor-associated protein complex, subunit TRAP230	0	Transcription	RNA polymerase II degradation factor 1	8e-05
lulogut37091	4005	JAV10631.1 protein targeting to golgi partial Nyssomyia neivai	DIPTERA1017	0	CYT	156.03	Myosin class II heavy chain	0	Cytoskeleton	GRIP and coiled-coil domain-containing protein 2	4e-94
lulogut38991	4005	actin-binding protein anillin isoform X1	REFSEQ-INVERTEBRATE	0	CYT	146.452	Actin binding protein Anillin	0	Cell cycle control, cell division, chromosome partitioning, Cytoskeleton	Anillin	1e-145
lulogut44676	4002	Predicted DNA-binding transcription factor interacts with stathmin - probable fragment	KOG	3e-74	CYT	151.312	Predicted DNA-binding transcription factor, interacts with stathmin	3e-74	Transcription, General function prediction only, Signal transduction mechanisms	RB1-inducible coiled-coil protein 1	7e-99
lulogut38992	3996	actin-binding protein anillin isoform X1	REFSEQ-INVERTEBRATE	0	CYT	146.347	Actin binding protein Anillin	0	Cell cycle control, cell division, chromosome partitioning, Cytoskeleton	Anillin	1e-145
lulogut56015	3996	protein RRP5 homolog Bactrocera dorsalis	DIPTERA1017	0	CYT	150.695	rRNA processing protein Rrp5	0	RNA processing and modification	Protein RRP5 homolog	1e-62
lulogut44125	3993	RAS effector RIN1 (contains VPS domain) - probable fragment - 13 OH-glycosylation sites - 13 NetOglyc sites	KOG	4e-48	CYT	146.021	RAS effector RIN1 (contains VPS domain)	4e-48	Intracellular trafficking, secretion, and vesicular transport	Protein sprint	0
lulogut41041	3990	JAV06830.1 transient receptor potential cation channel trpm Nyssomyia neivai - probable fragment - 6 predicted membrane helices	DIPTERA1017	0	CYT	150.776	Ca2+/Mg2+-permeable cation channels (LTRPC family)	0	Inorganic ion transport and metabolism, Signal transduction mechanisms	Transient receptor potential cation channel trpm	0
lulogut41117	3987	RNA polymerase III transcription factor TFIIIC	KOG	2e-07	CYT	147.296	TPR-containing nuclear phosphoprotein that regulates K(+) uptake	2e-07	Inorganic ion transport and metabolism	Tetratricopeptide repeat protein 21B	0
lulogutSigP-16951	3987	Nidogen - probable fragment - signalP detected	KOG	6e-83	SIG	146.551	Nidogen and related basement membrane protein proteins	6e-83	Cell wall/membrane/envelope biogenesis, Extracellular structures	Nidogen-1	1e-64
lulogut19889	3984	Rab3 GTPase-activating protein non-catalytic subunit	KOG	0	CYT	149.906	Rab3 GTPase-activating protein, non-catalytic subunit	0	Intracellular trafficking, secretion, and vesicular transport	Rab3 GTPase-activating protein regulatory subunit	0
lulogut40361	3981	Adenylate/guanylate cyclase - probable fragment - 10 predicted membrane helices	KOG	0	CYT	137.109	Adenylate/guanylate cyclase	0	Energy production and conversion	Adenylate cyclase type 5	1e-169
lulogut47652	3981	Probable cytochrome P450 12b2 mitochondrial	SWISSP	0	CYT	150.016	Cytochrome P450 CYP11/CYP12/CYP24/CYP27 subfamilies	0	Secondary metabolites biosynthesis, transport and catabolism	Origin recognition complex subunit 1	1e-177
lulogut49206	3981	WD repeat protein	KOG	0	CYT	147.508	WD repeat protein	0	General function prediction only	WD repeat-containing protein 36	0
lulogutSigP-33708	3981	adenylate cyclase type 9 Zeugodacus cucurbitae - signalP detected - 10 predicted membrane helices	REFSEQ-INVERTEBRATE	0	SIG	148.495	Adenylyl cyclase	0	General function prediction only	Adenylate cyclase type 9	1e-101
lulogut44407	3978	JAV07274.1 cadherin egf lag seven-pass g-type receptor partial Nyssomyia neivai - probable fragment	DIPTERA1017	0	CYT	143.209	Cadherin EGF LAG seven-pass G-type receptor	0	Signal transduction mechanisms	Protein crumbs	0
lulogut46758	3978	JAV04053.1 unknown conserved protein partial Nyssomyia neivai	DIPTERA1017	0	CYT	149.182	Putative guanine nucleotide exchange factor	0	General function prediction only	Pleckstrin homology domain-containing family G member 1	9e-62
lulogut56710	3978	Xanthine dehydrogenase	KOG	0	CYT	145.682	Xanthine dehydrogenase	0	Nucleotide transport and metabolism	Xanthine dehydrogenase	0
lulogut14783	3975	JAV09591.1 ubiquitin specific protease partial Nyssomyia neivai	DIPTERA1017	0	CYT	147.808	Ubiquitin-specific protease	0	Posttranslational modification, protein turnover, chaperones	Ubiquitin carboxyl-terminal hydrolase 1	2e-13
lulogut41040	3975	JAV06830.1 transient receptor potential cation channel trpm Nyssomyia neivai - probable fragment - 6 predicted membrane helices	DIPTERA1017	0	CYT	150.089	Ca2+/Mg2+-permeable cation channels (LTRPC family)	0	Inorganic ion transport and metabolism, Signal transduction mechanisms	Transient receptor potential cation channel trpm	0
lulogut15738	3966	Ypt/Rab GTPase activating protein - probable fragment	KOG	8e-47	CYT	147.633	Ypt/Rab GTPase activating protein	8e-47	Intracellular trafficking, secretion, and vesicular transport	TBC1 domain family member 30	1e-97
lulogut18716	3966	KFB49448.1 Collagen alpha-1(I) chain	DIPTERA1017	0	CYT	127.089	Collagens (type XV)	0	Extracellular structures	Collagen alpha-1(II) chain	0
lulogutSigP-49881	3966	Protein tyrosine kinase - signalP detected - 3 predicted membrane helices	PFAM	0	SIG	147.218	Epidermal growth factor receptor EGFR and related tyrosine kinases	0	Signal transduction mechanisms	Epidermal growth factor receptor	0
lulogut22740	3963	XP_004518697.1 receptor-type guanylate cyclase Gyc76C Ceratitis capitata - probable fragment - 3 predicted membrane helices	REFSEQ-INVERTEBRATE	0	CYT	148.48	Natriuretic peptide receptor, guanylate cyclase	0	Signal transduction mechanisms	Receptor-type guanylate cyclase Gyc76C	0
lulogut13984	3960	JAV11797.1 patatin-like phospholipase domain protein Nyssomyia neivai	DIPTERA1017	0	CYT	149.138	Predicted esterase of the alpha-beta hydrolase superfamily (Neuropathy target esterase), contains cAMP-binding domains	0	General function prediction only	Neuropathy target esterase sws	0
lulogut44296	3960	JAV07827.1 cdc7 family protein kinase Nyssomyia neivai	DIPTERA1017	0	CYT	146.114	DNA repair protein RAD50, ABC-type ATPase/SMC superfamily	0	Replication, recombination and repair	Restin homolog	5e-11
lulogut1615	3957	Protein phosphatase 1 regulatory subunit 37 - probable fragment - 14 OH-glycosylation sites	SWISSP	2e-47	CYT	143.624	Ribonuclease inhibitor type leucine-rich repeat proteins	2e-47	RNA processing and modification	Protein phosphatase 1 regulatory subunit 37	2e-47
lulogut56711	3957	Xanthine dehydrogenase	KOG	0	CYT	145.701	Xanthine dehydrogenase	0	Nucleotide transport and metabolism	Xanthine dehydrogenase	0
lulogut19701	3954	Protein kinase containing WD40 repeats	KOG	0	CYT	147.374	Protein kinase containing WD40 repeats	0	Signal transduction mechanisms	Phosphoinositide 3-kinase regulatory subunit 4	0
lulogut39976	3954	Structural maintenance of chromosome protein 2 (chromosome condensation complex Condensin	KOG	8e-64	CYT	150.411	Structural maintenance of chromosome protein 4 (chromosome condensation complex Condensin, subunit C)	8e-64	Chromatin structure and dynamics, Cell cycle control, cell division, chromosome partitioning	Structural maintenance of chromosomes protein 4	0
lulogut39977	3954	Structural maintenance of chromosome protein 2 (chromosome condensation complex Condensin	KOG	2e-63	CYT	148.627	Structural maintenance of chromosome protein 4 (chromosome condensation complex Condensin, subunit C)	2e-63	Chromatin structure and dynamics, Cell cycle control, cell division, chromosome partitioning	Structural maintenance of chromosomes protein 4	0
lulogut18162	3948	TPR repeat-containing protein - probable fragment	KOG	2e-47	CYT	151.284	TPR repeat-containing protein	2e-47	RNA processing and modification	Tetratricopeptide repeat protein 37	9e-91
lulogut21040	3948	Retrovirus-related Pol polyprotein from transposon opus	SWISSP	2e-79	CYT	151.07	Predicted splicing regulator, contains RRM, SWAP and RPR domains	2e-79	General function prediction only	Retrovirus-related Pol polyprotein from transposon opus	2e-79
lulogut21410	3945	STAT protein	KOG	0	CYT	151.184	STAT protein	0	Transcription, Signal transduction mechanisms	Signal transducer and activator of transcription 5A	1e-133
lulogut44907	3942	Ras1 guanine nucleotide exchange factor - probable fragment - 11 OH-glycosylation sites - 11 NetOglyc sites	KOG	3e-49	CYT	148.791	Ras1 guanine nucleotide exchange factor	3e-49	Signal transduction mechanisms	Protein son of sevenless	0
lulogut33063	3939	JAV09425.1 ring finger protein nhl-1 isoform x2 Nyssomyia neivai - 21 OH-glycosylation sites - 21 NetOglyc sites	DIPTERA1017	0	CYT	144.999	Predicted E3 ubiquitin ligase	0	Posttranslational modification, protein turnover, chaperones	RING finger protein nhl-1	3e-76
lulogut504	3939	26S proteasome regulatory complex subunit PSMD10 - probable fragment - 17 OH-glycosylation sites - 17 NetOglyc sites	KOG	2e-14	CYT	141.522	26S proteasome regulatory complex, subunit PSMD10	2e-14	Posttranslational modification, protein turnover, chaperones	SH3 and multiple ankyrin repeat domains protein 3	1e-149
lulogutSigP-24201	3939	L-type voltage-dependent Ca2+ channel alpha2/delta subunit - probable fragment - signalP detected	KOG	4e-46	SIG	145.246	L-type voltage-dependent Ca2+ channel, alpha2/delta subunit	4e-46	Inorganic ion transport and metabolism, Signal transduction mechanisms	VWFA and cache domain-containing protein CG16868	0
lulogutSigP-33865	3939	Multidrug resistance-associated protein/mitoxantrone resistance protein ABC superfamily - 12 predicted membrane helices	KOG	0	CYT	146.847	Multidrug resistance-associated protein/mitoxantrone resistance protein, ABC superfamily	0	Secondary metabolites biosynthesis, transport and catabolism	Probable multidrug resistance-associated protein lethal(2)03659	0
lulogut19131	3936	XP_001661248.1 gamma-tubulin complex component 6	REFSEQ-INVERTEBRATE	0	CYT	153.063	Gamma-tubulin complex, DGRIP84/SPC97 component	0	Cytoskeleton	Gamma-tubulin complex component 6	4e-45
lulogutSigP-33863	3936	Multidrug resistance-associated protein/mitoxantrone resistance protein ABC superfamily - 12 predicted membrane helices	KOG	0	CYT	146.649	Multidrug resistance-associated protein/mitoxantrone resistance protein, ABC superfamily	0	Secondary metabolites biosynthesis, transport and catabolism	Probable multidrug resistance-associated protein lethal(2)03659	0
lulogut44510	3933	XP_001870959.1 phospholipid-transporting ATPase 1 Culex quinquefasciatus - 9 predicted membrane helices	REFSEQ-INVERTEBRATE	0	BL	148.828	P-type ATPase	0	General function prediction only	Probable phospholipid-transporting ATPase IF	1e-121
lulogut20783	3930	tau-tubulin kinase homolog Asator	REFSEQ-INVERTEBRATE	0	CYT	144.916	Casein kinase (serine/threonine/tyrosine protein kinase)	0	Signal transduction mechanisms	Tau-tubulin kinase homolog Asator	0
lulogut22916	3930	Targeting complex (TRAPP) subunit - 15 OH-glycosylation sites - 15 NetOglyc sites	KOG	3e-62	CYT	142.183	Targeting complex (TRAPP) subunit	3e-62	Intracellular trafficking, secretion, and vesicular transport	Protein brunelleschi	0
lulogutSigP-47031	3927	domain in transcription and CHROMO domain helicases - 56 OH-glycosylation sites - 56 NetOglyc sites	SMART	7e-14	CYT	135.142	Predicted haloacid dehalogenase-like hydrolase (eyes absent)	7e-14	General function prediction only	Platelet binding protein GspB	1e-37
lulogut19167	3924	C2H2-type Zn-finger protein - probable fragment	KOG	2e-18	CYT	151.467	C2H2-type Zn-finger protein	2e-18	Transcription	Zinc finger protein 208	1e-101
lulogut51162	3924	XP_021696572.1 rab GTPase-activating protein 1-like isoform X1	REFSEQ-INVERTEBRATE	0	CYT	147.426	Rab6 GTPase activator GAPCenA and related TBC domain proteins	0	General function prediction only	Rab GTPase-activating protein 1	1e-156
lulogut972	3924	P-type ATPase - probable fragment - 9 predicted membrane helices	KOG	0	CYT	145.268	Cation transport ATPase	0	Inorganic ion transport and metabolism	Probable cation-transporting ATPase 13A3	0
lulogut33132	3921	JAV13704.1 arylsulfatase b Nyssomyia neivai	DIPTERA1017	0	CYT	146.726	Sulfatase	0	General function prediction only	Arylsulfatase I	5e-86
lulogut37197	3921	Nuclear cap-binding complex subunit NCBP1/CBP80	KOG	0	CYT	152.275	Nuclear cap-binding complex, subunit NCBP1/CBP80	0	RNA processing and modification	Nuclear cap-binding protein subunit 1	0
lulogut9135	3921	DNA repair protein RAD50 ABC-type ATPase/SMC superfamily	KOG	0	CYT	151.125	DNA repair protein RAD50, ABC-type ATPase/SMC superfamily	0	Replication, recombination and repair	DNA repair protein RAD50	0
lulogutSigP-45324	3921	XP_001844577.1 sterol O-acyltransferase 2 Culex quinquefasciatus - signalP detected - 22 predicted membrane helices	REFSEQ-INVERTEBRATE	0	SIG	153.251	Sterol O-acyltransferase/Diacylglycerol O-acyltransferase	0	Lipid transport and metabolism	Sterol O-acyltransferase 1	6e-89
lulogut43230	3918	serine/threonine-protein kinase mig-15 isoform X8 Stomoxys calcitrans	REFSEQ-INVERTEBRATE	0	CYT	145.268	Traf2- and Nck-interacting kinase and related germinal center kinase (GCK) family protein kinases	0	Signal transduction mechanisms	Misshapen-like kinase 1	0
lulogutSigP-46353	3917	JAV04987.1 piezo-type mechanosensitive ion channel component isoform x14 Nyssomyia neivai - probable fragment - signalP detected - 21 predicted membrane helices	DIPTERA1017	0	SIG	150.36	Uncharacterized conserved protein	0	Function unknown	Piezo-type mechanosensitive ion channel component	0
lulogut16904	3915	NP_651453.3 fire dancer - probable fragment - 13 OH-glycosylation sites	DROSOPH	5e-65	CYT	143.869	Predicted methyltransferase	5e-65	General function prediction only	Probable tRNA methyltransferase 9-like protein	2e-42
lulogut20928	3915	proteoglycan 4-like isoform X1	REFSEQ-INVERTEBRATE	1e-55	CYT	147.871	Transcriptional coactivator CAPER (RRM superfamily)	1e-55	Transcription	Uncharacterized protein DDB_G0284459	6e-25
lulogut128	3912	tyrosine-protein kinase PR2 isoform X1	REFSEQ-INVERTEBRATE	0	CYT	144.581	ACK and related non-receptor tyrosine kinases	0	Signal transduction mechanisms	Tyrosine-protein kinase PR2	0
lulogut48650	3912	Xanthine dehydrogenase	KOG	0	CYT	143.063	Xanthine dehydrogenase	0	Nucleotide transport and metabolism	Xanthine dehydrogenase	1e-159
lulogut44363	3903	C2H2-type Zn-finger protein	KOG	5e-09	CYT	148.536	C2H2-type Zn-finger protein	5e-09	Transcription	Zinc finger protein hangover	3e-98
lulogut44283	3900	Receptor-type tyrosine-protein phosphatase beta - probable fragment	SWISSP	2e-59	CYT	145.671	Protein tyrosine phosphatase, contains fn3 domain	2e-59	Signal transduction mechanisms	Tyrosine-protein phosphatase 10D	1e-61
lulogutSigP-41008	3897	KFB49716.1 toll	DIPTERA1017	0	SIG	147.631	Membrane glycoprotein LIG-1	0	Signal transduction mechanisms	Toll-like receptor 7	0
lulogutSigP-15199	3894	ABC transporter C family member 13 - signalP detected - 12 predicted membrane helices	SWISSP	0	SIG	143.27	Multidrug resistance-associated protein/mitoxantrone resistance protein, ABC superfamily	0	Secondary metabolites biosynthesis, transport and catabolism	Multidrug resistance-associated protein 7	0
lulogut35897	3891	Endocytic adaptor protein intersectin - probable fragment	KOG	0	CYT	145.042	Endocytic adaptor protein intersectin	0	Signal transduction mechanisms, Intracellular trafficking, secretion, and vesicular transport	Intersectin-1	1e-102
lulogut41009	3891	KFB49716.1 toll	DIPTERA1017	0	SIG	147.306	Membrane glycoprotein LIG-1	0	Signal transduction mechanisms	Toll-like receptor 7	0
lulogut17182	3888	Focal adhesion tyrosine kinase FAK contains FERM domain	KOG	6e-10	CYT	141.956	FERM domain protein FRM-8	6e-10	General function prediction only	FERM and PDZ domain-containing protein 4	3e-68
lulogutSigP-42566	3885	c-Mpl binding protein contains La domain - probable fragment - 16 OH-glycosylation sites - 16 NetOglyc sites	KOG	3e-71	CYT	134.974	c-Mpl binding protein, contains La domain	3e-71	Signal transduction mechanisms	La-related protein CG11505	1e-113
lulogut42567	3882	c-Mpl binding protein contains La domain - probable fragment - 16 OH-glycosylation sites - 16 NetOglyc sites	KOG	2e-71	CYT	134.852	c-Mpl binding protein, contains La domain	2e-71	Signal transduction mechanisms	La-related protein CG11505	1e-114
lulogut46436	3882	apoptosis-stimulating of p53 protein 1 isoform X2	REFSEQ-INVERTEBRATE	0	CYT	138.577	p53-interacting protein 53BP/ASPP, contains ankyrin and SH3 domains	0	Cell cycle control, cell division, chromosome partitioning	Apoptosis-stimulating of p53 protein 2	9e-56
lulogut22989	3879	Fibrillins - 17 OH-glycosylation sites - 17 NetOglyc sites	KOG	4e-11	CYT	142.642	Nidogen and related basement membrane protein proteins	4e-11	Cell wall/membrane/envelope biogenesis, Extracellular structures	Fibrillin-2	1e-73
lulogutSigP-47694	3879	JAV12776.1 member of glycosyltransferase family 8 Nyssomyia neivai - 30 OH-glycosylation sites - 30 NetOglyc sites	DIPTERA1017	0	BL	142.32	Glycosyl transferase, family 8 - glycogenin	0	Carbohydrate transport and metabolism	Glycogenin-1	4e-97
lulogut17847	3876	CUB domain-containing protein	KOG	7e-06	CYT	144.519	CUB domain-containing protein	7e-06	General function prediction only	Tolloid-like protein 1	1e-08
lulogut33657	3876	JAV07888.1 serine/threonine-protein kinase Nyssomyia neivai - 16 OH-glycosylation sites - 16 NetOglyc sites	DIPTERA1017	0	CYT	141.869	Translation initiation factor 5B (eIF-5B)	0	Translation, ribosomal structure and biogenesis	Titin homolog	8e-20
lulogut13305	3873	Unknown product			CYT	145.7	Flavin-containing amine oxidase		Coenzyme transport and metabolism	Midasin	2e-07
lulogut38550	3873	XP_001869764.1 ion channel nompc Culex quinquefasciatus - probable fragment	DIPTERA1017	1e-13	CYT	151.554	RNA polymerase II transcription initiation/nucleotide excision repair factor TFIIH, subunit SSL1	1e-13	Transcription, Replication, recombination and repair	Segregation and condensation protein A	0.001
lulogut48870	3873	Nuclear AAA ATPase (VCP subfamily) - probable fragment	KOG	0	CYT	141.996	Nuclear AAA ATPase (VCP subfamily)	0	Posttranslational modification, protein turnover, chaperones	Nuclear valosin-containing protein-like	9e-96
lulogut18454	3870	NP_650744.1 mucin 91C isoform A - signalP detected	DROSOPH	1e-23	SIG	133.819	RNA polymerase II, large subunit	1e-23	Transcription	Histidine-rich glycoprotein	5e-39
lulogut19864	3870	transmembrane protease serine 9-like Myzus persicae - 10 OH-glycosylation sites	REFSEQ-INVERTEBRATE	1e-94	BL	140.124	Trypsin	1e-94	Amino acid transport and metabolism	Serine protease snake	3e-50
lulogutSigP-55129	3870	Mitochondrial/chloroplast DNA-directed RNA polymerase RPO41 - signalP detected	KOG	0	SIG	147.656	Mitochondrial/chloroplast DNA-directed RNA polymerase RPO41, provides primers for DNA replication-initiation	0	Transcription, Replication, recombination and repair	DNA-directed RNA polymerase, mitochondrial	0
lulogut45972	3867	2-oxoglutarate dehydrogenase E1 subunit - 5 predicted membrane helices	KOG	0	CYT	147.006	Predicted 2-oxoglutarate dehydrogenase, E1 subunit	0	Carbohydrate transport and metabolism	Probable 2-oxoglutarate dehydrogenase E1 component DHKTD1 homolog, mitochondrial	0
lulogutSigP-38896	3864	Protein containing adaptin N-terminal region - probable fragment	KOG	6e-63	BL	144.967	Protein containing adaptin N-terminal region	6e-63	Translation, ribosomal structure and biogenesis	eIF-2-alpha kinase activator GCN1	0
lulogutSigP-35793	3863	Protein containing adaptin N-terminal region - probable fragment	KOG	4e-62	BL	144.823	Protein containing adaptin N-terminal region	4e-62	Translation, ribosomal structure and biogenesis	eIF-2-alpha kinase activator GCN1	0
lulogut18476	3861	KNC22887.1 hypothetical protein FF38_08796 Lucilia cuprina	DIPTERA1017	2e-96	CYT	148.227	Uncharacterized conserved protein	2e-96	Function unknown	DNA double-strand break repair Rad50 ATPase	0.0002
lulogut15158	3858	Nuclear transport receptor CRM1/MSN5 (importin beta superfamily)	KOG	1e-93	CYT	140.473	Nuclear transport receptor CRM1/MSN5 (importin beta superfamily)	1e-93	Nuclear structure, Intracellular trafficking, secretion, and vesicular transport	Exportin-5	0
lulogut22772	3858	JAV05258.1 phd domain of transcriptional enhancer partial Nyssomyia neivai	DIPTERA1017	0	CYT	138.775	RNA polymerase III transcription factor TFIIIC	0	Transcription	Polycomb protein Asx	2e-67
lulogut47090	3858	Multidrug resistance-associated protein/mitoxantrone resistance protein ABC superfamily - probable fragment - 12 predicted membrane helices	KOG	2e-98	CYT	141.709	Multidrug/pheromone exporter, ABC superfamily	2e-98	Secondary metabolites biosynthesis, transport and catabolism	Multidrug resistance protein 1	0
lulogutSigP-22231	3855	Protein kinase - signalP detected - 2 predicted membrane helices	SMART	8e-92	SIG	146.287	Protein tyrosine kinase	8e-92	Signal transduction mechanisms	Insulin-like growth factor 1 receptor	1e-67
lulogutSigP-22936	3855	Neural cell adhesion molecule L1 - signalP detected	KOG	0	SIG	145.411	Neural cell adhesion molecule L1	0	Signal transduction mechanisms	Contactin	0
lulogut13985	3852	P-type ATPase - 12 predicted membrane helices	KOG	0	CYT	146.543	P-type ATPase	0	Inorganic ion transport and metabolism	Probable phospholipid-transporting ATPase IIB	0
lulogut48869	3852	Nuclear AAA ATPase (VCP subfamily) - probable fragment	KOG	0	CYT	141.925	Nuclear AAA ATPase (VCP subfamily)	0	Posttranslational modification, protein turnover, chaperones	Nuclear valosin-containing protein-like	6e-95
lulogut49780	3852	Xanthine dehydrogenase	KOG	0	CYT	141.889	Xanthine dehydrogenase	0	Nucleotide transport and metabolism	Xanthine dehydrogenase 1	1e-153
lulogut55909	3852	5' nucleotidase	KOG	9e-58	CYT	143.313	Conserved WD40 repeat-containing protein	9e-58	Function unknown	WD repeat-containing protein 48 homolog	0
lulogut22177	3849	JAV10021.1 chaperonin Nyssomyia neivai	DIPTERA1017	0	CYT	143.836	Chaperonin complex component, TCP-1 eta subunit (CCT7)	0	Posttranslational modification, protein turnover, chaperones	T-complex protein 1 subunit eta	0
lulogut45673	3849	Oxoprolinase	KOG	0	CYT	139.403	Oxoprolinase	0	Amino acid transport and metabolism	5-oxoprolinase	0
lulogutSigP-20068	3849	Predicted patched transmembrane receptor - signalP detected - 12 predicted membrane helices	KOG	0	SIG	145.172	Predicted patched transmembrane receptor	0	Signal transduction mechanisms	Protein dispatched	0
lulogut22510	3846	JAV11116.1 nuclear pore complex protein partial Nyssomyia neivai - 60 OH-glycosylation sites - 60 NetOglyc sites	DIPTERA1017	0	CYT	132.788	Nuclear pore complex, p54 component (sc Nup57)	0	Nuclear structure, Intracellular trafficking, secretion, and vesicular transport	Nuclear pore complex protein DDB_G0274915	2e-52
lulogut46921	3846	JAV13197.1 proteoglycan 4 Nyssomyia neivai	DIPTERA1017	0	CYT	144.163	Translation initiation factor 5B (eIF-5B)	0	Translation, ribosomal structure and biogenesis	Titin	7e-16
lulogut18043	3843	Pao retrotransposon peptidase	PFAM	1e-56	CYT	143.678	Uncharacterized conserved protein	1e-56	Function unknown	Proteasomal ubiquitin receptor ADRM1	0.0002
lulogut44509	3843	probable phospholipid-transporting ATPase IF - 9 predicted membrane helices	REFSEQ-INVERTEBRATE	0	BL	145.354	P-type ATPase	0	General function prediction only	Probable phospholipid-transporting ATPase IF	1e-114
lulogut44036	3840	JAV07866.1 serine/threonine-protein kinase 11-interacting protein Nyssomyia neivai	DIPTERA1017	0	CYT	143.641	Leucine-rich repeat proteins	0	General function prediction only	Serine/threonine-protein kinase 11-interacting protein	1e-54
lulogut19960	3837	Xanthine dehydrogenase	KOG	0	CYT	141.002	Xanthine dehydrogenase	0	Nucleotide transport and metabolism	Indole-3-acetaldehyde oxidase	1e-140
lulogut48465	3837	NP_523598.2 mitochondrial ribosomal protein L13 - probable fragment - 2 predicted membrane helices	DROSOPH	5e-52	CYT	146.953	Mitochondrial/chloroplast ribosomal protein L13	5e-52	Translation, ribosomal structure and biogenesis	Cilia- and flagella-associated protein 57	1e-131
lulogutSigP-33470	3837	JAV05373.1 transcriptional regulator partial Nyssomyia neivai - 22 OH-glycosylation sites - signalP detected	DIPTERA1017	0	SIG	136.036	Predicted transcriptional regulator, contains ARID domain	0	Transcription	AT-rich interactive domain-containing protein 2	1e-26
lulogut45258	3834	Muskelin - 10 OH-glycosylation sites	KOG	0	CYT	147.495	Muskelin	0	Signal transduction mechanisms	Muskelin	0
lulogutSigP-47470	3834	probable phospholipid-transporting ATPase IF - 9 predicted membrane helices	REFSEQ-INVERTEBRATE	0	SIG	144.789	P-type ATPase	0	General function prediction only	Probable phospholipid-transporting ATPase IF	1e-121
lulogut18915	3828	XP_021698447.1 transient receptor potential cation channel subfamily A member 1 isoform X1 - 6 predicted membrane helices	DIPTERA1017	0	BL	143.395	Ankyrin repeat protein	0	General function prediction only	Transient receptor potential cation channel subfamily A member 1	0
lulogut56928	3828	Phosphatidylinositol 3-phosphate 3-phosphatase myotubularin MTM1	KOG	0	CYT	141.737	Phosphatidylinositol 3-phosphate 3-phosphatase myotubularin MTM1	0	Lipid transport and metabolism, Intracellular trafficking, secretion, and vesicular transport	Myotubularin-related protein 3	1e-174
lulogut38049	3819	EDW95986.1 uncharacterized protein Dyak_GE25582	DIPTERA1017	0	CYT	140.244	U4/U6-associated splicing factor PRP4	0	RNA processing and modification	Muscle M-line assembly protein unc-89	1e-09
lulogut44483	3819	Multidrug resistance-associated protein/mitoxantrone resistance protein ABC superfamily - 12 predicted membrane helices	KOG	0	CYT	139.942	Multidrug/pheromone exporter, ABC superfamily	0	Secondary metabolites biosynthesis, transport and catabolism	Multidrug resistance protein homolog 49	0
lulogut21888	3816	ATP-dependent RNA helicase	KOG	1e-74	CYT	143.503	ATP-dependent RNA helicase	1e-74	RNA processing and modification	ATP-dependent RNA helicase DDX54	1e-164
lulogut21907	3813	attractin-like isoform X2	REFSEQ-INVERTEBRATE	0	CYT	140.922	Attractin and platelet-activating factor acetylhydrolase	0	Signal transduction mechanisms, Defense mechanisms	Putative protein tag-53	0
lulogutSigP-54060	3813	Angiotensin I-converting enzymes - M2 family peptidases - signalP detected	KOG	0	SIG	147.163	Angiotensin I-converting enzymes - M2 family peptidases	0	Amino acid transport and metabolism	Angiotensin-converting enzyme (Fragment)	0
lulogut17878	3804	JAV31854.1 slit-robo rho gtpase-activating protein 1 Culex tarsalis	DIPTERA1017	0	CYT	145.27	Cdc42-interacting protein CIP4	0	Cytoskeleton	SLIT-ROBO Rho GTPase-activating protein 2	1e-148
lulogut14031	3801	JAV19772.1 dna topoisomerase 2-binding protein 1-a Culex tarsalis	DIPTERA1017	0	CYT	141.932	Nucleotide excision repair factor NEF2, RAD4/CUT5 component	0	Replication, recombination and repair	DNA topoisomerase 2-binding protein 1	2e-63
lulogut17826	3801	JAV06449.1 transferrin 2 partial Nyssomyia neivai - signalP detected	DIPTERA1017	0	SIG	142.748	Splicing coactivator SRm160/300, subunit SRm160 (contains PWI domain)	0	RNA processing and modification, General function prediction only	Melanotransferrin	1e-110
lulogut16774	3798	JAV10733.1 pdz domain-containing protein Nyssomyia neivai	DIPTERA1017	0	CYT	137.358	WW domain-containing protein	0	General function prediction only	Partitioning defective 3 homolog	1e-112
lulogut45671	3798	Oxoprolinase	KOG	0	CYT	135.545	Oxoprolinase	0	Amino acid transport and metabolism	5-oxoprolinase	0
lulogut53065	3792	RNA polymerase I large subunit - probable fragment	KOG	0	CYT	142.707	RNA polymerase II, large subunit	0	Transcription	DNA-directed RNA polymerase II subunit RPB1	0
lulogut43205	3789	JAV09684.1 e3 ubiquitin-protein ligase nedd-4 isoform x12 Nyssomyia neivai - 11 OH-glycosylation sites - 11 NetOglyc sites	DIPTERA1017	0	CYT	142.383	E3 ubiquitin-protein ligase/Putative upstream regulatory element binding protein	0	Posttranslational modification, protein turnover, chaperones, Transcription	E3 ubiquitin-protein ligase Nedd-4	0
lulogut45672	3789	Oxoprolinase	KOG	0	CYT	137.59	Oxoprolinase	0	Amino acid transport and metabolism	5-oxoprolinase	0
lulogut46682	3789	Nuclear transport receptor CRM1/MSN5 (importin beta superfamily)	KOG	0	CYT	144.693	Nuclear transport receptor CRM1/MSN5 (importin beta superfamily)	0	Nuclear structure, Intracellular trafficking, secretion, and vesicular transport	Exportin-1	0
lulogut33659	3786	JAV07888.1 serine/threonine-protein kinase Nyssomyia neivai - 18 OH-glycosylation sites - 18 NetOglyc sites	DIPTERA1017	0	CYT	137.882	Translation initiation factor 5B (eIF-5B)	0	Translation, ribosomal structure and biogenesis	Uncharacterized abhydrolase domain-containing protein DDB_G0269086	1e-17
lulogut44675	3786	Predicted DNA-binding transcription factor interacts with stathmin - probable fragment	KOG	3e-74	CYT	143.121	Predicted DNA-binding transcription factor, interacts with stathmin	3e-74	Transcription, General function prediction only, Signal transduction mechanisms	RB1-inducible coiled-coil protein 1	3e-99
lulogut35698	3783	JAV12529.1 udp-glucoronosyl and udp-glucosyl transferase Nyssomyia neivai - signalP detected - 4 predicted membrane helices	DIPTERA1017	0	SIG	140.918	UDP-glucuronosyl and UDP-glucosyl transferase	0	Carbohydrate transport and metabolism, Energy production and conversion	UDP-glucuronosyltransferase 2B2	1e-50
lulogut40589	3783	probable JmjC domain-containing histone demethylation protein 2C isoform X2 Nicrophorus vespilloides - probable fragment - 10 OH-glycosylation sites	REFSEQ-INVERTEBRATE	0	CYT	139.329	Putative transcription factor 5qNCA, contains JmjC domain	0	Transcription	Probable JmjC domain-containing histone demethylation protein 2C	3e-69
lulogut44788	3783	Peroxidase/oxygenase	KOG	0	CYT	138.717	Peroxidase/oxygenase	0	General function prediction only	Peroxidasin	0
lulogut56348	3783	isoleucine--tRNA ligase cytoplasmic-like	REFSEQ-INVERTEBRATE	0	CYT	146.151	Isoleucyl-tRNA synthetase	0	Translation, ribosomal structure and biogenesis	Isoleucine--tRNA ligase, cytoplasmic	0
lulogut24481	3780	JAN95084.1 rna-directed dna polymerase from mobile element jockey partial	DIPTERA1017	0	CYT	143.301	Ribonuclease H	0	Replication, recombination and repair	Probable RNA-directed DNA polymerase from transposon BS	2e-45
lulogut48330	3780	Vitronectin receptor alpha subunit - probable fragment	KOG	0	CYT	140.053	Vitronectin receptor, alpha subunit	0	Extracellular structures	Integrin alpha-PS2	0
lulogut17597	3777	leucine-rich repeat-containing G-protein coupled receptor 5-like - 7 predicted membrane helices	REFSEQ-INVERTEBRATE	0	CYT	139.353	Glycoprotein hormone receptor	0	Signal transduction mechanisms	Lutropin-choriogonadotropic hormone receptor	2e-94
lulogut21307	3777	JAV07280.1 receptor mediating netrin-dependent axon guidance partial Nyssomyia neivai	DIPTERA1017	0	CYT	137.345	Receptor mediating netrin-dependent axon guidance	0	Signal transduction mechanisms	Fibronectin type-III domain-containing protein 3a	0
lulogut48649	3777	Xanthine dehydrogenase	KOG	0	CYT	138.104	Xanthine dehydrogenase	0	Nucleotide transport and metabolism	Xanthine dehydrogenase	1e-168
lulogut38912	3774	Multidrug/pheromone exporter ABC superfamily - probable fragment - 8 predicted membrane helices	KOG	8e-52	CYT	140.508	Multidrug resistance-associated protein/mitoxantrone resistance protein, ABC superfamily	8e-52	Secondary metabolites biosynthesis, transport and catabolism	ATP-binding cassette sub-family C member 8	1e-124
lulogut4905	3774	Nuclear pore complex Nup155 component (D Nup154 sc Nup157/Nup170)	KOG	0	CYT	140.081	Nuclear pore complex, Nup155 component (D Nup154, sc Nup157/Nup170)	0	Nuclear structure, Intracellular trafficking, secretion, and vesicular transport	Nuclear pore complex protein Nup155	0
lulogut46918	3768	Transposon Tf2-9 polyprotein - probable fragment	SWISSP	4e-70	CYT	142.52	E3 ubiquitin ligase interacting with arginine methyltransferase	4e-70	Posttranslational modification, protein turnover, chaperones	Transposon Tf2-9 polyprotein	4e-70
lulogut784	3768	JAV09779.1 tripeptidyl-peptidase 2 Nyssomyia neivai	DIPTERA1017	0	CYT	139.582	Tripeptidyl peptidase II	0	Posttranslational modification, protein turnover, chaperones	Tripeptidyl-peptidase 2	0
lulogut17505	3765	Multidrug resistance-associated protein/mitoxantrone resistance protein ABC superfamily - signalP detected - 13 predicted membrane helices	KOG	0	SIG	138.042	Multidrug/pheromone exporter, ABC superfamily	0	Secondary metabolites biosynthesis, transport and catabolism	Multidrug resistance protein homolog 65	0
lulogut55617	3762	Myosin class I heavy chain - probable fragment - 9 predicted membrane helices	KOG	0	CYT	144.903	Uncharacterized conserved protein	0	Function unknown	Anoctamin-4	0
lulogut17992	3756	JAV11100.1 polyhomeotic-proximal chromatin protein partial Nyssomyia neivai - 29 OH-glycosylation sites - 29 NetOglyc sites	DIPTERA1017	0	CYT	132.262	Thyroid hormone receptor-associated protein complex, subunit TRAP230	0	Transcription	Polyhomeotic-proximal chromatin protein	3e-89
lulogut45130	3756	uncharacterized conserved protein - probable fragment	KOG	0	CYT	136.22	Uncharacterized conserved protein	0	Function unknown	HEAT repeat-containing protein 5B	0
lulogut28779	3753	JAV13138.1 chondroitin sulfate glucuronyltransferase partial Nyssomyia neivai	DIPTERA1017	0	CYT	141.934	Uncharacterized conserved protein	0	Function unknown	Chondroitin sulfate synthase 2	9e-69
lulogut51210	3753	SEC14 domain and spectrin repeat-containing protein 1	DIPTERA1017	0	CYT	143	Multidomain protein, contains SPEC repeats, PH, SH3, and separate rac-specific and rho-specific guanine nucleotide exchange factor domains	0	Signal transduction mechanisms	SEC14 domain and spectrin repeat-containing protein 1	3e-36
lulogut12710	3750	JAV13795.1 microtubule-binding calmodulin-regulated spectrin-associated	DIPTERA1017	0	CYT	141.215	Uncharacterized CH domain protein	0	Cytoskeleton	Patronin	1e-124
lulogut22919	3750	Rho-associated coiled-coil containing protein kinase	KOG	1e-08	CYT	142.655	Myosin class II heavy chain	1e-08	Cytoskeleton	Trichohyalin	4e-20
lulogut14707	3747	JAV12777.1 nucleoside 2-deoxyribosyltransferase like protein partial Nyssomyia neivai	DIPTERA1017	0	CYT	138.671	Glutathione S-transferase	0	Posttranslational modification, protein turnover, chaperones	Glutathione S-transferase E14	2e-26
lulogut18370	3747	JAV13704.1 arylsulfatase b Nyssomyia neivai	DIPTERA1017	0	CYT	141.093	Sulfatase	0	General function prediction only	Arylsulfatase B	5e-74
lulogut40799	3747	JAV09401.1 ubiquitin carboxyl-terminal hydrolase 64e Nyssomyia neivai	DIPTERA1017	0	CYT	142.071	Putative ubiquitin-specific protease	0	Posttranslational modification, protein turnover, chaperones	Ubiquitin carboxyl-terminal hydrolase 64E	0
lulogut42476	3747	Beta-N-acetylhexosaminidase - 3 predicted membrane helices	KOG	0	CYT	145.633	Beta-N-acetylhexosaminidase	0	Carbohydrate transport and metabolism	Protein KRI1 homolog	1e-155
lulogut42594	3747	Cadherin EGF LAG seven-pass G-type receptor - probable fragment	KOG	1e-78	CYT	141.573	Cadherin EGF LAG seven-pass G-type receptor	1e-78	Signal transduction mechanisms	Neural-cadherin	0
lulogutSigP-42527	3744	Neuronal cell adhesion molecule - signalP detected	SWISSP	0	SIG	139.822	Neural cell adhesion molecule L1	0	Signal transduction mechanisms	Neuroglian	0
lulogut40798	3735	JAV09401.1 ubiquitin carboxyl-terminal hydrolase 64e Nyssomyia neivai	DIPTERA1017	0	CYT	141.576	Putative ubiquitin-specific protease	0	Posttranslational modification, protein turnover, chaperones	Ubiquitin carboxyl-terminal hydrolase 64E	0
lulogut19854	3729	Conserved plasma membrane protein - 7 predicted membrane helices	KOG	0	CYT	145.395	Uncharacterized conserved protein	0	Function unknown	Anoctamin-4	0
lulogutSigP-34804	3728	hypothetical conserved secreted protein precursor	KOG	0	SIG	138.725	Uncharacterized conserved protein	0	Function unknown	Uncharacterized protein KIAA1109	0
lulogut56172	3726	JAV10718.1 golgi microtubule-associated protein Nyssomyia neivai	DIPTERA1017	0	CYT	142.605	Myosin class II heavy chain	0	Cytoskeleton	Thyroid receptor-interacting protein 11	9e-56
lulogut42801	3723	DNA damage-responsive repressor GIS1/RPH1 jumonji superfamily	KOG	0	CYT	138.131	DNA damage-responsive repressor GIS1/RPH1, jumonji superfamily	0	Replication, recombination and repair	Probable lysine-specific demethylase 4B	1e-174
lulogut45679	3723	DEAH-box RNA helicase - probable fragment	KOG	2e-71	CYT	142.012	ATP-dependent RNA helicase A	2e-71	RNA processing and modification	Putative ATP-dependent RNA helicase DHX57	0
lulogut48305	3723	jav04255.1 breast carcinoma amplified sequence nyssomyia neivai - 10 OH-glycosylation sites	DIPTERA1017	0	CYT	135.09	WD40 repeat protein	0	General function prediction only	Breast carcinoma-amplified sequence 3 homolog	0
lulogut37707	3720	JAV03930.1 hypothetical protein partial Nyssomyia neivai	DIPTERA1017	0	CYT	137.984	Uncharacterized conserved protein	0	Function unknown	Surface protein	0.0006
lulogut53221	3720	Vesicle coat complex COPII subunit SEC31 - 13 OH-glycosylation sites - 13 NetOglyc sites	KOG	0	CYT	134.869	Vesicle coat complex COPII, subunit SEC31	0	Intracellular trafficking, secretion, and vesicular transport	Protein transport protein Sec31A	0
lulogut17785	3717	EAL28260.3 uncharacterized protein Dpse_GA19739	DIPTERA1017	2e-36	CYT	139.968	RNA Helicase	2e-36	RNA processing and modification	Microtubule-associated protein futsch	2e-16
lulogut45286	3717	Vacuolar sorting protein VPS45	KOG	0	CYT	139.453	Vacuolar sorting protein VPS45	0	Intracellular trafficking, secretion, and vesicular transport	Vacuolar protein sorting-associated protein 54	0
lulogut44861	3714	Guanine nucleotide exchange factor EFA6 - probable fragment - 13 OH-glycosylation sites - 13 NetOglyc sites	KOG	0	CYT	136.386	Guanine nucleotide exchange factor EFA6	0	Intracellular trafficking, secretion, and vesicular transport	PH and SEC7 domain-containing protein 1	1e-112
lulogut22732	3711	Phosphorylase kinase	KOG	0	CYT	139.584	Phosphorylase kinase	0	Carbohydrate transport and metabolism	Probable phosphorylase b kinase regulatory subunit alpha	0
lulogut53220	3708	Vesicle coat complex COPII subunit SEC31 - 13 OH-glycosylation sites - 13 NetOglyc sites	KOG	0	CYT	134.797	Vesicle coat complex COPII, subunit SEC31	0	Intracellular trafficking, secretion, and vesicular transport	Protein transport protein Sec31A	0
lulogutSigP-33322	3708	Guanine nucleotide binding protein MIP1	KOG	0	BL	138.894	Guanine nucleotide binding protein MIP1	0	Cell cycle control, cell division, chromosome partitioning	Regulatory-associated protein of mTOR	0
lulogut45765	3705	Vesicle coat complex COPI beta' subunit	KOG	1e-93	CYT	139.961	Vesicle coat complex COPI, alpha subunit	1e-93	Intracellular trafficking, secretion, and vesicular transport	Coatomer subunit alpha	0
lulogut16413	3702	Predicted guanine nucleotide exchange factor (PEBBLE) - probable fragment	KOG	0	CYT	138.27	Predicted guanine nucleotide exchange factor (PEBBLE)	0	Signal transduction mechanisms	Protein ECT2	1e-103
lulogut41074	3702	Vigilin	KOG	0	CYT	138.094	Vigilin	0	Lipid transport and metabolism	Vigilin	0
lulogut56627	3702	P-type ATPase - probable fragment - 7 predicted membrane helices	KOG	0	BL	140.193	P-type ATPase	0	General function prediction only	Phospholipid-transporting ATPase IA	0
lulogut42800	3699	DNA damage-responsive repressor GIS1/RPH1 jumonji superfamily	KOG	0	CYT	137.334	DNA damage-responsive repressor GIS1/RPH1, jumonji superfamily	0	Replication, recombination and repair	Probable lysine-specific demethylase 4B	1e-174
lulogutSigP-32439	3699	Cholesterol transport protein (Niemann-Pick C disease protein) - signalP detected - 15 predicted membrane helices	KOG	0	SIG	137.294	Cholesterol transport protein (Niemann-Pick C disease protein)	0	Lipid transport and metabolism	Niemann-Pick type protein homolog 1B	0
lulogutSigP-42126	3699	Cholesterol transport protein (Niemann-Pick C disease protein) - signalP detected - 15 predicted membrane helices	KOG	0	SIG	137.34	Cholesterol transport protein (Niemann-Pick C disease protein)	0	Lipid transport and metabolism	Niemann-Pick type protein homolog 1B	0
lulogutSigP-44623	3699	JAV04552.1 calcium-dependent channel partial Nyssomyia neivai - probable fragment - signalP detected - 20 predicted membrane helices	DIPTERA1017	0	SIG	137.07	Predicted integral membrane protein	0	Function unknown	CSC1-like protein 1	5e-90
lulogut50430	3696	DNA replication helicase	KOG	0	CYT	140.133	DNA replication helicase	0	Replication, recombination and repair	DNA replication ATP-dependent helicase/nuclease DNA2	1e-123
lulogut56916	3696	TATA-binding protein-interacting protein	KOG	0	CYT	137.945	TATA-binding protein-interacting protein	0	General function prediction only	Cullin-associated NEDD8-dissociated protein 1	0
lulogut17521	3693	XP_021696744.1 titin	REFSEQ-INVERTEBRATE	0	CYT	138.598	Projectin/twitchin and related proteins	0	Cytoskeleton	Twitchin	4e-56
lulogut18474	3693	IkappaB kinase complex IKAP component	KOG	0	CYT	141.7	IkappaB kinase complex, IKAP component	0	Transcription	Putative elongator complex protein 1	0
lulogut18856	3687	Vesicle coat complex AP-1/AP-2/AP-4 beta subunit	KOG	2e-71	CYT	134.935	Vesicle coat complex AP-3, beta subunit	2e-71	Intracellular trafficking, secretion, and vesicular transport	AP-3 complex subunit beta-1	0
lulogutSigP-17086	3687	ABV60311.1 carboxypeptidase A partial Lutzomyia longipalpis - signalP detected	DIPTERA1017	0	SIG	141.195	Zinc carboxypeptidase	0	Function unknown	Zinc carboxypeptidase A 1	1e-112
lulogutSigP-44484	3687	Multidrug resistance-associated protein/mitoxantrone resistance protein ABC superfamily - signalP detected - 12 predicted membrane helices	KOG	0	SIG	135.141	Multidrug/pheromone exporter, ABC superfamily	0	Secondary metabolites biosynthesis, transport and catabolism	Multidrug resistance protein homolog 49	0
lulogut45729	3684	nucleoporin NUP188 homolog	DIPTERA1017	0	CYT	140.6	Uncharacterized conserved protein	0	Function unknown	Nucleoporin NUP188 homolog	3e-80
lulogut18871	3678	small RNA degrading nuclease 5 Zeugodacus cucurbitae	REFSEQ-INVERTEBRATE	0	CYT	138.914	3'-5' exonuclease	0	Replication, recombination and repair	RNA exonuclease 5	5e-42
lulogut19004	3678	XP_021710731.1 mucin-17 isoform X1	DIPTERA1017	0	CYT	136.073	Cyclic nucleotide-gated cation channel CNCG4	0	Inorganic ion transport and metabolism, Signal transduction mechanisms	Flocculation protein FLO11	7e-15
lulogut45571	3678	Myosin class V heavy chain	KOG	0	CYT	140.646	Myosin class VI heavy chain	0	Cytoskeleton	Myosin heavy chain 95F	0
lulogut44250	3675	Vesicle coat complex COPII subunit SEC24/subunit SFB2 - 11 OH-glycosylation sites - 11 NetOglyc sites	KOG	0	CYT	135.818	Vesicle coat complex COPII, subunit SFB3	0	Intracellular trafficking, secretion, and vesicular transport	Protein transport protein Sec24C	0
lulogut19554	3672	Vacuolar sorting protein VPS33/slp1 (Sec1 family)	KOG	0	CYT	135.9	Vacuolar sorting protein VPS33/slp1 (Sec1 family)	0	Intracellular trafficking, secretion, and vesicular transport	Vacuolar protein sorting-associated protein 33B	2e-52
lulogut45637	3669	JAV07792.1 calmodulin-binding transcription activator 1 partial Nyssomyia neivai	DIPTERA1017	0	CYT	135.783	Uncharacterized conserved protein, contains IPT/TIG domain	0	Function unknown	Calmodulin-binding transcription activator 1	5e-82
lulogutSigP-16353	3669	transforming growth factor-beta-induced protein ig-h3-like isoform X1	REFSEQ-INVERTEBRATE	0	SIG	138.792	Fasciclin and related adhesion glycoproteins	0	Cell wall/membrane/envelope biogenesis, Extracellular structures	Transforming growth factor-beta-induced protein ig-h3	5e-45
lulogut38057	3663	protein O-mannosyltransferase 1 isoform X1 Rhagoletis zephyria - 11 predicted membrane helices	DIPTERA1017	0	CYT	140.787	Dolichyl-phosphate-mannose:protein O-mannosyl transferase	0	Posttranslational modification, protein turnover, chaperones	Protein O-mannosyltransferase 1	0
lulogutSigP-19884	3663	XP_001867956.1 peroxidase Culex quinquefasciatus - signalP detected	DIPTERA1017	0	SIG	138.383	Peroxidase/oxygenase	0	General function prediction only	Peroxidase	0
lulogutSigP-700	3663	Drebrins - probable fragment - 36 OH-glycosylation sites - signalP detected	KOG	6e-12	SIG	136.808	Drebrins and related actin binding proteins	6e-12	Cytoskeleton	Protein TsetseEP	8e-35
lulogut16520	3660	Arp2/3 complex-interacting protein VIP1/Asp1 involved in regulation of actin cytoskeleton - 12 OH-glycosylation sites - 12 NetOglyc sites	KOG	0	CYT	136.418	Arp2/3 complex-interacting protein VIP1/Asp1, involved in regulation of actin cytoskeleton	0	Cytoskeleton	Inositol hexakisphosphate and diphosphoinositol-pentakisphosphate kinase	0
lulogut25431	3657	Pleiotropic drug resistance (PDR1-15) ABC superfamily - probable fragment - 11 predicted membrane helices	KOG	3e-70	CYT	136.921	Transporter, ABC superfamily (Breast cancer resistance protein)	3e-70	Secondary metabolites biosynthesis, transport and catabolism	ATP-binding cassette sub-family G member 4	1e-122
lulogut40228	3657	Serine/threonine-protein kinase SIK3 - probable fragment	SWISSP	0	CYT	132.997	Serine/threonine protein kinase	0	General function prediction only	Serine/threonine-protein kinase SIK3	1e-125
lulogut38056	3654	protein O-mannosyltransferase 1 isoform X1 Rhagoletis zephyria - 11 predicted membrane helices	DIPTERA1017	0	CYT	140.666	Dolichyl-phosphate-mannose:protein O-mannosyl transferase	0	Posttranslational modification, protein turnover, chaperones	Protein O-mannosyltransferase 1	0
lulogutSigP-22724	3654	JAV04511.1 potassium voltage-gated channel subfamily protein h member 8 Nyssomyia neivai - signalP detected - 5 predicted membrane helices	DIPTERA1017	0	SIG	136.328	K+-channel KCNQ	0	Inorganic ion transport and metabolism	Potassium voltage-gated channel subfamily H member 8	0
lulogutSigP-39798	3654	JAV06813.1 multiple epidermal growth factor-like protein 10 Nyssomyia neivai - signalP detected - 4 predicted membrane helices	DIPTERA1017	0	SIG	133.748	Extracellular matrix glycoprotein Laminin subunit beta	0	Extracellular structures	Protein draper	0
lulogutSigP-47116	3654	JAV04511.1 potassium voltage-gated channel subfamily protein h member 8 Nyssomyia neivai - signalP detected - 5 predicted membrane helices	DIPTERA1017	0	SIG	136.284	K+-channel KCNQ	0	Inorganic ion transport and metabolism	Potassium voltage-gated channel subfamily H member 8	0
lulogut55247	3651	JAV04996.1 plasma membrane calcium-transporting atpase 2 Nyssomyia neivai - 10 predicted membrane helices	DIPTERA1017	0	CYT	133.513	Calcium transporting ATPase	0	Inorganic ion transport and metabolism	Plasma membrane calcium-transporting ATPase 1	0
lulogutSigP-50724	3651	P-type ATPase - probable fragment - signalP detected - 9 predicted membrane helices	KOG	0	SIG	135.015	Cation transport ATPase	0	Inorganic ion transport and metabolism	Probable cation-transporting ATPase 13A3	0
lulogut14218	3648	Eukaryotic-type carbonic anhydrase	PFAM	2e-63	CYT	136.366	Carbonic anhydrase	2e-63	General function prediction only	ADAMTS-like protein 3	9e-66
lulogut18228	3648	Unknown product			CYT	140.595	Membrane-associated proteoglycan Leprecan		Function unknown	Vitellogenin-6	0.21
lulogut44778	3648	JAV06854.1 serine/threonine-protein kinase nek3 partial Nyssomyia neivai	DIPTERA1017	0	CYT	135.353	CAATT-binding transcription factor/60S ribosomal subunit biogenesis protein	0	Translation, ribosomal structure and biogenesis, Transcription	Uncharacterized protein DDB_G0286591	3e-06
lulogut47326	3648	Protein tyrosine phosphatase PTPMEG contains FERM domain	KOG	0	CYT	136.899	Protein tyrosine phosphatase PTPMEG, contains FERM domain	0	Signal transduction mechanisms	Tyrosine-protein phosphatase non-receptor type 14	1e-118
lulogut55891	3648	JAV07022.1 leucine-rich repeat-containing g-protein coupled receptor 5 Nyssomyia neivai	DIPTERA1017	0	CYT	136.696	COP9 signalosome, subunit CSN2	0	Posttranslational modification, protein turnover, chaperones, Signal transduction mechanisms	COP9 signalosome complex subunit 2	0
lulogut18779	3642	Mismatch repair ATPase MSH5 (MutS family) - probable fragment	KOG	1e-78	CYT	135.897	Mismatch repair ATPase MSH5 (MutS family)	1e-78	Replication, recombination and repair	MutS protein homolog 5	3e-65
lulogut32830	3642	JAV08310.1 metalloproteinase-related collagenase pm5 Nyssomyia neivai	DIPTERA1017	0	BL	134.617	Metalloproteinase-related collagenase pM5	0	Posttranslational modification, protein turnover, chaperones	Nodal modulator 1	1e-101
lulogut19975	3636	U4/U6 small nuclear ribonucleoprotein Prp4 (contains WD40 repeats)	KOG	0	CYT	136.529	U4/U6 small nuclear ribonucleoprotein Prp4 (contains WD40 repeats)	0	RNA processing and modification	U4/U6 small nuclear ribonucleoprotein Prp4	1e-153
lulogut45051	3636	RNA polymerase II C-terminal domain-binding protein RA4 contains RPR and RRM	KOG	0	CYT	135.313	RNA polymerase II C-terminal domain-binding protein RA4, contains RPR and RRM domains	0	RNA processing and modification, Transcription	Protein SCAF8	1e-120
lulogut19119	3633	XP_001870276.1 leukocyte receptor tyrosine protein kinase Culex quinquefasciatus - probable fragment	REFSEQ-INVERTEBRATE	0	BL	132.026	Protein tyrosine kinase	0	Signal transduction mechanisms	ALK tyrosine kinase receptor	2e-44
lulogut45537	3633	Nuclear transport receptor RanBP16 (importin beta superfamily)	KOG	0	CYT	139.628	Nuclear transport receptor RanBP16 (importin beta superfamily)	0	Nuclear structure, Intracellular trafficking, secretion, and vesicular transport	Ran-binding protein 16	0
lulogut50266	3633	Enoyl-CoA isomerase	KOG	3e-82	CYT	135.241	Enoyl-CoA isomerase	3e-82	Lipid transport and metabolism	Enoyl-CoA hydratase domain-containing protein 3, mitochondrial	8e-70
lulogut40594	3630	RNA polymerase II transcription initiation/nucleotide excision repair factor TFIIH	KOG	0	CYT	137.207	RNA polymerase II transcription initiation/nucleotide excision repair factor TFIIH, 3'-5' helicase subunit SSL2	0	Transcription, Replication, recombination and repair	DNA excision repair protein haywire	0
lulogut52608	3627	Kinesin-like protein - probable fragment - 12 OH-glycosylation sites	KOG	1e-66	CYT	136.974	Kinesin (KAR3 subfamily)	1e-66	Cytoskeleton	Protein claret segregational	1e-180
lulogut23508	3624	Kinesin (KAR3 subfamily) - probable fragment	KOG	3e-71	CYT	136.843	Kinesin-like protein	3e-71	Cytoskeleton	Kinesin-like protein KIF18A	1e-106
lulogut8424	3621	Vacuolar sorting protein 9	PFAM	4e-17	CYT	135.771	Junctional membrane complex protein Junctophilin and related MORN repeat proteins	4e-17	General function prediction only	Alsin homolog	0
lulogut17451	3618	Ankyrin - probable fragment	KOG	1e-30	CYT	132.954	Ankyrin	1e-30	Cell wall/membrane/envelope biogenesis	Protein TANC2	0
lulogut53043	3618	AFP64618.1 Reverse transcriptase (RNA-dependent DNA polymerase) partial Musca domestica - probable fragment	DIPTERA1017	0	CYT	138.327	Predicted splicing factor, SR protein superfamily	0	RNA processing and modification	Transposon Ty3-G Gag-Pol polyprotein	1e-110
lulogut19974	3615	erythroid differentiation-related factor 1-like	DIPTERA1017	0	CYT	137.107	Kinesin light chain	0	Cytoskeleton	Erythroid differentiation-related factor 1	1e-147
lulogut35815	3612	JAV04978.1 copper-transporting atpase 1 Nyssomyia neivai - 8 predicted membrane helices	DIPTERA1017	0	CYT	130.296	Cation transport ATPase	0	Inorganic ion transport and metabolism	Copper-transporting ATPase 1	0
lulogut45511	3612	Uncharacterized conserved protein	KOG	0	CYT	132.979	Uncharacterized conserved protein	0	Function unknown	Folliculin-interacting protein 2	3e-46
lulogut50075	3612	JAV46781.1 bel12 ag transposon polyprotein partial	DIPTERA1017	0	CYT	137.36	Uncharacterized coiled-coil protein	0	Function unknown	Ribonuclease Z	1.3
lulogut37901	3609	ARK protein kinase family - probable fragment	KOG	1e-92	CYT	132.758	ARK protein kinase family	1e-92	Signal transduction mechanisms	Cyclin-G-associated kinase	1e-172
lulogut37943	3609	XP_001844244.1 glutathione S-transferase 1-6 Culex quinquefasciatus	DIPTERA1017	0	CYT	135.778	Glutathione S-transferase	0	Posttranslational modification, protein turnover, chaperones	Glutathione S-transferase 1-1	7e-42
lulogut48971	3609	DNA replication helicase - probable fragment	KOG	3e-56	CYT	133.692	RNA helicase nonsense mRNA reducing factor (pNORF1)	3e-56	RNA processing and modification	Regulator of nonsense transcripts 1 homolog	0
lulogut17396	3606	XP_001848812.1 conserved hypothetical protein Culex quinquefasciatus	DIPTERA1017	0	CYT	129.423	Vesicle coat complex COPII, subunit SFB3	0	Intracellular trafficking, secretion, and vesicular transport	YLP motif-containing protein 1	0.002
lulogut23911	3606	Microtubule-associated protein dynactin DCTN1/Glued	KOG	0	CYT	136.523	Microtubule-associated protein dynactin DCTN1/Glued	0	Cell cycle control, cell division, chromosome partitioning, Cytoskeleton	Dynactin subunit 1	0
lulogut17675	3603	TATA binding protein associated factor	KOG	0	CYT	136.367	TATA binding protein associated factor	0	Transcription	Transcription initiation factor TFIID subunit 2	0
lulogut19284	3603	Damage-specific DNA binding complex subunit DDB1	KOG	0	CYT	133.631	Splicing factor 3b, subunit 3	0	RNA processing and modification	Splicing factor 3B subunit 3	0
lulogut39848	3603	CRL05443.1 CLUMA_CG018101 isoform A Clunio marinus	DIPTERA1017	0	CYT	135.568	Protein phosphatase, regulatory subunit PPP1R3C/D	0	Posttranslational modification, protein turnover, chaperones, Signal transduction mechanisms	Hermansky-Pudlak syndrome 3 protein homolog	2e-21
lulogut40227	3603	Serine/threonine-protein kinase SIK3 - probable fragment	SWISSP	0	CYT	130.69	Serine/threonine protein kinase	0	General function prediction only	Serine/threonine-protein kinase SIK3	1e-125
lulogut44295	3603	JAV07827.1 cdc7 family protein kinase Nyssomyia neivai	DIPTERA1017	0	CYT	132.823	Rho-associated, coiled-coil containing protein kinase	0	Signal transduction mechanisms	Nuclear receptor coactivator 6	1e-11
lulogut19189	3597	Sodium-neurotransmitter symporter - 24 OH-glycosylation sites - 24 NetOglyc sites - 11 predicted membrane helices	KOG	1e-74	CYT	132.636	Sodium-neurotransmitter symporter	1e-74	Signal transduction mechanisms	Sodium-dependent proline transporter	8e-30
lulogut37902	3597	Clathrin coat dissociation kinase GAK/PTEN/Auxilin	KOG	8e-58	CYT	132.402	ARK protein kinase family	8e-58	Signal transduction mechanisms	Cyclin-G-associated kinase	0
lulogut44789	3597	Peroxidase/oxygenase - 11 OH-glycosylation sites - 11 NetOglyc sites	KOG	0	CYT	130.196	Peroxidase/oxygenase	0	General function prediction only	Peroxidasin	0
lulogut17123	3594	probable serine/threonine-protein kinase yakA - 3 predicted membrane helices	REFSEQ-INVERTEBRATE	5e-90	BL	128.34	Transcription regulator dachshund, contains SKI/SNO domain	5e-90	Transcription	Putative GPI-anchored protein pfl2	7e-10
lulogut18190	3594	Ovo - probable fragment	KOG	2e-11	CYT	135.807	Ovo and related transcription factors	2e-11	Transcription	Zinc finger protein 91	2e-31
lulogut43231	3594	serine/threonine-protein kinase mig-15 isoform X9	REFSEQ-INVERTEBRATE	0	CYT	132.249	Traf2- and Nck-interacting kinase and related germinal center kinase (GCK) family protein kinases	0	Signal transduction mechanisms	Misshapen-like kinase 1	0
lulogut45858	3591	Karyopherin (importin) beta 3	KOG	0	CYT	134.78	Karyopherin (importin) beta 3	0	Nuclear structure, Intracellular trafficking, secretion, and vesicular transport	Importin-5	0
lulogut49754	3591	JAV08295.1 cysteine proteinase partial Nyssomyia neivai - probable fragment - signalP detected	DIPTERA1017	0	SIG	135.751	Cysteine proteinase Cathepsin F	0	Posttranslational modification, protein turnover, chaperones	Putative cysteine proteinase CG12163	2e-59
lulogut44798	3588	Phosphatidylinositol transfer protein	KOG	0	CYT	132.294	Phosphatidylinositol transfer protein	0	Lipid transport and metabolism, Signal transduction mechanisms	Protein retinal degeneration B	0
lulogut44606	3585	phospholipase D2-like isoform X2	REFSEQ-INVERTEBRATE	0	CYT	132.88	Phospholipase D1	0	Lipid transport and metabolism	Phospholipase D1	1e-143
lulogut44653	3579	Ankyrin - 10 OH-glycosylation sites	KOG	0	CYT	129.979	Ankyrin	0	Cell wall/membrane/envelope biogenesis	Tankyrase	0
lulogut54641	3579	JAV07946.1 wd40 domain protein Nyssomyia neivai	DIPTERA1017	0	CYT	133.537	WD40 repeat-containing protein	0	General function prediction only	NACHT domain- and WD repeat-containing protein 1	1e-11
lulogut38208	3576	JAV34259.1 trypsin Culex tarsalis - probable fragment	DIPTERA1017	0	CYT	131.775	Trypsin	0	Amino acid transport and metabolism	Very low-density lipoprotein receptor	5e-38
lulogut44696	3576	JAB56088.1 af4/fmr2 family member 4 partial Corethrella appendiculata	DIPTERA1017	0	CYT	130.084	Kinesin-like protein	0	Cytoskeleton	AF4/FMR2 family member 4	1e-74
lulogut45209	3576	Sister chromatid cohesion complex Cohesin subunit PDS5	KOG	0	CYT	137.017	Sister chromatid cohesion complex Cohesin, subunit PDS5	0	Cell cycle control, cell division, chromosome partitioning	Sister chromatid cohesion protein PDS5 homolog B-B	0
lulogut18456	3573	jab57211.1 hypothetical protein partial corethrella appendiculata - 17 OH-glycosylation sites - 17 NetOglyc sites	DIPTERA1017	0	CYT	133.701	WD40 repeat-containing protein L2DTL	0	Function unknown	Probable serine/threonine-protein kinase DDB_G0282963	3e-05
lulogut20746	3573	Myosin head	PFAM	0	CYT	137.915	Myosin class I heavy chain	0	Cytoskeleton	Unconventional myosin-Ib	1e-145
lulogut17057	3570	Cytoplasmic dynein intermediate chain	KOG	0	CYT	136.161	Cytoplasmic dynein intermediate chain	0	Cytoskeleton	Dynein intermediate chain 3, ciliary	1e-156
lulogut19525	3570	AAA+-type ATPase	KOG	7e-53	CYT	136.502	AAA+-type ATPase	7e-53	Posttranslational modification, protein turnover, chaperones	IQ and AAA domain-containing protein 1	4e-93
lulogut22102	3570	Phosphoinositide phosphatase SAC1 - probable fragment	KOG	4e-57	CYT	131.909	Inositol-1,4,5-triphosphate 5-phosphatase (synaptojanin), INP51/INP52/INP53 family	4e-57	Intracellular trafficking, secretion, and vesicular transport	Synaptojanin-1	0
lulogut45040	3570	mRNA splicing factor ATP-dependent RNA helicase - probable fragment	KOG	8e-69	CYT	134.338	DEAH-box RNA helicase	8e-69	RNA processing and modification, Translation, ribosomal structure and biogenesis	Probable ATP-dependent RNA helicase kurz	0
lulogut23331	3567	JAV06996.1 serine/threonine-protein kinase ddb g0282963 isoform x4	DIPTERA1017	0	CYT	129.195	Kinesin-like protein	0	Cytoskeleton	Serine-rich adhesin for platelets	1e-15
lulogut22379	3564	jav04370.1 gawky nyssomyia neivai - 16 OH-glycosylation sites - 16 NetOglyc sites	DIPTERA1017	0	CYT	125.756	Thyroid hormone receptor-associated protein complex, subunit TRAP230	0	Transcription	Protein Gawky	0
lulogut50188	3561	JAV09992.1 membrane-bound transcription factor site-1 protease partial Nyssomyia neivai - signalP detected	DIPTERA1017	0	SIG	132.35	Subtilisin kexin isozyme-1/site 1 protease, subtilase superfamily	0	Posttranslational modification, protein turnover, chaperones	Membrane-bound transcription factor site-1 protease	0
lulogut45263	3558	Na+-independent Cl/HCO3 exchanger AE1 - 11 predicted membrane helices	KOG	0	BL	132.657	Na+-independent Cl/HCO3 exchanger AE1 and related transporters (SLC4 family)	0	Inorganic ion transport and metabolism	Sodium-driven chloride bicarbonate exchanger	0
lulogut45399	3558	Phosphoinositide-specific phospholipase C - probable fragment	KOG	3e-93	CYT	138.456	Phospholipase C	3e-93	Lipid transport and metabolism	1-phosphatidylinositol 4,5-bisphosphate phosphodiesterase gamma-1	0
lulogut42128	3555	Cholesterol transport protein (Niemann-Pick C disease protein) - probable fragment - 15 predicted membrane helices	KOG	0	CYT	133.029	Cholesterol transport protein (Niemann-Pick C disease protein)	0	Lipid transport and metabolism	Niemann-Pick type protein homolog 1B	0
lulogut18259	3552	Acyl-CoA synthetase - probable fragment	KOG	3e-76	CYT	130.289	Acyl-CoA synthetase	3e-76	Lipid transport and metabolism	Luciferin 4-monooxygenase	1e-42
lulogut21438	3549	JAV09260.1 ribosome-associated chaperone zuotin translation partial Nyssomyia neivai	DIPTERA1017	0	CYT	135.421	Zuotin and related molecular chaperones (DnaJ superfamily), contains DNA-binding domains	0	Posttranslational modification, protein turnover, chaperones	DnaJ homolog subfamily C member 2	1e-148
lulogut45570	3549	Myosin class V heavy chain - probable fragment	KOG	0	CYT	134.891	Myosin class VI heavy chain	0	Cytoskeleton	Myosin heavy chain 95F	0
lulogut18041	3543	focadhesin Stomoxys calcitrans	DIPTERA1017	0	CYT	136.95	Rho/Rac GTPase guanine nucleotide exchange factor smgGDS/Vimar	0	Signal transduction mechanisms	Focadhesin	4e-20
lulogut43747	3543	Actin-binding protein SLA2/Huntingtin-interacting protein Hip1	KOG	0	CYT	132.623	Actin-binding protein SLA2/Huntingtin-interacting protein Hip1	0	Cytoskeleton	Huntingtin-interacting protein 1	1e-100
lulogutSigP-41844	3543	Lysosomal trafficking regulator LYST - probable fragment - 3 predicted membrane helices	KOG	5e-74	BL	133.301	Kinase A-anchor protein Neurobeachin and related BEACH and WD40 repeat proteins	5e-74	Intracellular trafficking, secretion, and vesicular transport	Neurobeachin-like protein 1	0
lulogut56914	3537	TATA-binding protein-interacting protein	KOG	0	CYT	131.722	TATA-binding protein-interacting protein	0	General function prediction only	Cullin-associated NEDD8-dissociated protein 1	0
lulogut16756	3534	sterol regulatory element-binding protein cleavage-activating protein - 8 predicted membrane helices	REFSEQ-INVERTEBRATE	0	CYT	133.541	Predicted membrane protein (patched superfamily)	0	General function prediction only	Sterol regulatory element-binding protein cleavage-activating protein	1e-119
lulogut17552	3534	Structural maintenance of chromosome protein 2 (chromosome condensation complex Condensin	KOG	2e-87	CYT	136.937	Structural maintenance of chromosome protein 3 (sister chromatid cohesion complex Cohesin, subunit SMC3)	2e-87	Cell cycle control, cell division, chromosome partitioning	Structural maintenance of chromosomes protein 3	0
lulogut282	3531	Pro-Pol polyprotein - probable fragment	SWISSP	1e-14	CYT	132.524	E3 ubiquitin ligase interacting with arginine methyltransferase	1e-14	Posttranslational modification, protein turnover, chaperones	Uncharacterized protein K02A2.6	4e-38
lulogut36916	3531	XP_021709475.1 eukaryotic translation initiation factor 4 gamma 3-like isoform X4	REFSEQ-INVERTEBRATE	0	CYT	127.619	Translation initiation factor 4F, ribosome/mRNA-bridging subunit (eIF-4G)	0	Translation, ribosomal structure and biogenesis	Eukaryotic translation initiation factor 4 gamma 3	8e-72
lulogut46231	3531	Inositol-polyphosphate 4-phosphatase - probable fragment	KOG	4e-46	CYT	131.85	Inositol-polyphosphate 4-phosphatase	4e-46	Signal transduction mechanisms	Type I inositol 3,4-bisphosphate 4-phosphatase	1e-52
lulogut54685	3531	RNA helicase nonsense mRNA reducing factor (pNORF1) - probable fragment	KOG	1e-18	CYT	132.964	Helicases	1e-18	Replication, recombination and repair	NFX1-type zinc finger-containing protein 1	1e-20
lulogut56288	3531	JAV14046.1 myosin class ii heavy chain Nyssomyia neivai	DIPTERA1017	0	CYT	130.923	Myosin class II heavy chain	0	Cytoskeleton	Angiomotin	4e-39
lulogut87	3531	RNA polymerase I second largest subunit	KOG	0	CYT	134.081	RNA polymerase II, second largest subunit	0	Transcription	DNA-directed RNA polymerase II subunit RPB2	0
lulogut38306	3528	JAV06186.1 zn-finger transcription factor Nyssomyia neivai - 12 OH-glycosylation sites - 12 NetOglyc sites	DIPTERA1017	0	CYT	125.885	Zn-finger transcription factor	0	Transcription	Zinc finger MIZ domain-containing protein 1	1e-143
lulogut51369	3528	Kinesin-like protein	KOG	2e-95	CYT	132.911	Kinesin-like protein	2e-95	Cytoskeleton	Kinesin-like protein Klp98A	0
lulogut56644	3528	JAV05194.1 leucine--trna ligase cytoplasmic Nyssomyia neivai	DIPTERA1017	0	CYT	134.249	Leucyl-tRNA synthetase	0	Translation, ribosomal structure and biogenesis	Leucine--tRNA ligase, cytoplasmic	0
lulogutSigP-43860	3528	hypothetical conserved secreted protein precursor	Sigp		SIG	129.219	Uncharacterized conserved protein, contains laminin, cadherin and EGF domains		Signal transduction mechanisms	Zonadhesin	7e-63
lulogut17691	3525	XP_021696554.1 uncharacterized protein LOC5566279	DIPTERA1017	0	CYT	129.193	Myosin class II heavy chain	0	Cytoskeleton	Myosin-9	4e-12
lulogut24491	3525	Phosphatidylinositol transfer protein SEC14	KOG	5e-46	CYT	135.476	Phosphatidylinositol transfer protein SEC14 and related proteins	5e-46	Lipid transport and metabolism	Alpha-tocopherol transfer protein-like	2e-31
lulogut38307	3525	JAV06186.1 zn-finger transcription factor Nyssomyia neivai - 12 OH-glycosylation sites - 12 NetOglyc sites	DIPTERA1017	0	CYT	125.762	Zn-finger transcription factor	0	Transcription	Zinc finger MIZ domain-containing protein 1	1e-143
lulogut790	3525	Serine/Threonine protein kinases	SMART	2e-59	BL	130.552	Guanine nucleotide exchange factor for Rho and Rac GTPases	2e-59	Signal transduction mechanisms	Kalirin	6e-89
lulogut44652	3522	Ankyrin - 10 OH-glycosylation sites	KOG	0	CYT	127.941	Ankyrin	0	Cell wall/membrane/envelope biogenesis	Tankyrase	0
lulogut17897	3516	Uncharacterized conserved protein WDR10 contains WD40 repeats	KOG	0	CYT	130.875	Uncharacterized conserved protein WDR10, contains WD40 repeats	0	General function prediction only	Intraflagellar transport protein 122 homolog	0
lulogut33278	3516	Guanine nucleotide exchange factor for Rho and Rac GTPases	KOG	6e-66	CYT	132.331	Multidomain protein, contains SPEC repeats, PH, SH3, and separate rac-specific and rho-specific guanine nucleotide exchange factor domains	6e-66	Signal transduction mechanisms	Guanine nucleotide exchange factor DBS	0
lulogut43744	3516	ribosomal protein S6 kinase alpha-5-like isoform X1 Anoplophora glabripennis	REFSEQ-INVERTEBRATE	0	CYT	132.214	Ribosomal protein S6 kinase	0	Signal transduction mechanisms	Ribosomal protein S6 kinase alpha-5	0
lulogutSigP-46435	3516	guanylate cyclase 32E-like - 3 predicted membrane helices	REFSEQ-INVERTEBRATE	0	SIG	132.531	Natriuretic peptide receptor, guanylate cyclase	0	Signal transduction mechanisms	Guanylate cyclase 32E	0
lulogut18546	3513	Adenylate/guanylate cyclase - 10 predicted membrane helices	KOG	0	BL	132.198	Adenylate/guanylate cyclase	0	Energy production and conversion	Adenylate cyclase type 5	0
lulogut20095	3513	Pao retrotransposon peptidase	PFAM	8e-56	CYT	130.7	Cysteinyl-tRNA synthetase	8e-56	Translation, ribosomal structure and biogenesis	Proteoglycan 4	0.44
lulogut43457	3513	XP_021696608.1 double-stranded RNA-binding protein Staufen homolog 2	REFSEQ-INVERTEBRATE	0	CYT	126.526	Staufen and related double-stranded-RNA-binding proteins	0	Intracellular trafficking, secretion, and vesicular transport, Transcription	Double-stranded RNA-binding protein Staufen homolog	9e-84
lulogut22758	3510	Glutaminase (contains ankyrin repeat)	KOG	0	CYT	133.673	Glutaminase (contains ankyrin repeat)	0	Amino acid transport and metabolism	Glutaminase kidney isoform, mitochondrial	1e-166
lulogut41373	3510	3-Methylcrotonyl-CoA carboxylase - probable fragment	KOG	0	CYT	129.405	Pyruvate carboxylase	0	Energy production and conversion	Pyruvate carboxylase, mitochondrial	0
lulogut42394	3510	Circadian clock protein period	KOG	0	CYT	128.652	Circadian clock protein period	0	Signal transduction mechanisms	Period circadian protein	0
lulogut16032	3507	JAV11086.1 histone demethylase uty partial Nyssomyia neivai - 14 OH-glycosylation sites - 14 NetOglyc sites	DIPTERA1017	0	CYT	130.341	DNA-binding protein jumonji/RBP2/SMCY, contains JmjC domain	0	General function prediction only	Lysine-specific demethylase 6A	0
lulogut35434	3504	JAV07003.1 leucine-rich repeat-containing g-protein coupled receptor 5 - signalP detected - 3 predicted membrane helices	DIPTERA1017	0	SIG	129.418	Membrane glycoprotein LIG-1	0	Signal transduction mechanisms	Insulin-like growth factor-binding protein complex acid labile subunit	1e-21
lulogutSigP-42522	3504	JAV09875.1 protein disulfide isomerase prolyl 4-hydroxylase beta subunit - signalP detected	DIPTERA1017	0	SIG	133.22	Protein disulfide isomerase (prolyl 4-hydroxylase beta subunit)	0	Posttranslational modification, protein turnover, chaperones	Putative protein disulfide-isomerase C1F5.02	1e-14
lulogut20353	3501	JAV13542.1 copper/zinc superoxide dismutase partial Nyssomyia neivai - signalP detected	DIPTERA1017	0	SIG	130.773	Cu2+/Zn2+ superoxide dismutase SOD1	0	Inorganic ion transport and metabolism	Superoxide dismutase	0.0004
lulogut41372	3498	3-Methylcrotonyl-CoA carboxylase - probable fragment	KOG	0	CYT	128.989	Pyruvate carboxylase	0	Energy production and conversion	Pyruvate carboxylase, mitochondrial	0
lulogut55467	3498	Nuclear pore complex Nup133 component (sc Nup133)	KOG	0	CYT	132.612	Nuclear pore complex, Nup133 component (sc Nup133)	0	Nuclear structure, Intracellular trafficking, secretion, and vesicular transport	Nuclear pore complex protein Nup133	0
lulogut56025	3498	XP_021205522.1 histone-lysine N-methyltransferase SETD1 isoform X2 Bombyx mori	REFSEQ-INVERTEBRATE	0	CYT	131.199	Histone H3 (Lys4) methyltransferase complex, subunit SET1 and related methyltransferases	0	Chromatin structure and dynamics, Transcription	Histone-lysine N-methyltransferase SETD1	0
lulogut18764	3495	TFIIH basal transcription factor complex helicase XPD subunit	REFSEQ-INVERTEBRATE	0	CYT	133.869	RNA polymerase II transcription initiation/nucleotide excision repair factor TFIIH, 5'-3' helicase subunit RAD3	0	Transcription, Replication, recombination and repair	TFIIH basal transcription factor complex helicase XPD subunit	0
lulogut32091	3495	ABD72267.1 pol polyprotein partial	DIPTERA1017	0	CYT	132.068	Rap1-GTPase-activating protein (Rap1GAP)	0	Signal transduction mechanisms	Transposon Tf2-9 polyprotein	1e-89
lulogut32891	3495	RhoA GTPase effector DIA/Diaphanous - probable fragment - 10 OH-glycosylation sites	KOG	8e-62	CYT	129.848	RhoA GTPase effector DIA/Diaphanous	8e-62	Signal transduction mechanisms, Cytoskeleton	Protein cappuccino	1e-165
lulogut44290	3495	P-type ATPase - 8 predicted membrane helices	KOG	0	BL	131.723	P-type ATPase	0	Inorganic ion transport and metabolism	Manganese-transporting ATPase 13A1	0
lulogut47198	3495	wd40 repeat protein - probable fragment	KOG	0	CYT	130.724	WD40 repeat protein	0	General function prediction only	Guanine nucleotide exchange factor subunit Rich	0
lulogut18377	3492	JAV07824.1 insulin receptor substrate 1-like isoform 1 partial Nyssomyia neivai - 11 OH-glycosylation sites - 11 NetOglyc sites	DIPTERA1017	0	CYT	127.759	Phosphoinositide 3-kinase	0	Signal transduction mechanisms	Insulin receptor substrate 1	6e-88
lulogut36054	3492	JAV09218.1 mitochondrial translation initiation factor 2 if-2 Nyssomyia neivai	DIPTERA1017	0	CYT	130.664	Translation initiation factor 5B (eIF-5B)	0	Translation, ribosomal structure and biogenesis	Eukaryotic translation initiation factor 5B	0
lulogut38596	3492	JAV04328.1 chascon mitochondrion Nyssomyia neivai	DIPTERA1017	0	CYT	132.336	Microtubule-associated protein dynactin DCTN1/Glued	0	Cell cycle control, cell division, chromosome partitioning, Cytoskeleton	Midasin	8e-09
lulogut44573	3492	3-hydroxy-3-methylglutaryl-CoA (HMG-CoA) reductase - 4 predicted membrane helices	KOG	0	CYT	126.098	3-hydroxy-3-methylglutaryl-CoA (HMG-CoA) reductase	0	Lipid transport and metabolism	3-hydroxy-3-methylglutaryl-coenzyme A reductase	0
lulogut18864	3489	ER-Golgi trafficking TRAPP I complex 85 kDa subunit	PFAM	1e-65	CYT	130.064	Protein with predicted involvement in meiosis (GSG1)	1e-65	Cell cycle control, cell division, chromosome partitioning	Trafficking protein particle complex subunit 8	4e-90
lulogut55466	3489	Nuclear pore complex Nup133 component (sc Nup133)	KOG	0	CYT	132.2	Nuclear pore complex, Nup133 component (sc Nup133)	0	Nuclear structure, Intracellular trafficking, secretion, and vesicular transport	Nuclear pore complex protein Nup133	0
lulogut14137	3486	ETN66235.1 dihydropyridine-sensitive l-type calcium channel	DIPTERA1017	0	CYT	133.064	L-type voltage-dependent Ca2+ channel, alpha2/delta subunit	0	Inorganic ion transport and metabolism, Signal transduction mechanisms	Voltage-dependent calcium channel subunit alpha-2/delta-4	1e-155
lulogut14698	3486	FAST kinase domain-containing protein 1 isoform X1 Bactrocera oleae	DIPTERA1017	0	CYT	134.958	Vesicle coat protein clathrin, heavy chain	0	Intracellular trafficking, secretion, and vesicular transport	FAST kinase domain-containing protein 1, mitochondrial	1e-24
lulogut41632	3486	Unknown product			CYT	134.234	Uncharacterized conserved protein		Function unknown	Translation initiation factor IF-2	0.15
lulogut45321	3486	Polycomb group protein SCM/L(3)MBT (tumor-supressor in	KOG	4e-44	CYT	128.962	Polycomb group protein SCM/L(3)MBT (tumor-supressor in Drosophila and humans)	4e-44	Transcription	Lethal(3)malignant brain tumor-like protein 3	3e-81
lulogut54637	3483	phd finger protein af10 - probable fragment - 34 OH-glycosylation sites - 34 NetOglyc sites	KOG	0	CYT	120.423	PHD finger protein AF10	0	General function prediction only	Protein AF-10	5e-99
lulogut56693	3483	RNA polymerase-associated protein CTR9 homolog	REFSEQ-INVERTEBRATE	0	CYT	131.701	TPR-containing nuclear phosphoprotein that regulates K(+) uptake	0	Inorganic ion transport and metabolism	RNA polymerase-associated protein CTR9 homolog	0
lulogut40777	3480	JAV06494.1 hybrid signal transduction histidine kinase a partial Nyssomyia neivai	DIPTERA1017	0	CYT	128.343	Glutamate-gated metabotropic ion channel receptor subunit GRM2 and related subunits, G-protein coupled receptor superfamily	0	Inorganic ion transport and metabolism, Signal transduction mechanisms	Serine-rich adhesin for platelets	8e-11
lulogut40778	3480	JAV06494.1 hybrid signal transduction histidine kinase a partial Nyssomyia neivai	DIPTERA1017	0	CYT	128.809	Glutamate-gated metabotropic ion channel receptor subunit GRM2 and related subunits, G-protein coupled receptor superfamily	0	Inorganic ion transport and metabolism, Signal transduction mechanisms	Serine-rich adhesin for platelets	3e-12
lulogut56349	3480	isoleucine--tRNA ligase cytoplasmic-like	REFSEQ-INVERTEBRATE	0	CYT	134.712	Isoleucyl-tRNA synthetase	0	Translation, ribosomal structure and biogenesis	Isoleucine--tRNA ligase, cytoplasmic	0
lulogut36743	3477	Uncharacterized conserved protein	KOG	0	CYT	134.338	Uncharacterized conserved protein	0	Function unknown	WASH complex subunit 5	0
lulogut37874	3477	RNA polymerase I second largest subunit	KOG	0	CYT	131.323	RNA polymerase III, second largest subunit	0	Transcription	DNA-directed RNA polymerase III subunit RPC2	0
lulogut50505	3477	Nuclear architecture related protein	KOG	0	CYT	130.015	Nuclear architecture related protein	0	Nuclear structure	Probable cytosolic Fe-S cluster assembly factor GK14772	1e-165
lulogut52426	3477	GTPase activating (GAPs)	KOG	0	CYT	128.275	Putative GTPase activating proteins (GAPs)	0	Signal transduction mechanisms	ArfGAP with SH3 domain, ANK repeat and PH domain-containing protein	0
lulogutSigP-50706	3477	XP_021701902.1 acyl-CoA synthetase family member 2 - signalP detected	REFSEQ-INVERTEBRATE	0	SIG	129.534	Long chain fatty acid acyl-CoA ligase	0	Lipid transport and metabolism	Acyl-CoA synthetase family member 2, mitochondrial	1e-104
lulogut19054	3474	C2H2-type Zn-finger protein - probable fragment	KOG	3e-16	CYT	135.819	C2H2-type Zn-finger protein	3e-16	Transcription	Zinc finger protein 91	6e-62
lulogut36546	3474	Histone-lysine N-methyltransferase SETDB1 - probable fragment	SWISSP	2e-86	CYT	125.54	Thioredoxin-like protein	2e-86	Posttranslational modification, protein turnover, chaperones	Histone-lysine N-methyltransferase SETDB1	2e-86
lulogut40122	3474	Neural adherens junction protein Plakophilin - probable fragment - 10 OH-glycosylation sites	KOG	0	CYT	125.284	Neural adherens junction protein Plakophilin and related Armadillo repeat proteins	0	Signal transduction mechanisms, Extracellular structures	Catenin delta-2	1e-138
lulogutSigP-50964	3474	Multidrug/pheromone exporter ABC superfamily - signalP detected - 7 predicted membrane helices	KOG	1e-80	SIG	129.588	Multidrug resistance-associated protein/mitoxantrone resistance protein, ABC superfamily	1e-80	Secondary metabolites biosynthesis, transport and catabolism	Multidrug resistance-associated protein 4	0
lulogut21688	3471	JAV11085.1 dna polymerase v isoform x2 partial Nyssomyia neivai	DIPTERA1017	0	CYT	131.489	Predicted regulator of rRNA gene transcription (MYB-binding protein)	0	Transcription	Myb-binding protein 1A-like protein	2e-43
lulogut38599	3471	JAV06043.1 la rna-binding domain protein partial Nyssomyia neivai - 15 OH-glycosylation sites - 15 NetOglyc sites	DIPTERA1017	0	CYT	127.11	Predicted RNA-binding protein	0	General function prediction only	La-related protein 1	0
lulogutSigP-45167	3471	Vitronectin receptor alpha subunit - signalP detected	KOG	0	SIG	130.36	Vitronectin receptor, alpha subunit	0	Extracellular structures	Integrin alpha-PS3	1e-138
lulogut17030	3468	Chromosome condensation complex Condensin subunit D2	KOG	0	CYT	131.806	Chromosome condensation complex Condensin, subunit D2	0	Chromatin structure and dynamics, Cell cycle control, cell division, chromosome partitioning	Condensin complex subunit 1	1e-125
lulogut42661	3468	tubby-related protein 4-like	DIPTERA1017	0	CYT	127.539	Tubby superfamily protein TULP4	0	General function prediction only	Tubby-related protein 4	8e-70
lulogut45538	3468	LAR-interacting protein	KOG	0	CYT	130.567	LAR-interacting protein and related proteins	0	General function prediction only	Liprin-alpha-1	0
lulogut44210	3465	DNA helicase	KOG	2e-56	CYT	131.252	RNA helicase	2e-56	RNA processing and modification	Putative helicase MOV-10	1e-100
lulogut19616	3462	Conserved plasma membrane protein - 16 predicted membrane helices	KOG	0	BL	132.601	O-acetyltransferase	0	General function prediction only	N-acetylneuraminate 9-O-acetyltransferase	1e-159
lulogut43767	3462	P-type ATPase - probable fragment - 10 predicted membrane helices	KOG	0	CYT	127.773	Cation transport ATPase	0	Inorganic ion transport and metabolism	Probable cation-transporting ATPase 13A3	0
lulogut21682	3459	E93 protein involved in programmed cell death transcription regulator - probable fragment - 10 OH-glycosylation sites	KOG	5e-16	CYT	123.605	E93 protein involved in programmed cell death, putative transcription regulator	5e-16	Transcription	Mushroom body large-type Kenyon cell-specific protein 1	5e-92
lulogut56860	3456	CRK97437.1 CLUMA_CG010826 isoform A Clunio marinus	DIPTERA1017	0	CYT	130.668	Uroporphyrin III methyltransferase	0	Coenzyme transport and metabolism	Protein disks lost	1e-131
lulogutSigP-17419	3456	Reeler domain - signalP detected - 3 predicted membrane helices	PFAM	5e-27	SIG	128.608	Spondins, extracellular matrix proteins	5e-27	Extracellular structures	Spondin-1	1e-94
lulogut25049	3453	JAV07095.1 protein phosphatase 4 regulatory subunit 1 Nyssomyia neivai	DIPTERA1017	0	CYT	131.367	Protein phosphatase 2A regulatory subunit A and related proteins	0	Signal transduction mechanisms	Serine/threonine-protein phosphatase 4 regulatory subunit 1	6e-33
lulogut25740	3453	XP_001843324.1 adenylate cyclase type 2 partial Culex quinquefasciatus - 12 predicted membrane helices	REFSEQ-INVERTEBRATE	0	CYT	131.908	Adenylate/guanylate cyclase	0	Energy production and conversion	Adenylate cyclase type 2	1e-119
lulogut20499	3450	JAV07743.1 dual specificity protein kinase spla partial Nyssomyia neivai	DIPTERA1017	0	CYT	130.343	RNA binding protein RBM12/SWAN	0	General function prediction only	RNA-binding protein 12	6e-24
lulogut37102	3450	JAV09682.1 ubiquitin carboxyl-terminal hydrolase cyld-like isoform x1 Nyssomyia neivai	DIPTERA1017	0	CYT	127.815	Familial cylindromatosis protein	0	General function prediction only	Ubiquitin carboxyl-terminal hydrolase CYLD	1e-107
lulogut44607	3450	Phospholipase D1 - probable fragment	KOG	0	CYT	129.904	Phospholipase D1	0	Lipid transport and metabolism	Phospholipase D1	0
lulogut112	3444	JAV09336.1 eukaryotic translation initiation factor 3 theta subunit Nyssomyia neivai	DIPTERA1017	0	CYT	137.078	Translation initiation factor 3, subunit a (eIF-3a)	0	Translation, ribosomal structure and biogenesis	Eukaryotic translation initiation factor 3 subunit A	0
lulogut21265	3444	JAV07884.1 protein kibra Nyssomyia neivai	DIPTERA1017	0	CYT	129.693	WW domain-containing protein	0	General function prediction only	Protein kibra	0
lulogut40265	3444	JAV04092.1 hypothetical protein Nyssomyia neivai	DIPTERA1017	0	CYT	125.856	Myosin class I heavy chain	0	Cytoskeleton	Serine/arginine repetitive matrix protein 2	3e-09
lulogutSigP-21716	3444	JAV13126.1 cytokine receptor Nyssomyia neivai - signalP detected - 2 predicted membrane helices	DIPTERA1017	0	SIG	131.056	Receptor mediating netrin-dependent axon guidance	0	Signal transduction mechanisms	Cytokine receptor	2e-77
lulogut17909	3441	Down syndrome cell adhesion molecule-like protein Dscam2 isoform X3	REFSEQ-INVERTEBRATE	0	CYT	128.235	Neural cell adhesion molecule L1	0	Signal transduction mechanisms	Down syndrome cell adhesion molecule-like protein Dscam2	0
lulogut41144	3441	Membrane protein Patched/PTCH - 11 predicted membrane helices	KOG	0	CYT	125.971	Membrane protein Patched/PTCH	0	Signal transduction mechanisms	Protein patched	0
lulogut42583	3441	RNA helicase nonsense mRNA reducing factor (pNORF1) - probable fragment	KOG	2e-51	CYT	131.425	RNA helicase	2e-51	RNA processing and modification	Probable RNA helicase armi	0
lulogut56673	3441	Multidrug resistance-associated protein/mitoxantrone resistance protein ABC superfamily - probable fragment - 12 predicted membrane helices	KOG	6e-76	CYT	125.992	Multidrug/pheromone exporter, ABC superfamily	6e-76	Secondary metabolites biosynthesis, transport and catabolism	Multidrug resistance protein homolog 49	0
lulogutSigP-14118	3438	XP_021699632.1 tyrosine-protein kinase receptor torso isoform X1	REFSEQ-INVERTEBRATE	0	SIG	131.283	Fibroblast/platelet-derived growth factor receptor and related receptor tyrosine kinases	0	Signal transduction mechanisms	Tyrosine-protein kinase receptor torso	1e-109
lulogut40264	3435	JAV04092.1 hypothetical protein Nyssomyia neivai	DIPTERA1017	0	CYT	125.566	Myosin class I heavy chain	0	Cytoskeleton	Serine/arginine repetitive matrix protein 2	2e-09
lulogut44758	3435	Splicing factor 3b subunit 3	KOG	9e-73	CYT	126.969	Damage-specific DNA binding complex, subunit DDB1	9e-73	Replication, recombination and repair	DNA damage-binding protein 1	0
lulogut21739	3432	Pogo transposable element with ZNF domain - probable fragment	SWISSP	3e-28	CYT	127.265	Zn finger proteins	3e-28	General function prediction only	Pogo transposable element with ZNF domain	3e-28
lulogut44279	3432	protein MMS22-like Stomoxys calcitrans	DIPTERA1017	0	CYT	130.465	DNA/RNA helicase MER3/SLH1, DEAD-box superfamily	0	RNA processing and modification	Protein MMS22-like	2e-84
lulogut23116	3429	JAV05981.1 serine--trna ligase cytoplasmic Nyssomyia neivai	DIPTERA1017	0	CYT	131.205	Seryl-tRNA synthetase	0	Translation, ribosomal structure and biogenesis	Serine--tRNA ligase, cytoplasmic	0
lulogutSigP-22572	3429	Ankyrin - probable fragment - signalP detected	KOG	3e-63	SIG	125.357	Ankyrin	3e-63	Cell wall/membrane/envelope biogenesis	Ankyrin repeat domain-containing protein 50	1e-171
lulogut56271	3426	Multidrug resistance-associated protein/mitoxantrone resistance protein ABC superfamily - probable fragment - 8 predicted membrane helices	KOG	0	CYT	128.784	Multidrug resistance-associated protein/mitoxantrone resistance protein, ABC superfamily	0	Secondary metabolites biosynthesis, transport and catabolism	Multidrug resistance-associated protein 4	1e-159
lulogut33289	3423	JAV07797.1 kinase c-binding protein 1 Nyssomyia neivai - probable fragment - 13 OH-glycosylation sites - 13 NetOglyc sites	DIPTERA1017	0	CYT	126.067	PHD Zn-finger protein	0	General function prediction only	Protein kinase C-binding protein 1	9e-42
lulogut53064	3423	RNA polymerase I large subunit - probable fragment	KOG	0	CYT	128.356	RNA polymerase II, large subunit	0	Transcription	DNA-directed RNA polymerase II subunit RPB1	0
lulogut20123	3420	Acetylcholinesterase/Butyrylcholinesterase - signalP detected	KOG	2e-86	SIG	127.952	Acetylcholinesterase/Butyrylcholinesterase	2e-86	Signal transduction mechanisms	Neuroligin-4, X-linked	1e-102
lulogut39849	3420	CRL05443.1 CLUMA_CG018101 isoform A Clunio marinus	DIPTERA1017	0	CYT	128.332	Protein phosphatase, regulatory subunit PPP1R3C/D	0	Posttranslational modification, protein turnover, chaperones, Signal transduction mechanisms	Hermansky-Pudlak syndrome 3 protein homolog	7e-17
lulogut19746	3414	JAV03927.1 bicoid-interacting protein 3 partial Nyssomyia neivai	DIPTERA1017	0	CYT	127.29	Predicted methyltransferase	0	General function prediction only	Probable RNA methyltransferase bin3	1e-159
lulogut33375	3414	Predicted splicing factor SR protein superfamily	KOG	3e-09	CYT	127.722	Transcriptional coactivator CAPER (RRM superfamily)	3e-09	Transcription	Zinc finger matrin-type protein CG9776	1e-167
lulogut56629	3414	P-type ATPase - 7 predicted membrane helices	KOG	0	BL	129.569	P-type ATPase	0	General function prediction only	Phospholipid-transporting ATPase IA	0
lulogut21434	3411	XP_022232154.1 titin isoform X4 Drosophila obscura - probable fragment	DIPTERA1017	0	CYT	130.959	Peripheral benzodiazepine receptor PRAX-1	0	Signal transduction mechanisms, Cytoskeleton	Titin homolog	3e-22
lulogut35996	3411	uncharacterized protein LOC105218933 Bactrocera cucurbitae	DIPTERA1017	0	CYT	131.342	Predicted MutS-related protein involved in mismatch repair	0	Replication, recombination and repair	NEDD4-binding protein 2	8e-27
lulogut40900	3411	Vacuolar H+-ATPase V0 sector subunit a - 9 predicted membrane helices	KOG	0	BL	130.118	Vacuolar H+-ATPase V0 sector, subunit a	0	Energy production and conversion	V-type proton ATPase 116 kDa subunit a isoform 1	0
lulogut45944	3411	KEKE-like motif-containing transcription regulator (Rlr1)/suppressor of sin4 - probable fragment	KOG	0	CYT	129.668	KEKE-like motif-containing transcription regulator (Rlr1)/suppressor of sin4	0	Transcription	THO complex subunit 2	0
lulogutSigP-45068	3411	JAV07432.1 semaphorin Nyssomyia neivai - probable fragment - signalP detected - 3 predicted membrane helices	DIPTERA1017	0	SIG	123.142	Semaphorins	0	Signal transduction mechanisms	Semaphorin-1A	6e-46
lulogut14571	3408	Proteoglycan 4 - probable fragment - 27 OH-glycosylation sites	SWISSP	1e-11	CYT	123.02	Uncharacterized conserved protein	1e-11	Function unknown	Mucin-2	1e-13
lulogut44467	3405	Cystoskeletal protein Tektin	KOG	4e-93	CYT	129.455	Arginine N-methyltransferase	4e-93	General function prediction only	Protein arginine N-methyltransferase 7	0
lulogut44988	3405	Smad anchor for receptor activation	KOG	0	CYT	125.383	Smad anchor for receptor activation	0	Defense mechanisms	Zinc finger FYVE domain-containing protein 9	1e-169
lulogut45553	3405	XP_021702620.1 protein tiptop	DIPTERA1017	0	CYT	120.315	C2H2-type Zn-finger protein	0	General function prediction only	Protein tiptop	0
lulogutSigP-41846	3405	Lysosomal trafficking regulator LYST - probable fragment	KOG	3e-74	BL	127.211	Kinase A-anchor protein Neurobeachin and related BEACH and WD40 repeat proteins	3e-74	Intracellular trafficking, secretion, and vesicular transport	Neurobeachin-like protein 1	0
lulogut17882	3402	hypothetical conserved secreted protein precursor	Sigp		SIG	128.116	Neurexin III-alpha		Signal transduction mechanisms	Proline-rich extensin-like protein EPR1	4e-18
lulogut19972	3402	Nonsense-mediated mRNA decay 2 protein	KOG	0	CYT	129.3	Nonsense-mediated mRNA decay 2 protein	0	RNA processing and modification	Regulator of nonsense transcripts 2	0
lulogut25827	3402	JAV02703.1 hypothetical protein Nyssomyia neivai	DIPTERA1017	0	CYT	129.061	Uncharacterized conserved protein	0	Function unknown	Trafficking protein particle complex subunit 11	1e-130
lulogut47144	3402	JAV05373.1 transcriptional regulator partial Nyssomyia neivai - 21 OH-glycosylation sites - 21 NetOglyc sites	DIPTERA1017	0	CYT	121.807	Predicted transcriptional regulator, contains ARID domain	0	Transcription	AT-rich interactive domain-containing protein 2	1e-26
lulogut50076	3402	JAB55083.1 bel12 ag transposon polyprotein partial Corethrella appendiculata - probable fragment	DIPTERA1017	0	CYT	128.078	Protein kinase essential for the initiation of DNA replication	0	Replication, recombination and repair, Cell cycle control, cell division, chromosome partitioning	ATP-dependent RNA helicase glh-2	0.004
lulogut18148	3399	JAB55204.1 golgin imh1 partial Corethrella appendiculata - probable fragment	DIPTERA1017	6e-34	CYT	124.663	Uncharacterized conserved protein	6e-34	Function unknown	Proliferation marker protein Ki-67	2e-10
lulogut18343	3396	Cdc2-related protein kinase - 11 OH-glycosylation sites - 11 NetOglyc sites	KOG	0	CYT	127.74	Cdc2-related protein kinase	0	Cell cycle control, cell division, chromosome partitioning	Cyclin-dependent kinase 12	0
lulogut39628	3396	Tomosyn	KOG	0	CYT	123.328	Tomosyn and related SNARE-interacting proteins	0	Intracellular trafficking, secretion, and vesicular transport	Protein lethal(2) giant larvae	0
lulogut44291	3396	P-type ATPase - 8 predicted membrane helices	KOG	0	BL	127.584	P-type ATPase	0	Inorganic ion transport and metabolism	Manganese-transporting ATPase 13A1	0
lulogut45236	3393	ribosome biogenesis protein BMS1 homolog	DIPTERA1017	0	CYT	130.157	Uncharacterized conserved protein	0	Function unknown	Ribosome biogenesis protein bms1	0
lulogut40247	3390	JAV06018.1 mediator of rna polymerase ii transcription subunit 29	DIPTERA1017	0	CYT	128.491	Transcriptional coactivator CAPER (RRM superfamily)	0	Transcription	Uncharacterized protein CG7065	1e-118
lulogut40248	3390	JAV06018.1 mediator of rna polymerase ii transcription subunit 29	DIPTERA1017	0	CYT	128.894	Transcriptional coactivator CAPER (RRM superfamily)	0	Transcription	Uncharacterized protein CG7065	1e-118
lulogut9203	3390	Chromatin remodeling factor subunit - 18 OH-glycosylation sites - 18 NetOglyc sites	KOG	0	CYT	124.185	Chromatin remodeling factor subunit and related transcription factors	0	Chromatin structure and dynamics	SWI/SNF complex subunit SMARCC2	0
lulogut18069	3387	Protein phosphatase 1 regulatory subunit - probable fragment	KOG	4e-15	CYT	125.56	Protein phosphatase 1, regulatory subunit, and related proteins	4e-15	Signal transduction mechanisms	Leucine-rich repeat-containing protein 49	1e-34
lulogut49308	3387	Phosphatidylinositol-4-phosphate 5-kinase - probable fragment	KOG	0	CYT	127.58	Phosphatidylinositol-4-phosphate 5-kinase and related FYVE finger-containing proteins	0	Signal transduction mechanisms	Putative 1-phosphatidylinositol 3-phosphate 5-kinase	0
lulogut45279	3384	JAV07896.1 protein phosphatase 1 regulatory subunit 12b Nyssomyia neivai - 21 OH-glycosylation sites - 21 NetOglyc sites	DIPTERA1017	0	CYT	123.305	Myosin phosphatase, regulatory subunit	0	Posttranslational modification, protein turnover, chaperones, Signal transduction mechanisms	Protein phosphatase 1 regulatory subunit 12A	1e-122
lulogut46208	3384	Gamma-tubulin complex DGRIP84/SPC97 component	KOG	0	CYT	128.991	Gamma-tubulin complex, DGRIP84/SPC97 component	0	Cytoskeleton	Gamma-tubulin complex component 2 homolog	1e-170
lulogut16940	3381	Mitochondrial DNA polymerase gamma catalytic subunit	KOG	0	CYT	127.692	Mitochondrial DNA polymerase gamma, catalytic subunit	0	Replication, recombination and repair	DNA polymerase subunit gamma-1, mitochondrial	0
lulogut18736	3381	JAV07875.1 insulin receptor tyrosine kinase substrate Nyssomyia neivai	DIPTERA1017	0	CYT	127.586	Sorbin and SH3 domain-containing protein	0	Signal transduction mechanisms	Brain-specific angiogenesis inhibitor 1-associated protein 2	9e-23
lulogut36470	3381	Synaptic vesicle protein BAIAP3 involved in vesicle priming/regulation	KOG	0	CYT	129.206	Synaptic vesicle protein BAIAP3, involved in vesicle priming/regulation	0	Intracellular trafficking, secretion, and vesicular transport, Signal transduction mechanisms	Protein unc-13 homolog 4B	0
lulogutSigP-44612	3381	Predicted guanine nucleotide exchange factor	KOG	0	CYT	125.334	Predicted guanine nucleotide exchange factor	0	Signal transduction mechanisms	Rho guanine nucleotide exchange factor 11	7e-76
lulogut16576	3378	Predicted transmembrane protein of the immunoglobulin family of cell adhesion molecules - 3 predicted membrane helices	KOG	2e-57	CYT	122.438	Predicted transmembrane protein of the immunoglobulin family of cell adhesion molecules	2e-57	General function prediction only	Nephrin	2e-91
lulogut18114	3378	XP_021702904.1 uncharacterized protein DDB_G0291812 isoform X1	DIPTERA1017	0	BL	123.082	Ankyrin	0	Cell wall/membrane/envelope biogenesis	Espin	8e-43
lulogut20533	3378	JAV21416.1 hypothetical protein Culex tarsalis	DIPTERA1017	2e-73	CYT	126.541	Transcription regulator XNP/ATRX, DEAD-box superfamily	2e-73	Transcription	WASH complex subunit 2	2e-41
lulogut38913	3378	Multidrug/pheromone exporter ABC superfamily - probable fragment - 5 predicted membrane helices	KOG	4e-52	CYT	126.194	Multidrug resistance-associated protein/mitoxantrone resistance protein, ABC superfamily	4e-52	Secondary metabolites biosynthesis, transport and catabolism	ATP-binding cassette sub-family C member 8	1e-124
lulogutSigP-22503	3378	replication factor C subunit 5 - 19 predicted membrane helices	REFSEQ-INVERTEBRATE	0	SIG	124.255	Replication factor C, subunit RFC5	0	Replication, recombination and repair	Replication factor C subunit 5	1e-114
lulogut22113	3375	JAV05314.1 pre-mrna splicing factor prp17 Nyssomyia neivai - 9 predicted membrane helices	DIPTERA1017	0	CYT	128.967	mRNA splicing factor	0	Function unknown	Pre-mRNA-processing factor 17	0
lulogut33182	3375	JAV06866.1 kat8 regulatory nsl complex subunit 1 Nyssomyia neivai - 14 OH-glycosylation sites - 14 NetOglyc sites	DIPTERA1017	0	CYT	122.222	Neurexin III-alpha	0	Signal transduction mechanisms	KAT8 regulatory NSL complex subunit 1	2e-53
lulogut45235	3375	ribosome biogenesis protein BMS1 homolog	DIPTERA1017	0	CYT	129.491	Uncharacterized conserved protein	0	Function unknown	Ribosome biogenesis protein bms1	0
lulogut33183	3372	JAV06866.1 kat8 regulatory nsl complex subunit 1 Nyssomyia neivai - 14 OH-glycosylation sites - 14 NetOglyc sites	DIPTERA1017	0	CYT	121.927	Predicted GTPase-activating protein	0	Signal transduction mechanisms	KAT8 regulatory NSL complex subunit 1	2e-53
lulogut39166	3372	tyrosine-protein phosphatase 10D Stomoxys calcitrans - probable fragment	REFSEQ-INVERTEBRATE	0	CYT	127.311	Protein tyrosine phosphatase, contains fn3 domain	0	Signal transduction mechanisms	Tyrosine-protein phosphatase 10D	0
lulogut41392	3372	Membrane-associated hematopoietic protein	KOG	0	CYT	128.905	Membrane-associated hematopoietic protein	0	General function prediction only	Membrane-associated protein Hem	0
lulogut44718	3372	JAV05215.1 enhancer of mrna-decapping protein 4 partial Nyssomyia neivai	DIPTERA1017	0	CYT	124.466	Nuclear protein, contains WD40 repeats	0	General function prediction only	Enhancer of mRNA-decapping protein 4 homolog	1e-162
lulogutSigP-33518	3372	XP_021706223.1 bromodomain-containing protein 3 isoform X7	REFSEQ-INVERTEBRATE	0	CYT	120.448	Transcription initiation factor TFIID, subunit BDF1 and related bromodomain proteins	0	Transcription	Bromodomain-containing protein 4	1e-132
lulogut18892	3369	Vacuolar assembly/sorting protein VPS41 - probable fragment	KOG	0	CYT	129.197	Vacuolar assembly/sorting protein VPS41	0	Intracellular trafficking, secretion, and vesicular transport	Vacuolar protein sorting-associated protein 41 homolog	1e-82
lulogut17321	3366	Zn finger - probable fragment	KOG	6e-12	CYT	124.473	Zn finger proteins	6e-12	General function prediction only	Zinc finger protein 384	9e-23
lulogut18345	3360	XP_021707585.1 hexosaminidase D	REFSEQ-INVERTEBRATE	0	BL	127.799	Chromatin remodeling complex RSC, subunit RSC1/Polybromo and related proteins	0	Chromatin structure and dynamics, Transcription	Hexosaminidase D	1e-76
lulogut44037	3357	JAV07866.1 serine/threonine-protein kinase 11-interacting protein Nyssomyia neivai	DIPTERA1017	0	CYT	126.327	Leucine-rich repeat proteins	0	General function prediction only	Serine/threonine-protein kinase 11-interacting protein	1e-50
lulogut17938	3354	Polyprenyl synthetase	KOG	1e-80	CYT	128.39	Polyprenyl synthetase	1e-80	Coenzyme transport and metabolism	Farnesyl pyrophosphate synthase	1e-64
lulogut50439	3354	myosin-2 heavy chain Ceratina calcarata - probable fragment	REFSEQ-INVERTEBRATE	4e-49	CYT	127.544	Myosin class II heavy chain	4e-49	Cytoskeleton	Myosin-13	1e-40
lulogut17039	3351	Bardet-Biedl syndrome 7 protein homolog	DIPTERA1017	0	CYT	124.656	WD40 repeat-containing protein	0	Function unknown	Bardet-Biedl syndrome 7 protein homolog	1e-167
lulogutSigP-24936	3348	Glycosyl hydrolase family 38 - alpha-mannosidase - signalP detected	KOG	0	SIG	127.791	Glycosyl hydrolase, family 38 - alpha-mannosidase	0	Carbohydrate transport and metabolism	Alpha-mannosidase 2	0
lulogut17694	3345	Acyl-CoA reductase	KOG	0	CYT	126.565	Acyl-CoA reductase	0	Lipid transport and metabolism	Putative fatty acyl-CoA reductase CG5065	1e-131
lulogutSigP-54333	3344	jav06661.1 protein tyrosine phosphatase partial nyssomyia neivai - signalP detected - 2 predicted membrane helices	DIPTERA1017	0	SIG	124.612	Receptor mediating netrin-dependent axon guidance	0	Signal transduction mechanisms	Phosphatidylinositol phosphatase PTPRQ	7e-17
lulogut32829	3342	JAV08310.1 metalloproteinase-related collagenase pm5 Nyssomyia neivai	DIPTERA1017	0	CYT	122.173	Metalloproteinase-related collagenase pM5	0	Posttranslational modification, protein turnover, chaperones	Nodal modulator 1	2e-62
lulogut45188	3342	Uncharacterized conserved protein	KOG	0	CYT	128.122	Uncharacterized conserved protein	0	Function unknown	WASH complex subunit 4	0
lulogut52876	3342	nucleolar protein 6 Musca domestica	DIPTERA1017	0	CYT	126.376	Nucleolar RNA-associated protein (NRAP)	0	Function unknown	Nucleolar protein 6	1e-179
lulogut55470	3342	Predicted transporter (ABC superfamily)	KOG	0	CYT	124.558	eIF2-interacting protein ABC50 (ABC superfamily)	0	Translation, ribosomal structure and biogenesis	ATP-binding cassette sub-family F member 1	0
lulogut55471	3339	Predicted transporter (ABC superfamily)	KOG	0	CYT	124.487	eIF2-interacting protein ABC50 (ABC superfamily)	0	Translation, ribosomal structure and biogenesis	ATP-binding cassette sub-family F member 1	0
lulogutSigP-46400	3339	Vitronectin receptor alpha subunit - signalP detected - 2 predicted membrane helices	KOG	0	SIG	123.706	Vitronectin receptor, alpha subunit	0	Extracellular structures	Integrin alpha-PS1	0
lulogut40278	3336	Host cell transcription factor HCFC1 - 11 OH-glycosylation sites - 11 NetOglyc sites	KOG	0	CYT	120.021	Host cell transcription factor HCFC1	0	Cell cycle control, cell division, chromosome partitioning, Transcription	Host cell factor 1	1e-175
lulogut43450	3336	transcription elongation regulator 1 isoform X1 Rhagoletis zephyria	REFSEQ-INVERTEBRATE	0	CYT	128.067	Transcription factor CA150	0	Transcription	Transcription elongation regulator 1	1e-150
lulogutSigP-56221	3336	ABC transporter C family member 3 - signalP detected - 5 predicted membrane helices	SWISSP	0	SIG	125.012	Multidrug resistance-associated protein/mitoxantrone resistance protein, ABC superfamily	0	Secondary metabolites biosynthesis, transport and catabolism	Probable multidrug resistance-associated protein lethal(2)03659	0
lulogut47145	3333	JAV05373.1 transcriptional regulator partial Nyssomyia neivai - 21 OH-glycosylation sites - 21 NetOglyc sites	DIPTERA1017	0	CYT	118.975	Predicted transcriptional regulator, contains ARID domain	0	Transcription	AT-rich interactive domain-containing protein 2	1e-26
lulogut52751	3333	jav10741.1 pdz domain-containing protein nyssomyia neivai - 17 OH-glycosylation sites - 17 NetOglyc sites	DIPTERA1017	0	CYT	119.239	Ankyrin	0	Cell wall/membrane/envelope biogenesis	SH3 and multiple ankyrin repeat domains protein 3	4e-95
lulogut17422	3330	zonadhesin-like plutella xylostella - 35 OH-glycosylation sites - 35 NetOglyc sites	REFSEQ-INVERTEBRATE	2e-87	CYT	123.578	Uncharacterized conserved protein, contains laminin, cadherin and EGF domains	2e-87	Signal transduction mechanisms	Zonadhesin	2e-51
lulogut34054	3330	JAV09779.1 tripeptidyl-peptidase 2 Nyssomyia neivai - probable fragment	DIPTERA1017	0	CYT	125.196	Tripeptidyl peptidase II	0	Posttranslational modification, protein turnover, chaperones	Tripeptidyl-peptidase 2	1e-137
lulogut40123	3327	Neural adherens junction protein Plakophilin - probable fragment	KOG	0	CYT	119.957	Neural adherens junction protein Plakophilin and related Armadillo repeat proteins	0	Signal transduction mechanisms, Extracellular structures	Catenin delta-2	1e-138
lulogut44732	3327	Germ-line stem cell division protein Hiwi/Piwi; negative developmental regulator	KOG	3e-55	CYT	123.835	Translation initiation factor 2C (eIF-2C) and related proteins	3e-55	Translation, ribosomal structure and biogenesis	Protein argonaute-2	1e-170
lulogutSigP-25725	3327	ABC transporter C family member 3 - signalP detected - 7 predicted membrane helices	SWISSP	0	SIG	124.396	Multidrug resistance-associated protein/mitoxantrone resistance protein, ABC superfamily	0	Secondary metabolites biosynthesis, transport and catabolism	Probable multidrug resistance-associated protein lethal(2)03659	0
lulogutSigP-35260	3327	Golgi apparatus protein (cysteine-rich fibroblast growth factor receptor) - signalP detected - 2 predicted membrane helices	KOG	0	SIG	127.031	Golgi apparatus protein (cysteine-rich fibroblast growth factor receptor)	0	Intracellular trafficking, secretion, and vesicular transport	Golgi apparatus protein 1	0
lulogut52278	3324	Kinesin-like protein	KOG	2e-86	CYT	126.708	Kinesin-like protein	2e-86	Cytoskeleton	Chromosome-associated kinesin KIF4	0
lulogutSigP-40754	3324	vitellogenin receptor	REFSEQ-INVERTEBRATE	0	SIG	124.087	Low-density lipoprotein receptors containing Ca2+-binding EGF-like domains	0	Signal transduction mechanisms	Putative vitellogenin receptor	0
lulogut14377	3318	isovaleryl-CoA dehydrogenase mitochondrial Papilio machaon	REFSEQ-INVERTEBRATE	0	CYT	121.545	Isovaleryl-CoA dehydrogenase	0	Amino acid transport and metabolism, Lipid transport and metabolism	Isovaleryl-CoA dehydrogenase, mitochondrial	1e-154
lulogut44949	3315	Guanine nucleotide exchange factor for Rho and Rac GTPases - probable fragment	KOG	1e-41	CYT	128.38	Guanine nucleotide exchange factor for Rho and Rac GTPases	1e-41	Signal transduction mechanisms	Rho guanine nucleotide exchange factor 25	1e-27
lulogut46447	3315	ATP-citrate lyase	KOG	0	CYT	121.594	ATP-citrate lyase	0	Energy production and conversion	ATP-citrate synthase	0
lulogut19456	3312	coiled-coil and C2 domain-containing protein 2A-like	DIPTERA1017	0	CYT	126.214	C2 Ca2+-binding motif-containing protein	0	General function prediction only	Coiled-coil and C2 domain-containing protein 2A	1e-64
lulogut20230	3312	RNA polymerase II-associated protein 1 Musca domestica	DIPTERA1017	0	CYT	126.334	Uncharacterized conserved protein	0	Function unknown	RNA polymerase II-associated protein 1	3e-31
lulogut39755	3312	JAV14016.1 regulator of microtubule dynamics protein 1 partial Nyssomyia neivai	DIPTERA1017	0	CYT	126.149	Kinesin-like protein	0	Cytoskeleton	Serendipity locus protein alpha	1e-39
lulogut43933	3312	Uncharacterized conserved protein - probable fragment - 27 OH-glycosylation sites	KOG	0	CYT	120.731	Uncharacterized conserved protein	0	Function unknown	Round spermatid basic protein 1-like protein	1e-128
lulogutSigP-35270	3312	hypothetical conserved secreted protein precursor	KOG	0	SIG	121.844	Uncharacterized conserved protein	0	Function unknown	HEAT repeat-containing protein 5B	0
lulogutSigP-43639	3312	JAV09992.1 membrane-bound transcription factor site-1 protease partial Nyssomyia neivai - signalP detected	DIPTERA1017	0	SIG	122.572	Subtilisin kexin isozyme-1/site 1 protease, subtilase superfamily	0	Posttranslational modification, protein turnover, chaperones	Membrane-bound transcription factor site-1 protease	0
lulogut16073	3309	ubiquitin-protein ligase E3B-like	DIPTERA1017	0	CYT	124.396	E3 ubiquitin protein ligase	0	Posttranslational modification, protein turnover, chaperones	Ubiquitin-protein ligase E3B	0
lulogut39973	3309	Tudor domain-containing protein 7	SWISSP	2e-26	CYT	126.121	WASP-interacting protein VRP1/WIP, contains WH2 domain	2e-26	Cytoskeleton	Tudor domain-containing protein 7	2e-26
lulogut44249	3309	Vesicle coat complex COPII subunit SEC24/subunit SFB2 - 12 OH-glycosylation sites - 12 NetOglyc sites	KOG	0	CYT	121.236	Vesicle coat complex COPII, subunit SFB3	0	Intracellular trafficking, secretion, and vesicular transport	Protein transport protein Sec24C	0
lulogutSigP-53743	3309	XP_001843324.1 adenylate cyclase type 2 partial Culex quinquefasciatus - signalP detected - 12 predicted membrane helices	REFSEQ-INVERTEBRATE	0	SIG	125.974	Adenylate/guanylate cyclase	0	Energy production and conversion	Adenylate cyclase type 2	1e-119
lulogut36033	3306	Spindle pole body protein contains UNC-84 domain - probable fragment - 10 OH-glycosylation sites - 3 predicted membrane helices	KOG	8e-51	CYT	125.707	Spindle pole body protein, contains UNC-84 domain	8e-51	Cell cycle control, cell division, chromosome partitioning	SUN domain-containing protein 1	3e-59
lulogut36034	3306	Spindle pole body protein contains UNC-84 domain - probable fragment - 10 OH-glycosylation sites - 3 predicted membrane helices	KOG	8e-51	CYT	126.346	Spindle pole body protein, contains UNC-84 domain	8e-51	Cell cycle control, cell division, chromosome partitioning	SUN domain-containing protein 1	9e-60
lulogutSigP-42639	3306	HIV-1 Vpr-binding protein	KOG	0	BL	123.847	HIV-1 Vpr-binding protein	0	Cell cycle control, cell division, chromosome partitioning	Protein mahjong	0
lulogut20670	3303	JAV27467.1 ubiquitin-conjugating enzyme partial Culex tarsalis	DIPTERA1017	0	CYT	123.277	Ubiquitin-conjugating enzyme	0	Posttranslational modification, protein turnover, chaperones	(E3-independent) E2 ubiquitin-conjugating enzyme	6e-72
lulogut12219	3300	JAB95879.1 RNA-directed DNA polymerase from mobile element jockey Ceratitis capitata	DIPTERA1017	0	CYT	126.555	Ribonuclease H	0	Replication, recombination and repair	Probable RNA-directed DNA polymerase from transposon X-element	1e-37
lulogut1391	3300	Rho guanine nucleotide exchange factor CDEP	KOG	0	CYT	125.294	Rho guanine nucleotide exchange factor CDEP	0	Signal transduction mechanisms	FERM, RhoGEF and pleckstrin domain-containing protein 1	0
lulogut1580	3300	Serine/threonine protein kinase - probable fragment	KOG	0	CYT	123.92	Serine/threonine protein kinase	0	Signal transduction mechanisms	Serine/threonine-protein kinase N	0
lulogut17386	3300	Sister chromatid cohesion complex Cohesin subunit STAG/IRR1/SCC3 - probable fragment	KOG	0	CYT	123.078	Sister chromatid cohesion complex Cohesin, subunit STAG/IRR1/SCC3	0	Cell cycle control, cell division, chromosome partitioning	Cohesin subunit SA-1	1e-157
lulogut19035	3300	ADP-specific Phosphofructokinase/Glucokinase conserved region - signalP detected	PFAM	0	SIG	125.004	Predicted sugar kinase	0	Carbohydrate transport and metabolism, General function prediction only	Phospholipase B1, membrane-associated	1e-55
lulogut19755	3300	mucin-17 Plutella xylostella - 60 OH-glycosylation sites - 60 NetOglyc sites	REFSEQ-INVERTEBRATE	0	CYT	120.782	Trypsin	0	Amino acid transport and metabolism	Serine proteinase stubble	8e-72
lulogut21902	3297	DNA repair protein complementing XP-G cells homolog	REFSEQ-INVERTEBRATE	0	CYT	123.745	5'-3' exonuclease	0	Replication, recombination and repair	DNA repair protein complementing XP-G cells homolog	1e-116
lulogut33658	3297	JAV07888.1 serine/threonine-protein kinase Nyssomyia neivai - 12 OH-glycosylation sites - 12 NetOglyc sites	DIPTERA1017	0	CYT	120.358	Translation initiation factor 5B (eIF-5B)	0	Translation, ribosomal structure and biogenesis	Microtubule-associated protein futsch	5e-18
lulogut46052	3297	homeodomain-interacting protein kinase 2-like isoform X2	REFSEQ-INVERTEBRATE	0	CYT	122.39	Dual-specificity tyrosine-phosphorylation regulated kinase	0	General function prediction only	Homeodomain-interacting protein kinase 2	0
lulogut46445	3297	5'-AMP-activated protein kinase gamma subunit - 11 OH-glycosylation sites - 11 NetOglyc sites	KOG	0	CYT	122.625	5'-AMP-activated protein kinase, gamma subunit	0	Energy production and conversion	5'-AMP-activated protein kinase subunit gamma-2	1e-111
lulogut25846	3294	mRNA splicing factor ATP-dependent RNA helicase	KOG	0	CYT	124.993	DEAH-box RNA helicase	0	RNA processing and modification	ATP-dependent RNA helicase DHX8	0
lulogut52277	3294	Kinesin-like protein - probable fragment	KOG	1e-78	CYT	125.673	Kinesin-like protein	1e-78	Cytoskeleton	Chromosome-associated kinesin KIF4	1e-170
lulogutSigP-23549	3294	jav02881.1 conserved plasma membrane protein partial nyssomyia neivai - signalP detected - 2 predicted membrane helices	KOG	0	SIG	121.52	Uncharacterized conserved protein	0	Function unknown	SUN domain-containing ossification factor	3e-71
lulogutSigP-40883	3294	jav02881.1 conserved plasma membrane protein partial nyssomyia neivai - signalP detected - 2 predicted membrane helices	KOG	0	SIG	121.71	Uncharacterized conserved protein	0	Function unknown	SUN domain-containing ossification factor	2e-71
lulogut44812	3291	Predicted 2-oxoglutarate dehydrogenase E1 subunit	KOG	0	CYT	123.041	2-oxoglutarate dehydrogenase, E1 subunit	0	Carbohydrate transport and metabolism	2-oxoglutarate dehydrogenase, mitochondrial	0
lulogut46830	3291	ATP-dependent RNA helicase	KOG	3e-09	CYT	125.094	ATP-dependent RNA helicase	3e-09	RNA processing and modification	Putative ATP-dependent RNA helicase SoYb	1e-45
lulogutSigP-2420	3288	Glycosylphosphatidylinositol anchor synthesis protein - signalP detected - 14 predicted membrane helices	KOG	1e-53	SIG	123.893	Glycosylphosphatidylinositol anchor synthesis protein	1e-53	Signal transduction mechanisms	GPI ethanolamine phosphate transferase 3	1e-123
lulogutSigP-55207	3288	mucin-2-like isoform X1 Stomoxys calcitrans - 148 OH-glycosylation sites - signalP detected	DIPTERA1017	0	SIG	109.133	Uncharacterized conserved protein	0	Function unknown	Mucin-1	1e-95
lulogut1030	3285	Ypt/Rab GTPase activating protein	KOG	2e-56	CYT	126.127	GTPase-activating protein VRP	2e-56	General function prediction only	TBC1 domain family member 9	1e-170
lulogut32702	3285	Ankyrin - probable fragment	KOG	5e-50	CYT	119.467	Ankyrin	5e-50	Cell wall/membrane/envelope biogenesis	Rabankyrin-5	0
lulogut20616	3282	uncharacterized protein LOC109413486	DIPTERA1017	0	CYT	121.892	Tax interaction protein TIP1	0	Cell wall/membrane/envelope biogenesis	General receptor for phosphoinositides 1-associated scaffold protein	2e-10
lulogut35898	3282	Endocytic adaptor protein intersectin	KOG	0	CYT	121.553	Endocytic adaptor protein intersectin	0	Signal transduction mechanisms, Intracellular trafficking, secretion, and vesicular transport	Intersectin-1	1e-177
lulogut44501	3282	Polyadenylation factor I complex subunit PFS2	KOG	0	CYT	121.317	Polyadenylation factor I complex, subunit PFS2	0	RNA processing and modification	pre-mRNA 3' end processing protein WDR33	0
lulogut48658	3282	NP_608614.1 fritz isoform A	DROSOPH	0	CYT	121.201	BTK-associated SH3-domain binding protein SAB	0	Signal transduction mechanisms	WD repeat-containing and planar cell polarity effector protein fritz	1e-166
lulogut13434	3279	DNA polymerase family B	PFAM	0	CYT	124.505	DNA polymerase delta, catalytic subunit	0	Replication, recombination and repair	DNA polymerase delta catalytic subunit	0
lulogut19236	3279	peptidase	PFAM	1e-14	CYT	122.442	E3 ubiquitin ligase interacting with arginine methyltransferase	1e-14	Posttranslational modification, protein turnover, chaperones	CCHC-type zinc finger protein CG3800	0.004
lulogut45634	3279	XP_021706223.1 bromodomain-containing protein 3 isoform X7	REFSEQ-INVERTEBRATE	0	CYT	117.739	Transcription initiation factor TFIID, subunit BDF1 and related bromodomain proteins	0	Transcription	Bromodomain-containing protein 4	1e-132
lulogut50131	3279	RNA polymerase II transcription elongation factor DSIF/SUPT5H/SPT5	KOG	0	CYT	122.304	RNA polymerase II transcription elongation factor DSIF/SUPT5H/SPT5	0	Transcription	Transcription elongation factor SPT5	0
lulogut21456	3276	transmembrane protease serine 9-like Dendroctonus ponderosae	REFSEQ-INVERTEBRATE	0	CYT	120.362	Trypsin	0	Amino acid transport and metabolism	Serine protease easter	1e-105
lulogut43178	3276	JAV04316.1 hypothetical protein Nyssomyia neivai	DIPTERA1017	0	CYT	122.574	Uncharacterized conserved protein	0	Function unknown	Protein PAT1 homolog 1	2e-38
lulogut19931	3273	JAB56237.1 histone-lysine n-methyltransferase ehmt2 partial Corethrella appendiculata - probable fragment	DIPTERA1017	0	CYT	123.415	Histone H3 (Lys9) methyltransferase SUV39H1/Clr4, required for transcriptional silencing	0	Chromatin structure and dynamics, Transcription	Histone-lysine N-methyltransferase EHMT1	1e-118
lulogut44289	3273	P-type ATPase - 8 predicted membrane helices	KOG	0	BL	122.871	P-type ATPase	0	Inorganic ion transport and metabolism	Manganese-transporting ATPase 13A1	0
lulogut45536	3273	Nuclear transport receptor RanBP16 (importin beta superfamily)	KOG	0	CYT	125.347	Nuclear transport receptor RanBP16 (importin beta superfamily)	0	Nuclear structure, Intracellular trafficking, secretion, and vesicular transport	Ran-binding protein 16	0
lulogut55915	3273	JAV13000.1 membrane glycoprotein lig-1 partial Nyssomyia neivai - signalP detected	DIPTERA1017	0	SIG	125.002	Membrane glycoprotein LIG-1	0	Signal transduction mechanisms	Leucine-rich repeats and immunoglobulin-like domains protein sma-10	3e-32
lulogut892	3273	Mismatch repair ATPase MSH4 (MutS family)	KOG	1e-56	CYT	123.07	Mismatch repair ATPase MSH6 (MutS family)	1e-56	Replication, recombination and repair	Probable DNA mismatch repair protein Msh6	0
lulogutSigP-16571	3273	Glycosyl hydrolase family 38 - alpha-mannosidase - signalP detected	KOG	0	SIG	125.594	Glycosyl hydrolase, family 38 - alpha-mannosidase	0	Carbohydrate transport and metabolism	Lysosomal alpha-mannosidase	0
lulogutSigP-52639	3273	Vitronectin receptor alpha subunit - signalP detected	KOG	0	SIG	122.93	Vitronectin receptor, alpha subunit	0	Extracellular structures	Integrin alpha-PS3	0
lulogutSigP-48216	3270	JAV12999.1 membrane glycoprotein lig-1 Nyssomyia neivai - signalP detected	DIPTERA1017	0	SIG	124.997	Membrane glycoprotein LIG-1	0	Signal transduction mechanisms	Leucine-rich repeats and immunoglobulin-like domains protein sma-10	3e-32
lulogut17461	3267	Acyl-CoA synthetase - 2 predicted membrane helices	KOG	0	CYT	121.689	Acyl-CoA synthetase	0	Lipid transport and metabolism	Probable 4-coumarate--CoA ligase 3	8e-55
lulogut40622	3267	JAV03914.1 hypothetical protein partial Nyssomyia neivai	DIPTERA1017	0	CYT	120.51	Uncharacterized conserved protein	0	Function unknown	Protein FAM214B	6e-40
lulogut54653	3267	JAV27899.1 dynein assembly factor 5 axonemal Culex tarsalis	DIPTERA1017	0	CYT	122.274	Mitochondrial F1F0-ATP synthase, subunit f	0	Energy production and conversion	Dynein assembly factor 5, axonemal	1e-126
lulogutSigP-56146	3267	ABC transporter C family member 3 - 9 predicted membrane helices	SWISSP	0	BL	121.676	Multidrug resistance-associated protein/mitoxantrone resistance protein, ABC superfamily	0	Secondary metabolites biosynthesis, transport and catabolism	Probable multidrug resistance-associated protein lethal(2)03659	0
lulogut16948	3264	zonadhesin-like Plutella xylostella	REFSEQ-INVERTEBRATE	0	CYT	121.172	Uncharacterized conserved protein, contains laminin, cadherin and EGF domains	0	Signal transduction mechanisms	Zonadhesin	1e-54
lulogut41114	3264	RNA polymerase III transcription factor TFIIIC	KOG	2e-08	CYT	123.894	RNA polymerase III transcription factor TFIIIC	2e-08	Transcription	Tetratricopeptide repeat protein 21B	0
lulogut44733	3261	Germ-line stem cell division protein Hiwi/Piwi; negative developmental regulator	KOG	3e-53	CYT	120.559	Translation initiation factor 2C (eIF-2C) and related proteins	3e-53	Translation, ribosomal structure and biogenesis	Protein argonaute-2	1e-148
lulogut44864	3261	Calcium/calmodulin-dependent serine protein kinase/membrane-associated guanylate kinase	KOG	0	CYT	119.337	Calcium/calmodulin-dependent serine protein kinase/membrane-associated guanylate kinase	0	Signal transduction mechanisms	MAGUK p55 subfamily member 5	1e-153
lulogut46448	3261	ATP-citrate lyase	KOG	0	CYT	119.637	ATP-citrate lyase	0	Energy production and conversion	ATP-citrate synthase	0
lulogutSigP-39029	3261	Semaphorins	KOG	0	BL	121.29	Semaphorins	0	Signal transduction mechanisms	Semaphorin-5B	0
lulogut18133	3258	Protein predicted to be involved in spindle matrix formation - probable fragment	KOG	2e-65	CYT	121.771	Protein predicted to be involved in spindle matrix formation, contains DM13, DoH, and DOMON domains	2e-65	Cell cycle control, cell division, chromosome partitioning	Protein Skeletor, isoforms D/E	0
lulogut45857	3258	Karyopherin (importin) beta 3	KOG	0	CYT	122.616	Karyopherin (importin) beta 3	0	Nuclear structure, Intracellular trafficking, secretion, and vesicular transport	Importin-5	0
lulogut50130	3255	RNA polymerase II transcription elongation factor DSIF/SUPT5H/SPT5 - 10 OH-glycosylation sites	KOG	0	CYT	120.413	RNA polymerase II transcription elongation factor DSIF/SUPT5H/SPT5	0	Transcription	Transcription elongation factor SPT5	0
lulogut17818	3252	uncharacterized protein LOC109411935 isoform X1	DIPTERA1017	0	CYT	119.528	Predicted RNA-binding protein	0	General function prediction only	Neurofilament heavy polypeptide	6e-14
lulogut39165	3252	tyrosine-protein phosphatase 10D Stomoxys calcitrans - probable fragment	REFSEQ-INVERTEBRATE	0	CYT	123.702	Protein tyrosine phosphatase, contains fn3 domain	0	Signal transduction mechanisms	Tyrosine-protein phosphatase 10D	0
lulogut22360	3249	mRNA splicing factor ATP-dependent RNA helicase - probable fragment - 7 predicted membrane helices	KOG	0	CYT	122.703	DEAH-box RNA helicase	0	RNA processing and modification	Probable ATP-dependent RNA helicase DHX35	1e-145
lulogut43305	3249	GTPase Rab5/YPT51	KOG	2e-70	CYT	121.921	GTPase Rab5/YPT51 and related small G protein superfamily GTPases	2e-70	Intracellular trafficking, secretion, and vesicular transport	Ras-related protein Rab-5B	4e-60
lulogut43306	3249	GTPase Rab5/YPT51	KOG	2e-70	CYT	122.005	GTPase Rab5/YPT51 and related small G protein superfamily GTPases	2e-70	Intracellular trafficking, secretion, and vesicular transport	Ras-related protein Rab-5B	4e-60
lulogut46443	3249	JAV12427.1 mitochondrial inner membrane Nyssomyia neivai	DIPTERA1017	0	CYT	117.779	Protein tyrosine phosphatase SHP1/Cofactor for p97 ATPase-mediated vesicle membrane fusion	0	Nuclear structure	Cold shock domain-containing protein E1	1e-175
lulogut56035	3249	Alg9-like mannosyltransferase family - 9 predicted membrane helices	PFAM	0	CYT	123.058	Mannosyltransferase	0	Cell wall/membrane/envelope biogenesis, Intracellular trafficking, secretion, and vesicular transport	Alpha-1,2-mannosyltransferase ALG9	1e-127
lulogut18151	3246	Histone deacetylase complex catalytic component HDA1	KOG	0	CYT	121.292	Histone deacetylase complex, catalytic component HDA1	0	Chromatin structure and dynamics	Histone deacetylase 6	0
lulogut22694	3246	Phosphoinositide-specific phospholipase C	KOG	0	CYT	124.652	Phospholipase C	0	Lipid transport and metabolism	1-phosphatidylinositol 4,5-bisphosphate phosphodiesterase	0
lulogut44271	3246	Global transcriptional regulator cell division control protein	KOG	0	CYT	122.977	Global transcriptional regulator, cell division control protein	0	Amino acid transport and metabolism	FACT complex subunit spt16	0
lulogutSigP-23158	3246	jav02830.1 serine-type protease inhibitor nyssomyia neivai - signalP detected - Conserved membrane protein JAV02830.1 - 3 predicted membrane helices	DIPTERA1017	0	SIG	119.095	Meltrins, fertilins and related Zn-dependent metalloproteinases of the ADAMs family	0	Posttranslational modification, protein turnover, chaperones	Dyslexia-associated protein KIAA0319-like protein	1e-151
lulogutSigP-25779	3246	hypothetical secreted protein precursor	DIPTERA1017	1000	SIG	122.923	Ypt/Rab-specific GTPase-activating protein GYP6	1000	Intracellular trafficking, secretion, and vesicular transport	Huntingtin	3e-52
lulogutSigP-41646	3246	mucin-5AC - 2 predicted membrane helices	REFSEQ-INVERTEBRATE	0	SIG	118.422	Protein tyrosine phosphatase	0	Signal transduction mechanisms	Tyrosine-protein phosphatase non-receptor type 9	6e-37
lulogutSigP-44167	3246	JAV31456.1 neural cell adhesion molecule l1 Culex tarsalis - signalP detected	DIPTERA1017	0	SIG	120.203	Neural cell adhesion molecule L1	0	Signal transduction mechanisms	Hemicentin-1	4e-28
lulogut17524	3243	bZIP transcription factor NRF1 - probable fragment	KOG	5e-55	CYT	117.173	bZIP transcription factor NRF1	5e-55	Transcription	Segmentation protein cap'n'collar	1e-178
lulogut18962	3243	Unknown product			CYT	121.648	Low-density lipoprotein receptors containing Ca2+-binding EGF-like domains		Signal transduction mechanisms	Low-density lipoprotein receptor-related protein 1	4e-05
lulogut46221	3243	SARM protein (with sterile alpha and armadillo motifs) - 15 OH-glycosylation sites - 15 NetOglyc sites	KOG	0	CYT	119.785	SARM protein (with sterile alpha and armadillo motifs)	0	Extracellular structures	Sterile alpha and TIR motif-containing protein 1	0
lulogut48784	3243	ETN66992.1 lipase	DIPTERA1017	0	SIG	116.314	Kynurenine formamidase	0	Amino acid transport and metabolism	Pancreatic lipase-related protein 2	3e-35
lulogutSigP-33318	3243	Glutamate-gated metabotropic ion channel receptor subunit GRM2 - signalP detected - 7 predicted membrane helices	KOG	0	SIG	121.633	Glutamate-gated metabotropic ion channel receptor subunit GRM2 and related subunits, G-protein coupled receptor superfamily	0	Inorganic ion transport and metabolism, Signal transduction mechanisms	Metabotropic glutamate receptor 4	0
lulogut12976	3240	Mab-21-like cell fate specification - probable fragment	KOG	2e-30	CYT	124.572	Mab-21-like cell fate specification proteins	2e-30	Signal transduction mechanisms	Putative nucleotidyltransferase MAB21L1	8e-08
lulogut38585	3240	Amidases - 4 predicted membrane helices	KOG	0	CYT	119.642	Amidases	0	Translation, ribosomal structure and biogenesis, Lipid transport and metabolism, Signal transduction mechanisms	Fatty-acid amide hydrolase 2	1e-85
lulogut44749	3240	jav10731.1 pdz domain-containing protein nyssomyia neivai - 16 OH-glycosylation sites - 16 NetOglyc sites	DIPTERA1017	0	CYT	116.756	WW domain-containing protein	0	General function prediction only	Pro-interleukin-16	5e-30
lulogut45082	3240	JAV09396.1 e3 ubiquitin-protein ligase mind-bomb Nyssomyia neivai	DIPTERA1017	0	CYT	116.482	Uncharacterized conserved protein, contains ZZ-type Zn-finger	0	General function prediction only	E3 ubiquitin-protein ligase mind-bomb	0
lulogut18698	3237	G protein-coupled receptors - probable fragment - 7 predicted membrane helices	KOG	2e-59	CYT	123.908	G protein-coupled receptors	2e-59	Signal transduction mechanisms	Adhesion G-protein coupled receptor G2	1e-34
lulogut44813	3237	Predicted 2-oxoglutarate dehydrogenase E1 subunit	KOG	0	CYT	120.957	2-oxoglutarate dehydrogenase, E1 subunit	0	Carbohydrate transport and metabolism	2-oxoglutarate dehydrogenase, mitochondrial	0
lulogut17955	3234	Ca2+-dependent activator protein - 19 OH-glycosylation sites - 19 NetOglyc sites	KOG	0	CYT	121.223	Ca2+-dependent activator protein	0	Signal transduction mechanisms	Calcium-dependent secretion activator	0
lulogut19815	3234	NP_651243.1 nuclear polyadenosine RNA-binding 2	DROSOPH	0	CYT	118.835	Nuclear polyadenylated RNA binding protein	0	RNA processing and modification	Zinc finger CCCH domain-containing protein 14	4e-45
lulogut21549	3234	Middle or third domain of peptidase_M16	PFAM	4e-68	CYT	125.166	N-arginine dibasic convertase NRD1 and related Zn2+-dependent endopeptidases, insulinase superfamily	4e-68	Posttranslational modification, protein turnover, chaperones	Nardilysin	0
lulogut15504	3231	Sodium/hydrogen exchanger family - 13 predicted membrane helices	PFAM	1e-79	CYT	120.185	Sodium/hydrogen exchanger protein	1e-79	Inorganic ion transport and metabolism	Sodium/hydrogen exchanger 5	1e-166
lulogut21379	3231	Transcription factor TMF TATA element modulatory factor	KOG	8e-87	CYT	119.965	Transcription factor TMF, TATA element modulatory factor	8e-87	Transcription	TATA element modulatory factor	1e-106
lulogut45459	3231	C2H2-type Zn-finger protein - probable fragment - 17 OH-glycosylation sites	KOG	3e-18	CYT	122.703	C2H2-type Zn-finger protein	3e-18	Transcription	Zinc finger protein 845	9e-62
lulogut21453	3228	uncharacterized conserved protein - 47 OH-glycosylation sites - 47 NetOglyc sites	KOG	0	CYT	120.009	Uncharacterized conserved protein	0	Function unknown	CWF19-like protein 1 homolog	1e-154
lulogut37473	3228	JAB59654.1 e3 ubiquitin-protein ligase smurf1 Corethrella appendiculata - 12 OH-glycosylation sites - 12 NetOglyc sites	DIPTERA1017	0	CYT	118.519	Ubiquitin protein ligase RSP5/NEDD4	0	Posttranslational modification, protein turnover, chaperones	E3 ubiquitin-protein ligase Smurf1	0
lulogutSigP-15506	3228	JAV13170.1 cuticle protein 6 Nyssomyia neivai - 24 OH-glycosylation sites - signalP detected	DIPTERA1017	0	SIG	117.997	PHD finger protein AF10	0	General function prediction only	Sialidase	2e-21
lulogutSigP-41649	3225	Positive cofactor 2 (PC2) subunit of a multiprotein coactivator of RNA polymerase II - 11 OH-glycosylation sites - signalP detected	KOG	8e-07	SIG	117.695	Positive cofactor 2 (PC2), subunit of a multiprotein coactivator of RNA polymerase II	8e-07	Transcription	Nucleosome-remodeling factor subunit NURF301	0
lulogut17118	3222	mRNA export factor TAP/MEX67 - probable fragment	KOG	5e-39	CYT	124.039	mRNA export factor TAP/MEX67	5e-39	RNA processing and modification	Nuclear RNA export factor 2	3e-58
lulogut44420	3222	Actin-binding protein Coronin contains WD40 repeats	KOG	1e-78	CYT	118.691	Tumor-specific antigen (contains WD repeats)	1e-78	Cytoskeleton	Coronin-7	1e-117
lulogutSigP-24373	3222	JAV07828.1 serine/threonine-protein phosphatase 1 regulatory subunit 10-like isoform x1 Nyssomyia neivai - 10 OH-glycosylation sites	DIPTERA1017	0	CYT	118.27	Transcription regulator XNP/ATRX, DEAD-box superfamily	0	Transcription	Serine/threonine-protein phosphatase 1 regulatory subunit 10	2e-30
lulogut22562	3219	jai38745.1 mkl/myocardin-like protein 2 partial bactrocera latifrons - 20 OH-glycosylation sites - 20 NetOglyc sites			CYT	116.66	Chitinase		Cell wall/membrane/envelope biogenesis	MKL/myocardin-like protein 2	1e-51
lulogut36844	3219	Rhomboid family - 23 OH-glycosylation sites - 23 NetOglyc sites - 7 predicted membrane helices	KOG	0	CYT	116.164	Rhomboid family proteins	0	Signal transduction mechanisms	Inactive rhomboid protein 1	0
lulogut56265	3219	probable serine/threonine-protein kinase ndrD	REFSEQ-INVERTEBRATE	0	CYT	119.967	MOT2 transcription factor	0	Transcription	CCR4-NOT transcription complex subunit 4	1e-108
lulogut44058	3216	JAV06794.1 hybrid signal transduction histidine kinase m Nyssomyia neivai - probable fragment - 7 predicted membrane helices	DIPTERA1017	0	CYT	119.233	Choline transporter-like protein	0	Lipid transport and metabolism	Mediator of DNA damage checkpoint protein 1	8e-05
lulogut18353	3213	XP_001841836.1 DNA repair protein RAD16 Culex quinquefasciatus	REFSEQ-INVERTEBRATE	0	CYT	123.263	DEAD box-containing helicase-like transcription factor/DNA repair protein	0	Replication, recombination and repair	E3 ubiquitin-protein ligase SHPRH	2e-95
lulogut20157	3210	Adenylate/guanylate cyclase - 12 predicted membrane helices	KOG	0	CYT	120.868	Adenylate/guanylate cyclase	0	Energy production and conversion	Adenylate cyclase type 3	0
lulogut38025	3210	Amino acid transporters - 14 predicted membrane helices	KOG	0	CYT	117.316	Amino acid transporters	0	Amino acid transport and metabolism	High affinity cationic amino acid transporter 1	1e-146
lulogut44211	3210	DNA helicase	KOG	3e-53	CYT	121.505	RNA helicase	3e-53	RNA processing and modification	Putative helicase MOV-10	3e-95
lulogut54444	3210	CCAAT displacement protein - probable fragment - 13 OH-glycosylation sites - 13 NetOglyc sites	KOG	1e-27	CYT	117.743	CCAAT displacement protein and related homeoproteins	1e-27	Transcription	Homeobox protein cut	0
lulogut56467	3210	Negative regulator of COPII vesicle formation - probable fragment - 9 predicted membrane helices	KOG	3e-58	CYT	120.596	Negative regulator of COPII vesicle formation	3e-58	Intracellular trafficking, secretion, and vesicular transport	GPI inositol-deacylase	1e-145
lulogut17230	3207	Rho guanine nucleotide exchange factor CDEP - probable fragment	KOG	1e-60	CYT	118.806	FERM domain protein EHM2	1e-60	General function prediction only	Band 4.1-like protein 4A	1e-115
lulogut44802	3207	JAV09408.1 ubiquitin carboxyl-terminal hydrolase 33 partial Nyssomyia neivai	DIPTERA1017	0	CYT	119.664	Ubiquitin C-terminal hydrolase	0	Posttranslational modification, protein turnover, chaperones	Ubiquitin carboxyl-terminal hydrolase 20	0
lulogutSigP-56241	3207	Puromycin-sensitive aminopeptidase - signalP detected	KOG	0	SIG	121.987	Puromycin-sensitive aminopeptidase and related aminopeptidases	0	Amino acid transport and metabolism, Posttranslational modification, protein turnover, chaperones	Glutamyl aminopeptidase	1e-169
lulogut18792	3204	XP_001864182.1 conserved hypothetical protein Culex quinquefasciatus	DIPTERA1017	3e-74	CYT	122.495	Myosin class II heavy chain	3e-74	Cytoskeleton	Meiosis-specific nuclear structural protein 1	0.062
lulogut19662	3204	JAV11944.1 nadp transhydrogenase mitochondrial Nyssomyia neivai - 13 predicted membrane helices	DIPTERA1017	0	CYT	112.328	Sorbitol dehydrogenase	0	Secondary metabolites biosynthesis, transport and catabolism	NAD(P) transhydrogenase, mitochondrial	0
lulogut49315	3204	JAV13124.1 toll-like receptor 13 Nyssomyia neivai - probable fragment - signalP detected	DIPTERA1017	0	SIG	122.721	Membrane glycoprotein LIG-1	0	Signal transduction mechanisms	Toll-like receptor 3	2e-25
lulogut44750	3201	jav10731.1 pdz domain-containing protein nyssomyia neivai - 16 OH-glycosylation sites - 16 NetOglyc sites	DIPTERA1017	0	CYT	115.403	WW domain-containing protein	0	General function prediction only	Pro-interleukin-16	5e-30
lulogut44905	3201	Karyopherin (importin) beta 3	KOG	0	CYT	119.48	Karyopherin (importin) beta 3	0	Nuclear structure, Intracellular trafficking, secretion, and vesicular transport	Importin-4	1e-148
lulogut19786	3198	Receptor mediating netrin-dependent axon guidance - probable fragment	KOG	2e-66	CYT	116.233	Axon guidance receptor Dscam	2e-66	Signal transduction mechanisms	Roundabout homolog 2	0
lulogut44994	3198	XP_022215196.1 phosphofurin acidic cluster sorting protein 2 isoform X1	REFSEQ-INVERTEBRATE	0	CYT	118.579	PACS-1 cytosolic sorting protein	0	Intracellular trafficking, secretion, and vesicular transport	Phosphofurin acidic cluster sorting protein 1	5e-86
lulogut45772	3198	JAV07776.1 serine/threonine-protein kinase Nyssomyia neivai - 15 OH-glycosylation sites - 15 NetOglyc sites	DIPTERA1017	0	CYT	112.634	Transcription factor NF-X1, contains NFX-type Zn2+-binding and R3H domains	0	Transcription	Serine-rich adhesin for platelets	2e-23
lulogut50265	3198	Enoyl-CoA isomerase - 10 predicted membrane helices	KOG	2e-62	CYT	116.551	Enoyl-CoA isomerase	2e-62	Lipid transport and metabolism	Enoyl-CoA hydratase domain-containing protein 3, mitochondrial	6e-47
lulogutSigP-56806	3198	cdc4 - 16 OH-glycosylation sites - 16 NetOglyc sites	KOG	0	CYT	116.302	Cdc4 and related F-box and WD-40 proteins	0	General function prediction only	F-box/WD repeat-containing protein 7	0
lulogut44768	3195	partial cds - probable fragment	VIRAL	0	CYT	124.261	Phosphatidylinositol 3-kinase catalytic subunit (p110)	0	Signal transduction mechanisms	Phosphatidylinositol 4,5-bisphosphate 3-kinase catalytic subunit beta isoform	0
lulogut20073	3192	Predicted diacylglycerol kinase - probable fragment	KOG	8e-64	CYT	119.429	Diacylglycerol kinase	8e-64	Lipid transport and metabolism, Signal transduction mechanisms	Diacylglycerol kinase theta	1e-167
lulogut20997	3192	F-box protein JEMMA - probable fragment	KOG	0	CYT	118.988	F-box protein JEMMA and related proteins with JmjC, PHD, F-box and LRR domains	0	Chromatin structure and dynamics	JmjC domain-containing histone demethylation protein 1	0
lulogut33131	3192	JAV13704.1 arylsulfatase b Nyssomyia neivai - signalP detected	DIPTERA1017	0	SIG	120.907	Sulfatase	0	General function prediction only	Arylsulfatase B	4e-85
lulogut47325	3192	Protein tyrosine phosphatase PTPMEG contains FERM domain	KOG	0	CYT	119.069	Protein tyrosine phosphatase PTPMEG, contains FERM domain	0	Signal transduction mechanisms	Tyrosine-protein phosphatase non-receptor type 14	3e-82
lulogut13175	3189	cGMP-dependent protein kinase isozyme 1-like	REFSEQ-INVERTEBRATE	0	CYT	119.676	cGMP-dependent protein kinase	0	Signal transduction mechanisms	cGMP-dependent protein kinase, isozyme 1	0
lulogut55370	3186	XP_021704668.1 serine/threonine-protein kinase MARK2 isoform X16	REFSEQ-INVERTEBRATE	0	CYT	116.844	Serine/threonine protein kinase	0	General function prediction only	Serine/threonine-protein kinase MARK1	0
lulogut45828	3183	Transcriptional repressor SALM - 18 OH-glycosylation sites - 18 NetOglyc sites	KOG	7e-78	CYT	115.167	Transcriptional repressor SALM	7e-78	Transcription	Homeotic protein spalt-major	0
lulogut17672	3180	Xanthine dehydrogenase - probable fragment	KOG	0	CYT	117.714	Xanthine dehydrogenase	0	Nucleotide transport and metabolism	Putative aldehyde oxidase-like protein	1e-88
lulogut45048	3180	XP_001662694.2 tyrosine-protein kinase hopscotch	REFSEQ-INVERTEBRATE	0	CYT	122.33	Tyrosine kinases	0	Signal transduction mechanisms	Tyrosine-protein kinase hopscotch	1e-138
lulogut51394	3180	Amino acid transporters - 11 predicted membrane helices	KOG	0	CYT	116.383	K+/Cl- cotransporter KCC1 and related transporters	0	Inorganic ion transport and metabolism	Solute carrier family 12 member 6	0
lulogutSigP-13516	3180	Cofactor required for Sp1 transcriptional activation subunit 3 - probable fragment - signalP detected	KOG	0	SIG	121.591	Cofactor required for Sp1 transcriptional activation, subunit 3	0	Transcription	Mediator of RNA polymerase II transcription subunit 23	0
lulogut22017	3177	Vesicle coat complex COPI alpha subunit - probable fragment - 12 OH-glycosylation sites - 12 NetOglyc sites	KOG	1e-90	CYT	117.903	Vesicle coat complex COPI, beta' subunit	1e-90	Intracellular trafficking, secretion, and vesicular transport	Coatomer subunit beta'	0
lulogut33235	3177	39S ribosomal protein L44 mitochondrial isoform X2	REFSEQ-INVERTEBRATE	2e-94	CYT	120.638	Ribonuclease III domain proteins	2e-94	Translation, ribosomal structure and biogenesis	39S ribosomal protein L44, mitochondrial	1e-50
lulogut46757	3177	JAV04053.1 unknown conserved protein partial Nyssomyia neivai	DIPTERA1017	0	CYT	119.488	Putative guanine nucleotide exchange factor	0	General function prediction only	Pleckstrin homology domain-containing family G member 1	2e-62
lulogut49003	3177	Uncharacterized conserved protein	KOG	0	CYT	121.5	Uncharacterized conserved protein	0	Function unknown	Integrator complex subunit 3 homolog	0
lulogut56171	3177	Predicted DNA-binding protein - 10 OH-glycosylation sites	KOG	0	CYT	117.799	Predicted DNA-binding protein	0	Transcription	Sterol regulatory element-binding protein 1	1e-128
lulogut13957	3174	JAV06030.1 h/aca small nucleolar rnp component gar1 Nyssomyia neivai - 17 OH-glycosylation sites - 17 NetOglyc sites	DIPTERA1017	0	CYT	110.383	H/ACA small nucleolar RNP component GAR1	0	Translation, ribosomal structure and biogenesis	Protein lingerer	0
lulogut45603	3174	Kinesin-like protein	KOG	1e-93	CYT	119.879	Kinesin (SMY1 subfamily)	1e-93	Cytoskeleton	Kinesin heavy chain	0
lulogut45884	3174	RhoA GTPase effector DIA/Diaphanous	KOG	1e-63	CYT	121.196	Rac1 GTPase effector FRL	1e-63	Signal transduction mechanisms, Cytoskeleton	Formin-like protein CG32138	0
lulogut43483	3171	Myosin class II heavy chain - probable fragment	KOG	0	CYT	122.484	Myosin class II heavy chain	0	Cytoskeleton	Paramyosin, long form	0
lulogut45049	3171	tyrosine-protein kinase hopscotch Musca domestica	REFSEQ-INVERTEBRATE	0	CYT	122.107	Tyrosine kinases	0	Signal transduction mechanisms	Tyrosine-protein kinase hopscotch	1e-132
lulogut45372	3171	XP_021706763.1 mucin-5AC isoform X1	DIPTERA1017	0	CYT	115.479	Neurexin III-alpha	0	Signal transduction mechanisms	Mucin-5AC	3e-23
lulogut56266	3171	CCR4-NOT transcription complex subunit 4	SWISSP	0	CYT	118.144	MOT2 transcription factor	0	Transcription	CCR4-NOT transcription complex subunit 4	1e-107
lulogut45552	3168	XP_021702620.1 protein tiptop	DIPTERA1017	0	CYT	112.011	C2H2-type Zn-finger protein	0	General function prediction only	Protein tiptop	0
lulogut50038	3168	JAV03818.1 unknown conserved protein partial Nyssomyia neivai	DIPTERA1017	0	CYT	118.404	C2H2 Zn-finger protein	0	General function prediction only	Serrate RNA effector molecule homolog	0
lulogut55933	3168	Multidrug resistance-associated protein/mitoxantrone resistance protein ABC superfamily - 10 predicted membrane helices	KOG	0	CYT	120.364	Multidrug resistance-associated protein/mitoxantrone resistance protein, ABC superfamily	0	Secondary metabolites biosynthesis, transport and catabolism	Probable multidrug resistance-associated protein lethal(2)03659	0
lulogut19588	3165	Transcriptional repressor SALM - probable fragment	KOG	3e-19	CYT	117.162	Transcriptional repressor SALM	3e-19	Transcription	Zinc finger protein 850	4e-41
lulogut21679	3165	Nuclear transport receptor RANBP7/RANBP8 (importin beta superfamily)	KOG	0	CYT	120.91	Nuclear transport receptor RANBP7/RANBP8 (importin beta superfamily)	0	Nuclear structure, Intracellular trafficking, secretion, and vesicular transport	Importin-7	0
lulogut38059	3165	JAV07727.1 rho-associated coiled-coil Nyssomyia neivai	DIPTERA1017	0	CYT	118.943	Myosin class II heavy chain	0	Cytoskeleton	Hamartin	2e-79
lulogut45274	3165	JAV09625.1 ubiquitin specific protease 7 Nyssomyia neivai	DIPTERA1017	0	CYT	122.201	Ubiquitin carboxyl-terminal hydrolase	0	Posttranslational modification, protein turnover, chaperones	Ubiquitin carboxyl-terminal hydrolase 7	0
lulogut50039	3165	JAV03818.1 unknown conserved protein partial Nyssomyia neivai	DIPTERA1017	0	CYT	118.34	C2H2 Zn-finger protein	0	General function prediction only	Serrate RNA effector molecule homolog	0
lulogut16223	3159	XP_021701658.1 facilitated trehalose transporter Tret1-2 homolog - 24 predicted membrane helices	REFSEQ-INVERTEBRATE	0	CYT	118.132	Predicted transporter (major facilitator superfamily)	0	General function prediction only	Facilitated trehalose transporter Tret1	8e-45
lulogut46680	3159	Nuclear transport receptor CRM1/MSN5 (importin beta superfamily)	KOG	0	CYT	120.908	Nuclear transport receptor CRM1/MSN5 (importin beta superfamily)	0	Nuclear structure, Intracellular trafficking, secretion, and vesicular transport	Exportin-1	0
lulogut56170	3159	Predicted DNA-binding protein - 10 OH-glycosylation sites	KOG	0	CYT	117.145	Predicted DNA-binding protein	0	Transcription	Sterol regulatory element-binding protein 1	1e-129
lulogutSigP-25009	3159	Alcohol dehydrogenase class III - signalP detected	KOG	0	SIG	115.719	Alcohol dehydrogenase, class III	0	Secondary metabolites biosynthesis, transport and catabolism	Alcohol dehydrogenase class-3	1e-171
lulogut35787	3156	JAV09674.1 ubiquitin protein ligase Nyssomyia neivai	DIPTERA1017	0	CYT	121.527	E3 ubiquitin protein ligase	0	Posttranslational modification, protein turnover, chaperones	Ubiquitin-protein ligase E3C	0
lulogut44801	3156	JAV09408.1 ubiquitin carboxyl-terminal hydrolase 33 partial Nyssomyia neivai	DIPTERA1017	0	CYT	117.726	Ubiquitin C-terminal hydrolase	0	Posttranslational modification, protein turnover, chaperones	Ubiquitin carboxyl-terminal hydrolase 20	0
lulogut44575	3153	JAV09575.1 e3 ubiquitin-protein ligase trim37 Nyssomyia neivai	DIPTERA1017	0	CYT	116.419	Predicted E3 ubiquitin ligase	0	Posttranslational modification, protein turnover, chaperones	E3 ubiquitin-protein ligase TRIM37	1e-168
lulogut45885	3153	RhoA GTPase effector DIA/Diaphanous	KOG	1e-64	CYT	120.232	Rac1 GTPase effector FRL	1e-64	Signal transduction mechanisms, Cytoskeleton	Formin-like protein CG32138	0
lulogut1070	3150	Beta-dystrobrevin	KOG	0	CYT	114.977	Beta-dystrobrevin	0	Cytoskeleton	Dystrobrevin beta	1e-149
lulogut33723	3150	JAV09657.1 ubiquitin-activating enzyme e1 Nyssomyia neivai	DIPTERA1017	0	CYT	117.187	Ubiquitin activating enzyme UBA1	0	Posttranslational modification, protein turnover, chaperones	Ubiquitin-like modifier-activating enzyme 1	0
lulogut38704	3150	Acyl-CoA synthetase	KOG	0	CYT	115.779	Acyl-CoA synthetase	0	Lipid transport and metabolism	Luciferin 4-monooxygenase	2e-51
lulogut40079	3150	JAV09669.1 hect e3 ubiquitin ligase Nyssomyia neivai	DIPTERA1017	0	CYT	118.222	E3 ubiquitin protein ligase	0	Posttranslational modification, protein turnover, chaperones	Probable E3 ubiquitin-protein ligase HERC4	0
lulogut44086	3150	JAV09611.1 ubiquitin-like protein regulator of apoptosis partial Nyssomyia neivai - 24 OH-glycosylation sites - 24 NetOglyc sites	DIPTERA1017	0	CYT	115.934	Ubiquitin-like protein, regulator of apoptosis	0	Posttranslational modification, protein turnover, chaperones	Large proline-rich protein bag6-A	2e-28
lulogut45829	3150	Transcriptional repressor SALM - probable fragment - 18 OH-glycosylation sites - 18 NetOglyc sites	KOG	5e-78	CYT	113.924	Transcriptional repressor SALM	5e-78	Transcription	Homeotic protein spalt-major	0
lulogut46461	3150	TPR repeat-containing protein - probable fragment	KOG	9e-12	CYT	119.891	TPR repeat-containing protein	9e-12	General function prediction only	Tetratricopeptide repeat protein 14 homolog	1e-114
lulogut38705	3147	Acyl-CoA synthetase	KOG	0	CYT	116.065	Acyl-CoA synthetase	0	Lipid transport and metabolism	Luciferin 4-monooxygenase	2e-51
lulogut40246	3147	JAV05861.1 methyl-cpg binding transcription regulator Nyssomyia neivai	DIPTERA1017	0	CYT	119.234	PHD Zn-finger proteins	0	General function prediction only	PHD finger protein 20-like protein 1	6e-28
lulogut45003	3147	valine--tRNA ligase Zeugodacus cucurbitae	REFSEQ-INVERTEBRATE	0	CYT	119.595	Valyl-tRNA synthetase	0	Translation, ribosomal structure and biogenesis	Valine--tRNA ligase	0
lulogut17105	3144	Cyclophilin type peptidyl-prolyl cis-trans isomerase	KOG	1e-58	CYT	122.256	Cyclophilin type, U box-containing peptidyl-prolyl cis-trans isomerase	1e-58	Posttranslational modification, protein turnover, chaperones	Peptidyl-prolyl cis-trans isomerase-like 2	1e-174
lulogut21333	3144	Conserved plasma membrane protein - 2 predicted membrane helices	KOG	0	CYT	116.812	Uncharacterized conserved protein TEX2, contains PH domain	0	General function prediction only	Testis-expressed protein 2	1e-65
lulogut22925	3144	Dihydropyrimidine dehydrogenase	KOG	0	CYT	112.862	Dihydropyrimidine dehydrogenase	0	Nucleotide transport and metabolism	Dihydropyrimidine dehydrogenase	0
lulogut45296	3144	JAV03962.1 unknown conserved protein partial Nyssomyia neivai	DIPTERA1017	0	CYT	114.645	Uncharacterized conserved protein	0	Function unknown	MOG interacting and ectopic P-granules protein 1	2e-44
lulogut49781	3144	Xanthine dehydrogenase	KOG	0	CYT	116.271	Xanthine dehydrogenase	0	Nucleotide transport and metabolism	Xanthine dehydrogenase	1e-106
lulogut18664	3138	K+-dependent Ca2+/Na+ exchanger NCKX1 - 25 OH-glycosylation sites - 25 NetOglyc sites - 18 predicted membrane helices	KOG	9e-90	CYT	117.869	K+-dependent Ca2+/Na+ exchanger NCKX1 and related proteins	9e-90	Inorganic ion transport and metabolism, Signal transduction mechanisms	Sodium/potassium/calcium exchanger 4	8e-79
lulogut22134	3138	JAV07881.1 fibroblast growth factor receptor substrate 2 Nyssomyia neivai	DIPTERA1017	0	CYT	116.476	Docking protein 1 (p62dok)	0	Signal transduction mechanisms	Docking protein 3	1e-15
lulogut22940	3138	probable glutamine--tRNA ligase Bactrocera dorsalis	REFSEQ-INVERTEBRATE	0	CYT	117.77	Glutaminyl-tRNA synthetase	0	Translation, ribosomal structure and biogenesis	Probable glutamine--tRNA ligase	0
lulogut40266	3138	JAV04092.1 hypothetical protein Nyssomyia neivai	DIPTERA1017	0	CYT	115.595	Myosin class I heavy chain	0	Cytoskeleton	Serine/arginine repetitive matrix protein 2	3e-08
lulogut45557	3138	Multicopper oxidases - probable fragment - 35 OH-glycosylation sites - signalP detected	KOG	1e-63	SIG	118.627	Multicopper oxidases	1e-63	Secondary metabolites biosynthesis, transport and catabolism	Laccase-1	9e-27
lulogut20580	3135	Unknown product			CYT	119.872	Predicted RNA-binding protein		General function prediction only	Muscle M-line assembly protein unc-89	2e-10
lulogut22278	3135	JAV04438.1 ww domain-binding protein 11 Nyssomyia neivai	DIPTERA1017	0	CYT	116.006	Uncharacterized conserved low complexity protein	0	Function unknown	WW domain-binding protein 11	1e-88
lulogut22551	3135	C2H2-type Zn-finger protein - probable fragment	KOG	8e-21	CYT	117.926	C2H2-type Zn-finger protein	8e-21	Transcription	Zinc finger protein 420	2e-68
lulogut35786	3135	JAV09674.1 ubiquitin protein ligase Nyssomyia neivai	DIPTERA1017	0	CYT	120.729	E3 ubiquitin protein ligase	0	Posttranslational modification, protein turnover, chaperones	Ubiquitin-protein ligase E3C	1e-180
lulogut53933	3135	Exocyst complex subunit SEC15 - probable fragment	KOG	8e-34	CYT	120.268	Exocyst complex, subunit SEC15	8e-34	Intracellular trafficking, secretion, and vesicular transport	Exocyst complex component 6	0
lulogut54466	3135	protein MTO1 homolog mitochondrial	DIPTERA1017	0	CYT	116.989	NAD/FAD-utilizing protein possibly involved in translation	0	Translation, ribosomal structure and biogenesis	Protein MTO1 homolog, mitochondrial	0
lulogut22157	3132	jav04014.1 unknown conserved protein nyssomyia neivai - 11 OH-glycosylation sites - 11 NetOglyc sites	DIPTERA1017	0	CYT	118.235	Zn finger proteins	0	General function prediction only	Zinc finger protein 800	6e-18
lulogut24022	3132	CDK5 activator-binding protein	KOG	0	CYT	117.462	CDK5 activator-binding protein	0	Signal transduction mechanisms	CDK5RAP3-like protein	1e-131
lulogut39009	3132	JAV02654.1 hypothetical protein Nyssomyia neivai	DIPTERA1017	0	CYT	114.758	Dosage compensation complex, subunit MLE	0	Transcription	Constitutive coactivator of PPAR-gamma-like protein 1	2e-67
lulogut45198	3132	XP_021701024.1 very long-chain specific acyl-CoA dehydrogenase	REFSEQ-INVERTEBRATE	0	CYT	115.956	Very-long-chain acyl-CoA dehydrogenase	0	Lipid transport and metabolism	Very long-chain specific acyl-CoA dehydrogenase, mitochondrial	0
lulogut56569	3132	Scaffold/matrix specific factor hnRNP-U/SAF-A contains SPRY domain - probable fragment	KOG	2e-24	CYT	116.908	Scaffold/matrix specific factor hnRNP-U/SAF-A, contains SPRY domain	2e-24	RNA processing and modification	Heterogeneous nuclear ribonucleoprotein U	8e-50
lulogut18841	3129	JAV02731.1 unknown conserved protein partial Nyssomyia neivai	DIPTERA1017	0	CYT	115.138	Ras1 guanine nucleotide exchange factor	0	Signal transduction mechanisms	Guanine nucleotide-releasing factor 2	1e-159
lulogut39225	3129	jav02932.1 conserved plasma membrane protein partial nyssomyia neivai - signalP detected - 5 predicted membrane helices	KOG	0	SIG	116.712	Polytopic membrane protein Prominin	0	General function prediction only	Prominin-like protein	1e-123
lulogutSigP-13548	3129	XP_021702128.1 extracellular matrix protein A isoform X2	REFSEQ-INVERTEBRATE	2e-89	SIG	110.411	Extracellular matrix glycoprotein Laminin subunit beta	2e-89	Extracellular structures	Protein psiQ	1e-19
lulogutSigP-41698	3124	Unknown product			CYT	115.913	Zn-finger protein		General function prediction only	Protein purity of essence	0
lulogut23266	3123	JAV09015.1 translation initiation factor 5b eif-5b partial Nyssomyia neivai	DIPTERA1017	0	CYT	118.056	TPR-containing nuclear phosphoprotein that regulates K(+) uptake	0	Inorganic ion transport and metabolism	Protein ORF73	1e-36
lulogut18699	3120	protein phosphatase 1 regulatory subunit 12A Bactrocera oleae - probable fragment	REFSEQ-INVERTEBRATE	0	CYT	115.96	26S proteasome regulatory complex, subunit PSMD10	0	Posttranslational modification, protein turnover, chaperones	Receptor-interacting serine/threonine-protein kinase 4	1e-19
lulogut22263	3120	Cytochrome P450 CYP2 subfamily - signalP detected - 3 predicted membrane helices	KOG	0	SIG	118.993	Cytochrome P450 CYP2 subfamily	0	Secondary metabolites biosynthesis, transport and catabolism	Methyl farnesoate epoxidase	1e-138
lulogutSigP-22832	3120	JAV05031.1 inwardly rectifying k+ channel partial Nyssomyia neivai - signalP detected - 7 predicted membrane helices	DIPTERA1017	0	SIG	119.854	Inward rectifier K+ channel	0	Inorganic ion transport and metabolism	G protein-activated inward rectifier potassium channel 4	4e-94
lulogut14425	3117	JAV06003.1 transcription coactivator partial Nyssomyia neivai - 31 OH-glycosylation sites - 31 NetOglyc sites	DIPTERA1017	0	CYT	108.48	Aryl-hydrocarbon receptor nuclear translocator	0	Transcription	Histone deacetylase complex subunit SAP130	5e-39
lulogutSigP-47095	3117	JAV06813.1 multiple epidermal growth factor-like protein 10 Nyssomyia neivai - signalP detected - 2 predicted membrane helices	DIPTERA1017	0	SIG	113.75	Extracellular matrix glycoprotein Laminin subunit beta	0	Extracellular structures	Protein draper	0
lulogut17438	3114	transcription intermediary factor 1-alpha isoform X2 Rhagoletis zephyria	DIPTERA1017	0	CYT	115.88	Thyroid hormone receptor-associated protein complex, subunit TRAP230	0	Transcription	E3 ubiquitin-protein ligase TRIM33	1e-87
lulogut17496	3114	Trypsin-like serine protease - 2 predicted membrane helices	SMART	4e-73	CYT	114.971	Trypsin	4e-73	Amino acid transport and metabolism	Atrial natriuretic peptide-converting enzyme	3e-77
lulogut40147	3114	Splicing coactivator SRm160/300 subunit SRm160 (contains PWI domain)	KOG	2e-29	CYT	119.809	Splicing coactivator SRm160/300, subunit SRm160 (contains PWI domain)	2e-29	RNA processing and modification, General function prediction only	Serine/arginine repetitive matrix protein 1	3e-89
lulogut46956	3114	XP_021704557.1 bumetanide-sensitive sodium-(potassium)-chloride cotransporter isoform X1 - 13 predicted membrane helices	REFSEQ-INVERTEBRATE	0	CYT	114.982	Na+/K+ symporter	0	Inorganic ion transport and metabolism	Bumetanide-sensitive sodium-(potassium)-chloride cotransporter	0
lulogutSigP-1975	3114	jav03228.1 hypothetical protein nyssomyia neivai - signalP detected - 2 predicted membrane helices	DIPTERA1017	0	SIG	116.464	Uncharacterized conserved protein	0	Function unknown	La-related protein 4	0.0002
lulogut37789	3111	Vacuolar assembly/sorting protein PEP5/VPS11	KOG	0	CYT	116.748	Vacuolar assembly/sorting protein PEP5/VPS11	0	Intracellular trafficking, secretion, and vesicular transport	Vacuolar protein sorting-associated protein 11 homolog	1e-161
lulogut38969	3111	Centromere-associated protein HEC1	KOG	2e-06	CYT	118.927	Myosin class II heavy chain	2e-06	Cytoskeleton	Early endosome antigen 1	7e-22
lulogut50191	3111	XP_001658893.2 serine/threonine-protein kinase Tao isoform X2	REFSEQ-INVERTEBRATE	0	CYT	119.883	Serine/threonine protein kinase	0	Signal transduction mechanisms	Serine/threonine-protein kinase Tao	0
lulogut53696	3111	Zinc carboxypeptidase - probable fragment	KOG	0	CYT	116.88	Zinc carboxypeptidase	0	Amino acid transport and metabolism	Cytosolic carboxypeptidase Nna1	0
lulogutSigP-50224	3111	Kinase A-anchor protein Neurobeachin - probable fragment	KOG	4e-64	BL	119.387	Kinase A-anchor protein Neurobeachin and related BEACH and WD40 repeat proteins	4e-64	Intracellular trafficking, secretion, and vesicular transport	Lysosomal-trafficking regulator	1e-149
lulogut19133	3108	Structural maintenance of chromosome protein SMC5/Spr18 SMC superfamily	KOG	0	CYT	118.752	Structural maintenance of chromosome protein SMC5/Spr18, SMC superfamily	0	Chromatin structure and dynamics, Cell cycle control, cell division, chromosome partitioning, Replication, recombination and repair	Structural maintenance of chromosomes protein 5	1e-134
lulogut229	3108	JAV05172.1 precatalytic spliceosome Nyssomyia neivai - 34 OH-glycosylation sites - Membrane anchor detected - 34 NetOglyc sites	DIPTERA1017	0	ANC	118.157	U4/U6-associated splicing factor PRP4	0	RNA processing and modification	Serine/arginine repetitive matrix protein 2	3e-98
lulogut25943	3108	XP_001663037.1 probable aconitate hydratase mitochondrial	REFSEQ-INVERTEBRATE	0	CYT	113.715	Aconitase/homoaconitase (aconitase superfamily)	0	Energy production and conversion, Amino acid transport and metabolism	Aconitate hydratase, mitochondrial	0
lulogut40380	3108	Protoheme ferro-lyase (ferrochelatase)	KOG	0	CYT	117.44	Protoheme ferro-lyase (ferrochelatase)	0	Coenzyme transport and metabolism	Ferrochelatase, mitochondrial	1e-159
lulogutSigP-56520	3108	JAV08320.1 peptidase m14 carboxypeptidase subfamily protein Nyssomyia neivai - signalP detected	DIPTERA1017	0	SIG	117.393	Zinc carboxypeptidase	0	Function unknown	Zinc carboxypeptidase A 1	7e-88
lulogut2248	3105	XP_001844244.1 glutathione S-transferase 1-6 Culex quinquefasciatus	DIPTERA1017	0	CYT	119.698	Glutathione S-transferase	0	Posttranslational modification, protein turnover, chaperones	Glutathione S-transferase 1, isoform D	2e-71
lulogut24898	3105	GPI transamidase complex - 2 predicted membrane helices	KOG	7e-76	CYT	117.682	GPI transamidase complex, GPI17/PIG-S component, involved in glycosylphosphatidylinositol anchor biosynthesis	7e-76	Cell wall/membrane/envelope biogenesis, Posttranslational modification, protein turnover, chaperones	Prolyl 3-hydroxylase sudestada1	9e-86
lulogut38338	3105	O-linked N-acetylglucosamine transferase OGT - probable fragment	KOG	0	CYT	115.361	O-linked N-acetylglucosamine transferase OGT	0	Carbohydrate transport and metabolism, Posttranslational modification, protein turnover, chaperones, Signal transduction mechanisms	UDP-N-acetylglucosamine--peptide N-acetylglucosaminyltransferase 110 kDa subunit	0
lulogut40779	3105	JAV06494.1 hybrid signal transduction histidine kinase a partial Nyssomyia neivai	DIPTERA1017	0	CYT	115.144	Glutamate-gated metabotropic ion channel receptor subunit GRM2 and related subunits, G-protein coupled receptor superfamily	0	Inorganic ion transport and metabolism, Signal transduction mechanisms	Serine-rich adhesin for platelets	2e-08
lulogut42796	3105	JAV09771.1 metalloprotease Nyssomyia neivai	DIPTERA1017	0	CYT	118.678	N-arginine dibasic convertase NRD1 and related Zn2+-dependent endopeptidases, insulinase superfamily	0	Posttranslational modification, protein turnover, chaperones	Insulin-degrading enzyme	0
lulogut54227	3105	Conserved plasma membrane protein - 5 predicted membrane helices	KOG	0	CYT	114.822	Tweety transmembrane/cell surface protein	0	General function prediction only	Protein tweety	1e-174
lulogut54228	3105	Conserved plasma membrane protein - 5 predicted membrane helices	KOG	0	CYT	115.087	Tweety transmembrane/cell surface protein	0	General function prediction only	Protein tweety	1e-166
lulogut55455	3105	Dolichol-phosphate mannosyltransferase	KOG	0	CYT	117.008	Dolichol-phosphate mannosyltransferase	0	General function prediction only	Centrosomal protein of 104 kDa	1e-98
lulogut15346	3102	JAV06039.1 phd finger found in transcription initiation factor tfiid subunit 3	DIPTERA1017	0	CYT	113.752	Predicted bromodomain transcription factor	0	Transcription	Transcription initiation factor TFIID subunit 3	2e-57
lulogut41051	3102	Disintegrin metalloproteinases with thrombospondin repeats - signalP detected	KOG	0	SIG	116.432	Disintegrin metalloproteinases with thrombospondin repeats	0	Posttranslational modification, protein turnover, chaperones	A disintegrin and metalloproteinase with thrombospondin motifs 7	0
lulogut53625	3102	fanconi anemia group i protein stomoxys calcitrans - probable fragment	DIPTERA1017	0	CYT	115.424	Uncharacterized conserved protein	0	Function unknown	Fanconi anemia group I protein	5e-31
lulogut41259	3099	Acetyl-CoA acetyltransferase	KOG	0	CYT	112.457	Acetyl-CoA acetyltransferase	0	Lipid transport and metabolism	3-ketoacyl-CoA thiolase, mitochondrial	1e-127
lulogut42859	3099	Vesicle coat complex COPII subunit SFB3 - 11 OH-glycosylation sites - 11 NetOglyc sites	KOG	0	CYT	115.266	Vesicle coat complex COPII, subunit SEC24/subunit SFB2	0	Intracellular trafficking, secretion, and vesicular transport	Protein transport protein Sec24B	0
lulogut43327	3099	JAV14060.1 calponin similarity domain-containing protein Nyssomyia neivai	DIPTERA1017	0	CYT	116.31	Myosin class VI heavy chain	0	Cytoskeleton	Ensconsin	2e-28
lulogut18660	3096	DNA topoisomerase I-interacting protein - probable fragment	KOG	2e-71	CYT	119.484	DNA topoisomerase I-interacting protein	2e-71	Replication, recombination and repair	Protein timeless homolog	1e-133
lulogut40006	3096	Protein tyrosine kinase	PFAM	0	CYT	116.523	Tyrosine kinases	0	Signal transduction mechanisms	Tyrosine-protein kinase shark	0
lulogut20263	3093	Trypsin-like serine protease	SMART	2e-78	CYT	113.901	Trypsin	2e-78	Amino acid transport and metabolism	Proclotting enzyme	8e-63
lulogut46444	3093	JAV07812.1 amp-activated protein kinase gamma regulatory subunit - 10 OH-glycosylation sites	DIPTERA1017	0	CYT	115.464	5'-AMP-activated protein kinase, gamma subunit	0	Energy production and conversion	5'-AMP-activated protein kinase subunit gamma-2	6e-23
lulogut18112	3090	ETN64078.1 sorting nexin	DIPTERA1017	0	CYT	116.147	Protein kinase A anchoring protein	0	Signal transduction mechanisms	Sorting nexin-13	6e-40
lulogut19384	3090	RNA-directed DNA polymerase from mobile element jockey-like Diaphorina citri	REFSEQ-INVERTEBRATE	0	CYT	117.521	Telomerase catalytic subunit/reverse transcriptase TERT	0	Replication, recombination and repair, Chromatin structure and dynamics	LINE-1 retrotransposable element ORF2 protein	3e-29
lulogutSigP-40369	3090	Protein tyrosine kinase - signalP detected	PFAM	0	SIG	114.872	Tyrosine kinase, EPH (ephrin) receptor family	0	Signal transduction mechanisms	Ephrin type-B receptor 2	0
lulogut16579	3087	DNA replication checkpoint protein CHL12/CTF18 - probable fragment	KOG	0	CYT	117.304	DNA replication checkpoint protein CHL12/CTF18	0	Energy production and conversion, Replication, recombination and repair	Chromosome transmission fidelity protein 18 homolog	1e-107
lulogut49002	3084	EAA07507.6 AGAP002539-PA	DIPTERA1017	0	CYT	118.267	Uncharacterized conserved protein	0	Function unknown	Integrator complex subunit 3 homolog	0
lulogut55718	3084	XP_001868656.1 eukaryotic translation initiation factor 2 alpha kinase PEK Culex quinquefasciatus - probable fragment - 2 predicted membrane helices	REFSEQ-INVERTEBRATE	0	CYT	116.318	eIF-2alpha kinase PEK/EIF2AK3	0	Translation, ribosomal structure and biogenesis	Eukaryotic translation initiation factor 2-alpha kinase	1e-109
lulogut21439	3081	JAV14007.1 microtubule binding protein partial Nyssomyia neivai	DIPTERA1017	0	CYT	114.818	Proteins containing BTB/POZ and Kelch domains, involved in regulatory/signal transduction processes	0	Signal transduction mechanisms, General function prediction only	Centrosome-associated zinc finger protein CP190	1e-147
lulogut40077	3078	Predicted GTP-binding protein MMR1	KOG	0	CYT	118.126	Predicted GTP-binding protein MMR1	0	General function prediction only	Guanine nucleotide-binding protein-like 1	1e-121
lulogutSigP-14782	3078	JAV06555.1 cytoplasmic fmr1-interacting protein Nyssomyia neivai - signalP detected	DIPTERA1017	0	SIG	118.651	p53 inducible protein PIR121	0	General function prediction only	Cytoplasmic FMR1-interacting protein	0
lulogut26540	3075	Myosin class II heavy chain - probable fragment	KOG	0	CYT	118.597	Myosin class I heavy chain	0	Cytoskeleton	Myosin-IB	0
lulogut45262	3075	Na+-independent Cl/HCO3 exchanger AE1 - 11 predicted membrane helices	KOG	0	BL	115.663	Na+-independent Cl/HCO3 exchanger AE1 and related transporters (SLC4 family)	0	Inorganic ion transport and metabolism	Sodium-driven chloride bicarbonate exchanger	0
lulogut45103	3072	Transcriptional repressor SALM - probable fragment	KOG	6e-11	CYT	116.11	Transcriptional repressor SALM	6e-11	Transcription	Zinc finger protein 845	4e-48
lulogut22111	3069	DNA topoisomerase I	KOG	0	CYT	120.829	DNA topoisomerase I	0	Replication, recombination and repair	DNA topoisomerase 1	0
lulogut40076	3069	Predicted GTP-binding protein MMR1	KOG	0	CYT	118.028	Predicted GTP-binding protein MMR1	0	General function prediction only	Guanine nucleotide-binding protein-like 1	1e-118
lulogut48125	3069	Anaphase-promoting complex (APC) subunit 1 (meiotic check point regulator/Tsg24) - probable fragment	KOG	0	CYT	114.005	Anaphase-promoting complex (APC), subunit 1 (meiotic check point regulator/Tsg24)	0	Cell cycle control, cell division, chromosome partitioning, Posttranslational modification, protein turnover, chaperones	Anaphase-promoting complex subunit 1	0
lulogutSigP-19734	3069	Major royal jelly protein - signalP detected	PFAM	1e-83	SIG	114.413	DNA repair protein, SNF2 family	1e-83	Replication, recombination and repair	Protein yellow	5e-49
lulogutSigP-34775	3069	XP_001648070.2 eukaryotic translation initiation factor 2-alpha kinase - 2 predicted membrane helices	REFSEQ-INVERTEBRATE	0	SIG	115.105	eIF-2alpha kinase PEK/EIF2AK3	0	Translation, ribosomal structure and biogenesis	Eukaryotic translation initiation factor 2-alpha kinase	0
lulogutSigP-55717	3069	XP_001648070.2 eukaryotic translation initiation factor 2-alpha kinase - 2 predicted membrane helices	REFSEQ-INVERTEBRATE	0	SIG	115.127	eIF-2alpha kinase PEK/EIF2AK3	0	Translation, ribosomal structure and biogenesis	Eukaryotic translation initiation factor 2-alpha kinase	0
lulogut17108	3066	XP_021705802.1 protein CASC1	DIPTERA1017	0	CYT	117.151	Endocytic adaptor protein intersectin	0	Signal transduction mechanisms, Intracellular trafficking, secretion, and vesicular transport	Protein CASC1	1e-19
lulogut19180	3066	Cytoplasmic exosomal RNA helicase SKI2 DEAD-box superfamily	KOG	0	CYT	116.004	Nuclear exosomal RNA helicase MTR4, DEAD-box superfamily	0	RNA processing and modification	Superkiller viralicidic activity 2-like 2	0
lulogut44636	3066	JAV06983.1 protein kinase c conserved region 1 Nyssomyia neivai - 3 predicted membrane helices	DIPTERA1017	0	CYT	112.129	Serine/threonine protein kinase	0	Signal transduction mechanisms	Serine/threonine-protein kinase D3	2e-05
lulogutSigP-52786	3066	JAV02830.1 serine-type protease inhibitor Nyssomyia neivai - signalP detected	DIPTERA1017	0	SIG	112.534	Meltrins, fertilins and related Zn-dependent metalloproteinases of the ADAMs family	0	Posttranslational modification, protein turnover, chaperones	Dyslexia-associated protein KIAA0319-like protein	1e-151
lulogut17585	3063	mucin-5AC - 2 predicted membrane helices	REFSEQ-INVERTEBRATE	0	CYT	107.662	Chitinase	0	Cell wall/membrane/envelope biogenesis	Flocculation protein FLO11	2e-15
lulogut21542	3063	Transcription factor NF-X1 contains NFX-type Zn2+-binding and R3H	KOG	0	CYT	115.117	Transcription factor NF-X1, contains NFX-type Zn2+-binding and R3H domains	0	Transcription	Protein shuttle craft	0
lulogut22626	3063	JAV09292.1 elongation factor tu partial Nyssomyia neivai	DIPTERA1017	0	CYT	112.14	GTP-binding protein GP-1	0	General function prediction only	GTP-binding protein 1	0
lulogut36703	3063	Vacuolar sorting protein VPS1 dynamin	KOG	0	CYT	114.387	Vacuolar sorting protein VPS1, dynamin, and related proteins	0	Intracellular trafficking, secretion, and vesicular transport, General function prediction only	Dynamin	0
lulogut43235	3063	JAV05000.1 calcium-transporting atpase sarcoplasmic/endoplasmic reticulum type Nyssomyia neivai - 8 predicted membrane helices	DIPTERA1017	0	CYT	112.197	Ca2+ transporting ATPase	0	Inorganic ion transport and metabolism	Calcium-transporting ATPase sarcoplasmic/endoplasmic reticulum type	0
lulogut48250	3063	Hormone-sensitive lipase HSL	KOG	0	CYT	114.038	Hormone-sensitive lipase HSL	0	Lipid transport and metabolism	Hormone-sensitive lipase	1e-122
lulogut50074	3063	Pao retrotransposon peptidase	PFAM	1e-62	CYT	114.287	Transcription regulator dachshund, contains SKI/SNO domain	1e-62	Transcription	ATP-dependent RNA helicase glh-2	0.007
lulogut54363	3063	Basement membrane-specific heparan sulfate proteoglycan (HSPG) core protein	KOG	0	CYT	111.544	Basement membrane-specific heparan sulfate proteoglycan (HSPG) core protein	0	Posttranslational modification, protein turnover, chaperones	Protein eyes shut	0
lulogutSigP-46425	3063	Sodium/hydrogen exchanger family - signalP detected - 13 predicted membrane helices	PFAM	3e-78	SIG	113.742	Sodium/hydrogen exchanger protein	3e-78	Inorganic ion transport and metabolism	Sodium/hydrogen exchanger 5	1e-166
lulogut25898	3060	rho GTPase-activating protein 7 isoform X3	REFSEQ-INVERTEBRATE	0	CYT	116.675	Tumour suppressor protein p122-RhoGAP/DLC1	0	Signal transduction mechanisms	StAR-related lipid transfer protein 13	1e-139
lulogut32359	3060	Puromycin-sensitive aminopeptidase - 2 predicted membrane helices	KOG	0	CYT	117.633	Puromycin-sensitive aminopeptidase and related aminopeptidases	0	Amino acid transport and metabolism, Posttranslational modification, protein turnover, chaperones	Aminopeptidase N	1e-145
lulogut40529	3060	JAV09595.1 ubiquitin carboxyl-terminal hydrolase 43 partial Nyssomyia neivai	DIPTERA1017	0	CYT	114.117	Ubiquitin C-terminal hydrolase	0	Posttranslational modification, protein turnover, chaperones	Ubiquitin carboxyl-terminal hydrolase 31	1e-121
lulogut45015	3060	Puromycin-sensitive aminopeptidase - 2 predicted membrane helices	KOG	0	CYT	117.099	Puromycin-sensitive aminopeptidase and related aminopeptidases	0	Amino acid transport and metabolism, Posttranslational modification, protein turnover, chaperones	Aminopeptidase N	1e-170
lulogutSigP-16642	3060	Nuclear transport receptor exportin 4 (importin beta superfamily) - signalP detected	KOG	5e-72	SIG	116.484	Nuclear transport receptor exportin 4 (importin beta superfamily)	5e-72	Nuclear structure, Intracellular trafficking, secretion, and vesicular transport	Exportin-4	1e-149
lulogutSigP-53583	3060	JAV11781.1 saposin-related protein Nyssomyia neivai - signalP detected	DIPTERA1017	0	SIG	114.702	Prosaposin	0	Lipid transport and metabolism, Carbohydrate transport and metabolism	Prosaposin	2e-45
lulogut14064	3057	XP_021693010.1 alpha-mannosidase 2	REFSEQ-INVERTEBRATE	0	CYT	118.124	Glycosyl hydrolase, family 38 - alpha-mannosidase	0	Carbohydrate transport and metabolism	Alpha-mannosidase 2	1e-132
lulogut18369	3057	uncharacterized protein LOC109406039	DIPTERA1017	0	CYT	112.33	Peptidase family M48	0	Posttranslational modification, protein turnover, chaperones	Uncharacterized protein KIAA0825	2e-25
lulogut18374	3057	JAV32226.1 serine/threonine-protein kinase nek3 Culex tarsalis - 35 OH-glycosylation sites - 35 NetOglyc sites	DIPTERA1017	0	CYT	108.896	ACK and related non-receptor tyrosine kinases	0	Signal transduction mechanisms	Mucin-5AC	1e-25
lulogut40128	3057	JAV05173.1 rna polymerase ii degradation factor 1 partial Nyssomyia neivai - probable fragment	DIPTERA1017	0	CYT	102.363	Uncharacterized conserved glycine-rich protein	0	Function unknown	Hornerin	4e-24
lulogut40698	3057	XP_004523956.1 adenylate cyclase type 9 isoform X1 Ceratitis capitata - probable fragment - 7 predicted membrane helices	REFSEQ-INVERTEBRATE	0	CYT	111.597	Adenylyl cyclase	0	General function prediction only	Adenylate cyclase type 9	1e-111
lulogut44414	3057	PH domain protein Melted - 33 OH-glycosylation sites - 33 NetOglyc sites	KOG	0	CYT	110.211	PH domain protein Melted	0	Signal transduction mechanisms	Protein melted	0
lulogut17285	3054	26S proteasome regulatory complex subunit RPN2/PSMD1	KOG	0	CYT	112.172	26S proteasome regulatory complex, subunit RPN2/PSMD1	0	Posttranslational modification, protein turnover, chaperones	26S proteasome non-ATPase regulatory subunit 1	0
lulogut37593	3054	Dehydrogenases with different specificities (related to short-chain alcohol dehydrogenases) - 3 predicted membrane helices	KOG	2e-89	BL	115.471	Dehydrogenases with different specificities (related to short-chain alcohol dehydrogenases)	2e-89	Secondary metabolites biosynthesis, transport and catabolism	Retinol dehydrogenase 12	1e-68
lulogut41313	3054	JAV05974.1 pre-rrna-processing protein tsr1 partial Nyssomyia neivai	DIPTERA1017	0	CYT	117.164	Uncharacterized conserved protein	0	Function unknown	Pre-rRNA-processing protein TSR1 homolog	0
lulogut44647	3054	JAV07283.1 protein involved in high osmolarity signaling pathway Nyssomyia neivai	DIPTERA1017	0	CYT	112.598	Translation initiation factor 5B (eIF-5B)	0	Translation, ribosomal structure and biogenesis	Transcriptional regulator ATRX (Fragment)	2e-20
lulogut34923	3051	Dimethylglycine dehydrogenase precursor	KOG	0	CYT	113.255	Dimethylglycine dehydrogenase precursor	0	Amino acid transport and metabolism	Sarcosine dehydrogenase, mitochondrial	0
lulogut48320	3051	JAV06184.1 transcription factor blimp-1/prdi-bf1 Nyssomyia neivai - 21 OH-glycosylation sites - 21 NetOglyc sites	DIPTERA1017	0	CYT	112.645	Transcription factor BLIMP-1/PRDI-BF1, contains C2H2-type Zn-finger and SET domains	0	Transcription	B lymphocyte-induced maturation protein 1 homolog	5e-70
lulogut20223	3048	Chitinase	KOG	0	BL	110.667	Chitinase	0	Carbohydrate transport and metabolism	Probable chitinase 10	1e-151
lulogut32944	3048	JAV04981.1 sodium/potassium-transporting atpase subunit alpha isoform x3 - 8 predicted membrane helices	DIPTERA1017	0	CYT	112.511	Na+/K+ ATPase, alpha subunit	0	Inorganic ion transport and metabolism	Sodium/potassium-transporting ATPase subunit alpha	0
lulogut40434	3048	XP_012158015.1 elongation factor-like GTPase 1 isoform X1 Ceratitis capitata	REFSEQ-INVERTEBRATE	0	CYT	114.151	Translation elongation factor 2/ribosome biogenesis protein RIA1 and related proteins	0	Translation, ribosomal structure and biogenesis	Elongation factor-like GTPase 1	0
lulogut40530	3048	JAV09595.1 ubiquitin carboxyl-terminal hydrolase 43 partial Nyssomyia neivai	DIPTERA1017	0	CYT	113.574	Ubiquitin C-terminal hydrolase	0	Posttranslational modification, protein turnover, chaperones	Ubiquitin carboxyl-terminal hydrolase 31	1e-118
lulogut47857	3048	Probable RNA-directed DNA polymerase from transposon BS	SWISSP	1e-47	CYT	119.001	Telomerase catalytic subunit/reverse transcriptase TERT	1e-47	Replication, recombination and repair, Chromatin structure and dynamics	Probable RNA-directed DNA polymerase from transposon BS	1e-47
lulogut47858	3048	Probable RNA-directed DNA polymerase from transposon BS	SWISSP	8e-49	CYT	118.751	Telomerase catalytic subunit/reverse transcriptase TERT	8e-49	Replication, recombination and repair, Chromatin structure and dynamics	Probable RNA-directed DNA polymerase from transposon BS	8e-49
lulogut49183	3048	probable cytochrome P450 9h1	REFSEQ-INVERTEBRATE	0	CYT	117.843	Cytochrome P450 CYP3/CYP5/CYP6/CYP9 subfamilies	0	Secondary metabolites biosynthesis, transport and catabolism	Probable cytochrome P450 9f2	1e-113
lulogut56982	3048	Histone deacetylase complex catalytic component HDA1	KOG	0	CYT	111.592	Histone deacetylase complex, catalytic component HDA1	0	Chromatin structure and dynamics	Histone deacetylase 4	0
lulogut1473	3045	JAV06184.1 transcription factor blimp-1/prdi-bf1 Nyssomyia neivai - 24 OH-glycosylation sites - 24 NetOglyc sites	DIPTERA1017	0	CYT	111.981	Transcription factor BLIMP-1/PRDI-BF1, contains C2H2-type Zn-finger and SET domains	0	Transcription	PR domain zinc finger protein 1	1e-29
lulogut18198	3045	Myosin - probable fragment	SMART	0	CYT	115.728	Myosin VII, myosin IXB and related myosins	0	Cell motility	Neither inactivation nor afterpotential protein C	0
lulogut22421	3045	JAV09705.1 ubiquitin-like domain of an1 Nyssomyia neivai	DIPTERA1017	0	CYT	112.655	Predicted Zn-finger protein	0	General function prediction only	AN1-type zinc finger protein 4	4e-16
lulogut17432	3042	Insulin-like growth factor-binding protein complex acid labile subunit - probable fragment	SWISSP	3e-41	CYT	115.054	Membrane glycoprotein LIG-1	3e-41	Signal transduction mechanisms	Protein artichoke	3e-56
lulogut18246	3042	Structural maintenance of chromosome protein 2 (chromosome condensation complex Condensin	KOG	0	CYT	115.245	Structural maintenance of chromosome protein 2 (chromosome condensation complex Condensin, subunit E)	0	Chromatin structure and dynamics, Cell cycle control, cell division, chromosome partitioning	Structural maintenance of chromosomes protein 2	1e-150
lulogut24974	3042	Oxysterol-binding protein	PFAM	0	CYT	115.627	Oxysterol-binding protein	0	Lipid transport and metabolism	Oxysterol-binding protein 1	0
lulogut40688	3042	XP_021695815.1 potassium channel subfamily T member 2 isoform X15 - 6 predicted membrane helices	DIPTERA1017	0	CYT	115.507	K+ channel subunit	0	Inorganic ion transport and metabolism	Potassium channel subfamily T member 1	0
lulogut41695	3042	KNC26490.1 Protein ovarian tumor locus Lucilia cuprina	DIPTERA1017	0	CYT	114.582	Vesicle coat complex COPII, subunit SFB3	0	Intracellular trafficking, secretion, and vesicular transport	Protein ovarian tumor locus	4e-97
lulogut44328	3042	JAV06555.1 cytoplasmic fmr1-interacting protein Nyssomyia neivai	DIPTERA1017	0	CYT	117.54	p53 inducible protein PIR121	0	General function prediction only	Cytoplasmic FMR1-interacting protein	0
lulogut13236	3039	Predicted importin 9	KOG	0	CYT	113.182	Predicted importin 9	0	Intracellular trafficking, secretion, and vesicular transport, Nuclear structure	Importin-9	0
lulogut15438	3039	Low density lipoprotein B-like protein	KOG	0	CYT	115.963	Low density lipoprotein B-like protein	0	Lipid transport and metabolism	Conserved oligomeric Golgi complex subunit 1	1e-135
lulogut22022	3039	JAV10022.1 chaperonin complex component tcp-1 beta subunit cct2 Nyssomyia neivai	DIPTERA1017	0	CYT	109.553	Chaperonin complex component, TCP-1 beta subunit (CCT2)	0	Posttranslational modification, protein turnover, chaperones	T-complex protein 1 subunit beta	0
lulogut39388	3039	JAV06025.1 nonsense-mediated mrna decay protein partial Nyssomyia neivai	DIPTERA1017	0	CYT	117.55	Nonsense-mediated mRNA decay protein	0	RNA processing and modification	Protein SMG5	4e-37
lulogut44015	3039	Predicted guanine nucleotide exchange factor - probable fragment	KOG	3e-92	CYT	112.598	Predicted guanine nucleotide exchange factor	3e-92	Signal transduction mechanisms	Myosin-M heavy chain	7e-08
lulogut49985	3039	JAV05812.1 rna-binding protein Nyssomyia neivai	DIPTERA1017	0	CYT	115.408	Predicted RNA-binding protein	0	General function prediction only	Nuclear export mediator factor NEMF homolog	0
lulogutSigP-53332	3039	JAV11114.1 histone deacetylase complex Nyssomyia neivai - probable fragment	DIPTERA1017	0	CYT	109.849	Histone deacetylase complex, SIN3 component	0	Chromatin structure and dynamics	Paired amphipathic helix protein Sin3a	1e-180
lulogut19156	3036	Zn finger - probable fragment - 26 OH-glycosylation sites	KOG	8e-12	CYT	116.709	Zn finger proteins	8e-12	General function prediction only	Zinc finger protein Xfin	8e-39
lulogut44462	3036	JAV09739.1 metalloprotease partial Nyssomyia neivai	DIPTERA1017	0	CYT	115.869	Metalloendoprotease HMP1 (insulinase superfamily)	0	General function prediction only, Posttranslational modification, protein turnover, chaperones	Presequence protease, mitochondrial	0
lulogut56597	3036	Chromatin remodeling complex SWI/SNF component SWI2 - probable fragment	KOG	0	CYT	118.178	Chromatin remodeling complex WSTF-ISWI, small subunit	0	Transcription	Chromatin-remodeling complex ATPase chain Iswi	0
lulogutSigP-1118	3036	Lipase - signalP detected	PFAM	4e-51	SIG	109.634	Negative regulator of COPII vesicle formation	4e-51	Intracellular trafficking, secretion, and vesicular transport	Pancreatic triacylglycerol lipase	3e-37
lulogut16420	3033	Ca2+/calmodulin-dependent protein phosphatase (calcineurin subunit B) - 6 predicted membrane helices	KOG	2e-20	CYT	117.422	Ferric reductase, NADH/NADPH oxidase and related proteins	2e-20	Inorganic ion transport and metabolism, Secondary metabolites biosynthesis, transport and catabolism	NADPH oxidase 5	1e-52
lulogut45081	3033	JAV09396.1 e3 ubiquitin-protein ligase mind-bomb Nyssomyia neivai	DIPTERA1017	0	CYT	109.263	Uncharacterized conserved protein, contains ZZ-type Zn-finger	0	General function prediction only	E3 ubiquitin-protein ligase mind-bomb	0
lulogut52742	3033	Carnitine O-acyltransferase CROT - probable fragment - 4 predicted membrane helices	KOG	2e-51	CYT	113.132	Carnitine O-acyltransferase CRAT	2e-51	Lipid transport and metabolism	Carnitine O-acetyltransferase	1e-68
lulogut19573	3030	Polycomb enhancer protein EPC - probable fragment	KOG	1e-66	CYT	112.042	Polycomb enhancer protein, EPC	1e-66	Transcription	Enhancer of polycomb homolog 1	1e-100
lulogut36896	3030	Nuclear transport receptor CRM1/MSN5 (importin beta superfamily)	KOG	1e-08	CYT	113.815	Nuclear transport receptor CRM1/MSN5 (importin beta superfamily)	1e-08	Nuclear structure, Intracellular trafficking, secretion, and vesicular transport	Exportin-6-A	3e-74
lulogut41694	3030	KNC26490.1 Protein ovarian tumor locus Lucilia cuprina	DIPTERA1017	0	CYT	113.561	Vesicle coat complex COPII, subunit SFB3	0	Intracellular trafficking, secretion, and vesicular transport	Protein ovarian tumor locus	4e-97
lulogutSigP-122	3030	Amino acid transporters - 11 predicted membrane helices	KOG	0	CYT	112.116	K+/Cl- cotransporter KCC1 and related transporters	0	Inorganic ion transport and metabolism	Solute carrier family 12 member 6	0
lulogut19690	3027	Invasion-inducing protein TIAM1/CDC24 - probable fragment	KOG	2e-25	CYT	113.441	Invasion-inducing protein TIAM1/CDC24 and related RhoGEF GTPases	2e-25	Signal transduction mechanisms	Rho guanine nucleotide exchange factor 4	6e-45
lulogut45109	3027	Cyclic nucleotide phosphodiesterase	KOG	0	CYT	113.263	Cyclic nucleotide phosphodiesterase	0	Signal transduction mechanisms	Dual 3',5'-cyclic-AMP and -GMP phosphodiesterase 11	0
lulogut56646	3027	JAV05194.1 leucine--trna ligase cytoplasmic Nyssomyia neivai - probable fragment	DIPTERA1017	0	CYT	113.144	Leucyl-tRNA synthetase	0	Translation, ribosomal structure and biogenesis	Leucine--tRNA ligase, cytoplasmic	0
lulogut21115	3024	AAA+-type ATPase	KOG	0	CYT	113.325	AAA+-type ATPase	0	Posttranslational modification, protein turnover, chaperones	Peroxisome biogenesis factor 1	3e-81
lulogut526	3024	Unknown product			CYT	112.288	Transcriptional coactivator p100		Transcription	Maternal protein tudor	3e-63
lulogut55704	3024	Myosin class II heavy chain - probable fragment	KOG	0	CYT	116.748	Myosin class I heavy chain	0	Cytoskeleton	Myosin-IA	0
lulogutSigP-17811	3024	XP_021699393.1 A disintegrin and metalloproteinase with thrombospondin motifs 18	DIPTERA1017	0	SIG	115.589	Disintegrin metalloproteinases with thrombospondin repeats	0	Posttranslational modification, protein turnover, chaperones	A disintegrin and metalloproteinase with thrombospondin motifs adt-1	3e-69
lulogutSigP-26032	3024	JAV06795.1 hybrid signal transduction histidine kinase m Nyssomyia neivai - signalP detected - 8 predicted membrane helices	DIPTERA1017	0	SIG	111.916	Choline transporter-like protein	0	Lipid transport and metabolism	Lysine-specific demethylase 6B	0.0006
lulogutSigP-44057	3024	JAV06795.1 hybrid signal transduction histidine kinase m Nyssomyia neivai - signalP detected - 8 predicted membrane helices	DIPTERA1017	0	SIG	111.882	Uncharacterized conserved protein	0	Function unknown	Lysine-specific demethylase 6B	0.0008
lulogut17837	3021	JAD02401.1 TATA box-binding protein-associated factor RNA polymerase I subunit B Bactrocera cucurbitae	DIPTERA1017	3e-80	CYT	116.894	HSP90 co-chaperone CPR7/Cyclophilin	3e-80	Posttranslational modification, protein turnover, chaperones	TATA box-binding protein-associated factor RNA polymerase I subunit B	2e-60
lulogut18833	3021	JAV13318.1 down syndrome cell adhesion molecule-like protein dscam2	DIPTERA1017	0	CYT	111.601	Neural cell adhesion molecule L1	0	Signal transduction mechanisms	Neural cell adhesion molecule 1	1e-27
lulogut43682	3021	Unknown product			CYT	109.839	RhoA GTPase effector DIA/Diaphanous		Signal transduction mechanisms, Cytoskeleton	Formin-like protein 5	0.001
lulogut50052	3018	mRNA processing protein	KOG	0	CYT	113.109	mRNA processing protein	0	RNA processing and modification	Pre-mRNA-processing factor 39	0
lulogut55601	3018	ALX81665.1 reverse transcriptase Bactrocera tryoni	DIPTERA1017	0	CYT	114.814	Kinesin-like protein	0	Cytoskeleton	Craniofacial development protein 2	2e-32
lulogut20065	3015	XP_004519210.1 leucine-rich PPR motif-containing protein	REFSEQ-INVERTEBRATE	0	CYT	114.345	Bicoid mRNA stability factor	0	RNA processing and modification	Leucine-rich PPR motif-containing protein, mitochondrial	3e-51
lulogutSigP-12975	3015	jav02158.1 hypothetical protein nyssomyia neivai - signalP detected	DIPTERA1017	0	SIG	112.27	Cadherin EGF LAG seven-pass G-type receptor	0	Signal transduction mechanisms	Cadherin-87A	6e-09
lulogut51309	3012	JAV24629.1 serine/threonine-protein kinase phg2 partial Culex tarsalis - 21 OH-glycosylation sites - 21 NetOglyc sites	DIPTERA1017	0	CYT	109.236	Vesicle coat complex COPII, subunit SFB3	0	Intracellular trafficking, secretion, and vesicular transport	Flocculation protein FLO11	5e-08
lulogut56984	3009	Histone deacetylase complex catalytic component HDA1	KOG	0	CYT	110.231	Histone deacetylase complex, catalytic component HDA1	0	Chromatin structure and dynamics	Histone deacetylase 4	0
lulogutSigP-45300	3006	Toll-like receptor 6 - probable fragment - signalP detected	SWISSP	1e-45	SIG	112.897	Membrane glycoprotein LIG-1	1e-45	Signal transduction mechanisms	Protein artichoke	3e-61
lulogutSigP-49314	3006	JAV13124.1 toll-like receptor 13 Nyssomyia neivai - signalP detected	DIPTERA1017	0	SIG	115.934	Membrane glycoprotein LIG-1	0	Signal transduction mechanisms	Toll-like receptor 6	1e-23
lulogut39777	3003	Ras GTPase-activating protein	KOG	0	CYT	113.414	Ras GTPase-activating protein	0	Signal transduction mechanisms	GTPase-activating protein	0
lulogutSigP-50124	3003	Endocytosis/signaling protein EHD1 - signalP detected	KOG	0	SIG	110.726	Endocytosis/signaling protein EHD1	0	Signal transduction mechanisms, Intracellular trafficking, secretion, and vesicular transport	Sarcalumenin	1e-119
lulogut18530	3000	Predicted DNA-binding protein contains SANT and ELM2 - probable fragment - 19 OH-glycosylation sites - 19 NetOglyc sites	KOG	7e-34	CYT	109.38	Predicted DNA-binding protein, contains SANT and ELM2 domains	7e-34	Transcription	Transcriptional-regulating factor 1	5e-32
lulogut18627	3000	NP_650290.2 ionotropic receptor 87a - 8 predicted membrane helices	DROSOPH	1e-51	CYT	115.145	Glutamate-gated kainate-type ion channel receptor subunit GluR5 and related subunits	1e-51	Inorganic ion transport and metabolism, Amino acid transport and metabolism, Signal transduction mechanisms	Probable glutamate receptor	1.9
lulogut23225	3000	XP_001852274.1 suppressor of actin Culex quinquefasciatus	REFSEQ-INVERTEBRATE	0	CYT	111.565	Phosphoinositide phosphatase SAC1	0	Lipid transport and metabolism	Phosphatidylinositide phosphatase SAC2	1e-152
lulogut48884	3000	Cdc2-related protein kinase - probable fragment	KOG	2e-71	CYT	114.375	Cyclin C-dependent kinase CDK8	2e-71	Transcription	Cyclin-dependent kinase 8	0
lulogut55600	3000	ALX81665.1 reverse transcriptase Bactrocera tryoni	DIPTERA1017	0	CYT	114.207	Kinesin-like protein	0	Cytoskeleton	Craniofacial development protein 2	3e-31
lulogut17911	2997	Glycine dehydrogenase (decarboxylating)	KOG	0	CYT	111.718	Glycine dehydrogenase (decarboxylating)	0	Amino acid transport and metabolism	Glycine dehydrogenase (decarboxylating), mitochondrial	0
lulogut21966	2997	Nuclear transport receptor KAP120 (importin beta superfamily)	KOG	0	CYT	115.649	Nuclear transport receptor KAP120 (importin beta superfamily)	0	Nuclear structure, Intracellular trafficking, secretion, and vesicular transport	Importin-11	0
lulogut45991	2997	JAV12535.1 udp-glucoronosyl and udp-glucosyl transferase Nyssomyia neivai	DIPTERA1017	0	CYT	113.678	UDP-glucuronosyl and UDP-glucosyl transferase	0	Carbohydrate transport and metabolism, Energy production and conversion	UDP-glucuronosyltransferase 2B15	9e-51
lulogut18066	2994	Acyl-CoA reductase - 5 predicted membrane helices	KOG	0	CYT	115.36	Acyl-CoA reductase	0	Lipid transport and metabolism	Fatty acyl-CoA reductase 1	4e-85
lulogut39776	2994	Ras GTPase-activating protein	KOG	0	CYT	112.928	Ras GTPase-activating protein	0	Signal transduction mechanisms	GTPase-activating protein	0
lulogut42795	2994	JAV09771.1 metalloprotease Nyssomyia neivai	DIPTERA1017	0	CYT	114.263	N-arginine dibasic convertase NRD1 and related Zn2+-dependent endopeptidases, insulinase superfamily	0	Posttranslational modification, protein turnover, chaperones	Insulin-degrading enzyme	0
lulogut44514	2994	Conserved plasma membrane protein - 5 predicted membrane helices	KOG	0	CYT	111.469	Ankyrin repeat protein	0	General function prediction only	Transient receptor potential channel pyrexia	1e-109
lulogut45206	2994	JAV09746.1 zn2+-dependent endopeptidase insulinase superfamily protein Nyssomyia neivai	DIPTERA1017	0	CYT	112.125	Predicted Zn2+-dependent endopeptidase, insulinase superfamily	0	Posttranslational modification, protein turnover, chaperones	Uncharacterized protein C05D11.1	1e-136
lulogut16371	2991	XP_001651505.1 AAEL005848-PA	DIPTERA1017	0	CYT	113.692	Origin recognition complex, subunit 2	0	Replication, recombination and repair	Integrator complex subunit 8	0
lulogut19801	2988	Arginase - 3 predicted membrane helices	KOG	6e-71	CYT	114.282	Arginase	6e-71	Amino acid transport and metabolism	Arginase-2, mitochondrial	6e-58
lulogut24879	2988	JAC46345.1 LINE-1 reverse transcriptase-like protein Bactrocera dorsalis	DIPTERA1017	0	CYT	112.734	UDP-galactose transporter related protein	0	Carbohydrate transport and metabolism	Craniofacial development protein 2	1e-37
lulogut325	2988	Predicted E3 ubiquitin ligase - probable fragment - 19 OH-glycosylation sites - 19 NetOglyc sites	KOG	0	CYT	109.022	Predicted E3 ubiquitin ligase	0	Posttranslational modification, protein turnover, chaperones	Roquin-2	1e-165
lulogut40003	2988	Tyrosine kinase negative regulator CBL - 13 OH-glycosylation sites - 13 NetOglyc sites	KOG	0	CYT	108.076	Tyrosine kinase negative regulator CBL	0	Defense mechanisms	E3 ubiquitin-protein ligase CBL	1e-179
lulogut40082	2988	JAV02439.1 hypothetical protein partial Nyssomyia neivai	DIPTERA1017	0	CYT	108.422	Myosin class I heavy chain	0	Cytoskeleton	Activating transcription factor 7-interacting protein 1	0.0002
lulogutSigP-32460	2988	Uncharacterized conserved protein	KOG	0	BL	111.951	Uncharacterized conserved protein	0	Function unknown	RRP12-like protein	0
lulogut40002	2985	Tyrosine kinase negative regulator CBL - 13 OH-glycosylation sites - 13 NetOglyc sites	KOG	0	CYT	108.522	Tyrosine kinase negative regulator CBL	0	Defense mechanisms	E3 ubiquitin-protein ligase CBL	0
lulogut40081	2985	JAV02439.1 hypothetical protein partial Nyssomyia neivai	DIPTERA1017	0	CYT	108.378	Myosin class I heavy chain	0	Cytoskeleton	Activating transcription factor 7-interacting protein 1	0.0002
lulogut44769	2985	partial cds - probable fragment	VIRAL	0	CYT	115.937	Phosphatidylinositol 3-kinase catalytic subunit (p110)	0	Signal transduction mechanisms	Phosphatidylinositol 4,5-bisphosphate 3-kinase catalytic subunit beta isoform	0
lulogutSigP-42868	2985	Dystroglycan - probable fragment - 29 OH-glycosylation sites - signalP detected - 2 predicted membrane helices	KOG	2e-24	SIG	112.478	Dystroglycan	2e-24	Extracellular structures	Dystroglycan	5e-49
lulogut13814	2979	JAV04500.1 metal transporter cnnm4 partial Nyssomyia neivai - 6 predicted membrane helices	DIPTERA1017	0	CYT	110.943	Predicted membrane protein, contains two CBS domains	0	Function unknown	Metal transporter CNNM2	1e-166
lulogut17158	2979	Predicted P-loop ATPase fused to an acetyltransferase	KOG	0	CYT	111.668	Predicted P-loop ATPase fused to an acetyltransferase	0	General function prediction only	RNA cytidine acetyltransferase	0
lulogut26426	2979	N-glycanase	KOG	0	CYT	115.751	Peptide:N-glycanase	0	Posttranslational modification, protein turnover, chaperones	Peptide-N(4)-(N-acetyl-beta-glucosaminyl)asparagine amidase	1e-160
lulogut19518	2976	Nucleotide excision repair complex XPC-HR23B subunit XPC/DPB11	KOG	0	CYT	112.783	Nucleotide excision repair complex XPC-HR23B, subunit XPC/DPB11	0	Replication, recombination and repair	DNA repair protein complementing XP-C cells homolog	1e-135
lulogut22026	2976	JAV02378.1 unknown conserved protein partial Nyssomyia neivai	DIPTERA1017	0	CYT	109.08	Junctional membrane complex protein Junctophilin and related MORN repeat proteins	0	General function prediction only	Junctophilin-1	1e-129
lulogut44432	2976	XP_021709170.1 protein kinase C-binding protein NELL1 isoform X4	DIPTERA1017	0	CYT	109.456	Nidogen and related basement membrane protein proteins	0	Cell wall/membrane/envelope biogenesis, Extracellular structures	Protein kinase C-binding protein NELL2	1e-133
lulogut53452	2976	5'-3' exonuclease XRN1/KEM1/SEP1 involved in DNA strand exchange and mRNA turnover - probable fragment	KOG	0	CYT	113.846	5'-3' exonuclease HKE1/RAT1	0	Replication, recombination and repair, RNA processing and modification	5'-3' exoribonuclease 2 homolog	0
lulogut33634	2973	JAV03866.1 hypothetical protein partial Nyssomyia neivai	DIPTERA1017	0	CYT	103.039	tRNA-specific adenosine deaminase 1	0	RNA processing and modification	Protein bric-a-brac 2	0.28
lulogut44859	2973	JAV09637.1 ubiquitination factor e4a Nyssomyia neivai	DIPTERA1017	0	CYT	111.9	Ubiquitin fusion degradation protein-2	0	Posttranslational modification, protein turnover, chaperones	Ubiquitin conjugation factor E4 A	1e-168
lulogut45335	2973	Predicted beta-mannosidase - signalP detected	KOG	0	SIG	113.911	Predicted beta-mannosidase	0	Carbohydrate transport and metabolism	Beta-mannosidase	1e-124
lulogutSigP-17059	2973	JAV13704.1 arylsulfatase b Nyssomyia neivai - 34 OH-glycosylation sites - signalP detected	DIPTERA1017	0	SIG	112.678	Sulfatase	0	General function prediction only	Arylsulfatase I	2e-68
lulogut16599	2970	retrovirus-related Pol polyprotein from transposon 297 Diaphorina citri - probable fragment	REFSEQ-INVERTEBRATE	0	CYT	112.805		0		Transposon Ty3-I Gag-Pol polyprotein	2e-93
lulogut21817	2970	NAD+ ADP-ribosyltransferase Parp required for poly-ADP ribosylation of nuclear	KOG	1e-92	CYT	112.111	NAD+ ADP-ribosyltransferase Parp, required for poly-ADP ribosylation of nuclear proteins	1e-92	Transcription, Replication, recombination and repair, Posttranslational modification, protein turnover, chaperones	Poly	0
lulogut41081	2970	JAV04002.1 short gastrulation partial Nyssomyia neivai	DIPTERA1017	0	BL	111.744	von Willebrand factor and related coagulation proteins	0	Extracellular structures, Defense mechanisms	Dorsal-ventral patterning protein Sog	0
lulogut41082	2970	JAV04002.1 short gastrulation partial Nyssomyia neivai	DIPTERA1017	0	BL	111.687	von Willebrand factor and related coagulation proteins	0	Extracellular structures, Defense mechanisms	Dorsal-ventral patterning protein Sog	0
lulogutSigP-45146	2970	Endocytosis/signaling protein EHD1 - signalP detected	KOG	0	SIG	110.053	Endocytosis/signaling protein EHD1	0	Signal transduction mechanisms, Intracellular trafficking, secretion, and vesicular transport	Sarcalumenin	1e-120
lulogut13853	2967	JAV13101.1 dsrna-activated protein kinase inhibitor p58 Nyssomyia neivai	DIPTERA1017	0	CYT	113.289	Molecular chaperone (DnaJ superfamily)	0	Posttranslational modification, protein turnover, chaperones	DnaJ homolog subfamily C member 7	1e-124
lulogut22406	2967	2-hydroxyacylsphingosine 1-beta-galactosyltransferase Bactrocera latifrons - signalP detected - 4 predicted membrane helices	REFSEQ-INVERTEBRATE	0	SIG	111.364	UDP-glucuronosyl and UDP-glucosyl transferase	0	Carbohydrate transport and metabolism, Energy production and conversion	UDP-glucuronosyltransferase 2C1 (Fragment)	2e-63
lulogut24053	2967	mucin-5AC-like - 2 predicted membrane helices	REFSEQ-INVERTEBRATE	5e-74	BL	114.196	Phosphatidylinositol-4-phosphate 5-kinase and related FYVE finger-containing proteins	5e-74	Signal transduction mechanisms	CUB and sushi domain-containing protein 1	0.0008
lulogut36431	2967	Subunit of cis-Golgi transport vesicle tethering complex - Sec34p	KOG	0	CYT	110.863	Subunit of cis-Golgi transport vesicle tethering complex - Sec34p	0	Intracellular trafficking, secretion, and vesicular transport	Conserved oligomeric Golgi complex subunit 3	0
lulogut44415	2967	PH domain protein Melted - 33 OH-glycosylation sites - 33 NetOglyc sites	KOG	0	CYT	106.8	PH domain protein Melted	0	Signal transduction mechanisms	Protein melted	0
lulogut44871	2967	Transcription factor CP2	SWISSP	4e-93	CYT	111.321	Transcription factor	4e-93	Transcription	Transcription factor CP2	4e-93
lulogutSigP-37886	2967	Dynein heavy chain and region D6 of dynein motor - signalP detected	PFAM	0	SIG	111.125	Dyneins, heavy chain	0	Cytoskeleton	Dynein heavy chain, cytoplasmic	0
lulogut16913	2964	tubulin--tyrosine ligase-like protein 12	DIPTERA1017	0	CYT	115.2	Tubulin-tyrosine ligase-related protein	0	Posttranslational modification, protein turnover, chaperones	Tubulin--tyrosine ligase-like protein 12	1e-144
lulogut33947	2964	C2H2-type Zn-finger protein	KOG	3e-06	CYT	113.701	C2H2-type Zn-finger protein	3e-06	Transcription	Zinc finger protein 208	8e-44
lulogut50053	2964	mRNA processing protein	KOG	0	CYT	110.973	mRNA processing protein	0	RNA processing and modification	Pre-mRNA-processing factor 39	0
lulogut23058	2961	Uncharacterized conserved protein contains C1 PH and RUN	KOG	3e-40	CYT	111.347	Uncharacterized conserved protein, contains C1, PH and RUN domains	3e-40	Signal transduction mechanisms	Run domain Beclin-1-interacting and cysteine-rich domain-containing protein	5e-62
lulogut34116	2961	JAV07890.1 thyroid hormone receptor-associated protein complex subunit - 34 OH-glycosylation sites - 34 NetOglyc sites	DIPTERA1017	0	CYT	107.462	Protein interacting with poly(A)-binding protein	0	RNA processing and modification	Ataxin-2 homolog	3e-67
lulogut37388	2961	JAV04171.1 protein kbp partial Nyssomyia neivai	DIPTERA1017	0	CYT	114.062	Cysteine synthase	0	Amino acid transport and metabolism	Protein KBP homolog	1e-117
lulogut44886	2961	XP_021701996.1 collagen alpha-1(IV) chain	REFSEQ-INVERTEBRATE	0	CYT	99.346	Collagens (type XV)	0	Extracellular structures	Collagen alpha-1(IV) chain	0
lulogut14284	2958	JAC36328.1 Transposon Ty3-I Gag-Pol polyprotein Bactrocera dorsalis	DIPTERA1017	0	CYT	112.912	Pseudouridylate synthase	0	Translation, ribosomal structure and biogenesis	Transposon Ty3-G Gag-Pol polyprotein	1e-114
lulogut38800	2958	ATP-dependent RNA helicase	KOG	0	CYT	110.456	RNA helicase	0	RNA processing and modification	Probable ATP-dependent RNA helicase DDX46	0
lulogut43451	2958	transcription elongation regulator 1 isoform X1 Rhagoletis zephyria	REFSEQ-INVERTEBRATE	0	CYT	114.1	Transcription factor CA150	0	Transcription	Transcription elongation regulator 1	1e-139
lulogut46258	2958	Protein involved in plasmid maintenance/nuclear protein involved in lipid metabolism - probable fragment	KOG	0	CYT	109.43	Protein involved in plasmid maintenance/nuclear protein involved in lipid metabolism	0	Cell motility, Lipid transport and metabolism	Phosphatidate phosphatase LPIN3	1e-140
lulogutSigP-17473	2958	JAV13349.1 proteoglycan 4 Nyssomyia neivai - 10 OH-glycosylation sites - signalP detected	DIPTERA1017	0	SIG	108.926	Signal transducing adaptor protein STAM/STAM2	0	Signal transduction mechanisms	Ataxin-2 homolog	3e-10
lulogutSigP-53619	2958	Puromycin-sensitive aminopeptidase - signalP detected	KOG	0	SIG	110.657	Puromycin-sensitive aminopeptidase and related aminopeptidases	0	Amino acid transport and metabolism, Posttranslational modification, protein turnover, chaperones	Membrane alanyl aminopeptidase (Fragment)	1e-133
lulogut22607	2955	XP_001845267.1 serine/threonine protein kinase Culex quinquefasciatus	REFSEQ-INVERTEBRATE	0	CYT	108.206	Serine/threonine protein kinase	0	Signal transduction mechanisms	SNF-related serine/threonine-protein kinase	1e-148
lulogut21637	2952	Ras-related GTPase - 31 OH-glycosylation sites - 31 NetOglyc sites	KOG	1e-41	CYT	107.418	Ras-related GTPase	1e-41	General function prediction only	GTP-binding protein REM 1	3e-23
lulogut25723	2952	Polycomb-group transcriptional regulator - probable fragment - 11 OH-glycosylation sites - 11 NetOglyc sites	KOG	2e-51	CYT	111.818	Polycomb-group transcriptional regulator	2e-51	Transcription	Protein cramped	1e-121
lulogut34117	2952	JAV07890.1 thyroid hormone receptor-associated protein complex subunit - 34 OH-glycosylation sites - 34 NetOglyc sites	DIPTERA1017	0	CYT	107.429	Protein interacting with poly(A)-binding protein	0	RNA processing and modification	Ataxin-2 homolog	3e-67
lulogut37989	2952	XP_021708909.1 mitogen-activated protein kinase kinase kinase 11 isoform X2 Aedes aegypti - probable fragment	REFSEQ-INVERTEBRATE	0	CYT	110.199	Tyrosine kinase specific for activated (GTP-bound) p21cdc42Hs	0	Signal transduction mechanisms	Mitogen-activated protein kinase kinase kinase	0
lulogut37990	2952	XP_021708909.1 mitogen-activated protein kinase kinase kinase 11 isoform X2 Aedes aegypti - probable fragment	REFSEQ-INVERTEBRATE	0	CYT	110.42	Tyrosine kinase specific for activated (GTP-bound) p21cdc42Hs	0	Signal transduction mechanisms	Mitogen-activated protein kinase kinase kinase	0
lulogut8788	2952	JAB95031.1 RNA-directed DNA polymerase from transposon X-element Ceratitis capitata	DIPTERA1017	0	CYT	110.852	Predicted signal transduction protein	0	General function prediction only	Probable RNA-directed DNA polymerase from transposon X-element	9e-56
lulogutSigP-46472	2952	jav02932.1 conserved plasma membrane protein partial nyssomyia neivai - signalP detected - 6 predicted membrane helices	KOG	0	SIG	110.153	Polytopic membrane protein Prominin	0	General function prediction only	Prominin-like protein	1e-119
lulogut37750	2949	Transcription factor NFAT subunit NF90	KOG	0	CYT	108.316	Transcription factor NFAT, subunit NF90	0	General function prediction only	Zinc finger RNA-binding protein 2	1e-168
lulogut38829	2949	JAV12084.1 dynamin-like 120 kda protein mitochondrial isoform x1 Nyssomyia neivai	DIPTERA1017	0	CYT	113.495	Dynamin-like GTP binding protein	0	General function prediction only	Dynamin-like 120 kDa protein, mitochondrial	0
lulogut18068	2946	JAV03675.1 unknown conserved protein partial Nyssomyia neivai	DIPTERA1017	0	CYT	114.098	Uncharacterized conserved protein	0	Function unknown	60 kDa SS-A/Ro ribonucleoprotein	4e-27
lulogut34165	2946	Ypt/Rab-specific GTPase-activating protein GYP7 - probable fragment	KOG	4e-50	CYT	110.901	Ypt/Rab-specific GTPase-activating protein GYP7 and related proteins	4e-50	Signal transduction mechanisms	TBC1 domain family member 25	1e-119
lulogut38828	2946	JAV12084.1 dynamin-like 120 kda protein mitochondrial isoform x1 Nyssomyia neivai	DIPTERA1017	0	CYT	113.313	Dynamin-like GTP binding protein	0	General function prediction only	Dynamin-like 120 kDa protein, mitochondrial	0
lulogut39565	2946	Cytoskeletal protein Adducin	KOG	9e-67	CYT	109.041	Cytoskeletal protein Adducin	9e-67	Signal transduction mechanisms, Cytoskeleton	Protein hu-li tai shao	0
lulogut45607	2946	JAV09772.1 atp-dependent protease la partial Nyssomyia neivai	DIPTERA1017	0	CYT	109.125	Mitochondrial ATP-dependent protease PIM1/LON	0	Posttranslational modification, protein turnover, chaperones	Lon protease homolog, mitochondrial	0
lulogut45608	2946	JAV09772.1 atp-dependent protease la partial Nyssomyia neivai	DIPTERA1017	0	CYT	109.16	Mitochondrial ATP-dependent protease PIM1/LON	0	Posttranslational modification, protein turnover, chaperones	Lon protease homolog, mitochondrial	0
lulogut56239	2946	Puromycin-sensitive aminopeptidase	KOG	0	BL	112.499	Puromycin-sensitive aminopeptidase and related aminopeptidases	0	Amino acid transport and metabolism, Posttranslational modification, protein turnover, chaperones	Glutamyl aminopeptidase	0
lulogut18430	2943	HSP90 co-chaperone CPR7/Cyclophilin - probable fragment	KOG	1e-23	CYT	108.672	HSP90 co-chaperone CPR7/Cyclophilin	1e-23	Posttranslational modification, protein turnover, chaperones	Peptidyl-prolyl cis-trans isomerase A1	1e-21
lulogut44512	2943	Conserved plasma membrane protein - 6 predicted membrane helices	KOG	0	CYT	109.995	Ankyrin repeat protein	0	General function prediction only	Transient receptor potential channel pyrexia	1e-112
lulogut15540	2940	JAV06836.1 transient receptor potential channel pyrexia partial Nyssomyia neivai - 7 predicted membrane helices	DIPTERA1017	0	CYT	109.638	Ankyrin repeat protein	0	General function prediction only	Transient receptor potential channel pyrexia	1e-100
lulogut18806	2940	fatty acyl-CoA hydrolase precursor medium chain-like	REFSEQ-INVERTEBRATE	0	CYT	107.514	Acetylcholinesterase/Butyrylcholinesterase	0	Signal transduction mechanisms	Cholinesterase	5e-49
lulogut20122	2940	Conserved plasma membrane protein	DIPTERA1017	1e-76	CYT	113.217	Cadherin EGF LAG seven-pass G-type receptor	1e-76	Signal transduction mechanisms	Latrophilin Cirl	1.1
lulogutSigP-13172	2940	Multidrug resistance-associated protein/mitoxantrone resistance protein ABC superfamily - probable fragment - signalP detected - 9 predicted membrane helices	KOG	7e-36	SIG	111.361	Multidrug resistance-associated protein/mitoxantrone resistance protein, ABC superfamily	7e-36	Secondary metabolites biosynthesis, transport and catabolism	ABC transporter C family member 2	8e-30
lulogut33909	2937	Oxysterol-binding protein	KOG	0	CYT	107.989	Oxysterol-binding protein	0	Signal transduction mechanisms	Oxysterol-binding protein-related protein 9	1e-156
lulogut56993	2937	jav02974.1 conserved plasma membrane protein nyssomyia neivai - signalP detected - 4 predicted membrane helices	KOG	0	SIG	105.067	Uncharacterized conserved protein	0	Function unknown	ER membrane protein complex subunit 1	1e-145
lulogut32660	2934	Exosomal 3'-5' exoribonuclease complex subunit Rrp44/Dis3 - probable fragment	KOG	0	CYT	110.214	Exosomal 3'-5' exoribonuclease complex, subunit Rrp44/Dis3	0	Translation, ribosomal structure and biogenesis	DIS3-like exonuclease 2	1e-116
lulogut34251	2934	inner dynein arm light chain axonemal	SWISSP	9e-88	CYT	112.343	DEAD box containing helicases	9e-88	Replication, recombination and repair	Intron-binding protein aquarius	0
lulogut44511	2934	Conserved plasma membrane protein - 6 predicted membrane helices	KOG	0	CYT	109.84	Ankyrin repeat protein	0	General function prediction only	Transient receptor potential channel pyrexia	1e-105
lulogutSigP-56992	2934	jav02974.1 conserved plasma membrane protein nyssomyia neivai - signalP detected - 2 predicted membrane helices	KOG	0	SIG	106.579	Uncharacterized conserved protein	0	Function unknown	ER membrane protein complex subunit 1	1e-98
lulogut17515	2931	cyclic nucleotide-gated cation channel beta-3-like - 5 predicted membrane helices	DIPTERA1017	0	CYT	110.11	Cyclic nucleotide-gated cation channel CNCG4	0	Inorganic ion transport and metabolism, Signal transduction mechanisms	Cyclic nucleotide-gated cation channel beta-1	1e-126
lulogut19408	2931	K+/Cl- cotransporter KCC1 - probable fragment - 12 predicted membrane helices	KOG	0	CYT	108.383	Na+/K+ symporter	0	Inorganic ion transport and metabolism	Solute carrier family 12 member 2	0
lulogut31880	2931	XP_021196626.1 cytochrome P450 4C1-like Helicoverpa armigera	REFSEQ-INVERTEBRATE	8e-94	BL	111.95	Cytochrome P450 CYP4/CYP19/CYP26 subfamilies	8e-94	Secondary metabolites biosynthesis, transport and catabolism, Lipid transport and metabolism	Cytochrome P450 4C1	1e-62
lulogut45014	2931	Puromycin-sensitive aminopeptidase - 2 predicted membrane helices	KOG	0	CYT	112.492	Puromycin-sensitive aminopeptidase and related aminopeptidases	0	Amino acid transport and metabolism, Posttranslational modification, protein turnover, chaperones	Aminopeptidase N	1e-175
lulogut45794	2931	Germ-line stem cell division protein Hiwi/Piwi; negative developmental regulator - 17 OH-glycosylation sites - 17 NetOglyc sites	KOG	7e-57	CYT	109.616	Translation initiation factor 2C (eIF-2C) and related proteins	7e-57	Translation, ribosomal structure and biogenesis	Protein argonaute-1	0
lulogut40090	2928	Nuclear receptor coactivator 7	SWISSP	0	CYT	107.38	Oxidation resistance protein	0	Replication, recombination and repair	Nuclear receptor coactivator 7	1e-108
lulogut56069	2928	JAV08454.1 lipase Nyssomyia neivai	DIPTERA1017	0	CYT	109.784	Predicted alpha/beta hydrolase	0	General function prediction only	Pancreatic lipase-related protein 2	2e-32
lulogutSigP-19249	2928	hypothetical secreted protein precursor	DIPTERA1017	1000	SIG	112.303	Predicted Rho/Rac guanine nucleotide exchange factor/faciogenital dysplasia protein 3	1000	Signal transduction mechanisms	Putative histone-lysine N-methyltransferase 1	0.47
lulogut16783	2925	XP_001654713.1 AAEL002094-PA	DIPTERA1017	0	CYT	107.533	Thyroid hormone receptor-associated protein complex, subunit TRAP230	0	Transcription	POZ-, AT hook-, and zinc finger-containing protein 1	2e-08
lulogut18535	2925	collagen alpha-2(IV) chain isoform X2	DIPTERA1017	0	CYT	90.29	Vesicle coat complex COPII, subunit SFB3	0	Intracellular trafficking, secretion, and vesicular transport	Uncharacterized PE-PGRS family protein PE_PGRS54	2e-87
lulogut25813	2922	Na+-independent Cl/HCO3 exchanger AE1 - 11 predicted membrane helices	KOG	0	CYT	109.166	Na+-independent Cl/HCO3 exchanger AE1 and related transporters (SLC4 family)	0	Inorganic ion transport and metabolism	Anion exchange protein 2	0
lulogut33531	2922	JAV14061.1 smooth muscle caldesmon partial Nyssomyia neivai	DIPTERA1017	0	CYT	113.1	Uncharacterized conserved protein	0	Function unknown	U3 small nucleolar RNA-associated protein 14 homolog A	1e-80
lulogut21731	2919	Translation initiation factor 2C (eIF-2C)	KOG	8e-63	CYT	111.46	Germ-line stem cell division protein Hiwi/Piwi; negative developmental regulator	8e-63	Cell cycle control, cell division, chromosome partitioning	Protein aubergine	0
lulogut41012	2919	Uncharacterized conserved protein	KOG	0	CYT	109.658	Uncharacterized conserved protein	0	Function unknown	Protein FAM91A1	1e-151
lulogut44324	2919	Unknown product			CYT	109.351	Structural maintenance of chromosome protein 2 (chromosome condensation complex Condensin, subunit E)		Chromatin structure and dynamics, Cell cycle control, cell division, chromosome partitioning	DNA double-strand break repair Rad50 ATPase	0.0002
lulogut45221	2919	Nuclear export receptor CSE1/CAS (importin beta superfamily)	KOG	0	CYT	109.965	Nuclear export receptor CSE1/CAS (importin beta superfamily)	0	Nuclear structure, Intracellular trafficking, secretion, and vesicular transport	Exportin-2	0
lulogut45678	2919	mRNA splicing factor ATP-dependent RNA helicase - probable fragment	KOG	2e-83	CYT	111.573	ATP-dependent RNA helicase A	2e-83	RNA processing and modification	Putative ATP-dependent RNA helicase DHX57	1e-153
lulogut46441	2919	JAV12427.1 mitochondrial inner membrane Nyssomyia neivai	DIPTERA1017	0	CYT	104.79	Protein tyrosine phosphatase SHP1/Cofactor for p97 ATPase-mediated vesicle membrane fusion	0	Nuclear structure	Cold shock domain-containing protein E1	1e-118
lulogut23408	2916	Vesicle coat complex AP-1 gamma subunit	KOG	8e-56	CYT	109.156	Vesicle coat complex AP-3, delta subunit	8e-56	Intracellular trafficking, secretion, and vesicular transport	AP-3 complex subunit delta	0
lulogut40406	2916	Adaptor protein NCK/Dock contains SH2 and SH3 - probable fragment - 12 OH-glycosylation sites	KOG	3e-14	CYT	105.363	Adaptor protein NCK/Dock, contains SH2 and SH3 domains	3e-14	Signal transduction mechanisms	F-BAR and double SH3 domains protein 2	1e-103
lulogut44513	2916	Conserved plasma membrane protein - 5 predicted membrane helices	KOG	0	CYT	108.518	Ankyrin repeat protein	0	General function prediction only	Transient receptor potential channel pyrexia	1e-98
lulogut17335	2913	E3 ubiquitin-protein ligase Bre1 Musca domestica	REFSEQ-INVERTEBRATE	0	CYT	112.312	E3 ubiquitin ligase involved in syntaxin degradation	0	Posttranslational modification, protein turnover, chaperones	E3 ubiquitin-protein ligase Bre1	0
lulogut17415	2913	Cadherin EGF LAG seven-pass G-type receptor - probable fragment	KOG	2e-45	CYT	106.679	Cadherin EGF LAG seven-pass G-type receptor	2e-45	Signal transduction mechanisms	Cadherin-99C	0
lulogut38414	2913	DEAH-box RNA helicase	KOG	0	CYT	108.008	Dosage compensation complex, subunit MLE	0	Transcription	Dosage compensation regulator	0
lulogutSigP-51966	2910	Low-density lipoprotein receptors containing Ca2+-binding EGF-like - signalP detected	KOG	0	SIG	108.087	Low-density lipoprotein receptors containing Ca2+-binding EGF-like domains	0	Signal transduction mechanisms	Very low-density lipoprotein receptor	0
lulogut17408	2907	zn finger - probable fragment	KOG	1e-17	CYT	112.03	Zn finger proteins	1e-17	General function prediction only	Zinc finger protein Xfin	7e-66
lulogut24405	2907	Insulin/growth factor receptor (contains protein kinase domain) - signalP detected - 2 predicted membrane helices	KOG	0	SIG	111.746	Insulin/growth factor receptor (contains protein kinase domain)	0	Signal transduction mechanisms	Insulin receptor	1e-105
lulogutSigP-51968	2907	Low-density lipoprotein receptors containing Ca2+-binding EGF-like - signalP detected	KOG	0	SIG	107.979	Low-density lipoprotein receptors containing Ca2+-binding EGF-like domains	0	Signal transduction mechanisms	Very low-density lipoprotein receptor	0
lulogut22038	2904	zn-finger protein - 26 OH-glycosylation sites - 26 NetOglyc sites	KOG	0	CYT	104.791	Putative Zn-finger protein	0	General function prediction only	F-box only protein 11	0
lulogut22286	2904	XP_001848306.1 caspase-activated nuclease Culex quinquefasciatus	REFSEQ-INVERTEBRATE	0	CYT	111.918	Nucleolar protein NOP52/RRP1	0	RNA processing and modification	Ribosomal RNA processing protein 1 homolog	2e-91
lulogut38413	2904	DEAH-box RNA helicase	KOG	0	CYT	107.728	Dosage compensation complex, subunit MLE	0	Transcription	Dosage compensation regulator	0
lulogut46257	2904	Protein involved in plasmid maintenance/nuclear protein involved in lipid metabolism	KOG	0	CYT	107.649	Protein involved in plasmid maintenance/nuclear protein involved in lipid metabolism	0	Cell motility, Lipid transport and metabolism	Phosphatidate phosphatase LPIN3	1e-152
lulogut17611	2901	JAV08749.1 zinc carboxypeptidase partial Nyssomyia neivai	DIPTERA1017	0	CYT	107.427	Zinc carboxypeptidase	0	Amino acid transport and metabolism	Cytosolic carboxypeptidase-like protein 5	1e-124
lulogut41578	2901	JAV09269.1 eukaryotic translation initiation factor 3 subunit Nyssomyia neivai - probable fragment - 10 OH-glycosylation sites	DIPTERA1017	0	CYT	108.719	Uncharacterized protein CLU1/cluA/TIF31 involved in mitochondrial morphology/distribution, also found associated with eIF-3	0	General function prediction only	Clustered mitochondria protein homolog	0
lulogut211	2898	JAB59707.1 phosphatidylinositol 4-kinase beta partial Corethrella appendiculata - probable fragment	DIPTERA1017	0	CYT	105.81	Phosphatidylinositol 4-kinase, involved in intracellular trafficking and secretion	0	Signal transduction mechanisms, Intracellular trafficking, secretion, and vesicular transport	Phosphatidylinositol 4-kinase beta	6e-51
lulogut21858	2898	Protein kinase	SMART	6e-72	CYT	110.476	Fibroblast/platelet-derived growth factor receptor and related receptor tyrosine kinases	6e-72	Signal transduction mechanisms	Tyrosine-protein kinase receptor torso	1e-54
lulogut24091	2898	Multidrug resistance-associated protein/mitoxantrone resistance protein ABC superfamily - probable fragment - 10 predicted membrane helices	KOG	0	CYT	108.22	Multidrug resistance-associated protein/mitoxantrone resistance protein, ABC superfamily	0	Secondary metabolites biosynthesis, transport and catabolism	Multidrug resistance-associated protein 4	1e-161
lulogut39619	2898	SAFB-like transcription modulator isoform X2 Musca domestica	REFSEQ-INVERTEBRATE	0	CYT	107.263	Hsp27-ERE-TATA-binding protein/Scaffold attachment factor (SAF-B)	0	Transcription	SAFB-like transcription modulator	3e-91
lulogut17830	2895	JAV13704.1 arylsulfatase b Nyssomyia neivai	DIPTERA1017	0	CYT	110.023	Sulfatase	0	General function prediction only	Arylsulfatase B	5e-78
lulogut43329	2895	JAV14060.1 calponin similarity domain-containing protein Nyssomyia neivai	DIPTERA1017	0	CYT	108.945	Myosin class VI heavy chain	0	Cytoskeleton	Ensconsin	5e-29
lulogut44	2895	Ca2+-binding actin-bundling protein (actinin) alpha chain (EF-Hand protein superfamily)	KOG	4e-72	CYT	109.167	Ca2+-binding actin-bundling protein (actinin), alpha chain (EF-Hand protein superfamily)	4e-72	Cytoskeleton	EH domain-binding protein 1	1e-106
lulogut45602	2895	Kinesin-like protein	KOG	4e-91	CYT	109.46	Kinesin (SMY1 subfamily)	4e-91	Cytoskeleton	Kinesin heavy chain	0
lulogut46437	2895	apoptosis-stimulating of p53 protein 1 isoform X1	REFSEQ-INVERTEBRATE	0	CYT	104.698	p53-interacting protein 53BP/ASPP, contains ankyrin and SH3 domains	0	Cell cycle control, cell division, chromosome partitioning	Apoptosis-stimulating of p53 protein 2	1e-106
lulogut52217	2895	probable cytochrome P450 9f2	REFSEQ-INVERTEBRATE	0	CYT	109.124	Cytochrome P450 CYP3/CYP5/CYP6/CYP9 subfamilies	0	Secondary metabolites biosynthesis, transport and catabolism	Probable cytochrome P450 9f2	1e-116
lulogut20194	2892	XP_021710918.1 chromatin assembly factor 1 subunit A-A	DIPTERA1017	0	CYT	111.147	Chromatin assembly factor-I	0	Chromatin structure and dynamics	Chromatin assembly factor 1 subunit A	6e-83
lulogut35995	2892	uncharacterized protein LOC105218933 Bactrocera cucurbitae	DIPTERA1017	0	CYT	110.998	Predicted MutS-related protein involved in mismatch repair	0	Replication, recombination and repair	NEDD4-binding protein 2	2e-26
lulogut44450	2892	JAV05195.1 alanine--trna ligase cytoplasmic Nyssomyia neivai	DIPTERA1017	0	CYT	107.325	Alanyl-tRNA synthetase	0	Translation, ribosomal structure and biogenesis	Alanine--tRNA ligase, cytoplasmic	0
lulogut16591	2889	glutamate receptor-interacting protein 1 isoform X2 Stomoxys calcitrans	DIPTERA1017	0	CYT	104.448	WW domain-containing protein	0	General function prediction only	Glutamate receptor-interacting protein 2	5e-46
lulogut18639	2889	Unknown product			CYT	107.951	Histone acetyltransferase (MYST family)		Chromatin structure and dynamics	Muscle M-line assembly protein unc-89	1e-05
lulogut21321	2889	Spondins extracellular matrix - probable fragment	KOG	1e-95	CYT	108.808	Uncharacterized conserved protein	1e-95	Function unknown	Uncharacterized protein KIAA0930 homolog	1e-62
lulogut16159	2886	uncharacterized conserved protein - probable fragment - 7 predicted membrane helices	KOG	6e-18	CYT	110.077	Uncharacterized conserved protein	6e-18	Function unknown	XK-related protein 6	2e-28
lulogut22275	2886	JAV10970.1 chromatin remodeling protein Nyssomyia neivai	DIPTERA1017	0	CYT	109.314	Chromatin remodeling protein, contains PHD Zn-finger	0	Chromatin structure and dynamics	Intraflagellar transport protein 81 homolog	3e-72
lulogut45661	2886	KNC22487.1 Alanine--tRNA ligase mitochondrial Lucilia cuprina	DIPTERA1017	0	CYT	108.678	Alanyl-tRNA synthetase	0	Translation, ribosomal structure and biogenesis	Alanine--tRNA ligase, mitochondrial	0
lulogut17130	2883	DNA transposase THAP9	SWISSP	7e-24	CYT	110.17	DNA-binding subunit of a DNA-dependent protein kinase (Ku80 autoantigen)	7e-24	Replication, recombination and repair	DNA transposase THAP9	7e-24
lulogut53903	2883	Dual specificity testis-specific protein kinase 2 - probable fragment	SWISSP	8e-89	CYT	106.166	Tyrosine kinase specific for activated (GTP-bound) p21cdc42Hs	8e-89	Signal transduction mechanisms	Dual specificity testis-specific protein kinase 2	8e-89
lulogut53904	2883	Dual specificity testis-specific protein kinase 2 - probable fragment	SWISSP	8e-89	CYT	106.236	Tyrosine kinase specific for activated (GTP-bound) p21cdc42Hs	8e-89	Signal transduction mechanisms	Dual specificity testis-specific protein kinase 2	8e-89
lulogut21416	2880	JAV31681.1 e3 ubiquitin-protein ligase mib2 Culex tarsalis	DIPTERA1017	0	CYT	105.087	Uncharacterized conserved protein, contains ZZ-type Zn-finger	0	General function prediction only	E3 ubiquitin-protein ligase MIB2	0
lulogut45222	2880	Nuclear export receptor CSE1/CAS (importin beta superfamily)	KOG	0	CYT	108.508	Nuclear export receptor CSE1/CAS (importin beta superfamily)	0	Nuclear structure, Intracellular trafficking, secretion, and vesicular transport	Exportin-2	0
lulogutSigP-19049	2880	Conserved secreted protein precursor	DIPTERA1017	5e-93	SIG	102.534	Predicted ubiquitin-protein ligase/hyperplastic discs protein, HECT superfamily	5e-93	Posttranslational modification, protein turnover, chaperones	Protein bfr2	3e-15
lulogut19005	2877	reversion-inducing cysteine-rich protein with Kazal motifs-like	DIPTERA1017	0	SIG	104.816	Organic anion transporter	0	Secondary metabolites biosynthesis, transport and catabolism	Reversion-inducing cysteine-rich protein with Kazal motifs	0
lulogut41003	2877	GTPase-activating protein Centaurin gamma (contains Ras-like GTPase - probable fragment - 14 OH-glycosylation sites - 14 NetOglyc sites	KOG	0	CYT	105.701	GTPase-activating protein Centaurin gamma (contains Ras-like GTPase, PH and ankyrin repeat domains)	0	Signal transduction mechanisms	Centaurin-gamma-1A	0
lulogut44648	2877	JAV07284.1 protein involved in high osmolarity signaling pathway Nyssomyia neivai	DIPTERA1017	0	CYT	105.652	Transcription regulator XNP/ATRX, DEAD-box superfamily	0	Transcription	Transcriptional regulator ATRX (Fragment)	2e-20
lulogut48089	2877	Adenosine monophosphate deaminase	KOG	0	CYT	108.374	Adenosine monophosphate deaminase	0	Nucleotide transport and metabolism	AMP deaminase 2	0
lulogut56628	2877	P-type ATPase - probable fragment - 6 predicted membrane helices	KOG	0	CYT	108.658	P-type ATPase	0	General function prediction only	Phospholipid-transporting ATPase IA	0
lulogutSigP-772	2877	JAV08937.1 translational activator gcn1 partial Nyssomyia neivai - probable fragment	DIPTERA1017	0	BL	104.332	Protein containing adaptin N-terminal region	0	Translation, ribosomal structure and biogenesis	eIF-2-alpha kinase activator GCN1	0
lulogut16997	2874	Unknown product			CYT	113.896	Calmodulin-binding protein CRAG, contains DENN domain		Signal transduction mechanisms	ATP synthase subunit beta	0.27
[truncated: 11,930 more rows]
