# Supplementary material for: Leishmania infection induces a limited differential gene expression in the sand fly midgut
Source: BMC Genomics. 2020 Sep 4;21:608. doi: 10.1186/s12864-020-07025-8 (PMC7487717; doi:10.1186/s12864-020-07025-8)
Supplement: Supplementary file 3 — Additional file 3 : Table S2 Summary of the overall percentage of contigs (% of contigs) or abundance (%TPM) for all time points. The distribution of the mapped reads to the functional classification are highlighted. [file 12864_2020_7025_MOESM3_ESM.xlsx]

## Sheet: Sheet1
Functional Categories	# contigs	TPM	# contigs/compiled category	TPM/compiled category		%	% TPM
Cytoskeletal proteins	338	22118				2.47928	1.72093
Extracellular matrix	362	62675				2.65532	4.87654
Secreted protein	1403	333560				10.2912	25.9532
Storage	31	12640				0.227389	0.983478
Unknown conserved	1160	37797	3842	84338		28.1816	6.56207
Unkown conserved membrane protein	403	24223				0	0
Unknown product	2279	22318				0	0
Signal transduction	1654	58520	1654	58520		12.1323	4.55325
Amino acid metabolism	218	35808	1786	184174		13.1006	14.33
Carbohydrate metabolism	340	41461				0	0
Energy metabolism	415	62094				0	0
Intermediary metabolism	92	6416				0	0
Lipid metabolism	443	18143				0	0
Nucleotide metabolism	141	6799				0	0
Oxidant metabolism/Detoxification	137	13453				0	0
Transporters and channels	621	43583	621	43583		4.55512	3.39105
Protein synthesis machinery	269	195869	950	364678		1.97315	15.2399
Protein modification	375	152037				2.75068	11.8295
Proteasome machinery	306	16772				2.24455	1.30498
Nuclear export	54	790	482	10443		3.53554	0.812536
Nuclear regulation	428	9653				0	0
Protein export	485	21941	485	21941		3.55754	1.70716
Transposable element	107	331	107	331		0.78486	0.025754
Detoxification	206	13490	206	13490		1.51104	1.04961
Transcription factor	282	6285	1209	57041		8.86819	4.43818
Transcription machinery	927	50756				0	0
Immunity	157	15703	157	15703		1.15162	1.2218
Sum values			11499	854242		84.3468	66.4658
