# Supplementary material for: Leishmania infection induces a limited differential gene expression in the sand fly midgut
Source: BMC Genomics. 2020 Sep 4;21:608. doi: 10.1186/s12864-020-07025-8 (PMC7487717; doi:10.1186/s12864-020-07025-8)
Supplement: Supplementary file 4 — Additional file 4 : Table S3 Annotation of transcripts participating in biological processes related to immunity, digestion, and peritrophic matrix/chitin metabolism. [file 12864_2020_7025_MOESM4_ESM.xlsx]

## Sheet: Immunity
Gene name (Drosophila Homolog)	Putative Function	Gene Family	Name	1dPBM_1	1dPBM_3	1dPBM average	log2(1dPBM average)	2dPBM_1	2dPBM_2	2dPBM_3	2dPBM average	log2(2dPBM average)	4dPBM_1	4dPBM_2	4dPBM_3	4dPBM average	log2(4dPBM average)	6dPBM_1	6dPBM_2	6dPBM_3	6dPBM average	log2(6dPBM average)	8dPBM_1	8dPBM_2	8dPBM_3	8dPBM average	log2(8dPBM average)	12dPBM_2	12dPBM_3	12dPBM average	log2(12dPBM average)	14dPBM_1	14dPBM_2	14dPBM_3	14dPBM average	log2(14dPBM average)	1dPi_1	1dPi_2	1dPi_3	1dPi average	log2(d1Pi average)	2dPi_1	2dPi_2	2dPi_3	2dPi average	log2(2dPi average)	4dPi_1	4dPi_2	4dPi_3
		Toll signaling pathway
Spn88Ea	Serpin		lulogut18777	0.09	0	0.045	-4.47393	0	0	0	0	#NUM!	0.26	0	0.21	0.156667	-2.67423	0.07	0.26	0	0.11	-3.18442	0.08	0.06	0.23	0.123333	-3.01937	0.07	0.39	0.23	-2.12029	0.2	0	0.77	0.323333	-1.62891	0.27	0.08	0	0.116667	-3.09954	0	0.21	0	0.07	-3.8365	0.5	0	0.11
Spn88Ea	Serpin		lulogutSigP-46133	22.15	40.13	31.14	4.9607	52.97	41.16	22.82	38.9833	5.28479	99.79	84.55	78.76	87.7	6.4545	87.04	65.29	59.69	70.6733	6.14309	74.89	37.65	51.63	54.7233	5.77408	88.35	72.21	80.28	6.32697	49.92	78.71	64.16	64.2633	6.00592	50.09	21.43	39.71	37.0767	5.21244	42.44	36.49	22.69	33.8733	5.08208	86.11	85.4	69.01
PGRP-SA	recognition		lulogut18965	1.05	1.33	1.19	0.250962	0.75	1.18	0	0.643333	-0.636362	1.11	0	0.42	0.51	-0.971431	5.18	0.2	0	1.79333	0.842644	2.2	8.34	0.23	3.59	1.84398	1.78	1.2	1.49	0.575312	0	1.93	0.25	0.726667	-0.460634	0	0	0.19	0.0633333	-3.98089	0.29	0.33	0	0.206667	-2.27462	0.25	0	0.35
PGRP-SA	recognition		lulogutSigP-18182	0	0	0	#NUM!	1.82	0	0	0.606667	-0.721024	0	0	0	0	#NUM!	0	0	0	0	#NUM!	0	0	0	0	#NUM!	0	0	0	#NUM!	0	0	0	0	#NUM!	0	0	0	0	#NUM!	0	0	0	0	#NUM!	0	0	0
GNBP-1	recognition		lulogutSigP-15566	47.72	202.42	125.07	6.96659	110.53	147.41	75.81	111.25	6.79766	40.48	28.18	114.72	61.1267	5.93373	28.29	41.27	43.74	37.7667	5.23904	48.62	29.49	23.96	34.0233	5.08845	33.37	58.31	45.84	5.51854	28.56	65.19	74.13	55.96	5.80632	119.11	53.05	160.31	110.823	6.79212	120.18	192.82	133.98	148.993	7.2191	137.84	205.77	69.03
GNBP-1	recognition		lulogut40808	39.12	169.34	104.23	6.70363	81.75	98.5	61.47	80.5733	6.33223	23.28	28.43	37.94	29.8833	4.90127	21.13	19.7	44.47	28.4333	4.82951	29.98	15.4	28.97	24.7833	4.6313	19.36	32.2	25.78	4.68818	36.4	50.67	33.23	40.1	5.32553	110	37.5	133.44	93.6467	6.54916	89.53	121.64	78.42	96.53	6.59291	55.25	82.83	62.47
GNBP-3	recognition		lulogutSigP-18185	0.32	0.54	0.43	-1.21759	1.83	2.15	1.82	1.93333	0.95109	2.79	2.9	2.43	2.70667	1.43652	3.84	1.93	4.88	3.55	1.82782	6.84	5.76	8.82	7.14	2.83592	8.24	11.19	9.715	3.28021	3.14	5.29	10.21	6.21333	2.63537	0.66	0.47	0.17	0.433333	-1.20645	1.79	0.5	0.78	1.02333	0.0332762	2.16	1.37	2.12
GNBP-3	recognition		lulogut17467	0	0.15	0.075	-3.73697	0.52	1.62	0.26	0.8	-0.321928	4.01	5.19	2.74	3.98	1.99277	3.86	0.41	3.21	2.49333	1.31808	3.69	1.04	3.78	2.83667	1.5042	2.89	4.66	3.775	1.91648	0.57	1.32	5.5	2.46333	1.30061	1.12	0	0.58	0.566667	-0.819428	0.4	0.34	0	0.246667	-2.01937	0.87	0.58	1.19
spe	spz cleavage		lulogut21456	1.52	1.09	1.305	0.38405	7.1	6.09	0.59	4.59333	2.19954	5.68	4.1	4.36	4.71333	2.23675	4.61	1.13	2.76	2.83333	1.5025	3.7	1.82	1.78	2.43333	1.28293	4.22	4.73	4.475	2.16189	0.76	0.86	3.28	1.63333	0.707819	4.37	0.86	1.11	2.11333	1.07952	1.97	1.15	0.9	1.34	0.422233	1.3	3.73	1.67
nec (necrotic)	Inhibitor of persephone		lulogutSigP-46093	146.52	186.58	166.55	7.37981	210.68	245.31	162.39	206.127	7.68739	451.63	450.07	513.13	471.61	8.88145	420.81	407.22	355.64	394.557	8.62409	368.19	307.02	265.14	313.45	8.29209	420.6	338.92	379.76	8.56894	312.42	272.16	310.28	298.287	8.22056	187.52	130.6	160.92	159.68	7.31904	180.47	163.49	143.18	162.38	7.34323	443.25	506.95	358.19
nec (necrotic)	Inhibitor of persephone		lulogutSigP-46091	74.41	119.75	97.08	6.6011	130.67	165.12	69.37	121.72	6.92742	184.06	190.86	273.8	216.24	7.75649	238.39	230.11	258.26	242.253	7.92037	174.71	140.34	208.17	174.407	7.44631	198.73	180.59	189.66	7.56727	195.07	203.11	209.31	202.497	7.66175	122.3	85.81	106.89	105	6.71425	81.05	121.28	84.91	95.7467	6.58115	224.04	250.13	180.3
nec (necrotic)	Inhibitor of persephone		lulogutSigP-46133	22.15	40.13	31.14	4.9607	52.97	41.16	22.82	38.9833	5.28479	99.79	84.55	78.76	87.7	6.4545	87.04	65.29	59.69	70.6733	6.14309	74.89	37.65	51.63	54.7233	5.77408	88.35	72.21	80.28	6.32697	49.92	78.71	64.16	64.2633	6.00592	50.09	21.43	39.71	37.0767	5.21244	42.44	36.49	22.69	33.8733	5.08208	86.11	85.4	69.01
psh (persephone)	spe cleavage		lulogutSigP-26631	0.66	0.11	0.385	-1.37707	1.42	0.89	0.57	0.96	-0.0588937	5.2	2.69	1.91	3.26667	1.70782	2.16	1	2.36	1.84	0.879706	3.33	1.05	1.97	2.11667	1.08179	2.58	4.44	3.51	1.81147	0.21	0.49	4.61	1.77	0.823749	1.23	0.78	0.14	0.716667	-0.480626	0.44	1.15	0.65	0.746667	-0.421464	1.41	1.14	2.11
psh (persephone)	spe cleavage		lulogutSigP-26631	0.66	0.11	0.385	-1.37707	1.42	0.89	0.57	0.96	-0.0588937	5.2	2.69	1.91	3.26667	1.70782	2.16	1	2.36	1.84	0.879706	3.33	1.05	1.97	2.11667	1.08179	2.58	4.44	3.51	1.81147	0.21	0.49	4.61	1.77	0.823749	1.23	0.78	0.14	0.716667	-0.480626	0.44	1.15	0.65	0.746667	-0.421464	1.41	1.14	2.11
Spatzle 1	Ligand		lulogutSigP-46064	4.56	10.75	7.655	2.9364	14.05	5.54	5.37	8.32	3.05658	21.4	31.98	24.89	26.09	4.70543	16.5	24.24	19.49	20.0767	4.32745	12.57	4.32	18.8	11.8967	3.57249	7.72	14.83	11.275	3.49506	11.35	16.94	14.13	14.14	3.82171	7.29	2.72	9.12	6.37667	2.6728	3.32	13.08	11.53	9.31	3.21878	24.01	24.49	19.81
Spatzle 1	Ligand		lulogutSigP-45293	14.69	17.53	16.11	4.00988	32.84	44.31	31.43	36.1933	5.17765	60.93	59.07	60.19	60.0633	5.90841	50.89	54.05	54.39	53.11	5.73091	57.78	25.35	36.58	39.9033	5.31844	52.69	37.44	45.065	5.49394	57.82	47.08	34.57	46.49	5.53885	17.94	22.4	19.33	19.89	4.31397	31.76	24.77	19.79	25.44	4.66903	54.8	56.8	65.27
Spatzle 3	Ligand		lulogut22456	0.18	0.16	0.17	-2.55639	1.32	4.55	0.26	2.04333	1.03092	4.11	1.18	0.88	2.05667	1.04031	1.26	1.11	0.7	1.02333	0.0332762	1.54	0.66	2.1	1.43333	0.519374	1.87	1.4	1.635	0.709291	1.01	0.34	1.47	0.94	-0.0892673	0.76	0	0.2	0.32	-1.64386	0	0.34	0	0.113333	-3.14136	0.71	0.59	0
Spatzle 4	Ligand		lulogut20574	0	0	0	#NUM!	0.32	0.63	0	0.316667	-1.65896	0.47	0.36	0.27	0.366667	-1.44746	0.1	0.25	0.29	0.213333	-2.22882	0.42	0.4	0.29	0.37	-1.4344	0.19	0.17	0.18	-2.47393	0.18	0	0.32	0.166667	-2.58496	0.12	0.22	0	0.113333	-3.14136	0	0.07	0.27	0.113333	-3.14136	0.33	0.36	0.3
MyD88	Positive regulator		lulogut45497	1.41	0.72	1.065	0.0908534	1.89	3.38	2.31	2.52667	1.33724	3.45	1.72	1.87	2.34667	1.23061	3.21	4.21	3.29	3.57	1.83592	3.81	8.21	5.04	5.68667	2.50758	3.55	4.1	3.825	1.93546	3.23	4.37	4.22	3.94	1.9782	1.36	1.63	1.18	1.39	0.475085	1.44	3.35	2.4	2.39667	1.26103	5.01	4.37	2.43
MyD88	Positive regulator		lulogut45496	10.61	9.45	10.03	3.32625	12.47	12.29	7.1	10.62	3.40871	22.09	14.05	21.16	19.1	4.2555	30.33	25.24	32.09	29.22	4.86888	20.3	14.55	24.59	19.8133	4.3084	24.78	21.47	23.125	4.53138	25.84	25.4	32.66	27.9667	4.80564	3.31	6.87	5.54	5.24	2.38957	17.69	16.33	12.21	15.41	3.94579	23.74	13.98	21.3
MyD88	Positive regulator		lulogut45495	8.15	14.7	11.425	3.51412	34.38	41.2	33.24	36.2733	5.18084	40.17	43.13	40.37	41.2233	5.36539	35.6	39.09	38.49	37.7267	5.23751	41.56	45.26	41.54	42.7867	5.41909	40.75	46.15	43.45	5.44128	40.37	41.97	39.24	40.5267	5.3408	20.39	15.71	14.99	17.03	4.09001	24.11	25.75	18.88	22.9133	4.51812	34.41	39.33	41.45
Pelle/Tube	Positive regulator		lulogut19940	8.61	11.04	9.825	3.29646	13.69	17.05	11.69	14.1433	3.82205	13.54	14.44	16.29	14.7567	3.88329	16.28	16.85	17.38	16.8367	4.07353	16.11	10.18	16.35	14.2133	3.82917	17.06	19.41	18.235	4.18864	15.61	18.71	15.55	16.6233	4.05514	9.09	8.9	12.88	10.29	3.36317	11.71	12.84	10.4	11.65	3.54226	15.7	15.46	16.69
Cactus	Negative regulator		lulogut22266	21.31	31.15	26.23	4.71315	30.49	41.5	23.19	31.7267	4.98762	83.22	86.19	79.03	82.8133	6.37179	79.62	73.96	83.11	78.8967	6.30189	83.07	77.79	90.11	83.6567	6.38641	93.38	90.15	91.765	6.51987	91.85	93.97	89.77	91.8633	6.52142	29.28	30.4	23.76	27.8133	4.7977	29.14	30.05	20.77	26.6533	4.73624	86.93	75.55	90.17
Dorsal (Dif)	Transcription factor		lulogut21563	16.75	18.58	17.665	4.14282	16.66	14.77	12.32	14.5833	3.86625	28	22.61	24.45	25.02	4.64501	24.37	26.73	29.96	27.02	4.75596	26.02	27.38	25.78	26.3933	4.7221	26.26	23.66	24.96	4.64155	23.32	24.87	28.95	25.7133	4.68444	17.67	17.17	14.19	16.3433	4.03063	15.31	14.41	12.6	14.1067	3.81831	25.24	25.25	25.22
Ect4/dsarm	Toll receptor domain		lulogut46222	6.13	10.16	8.145	3.02591	7.79	9.68	6.58	8.01667	3.003	5.41	6.46	6.96	6.27667	2.65	5.15	3.22	5.46	4.61	2.20477	6.02	3.9	4.14	4.68667	2.22856	8.5	7.81	8.155	3.02768	4.71	3.69	8.89	5.76333	2.5269	7.89	4.28	4.98	5.71667	2.51517	7.38	6.92	6.23	6.84333	2.7747	4.88	8.87	5.17
Ect4/dsarm	Toll receptor domain		lulogut46221	19.36	30.02	24.69	4.62585	25.13	25.47	22.57	24.39	4.60822	19.58	18.05	20.18	19.27	4.26828	16.31	10.94	19	15.4167	3.94642	19.92	12.39	15.91	16.0733	4.0066	22.15	23.88	23.015	4.5245	12.19	16.43	24.73	17.7833	4.15245	26.88	20.82	18.36	22.02	4.46074	23.47	22.4	19.16	21.6767	4.43807	13.19	16.73	14.77
TLR3	Toll receptor domain		lulogut49315	53.52	35.25	44.385	5.472	71.75	54.31	46.57	57.5433	5.84658	23.66	24.22	30.08	25.9867	4.6997	27.47	27.97	30.51	28.65	4.84046	35.55	28.52	36.47	33.5133	5.06666	35.43	29.14	32.285	5.01279	26.77	29.29	39.1	31.72	4.98732	39.41	45.69	40.4	41.8333	5.38658	49.63	60.77	53.24	54.5467	5.76942	25.81	30.76	28.65
TLR6	Toll receptor domain		lulogut17726	0	0	0	#NUM!	0.15	0.06	0	0.07	-3.8365	0.1	0	0.04	0.0466667	-4.42146	0.09	0	0	0.03	-5.05889	0	0	0.14	0.0466667	-4.42146	0.18	0.16	0.17	-2.55639	0.04	0	0.08	0.04	-4.64386	0	0.05	0.04	0.03	-5.05889	0	0	0	0	#NUM!	0	0	0
TLR6	Toll receptor domain		lulogutSigP-49314	83.36	68.93	76.145	6.25068	105.67	100.49	99.15	101.77	6.66917	56.99	51.87	51.27	53.3767	5.73814	56.21	63.23	63.03	60.8233	5.92655	59.29	62.52	71.28	64.3633	6.00817	65.21	61.61	63.41	5.98664	69.54	69.99	68.56	69.3633	6.1161	81.27	76.89	72.05	76.7367	6.26184	113.32	101.49	99.89	104.9	6.71287	48.82	51.79	50.69
TLR7	Toll receptor domain		lulogutSigP-41008	0.04	0.03	0.035	-4.8365	0	0.06	0	0.02	-5.64386	0	0	0.15	0.05	-4.32193	0.46	0	0	0.153333	-2.70526	0	0.25	0	0.0833333	-3.58496	0	0	0	#NUM!	0.39	0	0	0.13	-2.94342	0.13	0	0	0.0433333	-4.52838	0.01	0	0	0.00333333	-8.22882	0	0	0.15
TLR7	Toll receptor domain		lulogut41009	0	0.07	0.035	-4.8365	0.08	0.07	0.11	0.0866667	-3.52838	0.26	0.12	0	0.126667	-2.98089	0	0.44	0.25	0.23	-2.12029	0.5	0.25	0.34	0.363333	-1.46063	0.49	0.23	0.36	-1.47393	0	0.28	0.49	0.256667	-1.96203	0.07	0.04	0	0.0366667	-4.76939	0.16	0.02	0.19	0.123333	-3.01937	0	0.08	0
Tollo	Toll receptor domain		lulogut17289	0.06	0	0.03	-5.05889	0	0	0	0	#NUM!	0.34	0.4	0.05	0.263333	-1.92504	0.27	0.19	0.16	0.206667	-2.27462	0.12	0	0.49	0.203333	-2.29808	0	0.19	0.095	-3.39593	0	0	0.44	0.146667	-2.76939	0.26	0	0	0.0866667	-3.52838	0.07	0	0	0.0233333	-5.42146	0	0	0
			lulogut43711	6.57	6.46	6.515	2.70377	20.02	28.51	14.92	21.15	4.40259	76.59	89.96	78.8	81.7833	6.35373	73.29	75.37	76.85	75.17	6.23209	75.62	83.31	71.01	76.6467	6.26015	75.5	67.92	71.71	6.1641	84.12	85.31	85.3	84.91	6.40786	10.63	11.41	6.82	9.62	3.26604	23.97	21.55	13.43	19.65	4.29646	84.97	92.73	83.3
		Imd pathway
IKK-a	Inhibitor of TAK1		lulogut42973	34.03	40.43	37.23	5.21839	62.8	63.25	52.01	59.3533	5.89126	57.18	59.52	62.68	59.7933	5.90191	52.05	58.61	64	58.22	5.86344	54.76	32.72	53.55	47.01	5.5549	53.1	50.94	52.02	5.70099	48.65	54.7	49.12	50.8233	5.66742	41.27	33.12	41.75	38.7133	5.27476	56.06	56.19	47.15	53.1333	5.73155	63.39	58.48	57.58
IKK-b	Inhibitor of TAK1		lulogut42971	6.69	6.81	6.75	2.75489	17.66	13.99	6.04	12.5633	3.65115	9.86	7.89	9.63	9.12667	3.19009	8.66	7.77	8.18	8.20333	3.03621	9.62	6.85	6.81	7.76	2.95606	10.05	9.9	9.975	3.31832	6.97	8.44	8.11	7.84	2.97085	7.61	5.91	6.03	6.51667	2.70413	9.72	9.78	7.04	8.84667	3.14513	9.15	8.16	7.95
TAK1	Activation of Relish		lulogut22505	7.45	9.89	8.67	3.11603	7.43	9.07	8.8	8.43333	3.0761	12.24	11.8	12.1	12.0467	3.59056	11.83	11.65	11.37	11.6167	3.53812	14.37	12.41	13.92	13.5667	3.76199	17.98	16.1	17.04	4.09085	13.56	12.33	15.47	13.7867	3.7852	7.8	7.13	7.24	7.39	2.88557	8.59	8.78	7.71	8.36	3.0635	11.24	11.62	12.18
IKK-b	Inhibitor of TAK1		lulogut42971	6.69	6.81	6.75	2.75489	17.66	13.99	6.04	12.5633	3.65115	9.86	7.89	9.63	9.12667	3.19009	8.66	7.77	8.18	8.20333	3.03621	9.62	6.85	6.81	7.76	2.95606	10.05	9.9	9.975	3.31832	6.97	8.44	8.11	7.84	2.97085	7.61	5.91	6.03	6.51667	2.70413	9.72	9.78	7.04	8.84667	3.14513	9.15	8.16	7.95
Caspar	Inhibitor of Rel		lulogut22277	30.85	37.13	33.99	5.08704	50.64	55.86	41.1	49.2	5.62059	51.92	51.66	57.9	53.8267	5.75025	48.24	48.66	55.13	50.6767	5.66325	50.97	43.03	59.4	51.1333	5.67619	56.86	57.77	57.315	5.84084	53.01	54.28	59.35	55.5467	5.79563	37.11	30.89	33.36	33.7867	5.07838	46.75	47.52	31.79	42.02	5.393	51.18	56.55	54.62
Caudal	Inhibitor of Rel		lulogut37899	8.91	6.06	7.485	2.904	16.73	14.02	6.49	12.4133	3.63382	22.09	19.52	17.6	19.7367	4.30281	22.29	11.11	12.42	15.2733	3.93294	19.25	12.4	15.66	15.77	3.97911	16.53	20.03	18.28	4.19219	12.02	13.34	16.98	14.1133	3.81899	17.6	10.88	4.77	11.0833	3.47032	8.19	8.53	8.25	8.32333	3.05716	11.94	12.09	13.63
Caudal	Inhibitor of Rel		lulogut37900	1.21	0.66	0.935	-0.0969617	0.55	0	0	0.183333	-2.44746	0.72	2.25	1.43	1.46667	0.552541	0.25	0.89	1.24	0.793333	-0.334001	1.87	0	0	0.623333	-0.681924	0	0	0	#NUM!	0.3	0	0.11	0.136667	-2.87127	0	0	0.23	0.0766667	-3.70526	0.55	0.91	0	0.486667	-1.03899	1.42	2.05	0
Relish	Transcription factor		lulogut49397	15.22	24.3	19.76	4.30451	29.11	30.47	23.18	27.5867	4.7859	31.26	34.55	28.91	31.5733	4.98063	26.41	32.47	30.63	29.8367	4.89901	34.33	20.12	30.96	28.47	4.83137	38.84	35.7	37.27	5.21994	30.24	35.39	41.57	35.7333	5.1592	23.24	17.73	20.12	20.3633	4.3479	27.83	27.26	17.16	24.0833	4.58996	40.08	30.12	38.77
Relish	Transcription factor		lulogut49396	16.15	21.79	18.97	4.24565	28.05	29.9	19.9	25.95	4.69766	32.91	31.12	31.39	31.8067	4.99126	36.26	28.25	37.26	33.9233	5.08421	32.24	24.01	38.53	31.5933	4.98155	31.39	44.44	37.915	5.2447	37.76	40.21	43.07	40.3467	5.33438	26.91	14.45	18.09	19.8167	4.30864	23.37	24.55	19.86	22.5933	4.49783	33.48	38.78	32.52
Relish	Transcription factor		lulogut49395	22.17	26.47	24.32	4.60407	38.13	52.69	35.7	42.1733	5.39826	43.15	41.43	49.71	44.7633	5.48425	40.17	45.67	40.47	42.1033	5.39586	41.26	26.53	44.65	37.48	5.22805	57.14	39.7	48.42	5.59753	47.34	42.08	61.26	50.2267	5.65038	25.59	28.77	31.87	28.7433	4.84516	38	38.32	26.66	34.3267	5.10126	40.4	50.61	37.94
PGRP-X			lulogutSigP-17618	1.22	1.66	1.44	0.526069	2.55	2.34	2.27	2.38667	1.255	3.18	2.75	2.46	2.79667	1.48371	2.84	1.76	3.75	2.78333	1.47681	3.88	3.01	2.9	3.26333	1.70635	2.9	4.67	3.785	1.92029	2.21	4.29	4.32	3.60667	1.85067	1.01	1.44	1.32	1.25667	0.329602	1.78	1.75	0.6	1.37667	0.461179	2.61	2.76	2.6
PGRP-LB	Degradation of polymeric peptidoglycan		lulogut24587	425.21	482.72	453.965	8.82644	514.59	709.89	631.16	618.547	9.27274	1451.78	1192.31	1362.33	1335.47	10.3831	1285.48	1304.49	1868.07	1486.01	10.5372	1216.12	1234.37	1696.08	1382.19	10.4327	1253.18	1584.19	1418.68	10.4703	1253.98	1543.59	1393.09	1396.89	10.448	470.64	495.79	476.47	480.967	8.90979	578.43	573.86	556.12	569.47	9.15348	1652.5	1254.64	1777.59
PGRP-LE	Activator of Imd		lulogut50648	7.52	19.18	13.35	3.73877	18.31	23.66	12.61	18.1933	4.18534	34.91	45.05	48.69	42.8833	5.42235	40.56	51	43.6	45.0533	5.49356	42.83	53.35	42.13	46.1033	5.5268	66.46	40.65	53.555	5.74295	46.35	52.97	50.64	49.9867	5.64347	11.46	8.02	10.71	10.0633	3.33104	21.03	20.41	17.31	19.5833	4.29155	38.24	53.3	34.52
PGRP-LF	Inhibitor of PGRP-LC		lulogut18884	0.67	0	0.335	-1.57777	0	0.25	0	0.0833333	-3.58496	0.54	0.48	0	0.34	-1.55639	0	0	0.28	0.0933333	-3.42146	0.21	0.32	0.59	0.373333	-1.42146	0.38	0	0.19	-2.39593	0.18	0	0	0.06	-4.05889	0.69	0	0	0.23	-2.12029	0	0	0.55	0.183333	-2.44746	0	0	0.59
PGRP-SB1	Degradation of polymeric peptidoglycan		lulogut53191	7.64	8.26	7.95	2.99095	25.14	24.55	21.22	23.6367	4.56295	16.68	15.41	17.13	16.4067	4.03621	15.96	17.2	21.9	18.3533	4.19797	20.35	17.1	17.31	18.2533	4.19009	19.26	25.14	22.2	4.47249	15.88	18.82	22.07	18.9233	4.24209	8.41	5.46	8.24	7.37	2.88166	20.27	19.09	17.06	18.8067	4.23317	14.83	15.96	14.48
PGRP-SC	Degradation of polymeric peptidoglycan		lulogut18710	6.09	3.27	4.68	2.22651	26.52	35.08	16.53	26.0433	4.70284	1.16	1.38	0.52	1.02	0.0285692	0.55	0.24	0.41	0.4	-1.32193	1.2	1.39	0.56	1.05	0.0703893	0.27	0.49	0.38	-1.39593	0	0.59	0.76	0.45	-1.152	3.33	6.93	5.65	5.30333	2.4069	32.75	40.06	22.06	31.6233	4.98292	4.05	1.04	7.25
		Antimicrobial Peptides
def	AMP		lulogutSigP-1947	24.78	0	12.39	3.6311	80.73	56.48	3.6	46.9367	5.55264	17.16	131.02	203.52	117.233	6.87324	316.41	2.54	0	106.317	6.73222	152.75	37.68	1.47	63.9667	5.99925	130.63	66.5	98.565	6.623	22.46	3.21	0	8.55667	3.09705	73.19	4.94	0.3	26.1433	4.70837	21.63	13.08	20.58	18.43	4.20398	4.88	66.08	4.18
def	AMP		lulogutSigP-19412	2.02	0.71	1.365	0.448901	0	16.28	7.2	7.82667	2.9684	10.74	2.11	0	4.28333	2.09873	18.49	0	1.07	6.52	2.70487	0	4.79	0	1.59667	0.675063	2.32	6.52	4.42	2.14405	0	1.43	0	0.476667	-1.06895	9.37	0.82	0	3.39667	1.76412	0	0	76.15	25.3833	4.66581	1.63	1.6	4.74
def	AMP		lulogutSigP-56471	502.48	397.66	450.07	8.81401	3552.17	5317.15	1445.43	3438.25	11.7475	437.16	967.96	1196.69	867.27	9.76034	3347.3	1484.93	268.77	1700.33	10.7316	712.37	589.95	438.06	580.127	9.18022	5065.82	884.58	2975.2	11.5388	1035.15	1632.81	833.12	1167.03	10.1886	579.55	611.81	502.07	564.477	9.14077	1400.83	3057.68	840.32	1766.28	10.7865	2245.26	1244.91	824.4
def	AMP		lulogut8990	94.63	184.35	139.49	7.12402	139.04	1484.2	1378.56	1000.6	9.96665	175.92	281.45	3664.82	1374.06	10.4242	1860.43	301.73	142.73	768.297	9.58552	153	206.18	561.07	306.75	8.26092	2135.65	222.05	1178.85	10.2032	683.3	6449.6	589.28	2574.06	11.3298	389.19	206.51	128.34	241.347	7.91496	1029.11	1437.48	667.89	1044.83	10.029	2875.63	1127.96	290.07
def	AMP		lulogut18951	2.7	6.3	4.5	2.16993	4.36	15.97	7.72	9.35	3.22497	0	0	0	0	#NUM!	0	0	0	0	#NUM!	0	0	0	0	#NUM!	0	0	0	#NUM!	0	0	0	0	#NUM!	4.2	4.63	5.09	4.64	2.21412	3.78	16	3.31	7.69667	2.94423	0	0	0
CecB	AMP		lulogutSigP-24370	0	0	0	#NUM!	2.71	6.37	0	3.02667	1.59773	2.28	0	45.42	15.9	3.99095	87.57	0	2.41	29.9933	4.90657	12.32	1.36	0	4.56	2.18903	25.56	51.81	38.685	5.2737	2.97	0	0	0.99	-0.0144996	5.86	1.85	0	2.57	1.36177	4.23	1.18	18.5	7.97	2.99458	0	10.14	0
Att	AMP		lulogutSigP-1482	0	13.8	6.9	2.7866	36.73	17.21	0.47	18.1367	4.18084	1.2	8.9	87.5	32.5333	5.02385	93.15	0.25	0.85	31.4167	4.97346	78.46	24.67	0.88	34.67	5.11562	28.71	63.83	46.27	5.53201	1.31	0	1.1	0.803333	-0.315929	16.86	0	0.24	5.7	2.51096	0.37	1.45	10.59	4.13667	2.04847	1.29	21.08	0.44
Att	AMP		lulogutSigP-22901	0	0.56	0.28	-1.8365	0.24	0	0	0.08	-3.64386	0	0.71	0	0.236667	-2.07907	4.86	0	0	1.62	0.695994	0	7.51	0	2.50333	1.32385	0	16.31	8.155	3.02768	0	0	0	0	#NUM!	0	0.33	0.48	0.27	-1.88897	0	0	0	0	#NUM!	0	0	0
		MAP Kinase pathway
DUOX	effector		lulogutSigP-31258	0	0	0	#NUM!	0	0	0	0	#NUM!	3.08	0	0	1.02667	0.0379679	4.38	0	3.25	2.54333	1.34672	4.75	0	2.24	2.33	1.22033	0	0	0	#NUM!	0	0	0	0	#NUM!	0	0	0	0	#NUM!	0	0	0	0	#NUM!	0	2.74	0
MKK3	positive regulator		lulogut21868	23.34	35.27	29.305	4.87307	34.3	37.06	29.38	33.58	5.06953	57.06	61.42	58.49	58.99	5.8824	57.91	61.59	54.57	58.0233	5.85856	65.81	39.61	54.88	53.4333	5.73967	64.26	58.66	61.46	5.94158	61.03	61.02	65.02	62.3567	5.96247	38.24	28.99	29.8	32.3433	5.0154	27.33	31.67	24.17	27.7233	4.79303	60.22	49.04	50.82
MPK3	Negative Regulator		lulogut38843	40.88	44.46	42.67	5.41515	39.09	44.32	29.38	37.5967	5.23253	32.67	24.6	24.54	27.27	4.76924	23.41	23.84	20.94	22.73	4.50653	21.8	37.52	27.66	28.9933	4.85765	40.13	24.65	32.39	5.01748	39.29	34.95	43.64	39.2933	5.29621	48.51	38.72	29.45	38.8933	5.28145	46.21	30.62	33.38	36.7367	5.19915	27.15	31.71	22.16
		JNK pathway
JNKKK	positive regulator		lulogut35654	9.64	7.02	8.33	3.05832	13.64	11.76	7.52	10.9733	3.45593	16.07	15.83	12.47	14.79	3.88655	20.39	18.75	16.38	18.5067	4.20997	18.3	25.5	22.51	22.1033	4.46619	26.56	26.24	26.4	4.72247	25.4	26.02	35.22	28.88	4.852	8.87	12.39	6.49	9.25	3.20945	9.85	11.07	8.45	9.79	3.29131	14.46	14.74	15.21
JNKKK	positive regulator		lulogut35655	6.71	5.63	6.17	2.62527	10.56	11.79	8.17	10.1733	3.34672	11.68	11.67	12.69	12.0133	3.58656	13.62	14.43	15.41	14.4867	3.85665	19.29	20.3	19.15	19.58	4.29131	19.96	23.44	21.7	4.43962	21.24	22.83	21.89	21.9867	4.45856	8.31	6.66	5.79	6.92	2.79077	8.39	6.93	8.74	8.02	3.0036	12.19	11.83	11.63
JNKK	positive regulator		lulogut22169	15.39	18.09	16.74	4.06523	22.37	24.55	17.15	21.3567	4.41661	37.38	28.72	39.78	35.2933	5.14132	34.16	34.9	29.42	32.8267	5.0368	30.97	27.59	32.42	30.3267	4.92252	34.97	36.15	35.56	5.15218	39.61	45.69	37.8	41.0333	5.35872	20.17	14.96	13.19	16.1067	4.00959	18.33	18.94	16.43	17.9	4.16189	30.79	33.67	35.59
JNKK	positive regulator		lulogut18012	14.19	17.86	16.025	4.00225	20.33	23.27	17.84	20.48	4.35614	34.88	35.96	39.54	36.7933	5.20137	31.39	29.35	32.7	31.1467	4.96101	32.06	24.73	23.22	26.67	4.73715	37.29	25.61	31.45	4.97499	34.33	30.2	25.1	29.8767	4.90095	20.71	15.65	16.28	17.5467	4.13313	21.05	21.5	18.76	20.4367	4.35309	34.59	38.96	26.02
Kayak (Fos)	Transcription factor		lulogut16391	60.42	91.33	75.875	6.24555	113.43	141.59	96.62	117.213	6.87299	167.95	166.04	160.46	164.817	7.36472	172.46	161.49	171.23	168.393	7.39569	171.79	198.4	215.32	195.17	7.60859	205.43	225.94	215.685	7.75278	186.35	189.89	236.81	204.35	7.6749	84.73	80.06	80.5	81.7633	6.35338	107.78	108.89	95.67	104.113	6.70201	136.04	170.19	149.28
Jra(Jun)	Transcription factor		lulogut41079	0	0	0	#NUM!	0.49	0	0	0.163333	-2.61411	0	0	0	0	#NUM!	0	0	0	0	#NUM!	0.21	0	1.32	0.51	-0.971431	0	0	0	#NUM!	0	0	0	0	#NUM!	0.82	0	0	0.273333	-1.87127	0	0	0	0	#NUM!	0	0	0
Jra(Jun)	Transcription factor		lulogut41078	0.34	0.16	0.25	-2	0	0.39	0.97	0.453333	-1.14136	3.1	0.12	0	1.07333	0.102098	2.73	1.83	2.12	2.22667	1.15489	0.28	1.92	1.22	1.14	0.189034	0	0	0	#NUM!	0.69	3.36	3.64	2.56333	1.35802	0	1.42	0	0.473333	-1.07907	2.63	0.94	0	1.19	0.250962	1.63	8.45	2.31
Jra(Jun)	Transcription factor		lulogut41077	35.37	47.61	41.49	5.37469	91.95	95.29	70.39	85.8767	6.42419	125.15	98.84	127.49	117.16	6.87234	102.08	91.25	105.83	99.72	6.63981	108.5	77.02	127.24	104.253	6.70395	142.59	130.86	136.725	7.09513	114.9	157.45	156.86	143.07	7.16058	59.36	37.44	40.77	45.8567	5.51906	71.82	67.62	56.72	65.3867	6.03092	122.32	148.03	109.84
HID	Inhibitor of apoptosis		lulogut22521	1.22	0.89	1.055	0.077243	2.75	3.14	2.24	2.71	1.43829	14.96	16.25	11.48	14.23	3.83086	16.49	14.64	12.68	14.6033	3.86823	17.57	17.76	18.67	18	4.16993	24.51	29.53	27.02	4.75596	25.93	27.33	35.81	29.69	4.89191	2.35	1.54	2.25	2.04667	1.03328	3.12	2.61	1.71	2.48	1.31034	12.5	13.49	19.22
canoe	regulates JNK		lulogut56224	0	3.41	1.705	0.769772	4.7	3.98	0	2.89333	1.53273	9.18	2.94	0	4.04	2.01436	4.44	3.15	8.44	5.34333	2.41774	1.62	5.69	3.11	3.47333	1.79632	0	0	0	#NUM!	0	0	3.52	1.17333	0.230613	0	2.24	1.39	1.21	0.275007	2.55	3.34	0	1.96333	0.973305	6.52	1.54	0
canoe	regulates JNK		lulogut56223	12.74	11.17	11.955	3.57954	7.56	8.25	9.61	8.47333	3.08293	23.27	28.08	31.52	27.6233	4.78782	29.16	28.09	26.02	27.7567	4.79476	31.85	34.08	33.94	33.29	5.05702	36.14	35.2	35.67	5.15664	33.6	32.19	37.14	34.31	5.10056	14.44	10.31	10.12	11.6233	3.53895	8.03	7.52	9.08	8.21	3.03738	21.99	23.73	27.52
TNFR/WGN	Receptor		lulogut19604	13.67	15.19	14.43	3.851	22.51	19.88	14.69	19.0267	4.24995	39.34	50.27	41.68	43.7633	5.45165	38.98	38.3	48.41	41.8967	5.38876	41.81	40.76	40.5	41.0233	5.35837	50.45	47.06	48.755	5.60748	41.69	35	48.54	41.7433	5.38347	17.74	12.4	16.07	15.4033	3.94517	18.6	17.91	21.33	19.28	4.26903	37.53	41.36	40.6
		Apoptosis
			lulogutSigP-26304	5.47	16.71	11.09	3.47119	30	46.76	28.46	35.0733	5.1323	19.32	16.91	37.24	24.49	4.61412	21.18	31.04	32.51	28.2433	4.81984	25.85	9.1	30.33	21.76	4.44361	18.13	18.95	18.54	4.21257	16.88	13.26	30.94	20.36	4.34767	23.69	8.82	8.65	13.72	3.77821	23.91	30.22	29.19	27.7733	4.79563	30.07	28.43	19.41
			lulogut22340	3.66	5.44	4.55	2.18587	12.49	18.05	7.2	12.58	3.65306	15.23	16.2	12.14	14.5233	3.8603	19.3	13.17	9.93	14.1333	3.82103	12.4	14.24	14.08	13.5733	3.7627	13.19	9.79	11.49	3.52231	12.26	12.67	7.12	10.6833	3.41729	4.74	3.59	2.79	3.70667	1.89012	11.29	9.71	8.99	9.99667	3.32145	8.88	11.82	12.17
dronc	Inhibitor of drice		lulogut55525	6.11	12.41	9.26	3.21101	16.11	20.38	13.12	16.5367	4.0476	14.63	15.3	18.43	16.12	4.01078	11.62	12.81	12.28	12.2367	3.61314	13.05	12.53	12.2	12.5933	3.65459	19.98	15.37	17.675	4.14364	15.75	14.34	18.06	16.05	4.0045	13.2	11.25	9.83	11.4267	3.51433	16.86	14.3	13.75	14.97	3.904	11.98	17.68	12.7
drice	Effector caspase		lulogut22493	27.47	36.89	32.18	5.00809	92.77	90.5	65.79	83.02	6.37539	82.37	66.92	88.64	79.31	6.30943	67.91	74.21	83.45	75.19	6.23247	62.52	36.68	65.7	54.9667	5.78049	72.54	57.84	65.19	6.02658	62.46	69.99	74.91	69.12	6.11103	61.02	31.2	31.21	41.1433	5.36259	69.03	65.27	55.61	63.3033	5.98421	86.33	92.94	76.03
dredd	Inhibitor of Dcp1		lulogut35825	15.53	24.82	20.175	4.3345	23.05	29.29	22.09	24.81	4.63285	35.07	32.78	27.62	31.8233	4.99201	24.52	35.51	31.94	30.6567	4.93813	22.76	16.13	19.69	19.5267	4.28737	27.2	19.94	23.57	4.55888	23.48	23.29	25.49	24.0867	4.59016	23.33	18.46	21.13	20.9733	4.39048	21.95	23.21	20.29	21.8167	4.44736	33.54	30.78	28.48
IAP	Inhibitor of Apoptosis		lulogut15733	39.38	64.72	52.05	5.70183	74.36	97.07	84.61	85.3467	6.41526	140.26	146.43	138.28	141.657	7.14625	133.16	157.63	155.96	148.917	7.21836	148.93	134.87	157.83	147.21	7.20173	162.78	158.78	160.78	7.32894	175.4	159.82	165.82	167.013	7.38382	51.3	56.34	56.56	54.7333	5.77435	78.58	89.87	71	79.8167	6.31862	152.11	150.35	144.43
		JAK-STAT pathway
Dome	Receptor		lulogutSigP-19691	1.04	1.33	1.185	0.244887	5.51	4.03	0.96	3.5	1.80735	3.56	3.27	3.17	3.33333	1.73697	1.73	1.41	1.33	1.49	0.575312	1.95	0.32	1.57	1.28	0.356144	2.71	3.53	3.12	1.64155	0.76	0.82	1.79	1.12333	0.167786	3.09	1.31	0.75	1.71667	0.77961	1.67	1.86	0.55	1.36	0.443607	1.59	1.04	1.48
Dome	Receptor		lulogutSigP-21716	3.27	4.04	3.655	1.86987	5.75	8.67	4.75	6.39	2.67582	8.49	8.25	8.43	8.39	3.06867	7.6	7.25	7.48	7.44333	2.89595	7.96	6.29	9.29	7.84667	2.97208	9.19	11.22	10.205	3.3512	8.64	9.52	27.07	15.0767	3.91425	5.12	3.39	3.84	4.11667	2.04148	6.13	5.62	4.5	5.41667	2.43741	7.08	7.15	7.44
Soc36E	Negative regulator		lulogut38757	25.26	42.52	33.89	5.08279	41.03	47.17	33.82	40.6733	5.34601	47.18	53.67	55.8	52.2167	5.70644	40.9	37.19	45.03	41.04	5.35896	43.73	35.12	48.6	42.4833	5.40883	62.13	50.76	56.445	5.81877	58.54	58	65.59	60.71	5.92386	42.49	33.21	35.37	37.0233	5.21036	44.13	40.1	26.22	36.8167	5.20229	50.5	71.08	51.06
SUMO(PIAS)	Negative regulator		lulogut22673	12.74	11.78	12.26	3.61589	21.56	19.59	19.68	20.2767	4.34175	23	22.54	22.91	22.8167	4.51202	29.82	25.58	25.71	27.0367	4.75685	27.22	32.84	24.29	28.1167	4.81335	30.11	30.19	30.15	4.91409	28.28	30.25	30.19	29.5733	4.88622	12.44	12.15	10.02	11.5367	3.52815	18.79	16.62	12.59	16	4	20.25	20.59	21.78
		Oxidative Stress
Trxr-1	Glutathione recycling		lulogut36217	34.5	37.11	35.805	5.16209	54.46	37.57	41.33	44.4533	5.47422	78.11	87.29	104.13	89.8433	6.48934	81.57	80.75	84.73	82.35	6.3637	82.21	113.76	72.11	89.36	6.48156	77.34	62.48	69.91	6.12743	82.57	79.29	91.32	84.3933	6.39906	45.51	42.33	40.2	42.68	5.41549	41.63	47.09	50.63	46.45	5.53761	104.94	116.53	119.03
Trxr-1	Glutathione recycling		lulogut32261	260.69	306.15	283.42	8.1468	299.32	349.49	284.44	311.083	8.28116	561.16	609.98	645.14	605.427	9.24181	480.04	543.54	552.57	525.383	9.03723	494.92	579.78	426.88	500.527	8.9673	441.25	435.6	438.425	8.77619	454.47	442.68	394.13	430.427	8.74962	262.54	226.95	302.61	264.033	8.04458	287.42	286.16	272.87	282.15	8.14032	629.48	617.83	591.43
Trxr-2	Glutathione recycling		lulogut36546	13.71	14.43	14.07	3.81455	15.71	18.44	13.67	15.94	3.99458	20.96	22.68	27.32	23.6533	4.56397	22.27	23.78	25.9	23.9833	4.58396	23.75	25.52	23.94	24.4033	4.60901	26.25	26.32	26.285	4.71617	26.16	27.47	25.64	26.4233	4.72374	13.68	12.62	14.11	13.47	3.75168	14.79	14.17	13.16	14.04	3.81147	23.83	27.74	22.63
Trxr-3	Glutathione recycling		lulogut54292	7.13	9.97	8.55	3.09592	10.49	21.93	8.77	13.73	3.77926	12.17	15.67	15.76	14.5333	3.86129	11.07	14.78	18.26	14.7033	3.87807	17.23	5.7	8.68	10.5367	3.39735	14.59	23.19	18.89	4.23955	13.48	16.43	14.83	14.9133	3.89853	5.75	8.26	10.7	8.23667	3.04206	10.84	13.93	8.67	11.1467	3.47854	14.15	13.84	16.71
Trxr-4	Glutathione recycling		lulogut55146	99.97	101.54	100.755	6.65471	107.36	108.7	98.58	104.88	6.7126	184.3	193.75	208.68	195.577	7.61159	176.06	179.14	162.08	172.427	7.42984	188.37	174.74	147.27	170.127	7.41047	217.7	197.26	207.48	7.69683	203.44	198.19	186.07	195.9	7.61397	116.53	65.47	106.81	96.27	6.58901	82.97	78.77	101.48	87.74	6.45516	160.38	165.48	135.97
Trxr-5	Glutathione recycling		lulogutSigP-56727	16.57	24.29	20.43	4.35262	25.01	32.25	29.78	29.0133	4.85864	149.55	128.4	137.76	138.57	7.11447	74.75	86	78.08	79.61	6.31488	70.8	42.59	60.9	58.0967	5.86038	63.43	48.7	56.065	5.80903	68.16	61.85	46.78	58.93	5.88093	18.2	17.55	19.74	18.4967	4.20919	24.44	21.52	15.17	20.3767	4.34885	145.42	138.26	139.67
Jafrac	Degrading ROS		lulogutSigP-49658	3.16	5.07	4.115	2.04089	3.4	6.69	2.06	4.05	2.01792	9.25	9.55	9.77	9.52333	3.25147	7.35	6.3	6.61	6.75333	2.7556	6.13	4.27	3.76	4.72	2.23879	5.8	0.06	2.93	1.5509	6.2	5.06	3.76	5.00667	2.32385	4.71	2.38	2.61	3.23333	1.69302	5.04	4.38	3.14	4.18667	2.0658	9.4	11.69	7.1
Jafrac	Degrading ROS		lulogutSigP-23682	0	0	0	#NUM!	0	0	0	0	#NUM!	0	0	0	0	#NUM!	0	0	0	0	#NUM!	0	0	0	0	#NUM!	0	4.29	2.145	1.10098	0	0	0	0	#NUM!	0	0	0	0	#NUM!	0	0	0	0	#NUM!	0	0	0
Jafrac	Degrading ROS		lulogutSigP-9066	41.99	61.41	51.7	5.69209	32.44	44.2	31.46	36.0333	5.17126	82.64	79.54	86.59	82.9233	6.37371	65.42	66.07	57.75	63.08	5.97911	61.73	70.74	47.4	59.9567	5.90585	74.32	49.72	62.02	5.95466	64.09	71.67	48.83	61.53	5.94322	43.42	33.96	47.77	41.7167	5.38255	38.52	34.7	35.21	36.1433	5.17566	86.53	101.7	90.4
Jafrac	Degrading ROS		lulogutSigP-34261	28.13	41.09	34.61	5.11312	19.85	30.66	21.56	24.0233	4.58636	50.92	48.23	49.59	49.58	5.63169	39.83	36.72	39.53	38.6933	5.27401	41.21	39.15	26.96	35.7733	5.16081	40.51	32.23	36.37	5.18468	37.14	35.91	32.11	35.0533	5.13148	39.47	21.89	28.97	30.11	4.91217	22.05	28.75	23.14	24.6467	4.62332	63.14	55.85	55.62
Jafrac	Degrading ROS		lulogut44958	33.67	29.36	31.515	4.97797	17.35	22.63	18.96	19.6467	4.29621	46.8	48.83	50.14	48.59	5.60259	33.28	40.77	41.6	38.55	5.26866	33.23	32.64	23.93	29.9333	4.90368	36.44	20.89	28.665	4.84122	29.02	32.66	25.75	29.1433	4.86509	30.99	24.58	30.28	28.6167	4.83878	14.78	21.05	15.05	16.96	4.08406	48.89	51.48	48.14
Jafrac	Degrading ROS		lulogutSigP-24424	11.41	14.22	12.815	3.67976	10.17	12.68	10.36	11.07	3.46858	35.44	27.52	31.03	31.33	4.96947	35.43	34.48	34.13	34.68	5.11603	34.24	34.56	38.92	35.9067	5.16618	32.02	28.32	30.17	4.91504	34.23	26.94	28.21	29.7933	4.89692	15.5	13.13	9.68	12.77	3.67469	10.76	11.7	8.92	10.46	3.38681	35.82	27.58	35.11
Jafrac	Degrading ROS		lulogut17293	9.61	8.1	8.855	3.14649	7.9	9.3	9.65	8.95	3.16189	24.18	25.89	18.93	23	4.52356	29.4	27.64	28.79	28.61	4.83845	27.85	33.17	23.91	28.31	4.82324	26.08	25.8	25.94	4.69711	24.77	31.69	23.4	26.62	4.73444	11.7	6.95	10.6	9.75	3.2854	10.97	9.52	9.67	10.0533	3.3296	22.11	24.41	25.88
Jafrac	Degrading ROS		lulogutSigP-43975	100.55	104.25	102.4	6.67807	187.82	243.75	148.92	193.497	7.59616	138.31	126.43	118.34	127.693	6.99654	73.91	90.58	93.86	86.1167	6.42822	72.22	71.22	66.52	69.9867	6.12901	66.91	82.04	74.475	6.21868	76.5	75.46	57.58	69.8467	6.12612	122.03	85.92	137.08	115.01	6.84562	244.64	145.21	162.63	184.16	7.52482	150.28	201.11	123.35
Jafrac	Degrading ROS		lulogut45528	150.11	298.53	224.32	7.80941	382.64	493.35	379.96	418.65	8.7096	228.58	234.74	326.19	263.17	8.03985	157.94	180.23	202.14	180.103	7.49268	159.95	78.48	135.36	124.597	6.96112	151.97	130.26	141.115	7.14073	144.32	171.2	136.79	150.77	7.23621	222.12	166.87	191.32	193.437	7.59572	364.46	458.4	301.9	374.92	8.55044	399.2	401.54	305.76
Jafrac	Degrading ROS		lulogut45527	58.19	112	85.095	6.411	146.83	147.61	129.63	141.357	7.1432	70.36	74.1	172.47	105.643	6.72306	48.78	67.85	92.61	69.7467	6.12405	61.79	27.2	60.09	49.6933	5.63498	70.34	71.01	70.675	6.14313	67.32	68.29	59.69	65.1	6.02459	75.2	74.4	105.57	85.0567	6.41035	127	123.77	125.92	125.563	6.97227	99.92	177.19	159.16
Jafrac	Degrading ROS		lulogut18445	0	0.27	0.135	-2.88897	0	0	0.46	0.153333	-2.70526	0.19	0	0	0.0633333	-3.98089	0	0.49	0.41	0.3	-1.73697	0	0	0	0	#NUM!	0	0.49	0.245	-2.02915	0	0	0.3	0.1	-3.32193	0	0	0.12	0.04	-4.64386	0	0.2	0	0.0666667	-3.90689	0	0	0
Sod	H2O2 production		lulogutSigP-26413	78.89	71.26	75.075	6.23026	76.38	60.22	44.95	60.5167	5.91926	86.52	71.51	76.94	78.3233	6.29137	75.32	54.73	44.62	58.2233	5.86353	61.72	42.28	46.98	50.3267	5.65325	64.98	68.2	66.59	6.05723	50.44	60.72	50.68	53.9467	5.75346	97.09	75.19	68.66	80.3133	6.32757	51.38	41.6	44.69	45.89	5.52011	89.42	107.13	75.74
Sod	H2O2 production		lulogut20353	0.26	0.15	0.205	-2.2863	0.19	0.24	0.25	0.226667	-2.14136	0.34	0	0.03	0.123333	-3.01937	0.22	0.07	0.11	0.133333	-2.90689	0.2	0.12	0.23	0.183333	-2.44746	0.07	0.13	0.1	-3.32193	0.2	0.4	0.49	0.363333	-1.46063	0.18	0.13	0.31	0.206667	-2.27462	0.43	0.08	0.32	0.276667	-1.85378	0.12	0.18	0.17
Sod	H2O2 production		lulogut33878	327.48	298.97	313.225	8.29106	265.2	331.77	249.29	282.087	8.13999	938.12	912.09	1060.98	970.397	9.92243	843.76	886.68	799.05	843.163	9.71967	841.97	759.19	662.45	754.537	9.55945	739.07	669.52	704.295	9.46004	793.28	764.63	653.92	737.277	9.52606	307.83	290.95	340.81	313.197	8.29093	248.85	246.16	217.01	237.34	7.89081	996.86	854.91	967.73
Sod	H2O2 production		lulogut22128	63.17	64.62	63.895	5.99763	59.56	60.05	37.35	52.32	5.70929	250.59	252.92	258.91	254.14	7.98948	208.26	222.25	194.52	208.343	7.70282	184.54	141.75	145.96	157.417	7.29844	142.85	141.05	141.95	7.14924	158.61	143.6	149.25	150.487	7.23349	76.16	59.94	62.25	66.1167	6.04694	45.28	41.66	49.55	45.4967	5.50769	243.78	207.08	205.74
Prx	H2O2 degradation		lulogutSigP-21470	1.71	0.16	0.935	-0.0969617	0.45	19.62	2.63	7.56667	2.91966	6.4	0	0	2.13333	1.09311	2.18	0.29	0.65	1.04	0.0565835	0	0	0	0	#NUM!	0	0.1	0.05	-4.32193	0.3	0.23	0.42	0.316667	-1.65896	4.99	0.81	0.11	1.97	0.978196	0.57	0.63	2.33	1.17667	0.234706	0	0.82	0
Prx	H2O2 degradation		lulogutSigP-19884	0	0	0	#NUM!	0.24	0.28	0	0.173333	-2.52838	0.2	0	0.43	0.21	-2.25154	0.14	0.06	0.1	0.1	-3.32193	0.04	0.42	0.04	0.166667	-2.58496	0.03	0.19	0.11	-3.18442	0	0	0.15	0.05	-4.32193	0.04	0.04	0	0.0266667	-5.22882	0	0.03	0.1	0.0433333	-4.52838	0.04	0.09	0.16
Prx	H2O2 degradation		lulogutSigP-45694	2.96	2.14	2.55	1.3505	32.84	21.48	0.52	18.28	4.19219	42.37	19.13	55.65	39.05	5.28725	26.35	1.75	25.54	17.88	4.16027	36.09	1.46	16.57	18.04	4.17313	36.31	40.93	38.62	5.27128	0.8	1.47	35.38	12.55	3.64962	18.86	0.71	1.69	7.08667	2.82511	1.05	1.13	1.95	1.37667	0.461179	2.24	2.64	0.96
Prx	H2O2 degradation		lulogut44789	0	0.41	0.205	-2.2863	0.96	0.87	0	0.61	-0.713119	0.74	0.43	1.32	0.83	-0.268817	1.19	0.89	1.24	1.10667	0.146221	0.88	0.46	0.73	0.69	-0.535332	0.82	0.59	0.705	-0.504305	0.13	0.99	1.55	0.89	-0.168123	0	0	0.31	0.103333	-3.27462	0.31	0.21	0	0.173333	-2.52838	0.35	0.71	0.43
Prx	H2O2 degradation		lulogut44788	1.11	1.98	1.545	0.627607	3.5	3.16	2.08	2.91333	1.54267	4.78	3.33	2.41	3.50667	1.8101	3.42	2.19	3.18	2.93	1.5509	3.64	2.52	3.3	3.15333	1.65688	2.5	4	3.25	1.70044	2	1.34	3.57	2.30333	1.20372	2.16	1.65	1.16	1.65667	0.728283	1.58	2.1	2.14	1.94	0.956057	2.28	2.02	1.72
Prx	H2O2 degradation		lulogut44790	1.74	2.37	2.055	1.03914	3.44	2.11	1.17	2.24	1.1635	3.91	2.98	2.19	3.02667	1.59773	2.99	2.22	2.06	2.42333	1.27699	3.64	1.21	3.61	2.82	1.4957	1.98	4.96	3.47	1.79494	2.1	1.48	3.15	2.24333	1.16564	2.2	1.6	1.29	1.69667	0.762703	2.71	1.75	0.66	1.70667	0.771181	1.69	2.16	1.48
Prx	H2O2 degradation		lulogut42580	0.44	0.32	0.38	-1.39593	7.83	5.18	0.18	4.39667	2.13641	7.09	5.27	5.01	5.79	2.53356	6.45	1.05	2.65	3.38333	1.75845	6.94	0.14	1.16	2.74667	1.45768	5.34	7.03	6.185	2.62877	0.6	0.81	5.7	2.37	1.24489	9.79	0.19	0.18	3.38667	1.75987	0.49	0.24	0.31	0.346667	-1.52838	0.92	1.83	0.42
Prx	H2O2 degradation		lulogut17094	1.24	1.32	1.28	0.356144	4.02	4.9	1.33	3.41667	1.77259	3.19	5	5.74	4.64333	2.21516	2.94	4	4.36	3.76667	1.91329	2.32	3.37	1.91	2.53333	1.34104	3.42	3.8	3.61	1.852	4.41	4.01	1.32	3.24667	1.69896	3.54	1.52	2.45	2.50333	1.32385	1.39	0.97	3.05	1.80333	0.850666	5.12	4.68	9.09
Prx	H2O2 degradation		lulogut38214	12.92	20.01	16.465	4.04133	16.76	17.15	12.34	15.4167	3.94642	55.39	71.83	60.94	62.72	5.97085	51.08	52.45	55.05	52.86	5.7241	42.88	35.78	46.37	41.6767	5.38117	44.73	45.34	45.035	5.49297	63.14	44.01	43.29	50.1467	5.64808	14.98	9.95	17.31	14.08	3.81558	18.2	13.77	16.81	16.26	4.02326	49.93	77.51	55.3
Prx	H2O2 degradation		lulogut13140	139.8	398.55	269.175	8.0724	721.14	794.71	485.15	667	9.38154	1129.57	2644.99	3095.69	2290.08	11.1612	1873.88	1928.32	758.39	1520.2	10.57	974.12	1235.02	725.54	978.227	9.93402	1788.9	878.8	1333.85	10.3814	1063.21	1487.34	842.1	1130.88	10.1432	251.34	113.17	173.22	179.243	7.48578	739.32	522.51	511.77	591.2	9.2075	1517.67	3654.47	1295.59
Prx	H2O2 degradation		lulogutSigP-8840	92.61	65.05	78.83	6.30067	26.55	39.83	36.78	34.3867	5.10378	129.42	133.46	137.61	133.497	7.06066	121.7	122.77	131.6	125.357	6.96989	107	69.75	96.84	91.1967	6.51091	97.31	66.98	82.145	6.3601	86.26	90.26	64.62	80.38	6.32876	90.64	80.17	78.89	83.2333	6.37909	39.9	32.95	29.3	34.05	5.08958	144.25	120.05	131.22
Prx	H2O2 degradation		lulogut16979	7.53	9.9	8.715	3.1235	13.03	13.42	8.8	11.75	3.55459	71.91	67.92	66.64	68.8233	6.10483	65.29	68.96	65.84	66.6967	6.05954	69.13	44.06	75.07	62.7533	5.97162	66.58	61.91	64.245	6.00551	65.84	57.42	61.69	61.65	5.94603	11.05	7.31	9.27	9.21	3.2032	11.26	12.26	8.22	10.58	3.40327	60.65	59.84	63.36
Prx	H2O2 degradation		lulogut24754	84.2	68.35	76.275	6.25314	64.99	71.92	44.44	60.45	5.91767	524.09	478.58	537.93	513.533	9.00431	496.22	492.09	483.37	490.56	8.93829	460.12	639.34	439.84	513.1	9.0031	444.81	453.19	449	8.81057	452.06	490.27	451.01	464.447	8.85937	97.29	63.29	70.61	77.0633	6.26797	54.36	52.4	48.59	51.7833	5.69442	488.26	401.11	456.06
Trxr-1	Glutathione recycling		lulogutSigP-22594	367.98	500.09	434.035	8.76167	341.59	376.04	369.73	362.453	8.50165	428.85	545.33	556.71	510.297	8.99519	411.05	459.46	442.47	437.66	8.77367	424.77	582.52	351.46	452.917	8.8231	395.61	426.99	411.3	8.68405	434.84	427.61	405.85	422.767	8.72372	414.43	359.08	537.09	436.867	8.77105	333.93	399.05	391.97	374.983	8.55068	549.73	637.56	535.23
Cat	H2O2 degradation		lulogut22386	1000.27	711.07	855.67	9.74091	751.57	889.61	696.99	779.39	9.6062	1311.82	1115.97	1236.24	1221.34	10.2543	1120.32	1148.68	1252.37	1173.79	10.197	1199.93	1368.09	1206.51	1258.18	10.2971	1183.44	1186.71	1185.08	10.2108	1150.46	1194.07	1112.1	1152.21	10.1702	861.28	883.7	707.4	817.46	9.675	739.34	696.02	652.75	696.037	9.44302	1279.83	1390.7	1288.85
		Melanization Pathway
PPO2	Melanization		lulogut17780	1.26	0.71	0.985	-0.0218044	0.18	0.08	0	0.0866667	-3.52838	0	0.35	0.03	0.126667	-2.98089	0.25	0.3	0.14	0.23	-2.12029	1.05	0.1	0.32	0.49	-1.02915	0.37	0.39	0.38	-1.39593	0.03	0.53	0.22	0.26	-1.94342	1.24	0.43	0.77	0.813333	-0.298081	0.08	0.09	0.09	0.0866667	-3.52838	0.11	0.04	0
PPO1	Melanization		lulogut18874	1.88	2.11	1.995	0.996389	9.65	12.67	1.62	7.98	2.99639	0.87	0.4	0.97	0.746667	-0.421464	1.23	0.86	0.58	0.89	-0.168123	0.92	0.22	1.39	0.843333	-0.245825	1.98	2.19	2.085	1.06005	1.07	1.53	0.57	1.05667	0.0795203	3.83	0.89	3.01	2.57667	1.36551	5.42	4.62	3.71	4.58333	2.1964	0.44	0.41	0.5
PPO2	Melanization		lulogut18277	0.75	0.96	0.855	-0.226004	1.08	1.69	0	0.923333	-0.115077	0.23	0	0.6	0.276667	-1.85378	0.65	0	0	0.216667	-2.20645	0	0	0	0	#NUM!	0	0	0	#NUM!	0	0	0	0	#NUM!	3.12	0.74	0.13	1.33	0.411426	0	0.23	0	0.0766667	-3.70526	0	0	0
PPO2	Melanization		lulogut19948	5.24	3.32	4.28	2.09761	20.01	27.13	4.33	17.1567	4.1007	0.27	0.24	0.12	0.21	-2.25154	0.13	0.28	0	0.136667	-2.87127	0.21	0	0	0.07	-3.8365	0	0	0	#NUM!	0	0.14	0.14	0.0933333	-3.42146	11.94	1.59	6.37	6.63333	2.72973	7.21	10.37	5.8	7.79333	2.96224	0	0.32	0
		Serpin
	Serine protease inhibitor		lulogutSigP-19938	0.18	0.23	0.205	-2.2863	0.33	0	0.13	0.153333	-2.70526	0.33	0.3	0.96	0.53	-0.915936	0.71	1.11	0.47	0.763333	-0.389615	1.12	0.46	0.32	0.633333	-0.658963	0.31	0.7	0.505	-0.985645	1.3	1.19	0.82	1.10333	0.141869	0.1	0.27	0.4	0.256667	-1.96203	0	0.29	0.23	0.173333	-2.52838	0.27	0.1	0.49
	Serine protease inhibitor		lulogut20501	0.59	0	0.295	-1.76121	0.74	0.83	0.21	0.593333	-0.753085	1.51	3.16	1.54	2.07	1.04963	1.65	3.12	3.01	2.59333	1.37481	2.89	1.7	3.88	2.82333	1.4974	2.87	3.37	3.12	1.64155	1.16	2.17	3.47	2.26667	1.18057	0.91	0.58	0	0.496667	-1.00965	0.66	0.28	0.36	0.433333	-1.20645	2.28	0.95	1.76
	Serine protease inhibitor		lulogut15713	0.69	0.1	0.395	-1.34008	4.63	3.11	0	2.58	1.36737	3.27	2.96	2.77	3	1.58496	2.77	0.78	1.61	1.72	0.782409	2.47	1	2.53	2	1	2.14	3.16	2.65	1.40599	0.36	0.85	2.76	1.32333	0.404177	2.38	0.34	0.12	0.946667	-0.0790716	0.52	0.29	0.85	0.553333	-0.853779	0.45	0.87	1.38
Spn77Ba	Serine protease inhibitor		lulogutSigP-56458	2.5	2.92	2.71	1.43829	9.98	9.7	1.66	7.11333	2.83053	14.15	11.23	13.14	12.84	3.68257	12.56	5.04	7.96	8.52	3.09085	15.78	4.96	12.19	10.9767	3.45637	14.37	20.65	17.51	4.13011	4.41	9.1	23.54	12.35	3.62644	6.36	1.78	2.88	3.67333	1.87709	2.97	1.96	1.88	2.27	1.18269	5.66	6.14	4.23
Spn77Ba	Serine protease inhibitor		lulogut36513	0.37	0.24	0.305	-1.71312	2.82	2.71	0.67	2.06667	1.04731	4.62	5.52	4.25	4.79667	2.26203	6.74	3.24	3.54	4.50667	2.17206	4.26	0.65	2.45	2.45333	1.29474	6.75	6.86	6.805	2.7666	2.91	1.14	4.18	2.74333	1.45593	1.38	0	0.31	0.563333	-0.827939	1.22	0.55	0	0.59	-0.761213	2.23	3.34	2.14
Spn27A	Serine protease inhibitor		lulogutSigP-23035	4.76	3.47	4.115	2.04089	10.49	9.07	3.74	7.76667	2.9573	19.86	14.81	13.59	16.0867	4.00779	9.68	5.96	8.32	7.98667	2.99759	14.75	10.34	13.95	13.0133	3.70192	14.91	20.05	17.48	4.12763	6.17	9.9	16.92	10.9967	3.45899	9.26	3.26	4.31	5.61	2.488	5.61	4.99	3.88	4.82667	2.27103	7.4	10.33	7.61
Spn27A	Serine protease inhibitor		lulogutSigP-22161	0	1.11	0.555	-0.84944	0.22	1.44	0.71	0.79	-0.340075	1.75	1.73	1.3	1.59333	0.672048	2.71	1.12	3.18	2.33667	1.22445	1.44	0.45	2.03	1.30667	0.385891	0.78	4.29	2.535	1.34199	0.22	0.45	3.75	1.47333	0.559084	0.89	0.26	0.46	0.536667	-0.897902	0	0.6	0.82	0.473333	-1.07907	0.95	0.32	0
Spn28Dc	Serine protease inhibitor		lulogutSigP-13998	0	0	0	#NUM!	1.77	0	0.3	0.69	-0.535332	3.98	0.94	3.99	2.97	1.57046	2.81	1.29	1.22	1.77333	0.826464	1.46	0.2	2.85	1.50333	0.588165	1.63	3.82	2.725	1.44626	0	1.95	3.03	1.66	0.731183	0.58	0.25	0.48	0.436667	-1.1954	0.7	0.66	0	0.453333	-1.14136	1.21	1.64	0.39
Spn28Dc	Serine protease inhibitor		lulogut16014	1.33	0.83	1.08	0.111031	3.63	2.99	0.13	2.25	1.16993	3.76	4.63	4.41	4.26667	2.09311	5.04	0.86	4.34	3.41333	1.77118	4.83	0.87	3.76	3.15333	1.65688	4.63	7.29	5.96	2.57531	1.46	1.62	5.97	3.01667	1.59296	2.41	0.76	0.65	1.27333	0.34861	0.6	0.49	0.43	0.506667	-0.980891	0.77	3.01	1.36
Spn88Ea	Serine protease inhibitor		lulogut34832	15.77	13.18	14.475	3.85549	49.81	47.59	35.26	44.22	5.46663	14.37	8.95	9.9	11.0733	3.46902	12.38	5.15	8.2	8.57667	3.10042	11.15	6.04	8.58	8.59	3.10266	10.23	18.05	14.14	3.82171	4.65	5.69	15.8	8.71333	3.12322	22.89	14.48	7.01	14.7933	3.88688	38.01	31.25	27.1	32.12	5.0054	5.98	9.39	5.29
	Serine protease inhibitor		lulogutSigP-15753	10.42	12.51	11.465	3.51916	24.84	20.29	12.5	19.21	4.26379	6.23	5.32	4.82	5.45667	2.44802	2.58	3.06	2.5	2.71333	1.44007	3.29	0.66	2.06	2.00333	1.0024	2.65	4.19	3.42	1.774	1.75	1.93	5.17	2.95	1.56071	13.52	8.96	15.79	12.7567	3.67318	18.73	17.59	15.37	17.23	4.10685	4.93	6.04	4.86
SpnB4	Serine protease inhibitor		lulogut18777	0.09	0	0.045	-4.47393	0	0	0	0	#NUM!	0.26	0	0.21	0.156667	-2.67423	0.07	0.26	0	0.11	-3.18442	0.08	0.06	0.23	0.123333	-3.01937	0.07	0.39	0.23	-2.12029	0.2	0	0.77	0.323333	-1.62891	0.27	0.08	0	0.116667	-3.09954	0	0.21	0	0.07	-3.8365	0.5	0	0.11
		Serine Protease
Serine protease 3			lulogutSigP-41981	0.74	0	0.37	-1.4344	1.19	0.42	0	0.536667	-0.897902	0	0	0	0	#NUM!	0	0	0	0	#NUM!	0	0	0	0	#NUM!	0	0	0	#NUM!	0	0	0	0	#NUM!	0	0	0	0	#NUM!	0	0	0	0	#NUM!	0	0	0
Serine protease 55			lulogut1744	0	0	0	#NUM!	0.16	0	0	0.0533333	-4.22882	0	0.47	0	0.156667	-2.67423	0.38	0.5	0.28	0.386667	-1.37084	0.41	0.64	0.78	0.61	-0.713119	0.19	1.35	0.77	-0.37707	0.87	1.22	1.04	1.04333	0.0612002	0.69	0	0	0.23	-2.12029	0.25	0	0	0.0833333	-3.58496	0.21	0	0.29
Serine protease nudel			lulogut16893	0	0	0	#NUM!	0	0.36	0	0.12	-3.05889	0	0	0	0	#NUM!	0	0	0	0	#NUM!	0	0	0	0	#NUM!	0	0	0	#NUM!	0.13	0.3	0	0.143333	-2.80255	0	0	0	0	#NUM!	0	0	0	0	#NUM!	0	0	0
Serine protease SP24D			lulogutSigP-20050	0.2	0	0.1	-3.32193	0.72	0	0	0.24	-2.05889	0	0	0	0	#NUM!	0	0	0	0	#NUM!	0	0	0	0	#NUM!	0	0	0	#NUM!	0	0	0	0	#NUM!	0	0	0	0	#NUM!	0	0	0	0	#NUM!	0	0	0
Serine proteinase stubble			lulogutSigP-16157	0	0	0	#NUM!	0.02	0.03	0	0.0166667	-5.90689	0.1	0	0.02	0.04	-4.64386	0.06	0	0	0.02	-5.64386	0	0.38	0.02	0.133333	-2.90689	0	0	0	#NUM!	0	0	0.02	0.00666667	-7.22882	0	0	0	0	#NUM!	0	0	0	0	#NUM!	0.07	0.05	0
Serine proteinase stubble			lulogutSigP-18004	0	0	0	#NUM!	0	0	0	0	#NUM!	0	0	0	0	#NUM!	0	0	0	0	#NUM!	0	0	0	0	#NUM!	0	0	0	#NUM!	0	0	0	0	#NUM!	0	0	0	0	#NUM!	0	0	0	0	#NUM!	0	0	0
		Kazal-type serine protein inhibitor
Agrin	Kazal-type serine protease inhibitor		lulogutSigP-13098	4750.24	5979.92	5365.08	12.3894	10169.3	11117.1	8376.79	9887.73	13.2714	6675.33	6629.74	7583.06	6962.71	12.7654	5404.52	5735.21	6235.86	5791.86	12.4998	6057.47	4800.83	6474.81	5777.7	12.4963	5781.94	5860.78	5821.36	12.5071	5970.47	5972.62	6070.15	6004.41	12.5518	5164.08	5008.79	6255.25	5476.04	12.4189	8982.68	8399.9	7729.53	8370.7	13.0311	6259.8	7900.82	7750.3
Vasotab	Kazal-type serine protease inhibitor		lulogutSigP-26098	31.11	83.43	57.27	5.83971	31.48	48.27	33.43	37.7267	5.23751	25.33	30.29	28.95	28.19	4.81711	62.85	16.23	22.38	33.82	5.0798	47.29	51.42	52.2	50.3033	5.65258	39.62	102.64	71.13	6.15239	26.85	41.34	52.34	40.1767	5.32829	43.39	24.83	97.56	55.26	5.78816	32.76	63.8	35.85	44.1367	5.46391	13.22	28.29	38.83
Serine protease inhibitor dipetalogastin (Fragment)	Kazal-type serine protease inhibitor		lulogutSigP-25034	0	1.12	0.56	-0.836501	0.95	2.97	0	1.30667	0.385891	4.79	2.83	0	2.54	1.34483	1.14	1	0	0.713333	-0.487352	1.23	0	2.32	1.18333	0.242857	4.47	8.06	6.265	2.64731	0	2.43	9.33	3.92	1.97085	0	1.29	0.47	0.586667	-0.769387	0	0.82	0	0.273333	-1.87127	2.56	1.42	0
Vasotab	Kazal-type serine protease inhibitor		lulogut13920	167.75	334.27	251.01	7.9716	326.95	385.44	574.55	428.98	8.74477	147.81	296.5	201.26	215.19	7.74947	153.78	131.88	146.24	143.967	7.16959	151.21	309.33	189.25	216.597	7.75887	103.58	172.65	138.115	7.10973	74.59	124.04	98.65	99.0933	6.63072	276.98	347.55	480.42	368.317	8.5248	536.03	812.93	397.3	582.087	9.18509	127.36	243.2	278.13
Vasotab	Kazal-type serine protease inhibitor		lulogutSigP-26098	31.11	83.43	57.27	5.83971	31.48	48.27	33.43	37.7267	5.23751	25.33	30.29	28.95	28.19	4.81711	62.85	16.23	22.38	33.82	5.0798	47.29	51.42	52.2	50.3033	5.65258	39.62	102.64	71.13	6.15239	26.85	41.34	52.34	40.1767	5.32829	43.39	24.83	97.56	55.26	5.78816	32.76	63.8	35.85	44.1367	5.46391	13.22	28.29	38.83
Vasotab	Kazal-type serine protease inhibitor		lulogutSigP-11899	0	0	0	#NUM!	0	0	0	0	#NUM!	0	1.28	0	0.426667	-1.22882	0	0	0	0	#NUM!	0	0	1.05	0.35	-1.51457	0	0	0	#NUM!	0	0	3.93	1.31	0.389567	0	0	0	0	#NUM!	0	0	0	0	#NUM!	0	0	0
Vasotab	Kazal-type serine protease inhibitor		lulogut15313	11.54	1.09	6.315	2.65878	296.08	201.08	1.84	166.333	7.37793	136.69	57.84	157.85	117.46	6.87603	104.97	9.73	86.88	67.1933	6.07025	137.92	2.79	44.01	61.5733	5.94423	99.05	119.65	109.35	6.77281	2.02	0	135.61	45.8767	5.51969	151.69	6.3	15.22	57.7367	5.85142	4.32	1.6	9.45	5.12333	2.35708	9.96	24.87	1.71
Vasotab	Kazal-type serine protease inhibitor		lulogut6907	0	0	0	#NUM!	0	6.27	0	2.09	1.0635	0	0	0	0	#NUM!	0	0	0	0	#NUM!	0	0	0	0	#NUM!	0	0	0	#NUM!	0	0	0	0	#NUM!	0	0	0	0	#NUM!	0	0	0	0	#NUM!	0	0	0
		C-type lectin
	C-type lectin		lulogut18587	23.68	13.41	18.545	4.21296	53.94	61.06	5.65	40.2167	5.32972	2.39	1.82	0.91	1.70667	0.771181	0	0.86	0	0.286667	-1.80255	1.05	0	2.48	1.17667	0.234706	0	0.86	0.43	-1.21759	1.33	3.13	1.06	1.84	0.879706	21.65	33.78	16.02	23.8167	4.5739	51.91	71.16	42.95	55.34	5.79025	0	4.86	0
	C-type lectin		lulogut18902	0	0	0	#NUM!	0	0	0	0	#NUM!	0	0.5	0	0.166667	-2.58496	0.4	0.18	0	0.193333	-2.37084	0.65	0.17	0.2	0.34	-1.55639	0.2	0	0.1	-3.32193	0.37	0	0.11	0.16	-2.64386	0	0	0.17	0.0566667	-4.14136	0	0	0	0	#NUM!	0.23	0	0
	C-type lectin		lulogut18098	0.89	1.81	1.35	0.432959	0.9	8.22	3.82	4.31333	2.1088	0.65	2.1	3.15	1.96667	0.975752	0.46	0.94	1.36	0.92	-0.120294	0.83	0	1.41	0.746667	-0.421464	2.11	1.63	1.87	0.903038	2.24	0.33	1.18	1.25	0.321928	2.58	0.52	4.22	2.44	1.28688	2.79	0.89	4.81	2.83	1.5008	1.38	1.15	1.66
	C-type lectin		lulogut22045	0	0.54	0.27	-1.88897	1.36	0.71	0	0.69	-0.535332	1.53	0.68	1.52	1.24333	0.314213	0	1.91	1.61	1.17333	0.230613	0.59	0	0	0.196667	-2.34618	0	0	0	#NUM!	2.48	0	1.19	1.22333	0.290818	0	0.62	0	0.206667	-2.27462	0	0.79	1.55	0.78	-0.358454	0	0.68	0.84
	C-type lectin		lulogutSigP-20786	0	0	0	#NUM!	0	0.46	0	0.153333	-2.70526	37.4	0.87	0	12.7567	3.67318	147.12	0	35.6	60.9067	5.92853	0	0	89.51	29.8367	4.89901	0	130.27	65.135	6.02536	0.32	0	0	0.106667	-3.22882	0.42	0	0	0.14	-2.8365	0	0	0	0	#NUM!	0	0	0
	C-type lectin		lulogut18662	0.18	0.16	0.17	-2.55639	0.66	0.41	0	0.356667	-1.48735	0.22	0.2	0	0.14	-2.8365	0	0	0.23	0.0766667	-3.70526	0.34	0.4	0.96	0.566667	-0.819428	0.15	0.28	0.215	-2.21759	0	0.34	0.09	0.143333	-2.80255	0	0	0	0	#NUM!	0	0	0	0	#NUM!	0	0.2	0.24
	C-type lectin		lulogutSigP-12867	6.11	8.16	7.135	2.83491	26.06	20.19	1.25	15.8333	3.98489	0.53	0.47	0.7	0.566667	-0.819428	0	2.65	0.56	1.07	0.0976108	1.22	0	0	0.406667	-1.29808	0.37	0	0.185	-2.4344	0	0	0	0	#NUM!	8.6	5.57	12.4	8.85667	3.14676	20.58	21.27	11.8	17.8833	4.16054	0.42	2.82	0
	C-type lectin		lulogutSigP-17020	0	0.11	0.055	-4.18442	0	0	0	0	#NUM!	0.12	0.28	0.1	0.166667	-2.58496	0	0.05	0.08	0.0433333	-4.52838	0.06	0	0.06	0.04	-4.64386	0	0.1	0.05	-4.32193	0.05	0	0.03	0.0266667	-5.22882	0.07	0	0.16	0.0766667	-3.70526	0	0	0.16	0.0533333	-4.22882	0.13	0	0.09
	C-type lectin		lulogutSigP-18753	0	0	0	#NUM!	0	0	0	0	#NUM!	12.13	0	0	4.04333	2.01555	31.85	0	4.16	12.0033	3.58536	0	0	9.74	3.24667	1.69896	0	24.41	12.205	3.6094	0	0	0	0	#NUM!	0	0	0	0	#NUM!	0	0	0	0	#NUM!	0	0	0
	C-type lectin		lulogutSigP-19862	0	0	0	#NUM!	0	0	0	0	#NUM!	0	0	0	0	#NUM!	0.3	0	0	0.1	-3.32193	0	0	0	0	#NUM!	0	0	0	#NUM!	0	0	0	0	#NUM!	0	0	0	0	#NUM!	0	0	0	0	#NUM!	0	0	0
	C-type lectin		lulogut18972	0	0.15	0.075	-3.73697	0.13	0	0	0.0433333	-4.52838	0	0	0.57	0.19	-2.39593	0.15	0	0.23	0.126667	-2.98089	0	0.38	0.16	0.18	-2.47393	0	0.27	0.135	-2.88897	0	0.33	0.08	0.136667	-2.87127	0	0	0.32	0.106667	-3.22882	0.2	0	0	0.0666667	-3.90689	0.17	0.19	0
tfc	Lectin_C		lulogutSigP-21154	0	0	0	#NUM!	0	0.46	0	0.153333	-2.70526	30.57	1.31	0	10.6267	3.40962	103.82	0.62	29.14	44.5267	5.4766	0	0	60.53	20.1767	4.33462	0.35	45.45	22.9	4.51728	0	0.75	0	0.25	-2	0	0	0	0	#NUM!	0	0.51	0	0.17	-2.55639	0	0	0
	C-type lectin		lulogutSigP-23092	10.22	10.38	10.3	3.36457	50.59	26.45	14.29	30.4433	4.92805	28.4	17.68	18.66	21.58	4.43162	28.37	17.02	27.74	24.3767	4.60743	23.09	9.21	18.87	17.0567	4.09226	31.97	40.44	36.205	5.17812	22.43	23.97	35.56	27.32	4.77189	17.34	5.88	11.21	11.4767	3.52063	5.32	11.22	6.74	7.76	2.95606	14.04	24.72	14.61
	C-type lectin		lulogut20472	0.65	0.55	0.6	-0.736966	0.64	0.83	0.47	0.646667	-0.628906	1.23	1.66	2.62	1.83667	0.87709	0.98	0.99	1.66	1.21	0.275007	1.45	0.94	1.29	1.22667	0.294743	2.14	2.24	2.19	1.13093	1.93	3.01	1.84	2.26	1.17632	0.59	0.24	0.15	0.326667	-1.61411	0.37	0.66	0.2	0.41	-1.2863	2.84	1.05	1.52
tfc	adult chitin-containing cuticle pigmentation		lulogutSigP-38367	42.98	55.36	49.17	5.61971	56.09	55.09	43.8	51.66	5.69098	154.72	143.5	140.58	146.267	7.19246	125.83	138.25	139.24	134.44	7.07082	136.59	129.55	118.71	128.283	7.00319	145.52	139.62	142.57	7.15553	151.37	132.89	179.6	154.62	7.27258	48.05	49.36	38.99	45.4667	5.50674	65.47	65.56	43.3	58.11	5.86071	154.35	141.19	127.57
		Galectins
Galectin-1	Galactose-binding protein		lulogut38903	219.7	428.41	324.055	8.34009	251.08	293.26	233.56	259.3	8.01848	561.68	547.69	609.71	573.027	9.16246	353.35	357.91	400.89	370.717	8.53417	336.97	287.6	322.39	315.653	8.3022	358.34	330.15	344.245	8.42729	384.5	409.32	362.05	385.29	8.5898	331.69	245.97	349.3	308.987	8.2714	270.02	295.12	239.15	268.097	8.06661	630.77	592.75	583.19
Galectin-4	Galactose-binding protein		lulogut45153	298.34	424.92	361.63	8.49837	517.89	601.44	471.05	530.127	9.05019	619.53	604.82	694.13	639.493	9.32079	601.11	634.82	675.15	637.027	9.31521	593.33	692.71	684.32	656.787	9.35928	654.03	578.9	616.465	9.26788	620.52	688.05	707.15	671.907	9.39212	349.68	326.53	359.65	345.287	8.43165	503.87	517.16	431.03	484.02	8.91892	618.96	751.79	709.91
Galectin-5	Galactose-binding protein		lulogutSigP-43903	8.47	12.32	10.395	3.37782	18.39	20.09	12.22	16.9	4.07895	26.18	19.61	25.58	23.79	4.57228	23.89	24.86	26.26	25.0033	4.64405	17.23	29.6	23.28	23.37	4.54659	26.05	23.6	24.825	4.63372	19.89	21.18	23.5	21.5233	4.42783	8.82	9.86	14.11	10.93	3.45022	17.27	17.17	13.6	16.0133	4.0012	23.56	29.32	24.83
Galectin-6	Galactose-binding protein		lulogutSigP-23934	2.9	3.77	3.335	1.73769	4.68	6.17	4.41	5.08667	2.34672	7.69	6.75	7.35	7.26333	2.86063	6	5.62	8.09	6.57	2.71589	7.58	5.22	5.67	6.15667	2.62215	6.83	6.35	6.59	2.72028	6.06	6.55	4.96	5.85667	2.55008	3.43	1.81	1.46	2.23333	1.1592	4.53	3.95	4.27	4.25	2.08746	6.93	6.58	6.02
		Scavanger Receptors
bark	Carbohydrate ligand		lulogutSigP-50182	14.95	24.27	19.61	4.29352	29.79	28.57	24.98	27.78	4.79597	21.15	20.74	24.19	22.0267	4.46118	25.39	23.45	27.35	25.3967	4.66657	24.02	20.17	28.37	24.1867	4.59614	28.75	25.71	27.23	4.76713	23.51	23.88	29.41	25.6	4.67807	23.01	17.16	16.84	19.0033	4.24818	30.51	27.9	19.95	26.12	4.70708	19.63	19.94	22.33
bark	Carbohydrate ligand		lulogutSigP-34933	7.12	10.39	8.755	3.13011	15.46	13.05	14.53	14.3467	3.84264	10.79	8.51	9.39	9.56333	3.25751	11.13	10.17	12.5	11.2667	3.49399	8.49	9.69	10.61	9.59667	3.26253	13.1	11.98	12.54	3.64847	11.83	11.59	10.71	11.3767	3.50801	11.93	7.83	6.92	8.89333	3.15272	12.62	12.67	10.58	11.9567	3.57974	7.31	9.28	11.3
crq	croquemont		lulogutSigP-46971	522.02	510.27	516.145	9.01163	572.57	730.89	821.79	708.417	9.46845	125.83	120.79	121.3	122.64	6.93829	108.8	123.08	126	119.293	6.89837	104.16	117.91	110.95	111.007	6.7945	131.81	106.12	118.965	6.89439	77.77	100.49	88.7	88.9867	6.47552	581.42	576.72	440.96	533.033	9.05808	665.83	716.73	667.98	683.513	9.41683	130.45	142.12	126.22
crq	croquemont		lulogutSigP-22453	339.29	240.33	289.81	8.17896	450.62	383.89	322.1	385.537	8.59072	80.38	63.24	62.12	68.58	6.09972	72.09	67.95	63.72	67.92	6.08576	78.55	71.83	78.35	76.2433	6.25254	61.71	49.06	55.385	5.79142	79.01	81.33	56.44	72.26	6.17513	167.95	184.21	262.08	204.747	7.6777	354.58	338.58	267.88	320.347	8.32349	108.01	83.92	83.19
eater	Hemocyte attachment/G+ PRR		lulogut16915	11.76	9.42	10.59	3.40463	7.57	9.04	7.94	8.18333	3.03269	17.69	19.08	16.82	17.8633	4.15893	17.35	18.27	17.38	17.6667	4.14296	16.68	16.78	19.14	17.5333	4.13203	20.74	19.99	20.365	4.34802	19.89	20.5	19.82	20.07	4.32697	10.52	8.98	8.67	9.39	3.23113	8.01	8.47	6.42	7.63333	2.93231	18.76	15.9	16.83
eater	Hemocyte attachment/G+ PRR		lulogut12969	1.38	0.2	0.79	-0.340075	1.33	1.82	0	1.05	0.0703893	5.44	5.2	1.3	3.98	1.99277	4.17	4.37	1.47	3.33667	1.73841	4.31	1.5	2.84	2.88333	1.52774	1.96	2.47	2.215	1.14731	1.27	1.7	4.57	2.51333	1.3296	1.67	0.45	1.16	1.09333	0.128733	0.52	0.72	0.57	0.603333	-0.728973	0.22	1.49	0.61
emp	CD36/scavenger receptor class B member		lulogut38409	17.48	16.35	16.915	4.08023	73.39	84.66	54.83	70.96	6.14893	117.27	118.34	112.35	115.987	6.85782	98.55	118.84	102.09	106.493	6.73462	95.46	114.88	105.05	105.13	6.71603	115.06	101.18	108.12	6.75649	128.96	134.87	103.81	122.547	6.93719	12.57	18.45	12.45	14.49	3.85699	59.56	64.17	43.56	55.7633	5.80124	133.76	102.77	126.21
emp	CD36/scavenger receptor class B member		lulogutSigP-19528	0.5	0.32	0.41	-1.2863	1.56	1.54	0.27	1.12333	0.167786	2.07	1.47	1.75	1.76333	0.818305	1.77	0.42	1.75	1.31333	0.393233	2.85	1.57	1.37	1.93	0.948601	2.43	2.19	2.31	1.20789	0.93	1.03	2.02	1.32667	0.407806	1.22	0.18	0.07	0.49	-1.02915	0.42	0.19	0	0.203333	-2.29808	1.39	1.2	0.58
emp	CD36/scavenger receptor class B member		lulogut23686	18.06	12.54	15.3	3.93546	10.52	10.95	13.13	11.5333	3.52774	46.86	47.41	41.54	45.27	5.50048	40.42	49.22	44.89	44.8433	5.48682	44.69	29.14	46.26	40.03	5.32301	48.51	57.32	52.915	5.7256	47.36	46.21	54.31	49.2933	5.62332	13.99	17.34	12.09	14.4733	3.85533	12.71	12.89	13.41	13.0033	3.70081	49.4	31.29	49.79
emp	CD36/scavenger receptor class B member		lulogut24125	3.87	1.98	2.925	1.54844	11.81	7.74	3.03	7.52667	2.91201	19.76	15.68	15.21	16.8833	4.07753	22.58	10.52	17.17	16.7567	4.06666	20.21	13.75	17.28	17.08	4.09424	19.89	24.9	22.395	4.4851	11	16.87	26.71	18.1933	4.18534	5.83	2.01	2.62	3.48667	1.80185	3.11	1.69	2.51	2.43667	1.28491	7.44	10.85	7.97
		Thio-ester containing protein
			lulogutSigP-8686	1.71	1.23	1.47	0.555816	4.96	4.81	1.02	3.59667	1.84666	9.14	9.31	3.66	7.37	2.88166	7.63	3.24	3.57	4.81333	2.26704	7.57	3.99	4.6	5.38667	2.42939	8.91	13.31	11.11	3.47379	3.34	2.75	9.61	5.23333	2.38773	4.94	0.89	1.63	2.48667	1.31421	1.59	1.22	0.68	1.16333	0.218265	3.07	2.77	1.3
			lulogutSigP-26527	1.14	0.19	0.665	-0.588574	4.23	2.82	1.05	2.7	1.43296	6.96	7.53	2.83	5.77333	2.5294	4.81	2.21	4.62	3.88	1.95606	4.96	2.05	2.48	3.16333	1.66145	6.64	8.51	7.575	2.92125	2.24	1.48	5.98	3.23333	1.69302	3.17	0.22	1.12	1.50333	0.588165	1.97	0.74	0.27	0.993333	-0.00965017	2.23	2.06	1.85
		Lysozyme
	Lysozyme		lulogutSigP-31494	1.19	5.82	3.505	1.80941	5.94	10.17	10.12	8.74333	3.12818	0	1	0.75	0.583333	-0.777608	3.47	0.36	0.6	1.47667	0.562344	0.44	0.92	0.82	0.726667	-0.460634	3.95	1.43	2.69	1.42761	2.94	5.17	1.54	3.21667	1.68557	0.97	0	1.01	0.66	-0.599462	16.19	9.42	2.28	9.29667	3.21671	2.26	1.51	1.28
	Lysozyme 2		lulogutSigP-52055	1.94	0.64	1.29	0.367371	3.9	1.75	1.66	2.43667	1.28491	47.51	38.02	22.46	35.9967	5.16979	19.49	6.76	20.05	15.4333	3.94798	31.11	5.33	27.5	21.3133	4.41368	31.28	31.41	31.345	4.97016	5.68	11.46	26.44	14.5267	3.86063	5.23	0.76	3.9	3.29667	1.72101	0	1.45	0	0.483333	-1.04891	5.27	8.35	11.34
	Lysozyme 2		lulogutSigP-50772	0	0.74	0.37	-1.4344	0	0	0	0	#NUM!	2.94	2.09	0.66	1.89667	0.923466	4.58	0	2.43	2.33667	1.22445	0.85	0	4.57	1.80667	0.85333	9.97	0	4.985	2.31759	1.47	0	1.68	1.05	0.0703893	0	0	0	0	#NUM!	0	0	2.07	0.69	-0.535332	0	0	0
	Lysozyme C		lulogutSigP-37165	3.13	3.93	3.53	1.81967	4.01	4.59	2.46	3.68667	1.88232	10.88	12.71	12.23	11.94	3.57773	7.46	12.72	10.28	10.1533	3.34388	15.64	9.27	10.94	11.95	3.57894	12.93	8.34	10.635	3.41075	9.05	15.35	12.9	12.4333	3.63614	4.2	3.29	4.95	4.14667	2.05195	6.55	7.4	3.96	5.97	2.57773	9.93	7.66	5.54
	Lysozyme c-1		lulogut17507	0.93	1.46	1.195	0.257011	10.62	6.2	0	5.60667	2.48714	3.94	4.43	3.74	4.03667	2.01316	0.59	1.41	3.56	1.85333	0.890122	3.85	0	4.83	2.89333	1.53273	5.25	11.55	8.4	3.07039	3.66	1.72	8.09	4.49	2.16672	6.52	0	0.67	2.39667	1.26103	1.16	0	0	0.386667	-1.37084	0.67	1.48	0
	Lysozyme c-1		lulogut19617	0	0	0	#NUM!	0	0	0.11	0.0366667	-4.76939	0.04	0	0.12	0.0533333	-4.22882	0.13	0	0.28	0.136667	-2.87127	0.14	0	0.26	0.133333	-2.90689	0.57	0.34	0.455	-1.13606	0	0.14	0.03	0.0566667	-4.14136	0	0.15	0	0.05	-4.32193	0	0.09	0	0.03	-5.05889	0	0.16	0.1
	Lysozyme c-1		lulogutSigP-36956	0	6.09	3.045	1.60644	14.4	11.2	0.88	8.82667	3.14187	0.66	4.68	13.17	6.17	2.62527	5.98	0	0	1.99333	0.995183	0.64	0	0	0.213333	-2.22882	10.64	0	5.32	2.41143	0	1.13	0.97	0.7	-0.514573	8.86	0.41	0.64	3.30333	1.72392	3.13	11.03	2.4	5.52	2.46467	16.89	13.81	0
	Lysozyme c-1		lulogutSigP-18384	1.85	10.11	5.98	2.58015	14.28	15.04	15.29	14.87	3.89433	2.25	2.21	15.96	6.80667	2.76695	7.58	2.3	0	3.29333	1.71955	2.07	2.44	0.74	1.75	0.807355	6.3	2.06	4.18	2.0635	1.73	0.42	0.67	0.94	-0.0892673	4.18	1.96	1.71	2.61667	1.38773	13.33	17.08	17.95	16.12	4.01078	3.26	4.24	2.02
	Lysozyme c-1		lulogutSigP-17507	2.34	0	1.17	0.226509	0	0	0	0	#NUM!	4.64	0	0.21	1.61667	0.693022	0	0.66	0.62	0.426667	-1.22882	0	0.79	0	0.263333	-1.92504	0	0	0	#NUM!	0.63	0.3	7.99	2.97333	1.57208	8.31	0	0.7	3.00333	1.58656	0	0.34	0	0.113333	-3.14136	0	0	0
	Lysozyme c-1		lulogutSigP-16917	0.92	2.99	1.955	0.967169	3.34	5.4	2.08	3.60667	1.85067	0.69	0.81	1.21	0.903333	-0.14667	0.44	0.29	0	0.243333	-2.03899	0	0.35	0	0.116667	-3.09954	0	0	0	#NUM!	0	0	0	0	#NUM!	1.96	1.86	0	1.27333	0.34861	2.15	4.41	2.79	3.11667	1.64	0	0.82	0.47
		Hemocyte biological processes
	Hemomucin		lulogutSigP-26799	39.82	22.51	31.165	4.96185	32.85	19.42	13.9	22.0567	4.46314	46.42	33.91	56.53	45.62	5.51159	39.43	31.42	47.05	39.3	5.29646	53.05	33.59	34.22	40.2867	5.33223	41.9	42.72	42.31	5.40293	36.33	33	45.27	38.2	5.2555	24.76	28.81	24.19	25.92	4.69599	21.97	14.91	17.51	18.13	4.18031	50.35	26.97	40.33
	Hemomucin		lulogutSigP-53636	69.1	58.59	63.845	5.9965	49.05	61.87	41.71	50.8767	5.66893	127.98	148.5	102.26	126.247	6.9801	95.5	93.57	94.7	94.59	6.56362	91.3	68.44	57.27	72.3367	6.17666	69.87	48.83	59.35	5.89118	57.01	49.51	33.77	46.7633	5.54731	79.09	60.03	57.15	65.4233	6.03173	42.95	46.73	49.49	46.39	5.53574	131.78	122	130.1
ytr	Hemocyte differentiation		lulogut41550	12.28	11.97	12.125	3.59991	21.57	21.61	15.53	19.57	4.29057	40.27	40.75	51.46	44.16	5.46467	50.76	49.06	50.81	50.21	5.6499	55.42	42.92	52.15	50.1633	5.64856	59.2	59.14	59.17	5.88679	61.56	68.79	63.29	64.5467	6.01227	13.5	13.84	13.12	13.4867	3.75346	14.2	12.64	19.53	15.4567	3.95016	31.22	40.49	41.84
Hml	Hemolymph coagulation		lulogut40421	0.47	1.08	0.775	-0.367732	0.82	0.99	0.37	0.726667	-0.460634	1.19	1.86	2.91	1.98667	0.99035	1.18	1.47	0.96	1.20333	0.267036	0.82	1.22	0.61	0.883333	-0.17897	2.02	1.03	1.525	0.608809	1.02	0.96	1.6	1.19333	0.254997	0.72	0.64	0.58	0.646667	-0.628906	0	0.99	0.64	0.543333	-0.880091	1.31	1.73	1.55
Hml	Hemolymph coagulation		lulogutSigP-40420	0	0	0	#NUM!	0	0	0	0	#NUM!	0	0	0	0	#NUM!	0	0	0	0	#NUM!	0	0	0	0	#NUM!	0	0	0	#NUM!	0	0	0	0	#NUM!	0	0	0	0	#NUM!	0.85	0	0	0.283333	-1.81943	0	0	0
[truncated: 178 more columns]

## Sheet: Digestion
Gene Name (SWISSP protein database)	Gene Family	Name	1dPBM_1	1dPBM_3	1dPBM average	log2(1dPBM average)	2dPBM_1	2dPBM_2	2dPBM_3	2dPBM average	log2(2dPBM average)	4dPBM_1	4dPBM_2	4dPBM_3	4dPBM average	log2(4dPBM average)	6dPBM_1	6dPBM_2	6dPBM_3	6dPBM average	log2(6dPBM average)	8dPBM_1	8dPBM_2	8dPBM_3	8dPBM average	log2(8dPBM average)	12dPBM_2	12dPBM_3	12dPBM average	log2(12dPBM average)	14dPBM_1	14dPBM_2	14dPBM_3	14dPBM average	log2(14dPBM average)	1dPi_1	1dPi_2	1dPi_3	1dPi average	log2(d1Pi average)	2dPi_1	2dPi_2	2dPi_3	2dPi average	log2(2dPi average)	4dPi_1	4dPi_2	4dPi_3	4dPi average
	Serine Protease
Anionic trypsin-2		lulogut21718	0	0	0	#NUM!	0	0	0	0	#NUM!	0	0	0	0	#NUM!	0	0	0	0	#NUM!	0	0	0	0	#NUM!	0	0	0	#NUM!	0	0	0	0	#NUM!	0	0	0	0	#NUM!	0	0	0	0	#NUM!	0	0	0	0
Atrial natriuretic peptide-converting enzyme		lulogut17496	0.63	0.25	0.44	-1.18442	1.01	1.09	0.69	0.93	-0.104697	0.29	0.57	0.62	0.493333	-1.01937	0.71	0.51	0.62	0.613333	-0.705257	0.95	0.84	1.32	1.03667	0.0519521	0.9	0.96	0.93	-0.104697	1.07	0.81	1.46	1.11333	0.154886	0.75	0.9	0.52	0.723333	-0.467267	1.25	0.73	0.48	0.82	-0.286304	0.24	0.68	0.45	0.456667
Brachyurin		lulogutSigP-13242	69.19	85.71	77.45	6.27519	41.91	39.03	33.97	38.3033	5.2594	59.94	50.12	59.99	56.6833	5.82485	62.86	67.17	70.56	66.8633	6.06314	57.23	98.02	68.3	74.5167	6.21949	68.15	49.33	58.74	5.87627	82.96	72.4	78.36	77.9067	6.28367	70.8	68.66	78.92	72.7933	6.18573	43.79	33.8	51.87	43.1533	5.4314	59.33	56.06	51.68	55.69
Brachyurin		lulogut53280	28.75	26.22	27.485	4.78057	11.63	11.11	9.61	10.7833	3.43073	22.69	31.17	30.45	28.1033	4.81267	36.85	31.23	29.33	32.47	5.02104	25.13	62.43	36.95	41.5033	5.37516	38.65	37.21	37.93	5.24527	32.63	51.2	28.78	37.5367	5.23023	22.86	26.14	33.05	27.35	4.77347	17.1	12.86	10.28	13.4133	3.7456	22.73	26.82	25.13	24.8933
Brain-specific serine protease 4		lulogutSigP-15689	0	0	0	#NUM!	0	0	0	0	#NUM!	0	0	0	0	#NUM!	0	0	0	0	#NUM!	0	0	0	0	#NUM!	0	0	0	#NUM!	0	0	0	0	#NUM!	0	0	0	0	#NUM!	0	0	0	0	#NUM!	0	0	0	0
Chymotrypsin B		lulogutSigP-23523	2.08	2.75	2.415	1.27202	2.16	2.09	5.3	3.18333	1.67054	12.62	12.93	12.11	12.5533	3.65	7.78	12.82	5.92	8.84	3.14405	10.82	31.69	8.96	17.1567	4.1007	12.97	20.18	16.575	4.05094	8.03	13.26	21.31	14.2	3.82782	2.64	2.05	2.41	2.36667	1.24286	1.04	1.01	2.84	1.63	0.704872	6.52	17.46	12.02	12
Chymotrypsin BI		lulogut19943	0.17	0	0.085	-3.55639	0.12	0	0.08	0.0666667	-3.90689	0.1	0.06	0.14	0.1	-3.32193	0	0.17	0.22	0.13	-2.94342	0.05	0	0.05	0.0333333	-4.90689	0.1	0.09	0.095	-3.39593	0.09	0.21	0.03	0.11	-3.18442	0.12	0.06	0.02	0.0666667	-3.90689	0.06	0	0.42	0.16	-2.64386	0.39	0.25	0.15	0.263333
Chymotrypsin BI		lulogut45401	0	0	0	#NUM!	0	0	0	0	#NUM!	0.34	0.61	0	0.316667	-1.65896	0	0.14	1.2	0.446667	-1.16273	0.53	0	0	0.176667	-2.5009	0	0.58	0.29	-1.78588	0	1.39	0	0.463333	-1.10988	0	0	0	0	#NUM!	0	0.47	0	0.156667	-2.67423	0.18	0.2	0.75	0.376667
Chymotrypsin BI		lulogut16967	49.95	31.9	40.925	5.35491	24.85	26.98	23.85	25.2267	4.65688	9.66	9.13	11.54	10.11	3.33771	12.36	10.88	17.44	13.56	3.76129	11.1	18.22	12.47	13.93	3.80012	5.41	10.57	7.99	2.9982	9.36	9.82	10.12	9.76667	3.28787	48.53	92.56	42.04	61.0433	5.93176	21.48	31.32	18.28	23.6933	4.56641	12.04	11.64	14.85	12.8433
Chymotrypsin-1		lulogut18450	0.2	0	0.1	-3.32193	0.29	0.23	0.87	0.463333	-1.10988	1.11	0.22	0.41	0.58	-0.785875	1.4	1.08	1.69	1.39	0.475085	1.33	0.66	1.07	1.02	0.0285692	1.55	1.24	1.395	0.480265	1.2	2.06	2.11	1.79	0.83996	0.95	0.2	0.4	0.516667	-0.952694	0.34	0.57	0	0.303333	-1.72102	0.49	0.55	0.68	0.573333
Chymotrypsin-1		lulogutSigP-19936	0	0	0	#NUM!	0	0	0	0	#NUM!	0	0	0	0	#NUM!	0	0	0	0	#NUM!	0	0	0	0	#NUM!	0	0	0	#NUM!	0	0	0	0	#NUM!	0	0	0	0	#NUM!	0	0	0	0	#NUM!	0	0	0	0
Chymotrypsin-1		lulogutSigP-18661	2.21	1.04	1.625	0.70044	9.2	5.55	0.7	5.15	2.36457	14.3	4.62	5.74	8.22	3.03914	6.04	0	0.16	2.06667	1.04731	1.04	2.14	0.11	1.09667	0.133125	0.31	1.69	1	0	0	0	0.23	0.0766667	-3.70526	18.64	0.85	0.4	6.63	2.72901	3.18	0.54	1.51	1.74333	0.801848	1.43	0.4	4.26	2.03
Chymotrypsin-1		lulogutSigP-14585	340.8	429.09	384.945	8.58851	49.23	89.28	113.35	83.9533	6.39152	0.54	1.44	0.72	0.9	-0.152003	0.38	0.34	0.85	0.523333	-0.934198	3.13	0.97	18.64	7.58	2.9222	0.38	2.73	1.555	0.636915	0.53	0	0.74	0.423333	-1.24013	214.2	305.21	797.21	438.873	8.77766	91.86	82.18	172.56	115.533	6.85217	0.87	2.64	0.89	1.46667
Chymotrypsin-1		lulogut20017	2.8	0.65	1.725	0.786596	0.55	0.57	0.36	0.493333	-1.01937	0.31	0.82	0.2	0.443333	-1.17354	0.22	0.19	0	0.136667	-2.87127	0	0.55	0.22	0.256667	-1.96203	0.65	0.39	0.52	-0.943416	0.4	0	0.12	0.173333	-2.52838	0.53	0.75	3.94	1.74	0.799087	0.29	0.64	0	0.31	-1.68966	0.49	1.37	0	0.62
Chymotrypsin-2		lulogut19285	0	0.34	0.17	-2.55639	0	0.46	0	0.153333	-2.70526	0	0	0	0	#NUM!	0	0	0	0	#NUM!	0	0	0	0	#NUM!	0	0	0	#NUM!	0	0	0	0	#NUM!	0	0	0	0	#NUM!	0	0	0	0	#NUM!	0	0	0	0
Chymotrypsin-2		lulogut18679	0	0	0	#NUM!	0.5	0	0.33	0.276667	-1.85378	0.98	1.74	2.23	1.65	0.722466	0.2	0	2.07	0.756667	-0.40227	0.43	0	0.2	0.21	-2.25154	0.2	0	0.1	-3.32193	0.73	0	1.09	0.606667	-0.721024	0	0	0	0	#NUM!	0.78	0.87	0	0.55	-0.862496	0.22	0.75	1.54	0.836667
Chymotrypsin-2		lulogut16274	0.55	0.16	0.355	-1.49411	0.13	0.62	0.26	0.336667	-1.57061	0	1.37	0.73	0.7	-0.514573	0.47	1.11	1.17	0.916667	-0.125531	0.85	0.53	1.12	0.833333	-0.263034	1.39	2.51	1.95	0.963474	2.02	0.34	1.12	1.16	0.214125	0.76	0.36	0.2	0.44	-1.18442	0.2	0.23	0	0.143333	-2.80255	0.35	0.2	0.73	0.426667
Chymotrypsin-2		lulogutSigP-25516	2311.02	2520.13	2415.57	11.2382	77100.9	92383.6	67056.3	78846.9	16.2668	2705.35	1705.25	2107.27	2172.62	11.0852	1531.25	1317.94	1913.08	1587.42	10.6325	1388.73	2252.34	2154.88	1931.98	10.9159	1605.32	1361.82	1483.57	10.5349	1419.69	2189.15	1084.34	1564.39	10.6114	1515.6	1893.61	2011.74	1806.98	10.8194	54310.2	75744.5	45150.4	58401.7	15.8337	4119.08	14091.2	3632.02	7280.78
Chymotrypsin-2		lulogutSigP-20017	0	0	0	#NUM!	0	0	0	0	#NUM!	0	0	0	0	#NUM!	0	0	0	0	#NUM!	0	0	0	0	#NUM!	0	0	0	#NUM!	0	0	0	0	#NUM!	0	0	0	0	#NUM!	0	0	0	0	#NUM!	0	0	0	0
Chymotrypsin-2		lulogutSigP-19389	0	0	0	#NUM!	0	0	0	0	#NUM!	0	0	0.07	0.0233333	-5.42146	0	0	0	0	#NUM!	0.09	0	0	0.03	-5.05889	0.16	0.14	0.15	-2.73697	0.07	0	0	0.0233333	-5.42146	0	0	0	0	#NUM!	0	0	0	0	#NUM!	0	0	0.24	0.08
Chymotrypsin-2		lulogutSigP-18690	0.22	0	0.11	-3.18442	0.16	0.25	0.31	0.24	-2.05889	0	0	0	0	#NUM!	0	0	0	0	#NUM!	0	0	0	0	#NUM!	0	0	0	#NUM!	0	0	0	0	#NUM!	0	0	0	0	#NUM!	0	0	0	0	#NUM!	0	0	0	0
Chymotrypsin-2		lulogutSigP-15579	16.84	16.88	16.86	4.07553	9.79	9.26	18.25	12.4333	3.63614	19.62	19.95	23.98	21.1833	4.40486	23.26	35.38	14.63	24.4233	4.61019	12.72	14.55	9.88	12.3833	3.63033	20.71	25.1	22.905	4.51759	16.52	23.15	7.24	15.6367	3.96686	3.59	8.27	9.08	6.98	2.80323	9.94	11.87	7.96	9.92333	3.31082	15.52	27.69	21.84	21.6833
Chymotrypsin-2		lulogut19067	0.2	0.26	0.23	-2.12029	0	0.23	0.14	0.123333	-3.01937	0.06	0.11	0.32	0.163333	-2.61411	0.17	0	0.13	0.1	-3.32193	0	0.66	0.09	0.25	-2	0	0	0	#NUM!	0.16	0	0.14	0.1	-3.32193	0.84	0.1	0.14	0.36	-1.47393	0.11	0.13	0.49	0.243333	-2.03899	0	0.11	0	0.0366667
Chymotrypsin-2		lulogut18170	0	0	0	#NUM!	0	0	0.3	0.1	-3.32193	0.13	0.22	0.17	0.173333	-2.52838	0	0	0	0	#NUM!	0.2	0	0	0.0666667	-3.90689	0	0	0	#NUM!	0	0	0	0	#NUM!	0	0	0.23	0.0766667	-3.70526	0	0	0.51	0.17	-2.55639	0	0	0	0
Chymotrypsin-C		lulogut20160	0	0	0	#NUM!	0	0	0	0	#NUM!	0.14	0.5	0	0.213333	-2.22882	0.2	0	0	0.0666667	-3.90689	0	0.17	0	0.0566667	-4.14136	0	0	0	#NUM!	0	0	0.22	0.0733333	-3.76939	0	0	0	0	#NUM!	0	0	0	0	#NUM!	0.23	0	0	0.0766667
Chymotrypsin-like elastase family member 1		lulogutSigP-49770	3.93	3.96	3.945	1.98003	10.53	11.8	11.09	11.14	3.47768	20.88	25.35	21.1	22.4433	4.48822	20.66	17.79	14.08	17.51	4.13011	14.44	3.39	11.3	9.71	3.27947	16.1	10.42	13.26	3.72901	12.26	26.19	15.58	18.01	4.17073	8.12	6.93	7.91	7.65333	2.93609	9.02	7.22	5.17	7.13667	2.83525	24.95	18.27	16.46	19.8933
Chymotrypsin-like elastase family member 2A		lulogutSigP-56	1755.82	1533.47	1644.64	10.6836	1667.32	2186.18	2920.36	2257.95	11.1408	11.16	20.83	22.71	18.2333	4.18851	9.35	5.95	6.32	7.20667	2.84933	10.15	5.27	45.72	20.38	4.34908	15.88	4.05	9.965	3.31687	3.92	6.95	14.49	8.45333	3.07952	2798.17	3035.32	3649.55	3161.01	11.6262	2400.69	2946.28	974.93	2107.3	11.0412	18.86	54.56	28.18	33.8667
Chymotrypsinogen A		lulogutSigP-19308	0	0	0	#NUM!	0.25	0	0	0.0833333	-3.58496	0	0	0	0	#NUM!	0	0	0	0	#NUM!	0	0	0	0	#NUM!	0	0	0	#NUM!	0	0	0	0	#NUM!	0	0	0	0	#NUM!	0	0	0	0	#NUM!	0	0	0	0
Coagulation factor IX		lulogutSigP-53869	1.62	2.25	1.935	0.952334	5.38	9.9	1.98	5.75333	2.5244	102.2	136.45	74.47	104.373	6.70561	109.76	148.6	85.07	114.477	6.83891	68.39	74.94	77.58	73.6367	6.20235	92.67	71.94	82.305	6.36291	77.83	56.96	92.12	75.6367	6.24101	1.75	1.7	2.51	1.98667	0.99035	5.32	8.23	3.28	5.61	2.488	134.9	77.24	103.79	105.31
Coagulation factor IX		lulogutSigP-35149	249.19	188.28	218.735	7.77304	367.35	211.79	287.53	288.89	8.17438	2586.96	2921.5	2531.01	2679.82	11.3879	3047.77	2790.08	3216.19	3018.01	11.5594	2652.26	1900.06	3085.75	2546.02	11.314	1921.24	1954.68	1937.96	10.9203	2213.85	2206.54	2681.08	2367.16	11.2089	273.92	249.23	227.72	250.29	7.96746	485.63	234.07	117.91	279.203	8.12517	2414.16	2942.4	3160.96	2839.17
Coagulation factor IX		lulogutSigP-33169	10069.8	7531.34	8800.58	13.1034	16280.3	9286.07	14317.9	13294.7	13.6986	90.07	103.52	232.78	142.123	7.151	82.52	96.43	73.64	84.1967	6.39569	65.76	117.02	240.57	141.117	7.14074	175.19	220.11	197.65	7.6268	60.66	143.67	115.02	106.45	6.73403	7974.92	8125.02	8325.16	8141.7	12.9911	13813.8	15687.4	15045.2	14848.8	13.8581	405.14	769.34	238.42	470.967
Coagulation factor IX		lulogut35150	24.08	16.01	20.045	4.32517	31.85	44.82	27.65	34.7733	5.11991	1755.65	1925.92	1892.55	1858.04	10.8596	1866.63	2222.3	2290.75	2126.56	11.0543	1403.38	1090.96	2377.57	1623.97	10.6653	1346.2	1793.64	1569.92	10.6165	1119.08	1137.2	1402.02	1219.43	10.252	24.39	23.54	19.84	22.59	4.49761	43.6	42.49	30.63	38.9067	5.28195	1979.97	1596.75	2180.9	1919.21
Coagulation factor X		lulogutSigP-40117	2.43	2.48	2.455	1.29572	5.07	4.66	3.04	4.25667	2.08972	2.12	1.42	1.62	1.72	0.782409	2.48	1.95	2.77	2.4	1.26303	2.22	1.28	3.29	2.26333	1.17845	1.88	2.61	2.245	1.16672	2.13	1.18	4.22	2.51	1.32769	1.95	2.83	1.02	1.93333	0.95109	2.5	3.18	2.29	2.65667	1.40962	1.66	1.59	1.03	1.42667
Coagulation factor XI		lulogut17295	0	0	0	#NUM!	0	0	0	0	#NUM!	0	0	0	0	#NUM!	0	0	0	0	#NUM!	0	0	0	0	#NUM!	0	0	0	#NUM!	0	0.1	0	0.0333333	-4.90689	0	0	0	0	#NUM!	0	0	0	0	#NUM!	0	0	0	0
Collagenase		lulogutSigP-18108	0	0	0	#NUM!	0	0	0	0	#NUM!	0	0	0	0	#NUM!	0	0	0	0	#NUM!	0	0	0	0	#NUM!	0	0	0	#NUM!	0	0	0	0	#NUM!	0	0	0	0	#NUM!	0	0	0	0	#NUM!	0	0	0	0
Collagenase		lulogut21394	3.72	4.02	3.87	1.95233	4.26	4.01	2.66	3.64333	1.86526	46.8	29.96	21.22	32.66	5.02945	31.33	26.29	23.78	27.1333	4.76199	22.14	53.03	28.86	34.6767	5.11589	25.4	18.88	22.14	4.46858	15.07	20.31	19.24	18.2067	4.18639	4.39	2.16	2.07	2.87333	1.52273	5.13	3.7	5.4	4.74333	2.2459	35.13	34.43	36.46	35.34
Collagenase		lulogutSigP-45400	0	0.29	0.145	-2.78588	0	0	0	0	#NUM!	0	0	1.38	0.46	-1.12029	0.3	0	0	0.1	-3.32193	0	0.37	0.91	0.426667	-1.22882	1.9	0	0.95	-0.0740006	2.17	0	0.81	0.993333	-0.00965017	0	0	0	0	#NUM!	0	0	0.85	0.283333	-1.81943	0	0	0	0
Enteropeptidase		lulogutSigP-41761	6.84	5.07	5.955	2.5741	10.82	11.07	10.49	10.7933	3.43207	6.08	5.65	6.63	6.12	2.61353	6.32	4.73	5.8	5.61667	2.48971	4.96	5.14	5.59	5.23	2.38681	7.51	9.52	8.515	3.09001	5.11	5.9	8.51	6.50667	2.70192	5.28	6.47	4.33	5.36	2.42223	8.23	6.09	8.32	7.54667	2.91584	4.1	5.36	6.22	5.22667
Extensin		lulogut50142	0	0	0	#NUM!	0	0	0	0	#NUM!	0.18	0	0.12	0.1	-3.32193	0	0	0	0	#NUM!	0	0	0	0	#NUM!	0	0	0	#NUM!	0	0	0	0	#NUM!	0	0	0	0	#NUM!	0	0	0	0	#NUM!	0	0	0	0
Glutenin, high molecular weight subunit DX5		lulogutSigP-40401	0.19	0.16	0.175	-2.51457	1.26	2.92	0	1.39333	0.47854	11.26	11.37	4	8.87667	3.15002	6.55	0.83	3.27	3.55	1.82782	5.84	0.77	7.22	4.61	2.20477	6.41	11.97	9.19	3.20006	0.36	1.2	12.91	4.82333	2.27003	0.27	0	0.16	0.143333	-2.80255	0.77	0.2	0.16	0.376667	-1.40864	1.1	0.35	0.17	0.54
Lectizyme		lulogutSigP-36718	563.57	213.15	388.36	8.60125	1001.43	931.13	55.61	662.723	9.37226	0.16	11.95	1.14	4.41667	2.14296	0	0	0	0	#NUM!	0.2	0	0.38	0.193333	-2.37084	1.1	0	0.55	-0.862496	1.88	0	0.15	0.676667	-0.563483	124.74	794.44	295.15	404.777	8.66098	400.34	86.78	420.45	302.523	8.2409	0.84	26.27	0	9.03667
Lectizyme		lulogutSigP-19814	0	0	0	#NUM!	0.17	0	0	0.0566667	-4.14136	0	0.52	0	0.173333	-2.52838	0	0	0	0	#NUM!	0	0	0	0	#NUM!	0	0	0	#NUM!	0	0.9	0.11	0.336667	-1.57061	0	0	0	0	#NUM!	0	0	0	0	#NUM!	0.47	0	0	0.156667
Lectizyme		lulogutSigP-1870	9231.43	7277.16	8254.3	13.0109	10622	6478.94	9994.62	9031.85	13.1408	62.01	93.83	141.33	99.0567	6.63018	73.03	32.21	87.95	64.3967	6.00891	57.05	48.02	124.35	76.4733	6.25688	102.11	67.27	84.69	6.40412	41.76	96.44	96.76	78.32	6.29131	10551.7	8868.6	9799.19	9739.84	13.2497	13563.1	9045.17	7032.99	9880.43	13.2704	139.35	341.92	130.46	203.91
Limulus clotting factor C		lulogut17367	0.06	0	0.03	-5.05889	0	0.25	0	0.0833333	-3.58496	0.13	0	0.09	0.0733333	-3.76939	0.09	0	0.14	0.0766667	-3.70526	0	0	0.1	0.0333333	-4.90689	0	0	0	#NUM!	0	0	0.26	0.0866667	-3.52838	0.23	0.11	0	0.113333	-3.14136	0	0.07	0.14	0.07	-3.8365	0	0	0.07	0.0233333
Limulus clotting factor C		lulogutSigP-12947	4.86	2.47	3.665	1.87381	133.29	65.3	1.95	66.8467	6.06278	61.29	28.16	66.57	52.0067	5.70062	36.99	3.39	26.32	22.2333	4.47465	45.78	1.97	12.14	19.9633	4.31928	24.73	27.63	26.18	4.71039	0.61	2.15	26.5	9.75333	3.2859	39.1	1.34	3.49	14.6433	3.87217	3.49	2.91	3.34	3.24667	1.69896	3.02	3.56	2.33	2.97
Mast cell protease 3		lulogutSigP-53871	50.68	37.45	44.065	5.46156	69.8	87.52	46.19	67.8367	6.08399	4899.56	4990.48	5160.93	5016.99	12.2926	4615.05	5754.97	5957.42	5442.48	12.41	3519.54	4017.97	6060.65	4532.72	12.1462	3106.48	4596.54	3851.51	11.9112	2746.96	2750.06	3468.15	2988.39	11.5452	42.21	38.22	44.64	41.69	5.38163	90.96	78.32	47.4	72.2267	6.17446	4935.81	3615.09	5814.24	4788.38
Melanization protease 1		lulogutSigP-17744	0.26	0	0.13	-2.94342	1.05	0.58	0.25	0.626667	-0.67423	0.89	0.92	0.35	0.72	-0.473931	1.33	0.72	0.33	0.793333	-0.334001	0.88	0.25	0.38	0.503333	-0.990414	0.51	1.97	1.24	0.31034	0.2	0.16	1.01	0.456667	-1.13079	0.27	0	0.19	0.153333	-2.70526	0.19	0.21	0	0.133333	-2.90689	0.25	0.09	0	0.113333
Ovochymase-1		lulogutSigP-35736	49606	52571	51088.5	15.6407	14583.8	19226.3	25222.9	19677.7	14.2643	1343.4	1201.34	2004.5	1516.41	10.5664	1342.5	1252.06	1541.91	1378.82	10.4292	995.57	615.49	1337.12	982.727	9.94065	912.58	1000.31	956.445	9.90154	778.73	576.57	1384.75	913.35	9.83502	41782.4	48917.2	51992.9	47564.2	15.5376	23591.8	23057.4	25148	23932.4	14.5467	3361.33	3688.45	2712.57	3254.12
Ovochymase-1		lulogutSigP-23916	2725.32	2828.86	2777.09	11.4394	2765.96	1918.06	2487.77	2390.6	11.2232	59.52	92.27	205.99	119.26	6.89797	46.95	59.57	74.63	60.3833	5.91608	43.99	64.69	224.76	111.147	6.79632	106.97	84.81	95.89	6.58331	53.6	58.11	141.01	84.24	6.39643	3077.65	2391.19	3441.69	2970.18	11.5363	3750.65	2815.45	2559.74	3041.95	11.5708	277.7	528.53	194.41	333.547
Ovochymase-1		lulogutSigP-20080	1481.15	1840.02	1660.59	10.6975	1960.17	1162.98	2342.05	1821.73	10.8311	2.2	6.84	3.2	4.08	2.02857	0.93	0	0.28	0.403333	-1.30996	0	0.16	0	0.0533333	-4.22882	0	0	0	#NUM!	0.16	0	0.15	0.103333	-3.27462	1090.23	1396.73	1281.68	1256.21	10.2949	3651.72	2171.11	3337.11	3053.31	11.5762	2.52	17.46	1.72	7.23333
Ovochymase-1		lulogut53814	4736.23	4568.88	4652.56	12.1838	1589.54	2142.78	2607.99	2113.44	11.0454	164.37	149.46	170.68	161.503	7.33542	151.87	176.2	169.92	165.997	7.37501	96.22	53.37	303.33	150.973	7.23815	80.52	94.74	87.63	6.45335	157.83	59.5	130.42	115.917	6.85694	4685.02	2973.27	4998.42	4218.9	12.0427	2010.58	1734.99	2918.51	2221.36	11.1172	420.65	361.82	237.82	340.097
Ovochymase-2		lulogut18446	0	0	0	#NUM!	0	0	0	0	#NUM!	0	0	0	0	#NUM!	0	0	0	0	#NUM!	0	0	0	0	#NUM!	0	0	0	#NUM!	0	0	0	0	#NUM!	0	0	0	0	#NUM!	0	0	0	0	#NUM!	0	0	0	0
Plasma kallikrein		lulogut25198	0.73	0.47	0.6	-0.736966	31.1	19.01	0.79	16.9667	4.08463	149.34	131.03	110.84	130.403	7.02684	100.08	10	63.93	58.0033	5.85806	109.65	6.24	35.3	50.3967	5.65526	73.24	111.52	92.38	6.52951	3.47	2.71	39.96	15.38	3.94298	4.94	0.36	0.4	1.9	0.925999	0.62	1.03	0.9	0.85	-0.234465	6.4	7.5	3.9	5.93333
Plasma kallikrein		lulogut17429	0	0.34	0.17	-2.55639	0	0	0	0	#NUM!	0.72	1.28	1.6	1.2	0.263034	1.37	0.3	0.25	0.64	-0.643856	0.74	0.14	1.23	0.703333	-0.50772	1.01	0.3	0.655	-0.610433	1.1	1.1	1.41	1.20333	0.267036	0	0	0	0	#NUM!	0.22	0	0	0.0733333	-3.76939	0.77	1.5	1.85	1.37333
Plasma kallikrein		lulogutSigP-51876	5.17	1.5	3.335	1.73769	7.42	5.93	1.42	4.92333	2.29964	13.09	7.22	9.28	9.86333	3.30208	11.32	2.64	9.27	7.74333	2.95295	11.13	6.71	8.41	8.75	3.12928	12.43	8.76	10.595	3.40531	3.02	5.74	12.32	7.02667	2.81284	5.62	1.48	1.44	2.84667	1.50927	2.05	1.81	3.44	2.43333	1.28293	3.7	5.1	2.58	3.79333
Plasma kallikrein		lulogutSigP-24095	1.22	1.56	1.39	0.475085	0.29	0.69	0.58	0.52	-0.943416	2.47	2.19	1.15	1.93667	0.953576	0.35	0.93	1.57	0.95	-0.0740006	1.15	0	0.9	0.683333	-0.549339	1.39	1.56	1.475	0.560715	1.45	0.75	1.45	1.21667	0.282934	5.72	0.8	2.27	2.93	1.5509	1.6	0.77	0.5	0.956667	-0.0639118	0.59	0.44	0.27	0.433333
Plasma kallikrein		lulogutSigP-23599	13.06	6.07	9.565	3.25776	60.09	44.12	7.84	37.35	5.22304	71.85	48.67	60.62	60.38	5.916	59.27	22.23	41.86	41.12	5.36177	43.28	37.6	30.93	37.27	5.21994	55.56	72.38	63.97	5.99932	18.82	25.84	56.52	33.7267	5.07582	29.48	6.71	9.01	15.0667	3.91329	15.25	10.36	9.23	11.6133	3.53771	24.66	45.46	20.02	30.0467
Proclotting enzyme		lulogut50141	0	0	0	#NUM!	0	0	0	0	#NUM!	0.1	0	0	0.0333333	-4.90689	0.14	0	0	0.0466667	-4.42146	0.15	0	0.14	0.0966667	-3.37084	0.14	0	0.07	-3.8365	0	0	0	0	#NUM!	0	0	0	0	#NUM!	0	0	0	0	#NUM!	0	0	0	0
Proclotting enzyme		lulogut20263	0	0	0	#NUM!	0.07	0.11	0	0.06	-4.05889	0	0.05	0	0.0166667	-5.90689	0.04	0	0	0.0133333	-6.22882	0.05	0	0.04	0.03	-5.05889	0	0.22	0.11	-3.18442	0.04	0	0.05	0.03	-5.05889	0	0	0	0	#NUM!	0	0	0	0	#NUM!	0.09	0	0	0.03
Proclotting enzyme		lulogut19258	0.14	0.23	0.185	-2.4344	1.07	0.77	0	0.613333	-0.705257	0.41	0.73	0.33	0.49	-1.02915	0.12	0.41	0.17	0.233333	-2.09954	0.25	0	0.12	0.123333	-3.01937	0.35	0	0.175	-2.51457	0.43	0	0.13	0.186667	-2.42146	0.85	0	0	0.283333	-1.81943	0.46	0.08	0.33	0.29	-1.78588	0.26	0.88	0	0.38
Prostasin		lulogut19201	0.2	2.52	1.36	0.443607	1.42	2	1.41	1.61	0.687061	1.55	1.27	1.91	1.57667	0.656878	2.04	0.75	1.51	1.43333	0.519374	1.29	1.29	1.91	1.49667	0.581753	4.02	0.91	2.465	1.30159	0.78	1.09	1.3	1.05667	0.0795203	0.82	1.16	0.99	0.99	-0.0144996	0.66	1.36	1.94	1.32	0.400538	2.3	3.19	2.63	2.70667
Serine protease 3		lulogutSigP-41981	0.74	0	0.37	-1.4344	1.19	0.42	0	0.536667	-0.897902	0	0	0	0	#NUM!	0	0	0	0	#NUM!	0	0	0	0	#NUM!	0	0	0	#NUM!	0	0	0	0	#NUM!	0	0	0	0	#NUM!	0	0	0	0	#NUM!	0	0	0	0
Serine protease 55		lulogut1744	0	0	0	#NUM!	0.16	0	0	0.0533333	-4.22882	0	0.47	0	0.156667	-2.67423	0.38	0.5	0.28	0.386667	-1.37084	0.41	0.64	0.78	0.61	-0.713119	0.19	1.35	0.77	-0.37707	0.87	1.22	1.04	1.04333	0.0612002	0.69	0	0	0.23	-2.12029	0.25	0	0	0.0833333	-3.58496	0.21	0	0.29	0.166667
Serine protease easter		lulogut21456	1.52	1.09	1.305	0.38405	7.1	6.09	0.59	4.59333	2.19954	5.68	4.1	4.36	4.71333	2.23675	4.61	1.13	2.76	2.83333	1.5025	3.7	1.82	1.78	2.43333	1.28293	4.22	4.73	4.475	2.16189	0.76	0.86	3.28	1.63333	0.707819	4.37	0.86	1.11	2.11333	1.07952	1.97	1.15	0.9	1.34	0.422233	1.3	3.73	1.67	2.23333
Serine protease easter		lulogut20014	0.14	0	0.07	-3.8365	0.49	0	0	0.163333	-2.61411	0	0.44	0	0.146667	-2.76939	0	0	0.18	0.06	-4.05889	0	0.1	0	0.0333333	-4.90689	0.35	0	0.175	-2.51457	0	0	0.58	0.193333	-2.37084	0	0	0	0	#NUM!	0.15	0.09	0	0.08	-3.64386	0	0	0	0
Serine protease easter		lulogut21641	0.18	0	0.09	-3.47393	1.96	2.05	0	1.33667	0.41864	2.63	0	0	0.876667	-0.1899	0	1.76	0.1	0.62	-0.68966	0	0	0.63	0.21	-2.25154	0	0	0	#NUM!	0	0.2	0.89	0.363333	-1.46063	0.67	0.35	1.24	0.753333	-0.40864	0.41	0	0	0.136667	-2.87127	2.34	2.2	0	1.51333
Serine protease easter		lulogutSigP-25799	0.57	1.93	1.25	0.321928	5.58	6.44	2.68	4.9	2.29278	3.29	5.16	5.48	4.64333	2.21516	3.57	0.48	4.38	2.81	1.49057	5.37	1.55	2.13	3.01667	1.59296	2.72	5.72	4.22	2.07724	1.79	2.11	4.25	2.71667	1.44184	0.89	1.12	0.21	0.74	-0.434403	3.53	3.75	2.63	3.30333	1.72392	4.72	1.85	3.2	3.25667
Serine protease easter		lulogut23973	0	0	0	#NUM!	0	0	0	0	#NUM!	0	0	0	0	#NUM!	0	0	0	0	#NUM!	0	0	0	0	#NUM!	0	0	0	#NUM!	0	0	0	0	#NUM!	0	0	0	0	#NUM!	0	0	0	0	#NUM!	0	0	0	0
Serine protease gd		lulogutSigP-18825	0	0	0	#NUM!	0.37	0.23	0	0.2	-2.32193	0	0	0	0	#NUM!	0	0	0	0	#NUM!	0.1	0	0.09	0.0633333	-3.98089	0	0	0	#NUM!	0.08	0	0.05	0.0433333	-4.52838	0	0	0	0	#NUM!	0.12	0	0	0.04	-4.64386	0	0	0	0
Serine protease gd		lulogut43714	0	0	0	#NUM!	0.2	0	0	0.0666667	-3.90689	0	0.35	0	0.116667	-3.09954	0.37	0.2	0.52	0.363333	-1.46063	0.39	0	0.38	0.256667	-1.96203	0	0.58	0.29	-1.78588	0	0	0.12	0.04	-4.64386	0	0.33	0	0.11	-3.18442	0	0	0	0	#NUM!	0	0.3	0.3	0.2
Serine protease gd		lulogut43713	0	0.15	0.075	-3.73697	0.41	1.35	0.24	0.666667	-0.584963	1.97	3.86	2.89	2.90667	1.53937	1.39	2.15	2.96	2.16667	1.11548	2.64	1.61	3.52	2.59	1.37295	1.21	2.54	1.875	0.906891	1.48	2.67	2.78	2.31	1.20789	0.18	0.17	0.18	0.176667	-2.5009	0.19	1.17	0	0.453333	-1.14136	4.31	2.27	2.19	2.92333
Serine protease gd		lulogut18554	0.19	0.21	0.2	-2.32193	1.48	1.55	0.45	1.16	0.214125	1.74	1.41	1.1	1.41667	0.5025	1.13	0.43	0.98	0.846667	-0.240134	1.17	0.32	1.1	0.863333	-0.21201	1.16	2.1	1.63	0.704872	0.44	0.58	1.35	0.79	-0.340075	0.65	0.18	0.34	0.39	-1.35845	0.42	0.55	0.31	0.426667	-1.22882	0.06	0.67	0.08	0.27
Serine protease gd		lulogutSigP-18420	0	0	0	#NUM!	0.22	0.72	0	0.313333	-1.67423	0.79	0.51	0.07	0.456667	-1.13079	0.5	0.17	0.31	0.326667	-1.61411	0.4	0	0.13	0.176667	-2.5009	0.04	0.11	0.075	-3.73697	0	0	0.12	0.04	-4.64386	0	0	0	0	#NUM!	0	0.05	0	0.0166667	-5.90689	0.14	0.32	0	0.153333
Serine protease gd		lulogutSigP-17571	0	0	0	#NUM!	0.25	0.66	0	0.303333	-1.72102	0	0.13	0.09	0.0733333	-3.76939	0.4	0	0	0.133333	-2.90689	0	0	0	0	#NUM!	0.7	0.18	0.44	-1.18442	0.09	0.22	0.33	0.213333	-2.22882	0	0	0.21	0.07	-3.8365	0	0.07	0	0.0233333	-5.42146	0	0.38	0.16	0.18
Serine protease gd		lulogutSigP-15707	1.15	0.49	0.82	-0.286304	5.77	4.25	0.5	3.50667	1.8101	7.89	7.25	4.31	6.48333	2.69674	4.35	1.75	3.2	3.1	1.63227	6.3	1.25	4.4	3.98333	1.99398	5.2	12.3	8.75	3.12928	1.91	1.49	4.61	2.67	1.41684	2.15	0.68	0.5	1.11	0.15056	1.42	0.91	1.42	1.25	0.321928	1.74	2.08	1.23	1.68333
Serine protease gd		lulogutSigP-14363	2.55	1.68	2.115	1.08066	3.84	2.5	1.88	2.74	1.45418	34.35	28.86	12.89	25.3667	4.66486	20.11	1.81	9.67	10.53	3.39643	18.83	1.01	20.54	13.46	3.75061	25.19	41.99	33.59	5.06996	1.3	3.49	40.43	15.0733	3.91393	4.43	2.34	3.4	3.39	1.76129	1.48	1.23	1.62	1.44333	0.529405	1.84	0.89	1.31	1.34667
Serine protease gd		lulogut14743	0.21	0.13	0.17	-2.55639	0.41	0.1	0	0.17	-2.55639	0.26	0.26	0.37	0.296667	-1.75309	0.5	0.21	0.27	0.326667	-1.61411	0.34	0.15	0.37	0.286667	-1.80255	0.36	0.7	0.53	-0.915936	0.14	0.39	0.36	0.296667	-1.75309	0.47	0.03	0.11	0.203333	-2.29808	0.41	0.15	0	0.186667	-2.42146	0.18	0.16	0.16	0.166667
Serine protease nudel		lulogut16893	0	0	0	#NUM!	0	0.36	0	0.12	-3.05889	0	0	0	0	#NUM!	0	0	0	0	#NUM!	0	0	0	0	#NUM!	0	0	0	#NUM!	0.13	0.3	0	0.143333	-2.80255	0	0	0	0	#NUM!	0	0	0	0	#NUM!	0	0	0	0
Serine protease persephone		lulogutSigP-26631	0.66	0.11	0.385	-1.37707	1.42	0.89	0.57	0.96	-0.0588937	5.2	2.69	1.91	3.26667	1.70782	2.16	1	2.36	1.84	0.879706	3.33	1.05	1.97	2.11667	1.08179	2.58	4.44	3.51	1.81147	0.21	0.49	4.61	1.77	0.823749	1.23	0.78	0.14	0.716667	-0.480626	0.44	1.15	0.65	0.746667	-0.421464	1.41	1.14	2.11	1.55333
Serine protease snake		lulogut19864	0.27	0	0.135	-2.88897	1	0.74	0.11	0.616667	-0.697437	0.47	0.25	0.4	0.373333	-1.42146	0.47	0.18	0.05	0.233333	-2.09954	0.29	0.22	0.48	0.33	-1.59946	0.53	0.71	0.62	-0.68966	0.06	0	0.46	0.173333	-2.52838	0.36	0.08	0.19	0.21	-2.25154	0.39	0.29	0.1	0.26	-1.94342	0.08	0.58	0.15	0.27
Serine protease snake		lulogut20057	1.99	1.48	1.735	0.794936	9.48	6.45	0.71	5.54667	2.47162	20.62	12.41	9.2	14.0767	3.81523	9.64	1.13	11.12	7.29667	2.86724	9.65	2.52	7.98	6.71667	2.74775	10.13	8.93	9.53	3.25248	1.76	1.84	10.33	4.64333	2.21516	6.06	0.61	1.16	2.61	1.38405	1.26	1.32	0.92	1.16667	0.222392	2.29	2.95	0.33	1.85667
Serine protease SP24D		lulogutSigP-20050	0.2	0	0.1	-3.32193	0.72	0	0	0.24	-2.05889	0	0	0	0	#NUM!	0	0	0	0	#NUM!	0	0	0	0	#NUM!	0	0	0	#NUM!	0	0	0	0	#NUM!	0	0	0	0	#NUM!	0	0	0	0	#NUM!	0	0	0	0
Serine proteinase stubble		lulogutSigP-18004	0	0	0	#NUM!	0	0	0	0	#NUM!	0	0	0	0	#NUM!	0	0	0	0	#NUM!	0	0	0	0	#NUM!	0	0	0	#NUM!	0	0	0	0	#NUM!	0	0	0	0	#NUM!	0	0	0	0	#NUM!	0	0	0	0
Serine proteinase stubble		lulogutSigP-16157	0	0	0	#NUM!	0.02	0.03	0	0.0166667	-5.90689	0.1	0	0.02	0.04	-4.64386	0.06	0	0	0.02	-5.64386	0	0.38	0.02	0.133333	-2.90689	0	0	0	#NUM!	0	0	0.02	0.00666667	-7.22882	0	0	0	0	#NUM!	0	0	0	0	#NUM!	0.07	0.05	0	0.04
Serine proteinase stubble		lulogutSigP-19055	0	0	0	#NUM!	0.66	0.12	0	0.26	-1.94342	0.5	1.21	0.83	0.846667	-0.240134	1.15	0.23	0.39	0.59	-0.761213	0.86	0.74	0.63	0.743333	-0.427919	0.44	0.94	0.69	-0.535332	0.08	0.38	1.11	0.523333	-0.934198	0.11	0	0.04	0.05	-4.32193	0	0	0	0	#NUM!	0.1	0.11	0	0.07
Serine proteinase stubble		lulogutSigP-18437	0	0	0	#NUM!	1.45	1.89	0.24	1.19333	0.254997	0.81	0.72	1.22	0.916667	-0.125531	2.46	0.89	0.64	1.33	0.411426	2.36	1.7	1.48	1.84667	0.884923	2.57	1.8	2.185	1.12763	1.72	3.1	5.95	3.59	1.84398	1.92	0	0.36	0.76	-0.395929	0.38	0.31	0	0.23	-2.12029	0.65	2.35	1.79	1.59667
Serine proteinase stubble		lulogut19755	0	0	0	#NUM!	0.07	0.1	0	0.0566667	-4.14136	0.08	0	0	0.0266667	-5.22882	0.08	0.07	0	0.05	-4.32193	0.04	0	0.08	0.04	-4.64386	0.15	0.07	0.11	-3.18442	0.04	0.08	0.22	0.113333	-3.14136	0.05	0	0.03	0.0266667	-5.22882	0.05	0.06	0.11	0.0733333	-3.76939	0	0	0.06	0.02
Serine proteinase stubble		lulogutSigP-37748	0.25	0.25	0.25	-2	3.29	2.11	0.21	1.87	0.903038	5.41	2.72	6.66	4.93	2.30159	7.12	1.4	3.32	3.94667	1.98063	6.55	2.69	3.1	4.11333	2.04031	7.8	7.68	7.74	2.95233	1.6	1.2	3.38	2.06	1.04264	0.57	0.13	0.32	0.34	-1.55639	0.16	0.47	0.44	0.356667	-1.48735	1.81	4.07	2.69	2.85667
Transmembrane protease serine 11D		lulogut19381	0	0.17	0.085	-3.55639	0	0	0.57	0.19	-2.39593	0.12	0.42	1.11	0.55	-0.862496	1.53	1.35	2.27	1.71667	0.77961	0.18	0.57	0.35	0.366667	-1.44746	0	0	0	#NUM!	0.93	0.36	0.75	0.68	-0.556393	0	0	0	0	#NUM!	0.22	0.37	0	0.196667	-2.34618	0.96	0.21	0.26	0.476667
Transmembrane protease serine 12		lulogutSigP-5220	0	2.17	1.085	0.117695	11.67	16.66	11.16	13.1633	3.71845	0.94	0.83	0.35	0.706667	-0.500898	0.51	0.29	0	0.266667	-1.90689	0	0	0.23	0.0766667	-3.70526	0.38	0	0.19	-2.39593	0	0	0.09	0.03	-5.05889	0	0.43	0.08	0.17	-2.55639	10.36	5.77	3.51	6.54667	2.71076	3.05	0.62	1.9	1.85667
Transmembrane protease serine 12		lulogutSigP-17579	0.39	3.44	1.915	0.937344	15.3	37.24	23.34	25.2933	4.66069	0.47	0	2	0.823333	-0.280451	1.83	0.89	0	0.906667	-0.141356	1.45	1.27	0.46	1.06	0.0840643	2.26	0	1.13	0.176323	0	0.36	0.37	0.243333	-2.03899	1.81	1.29	1.25	1.45	0.536053	28.24	22.39	13.67	21.4333	4.42178	2.05	0.63	0.95	1.21
Transmembrane protease serine 3		lulogutSigP-18740	0	0	0	#NUM!	0	0	0.31	0.103333	-3.27462	0	0	0	0	#NUM!	0	0	0.28	0.0933333	-3.42146	0.21	1.59	0	0.6	-0.736966	0.19	0.67	0.43	-1.21759	0	0	0	0	#NUM!	0	0	0	0	#NUM!	0	0	0	0	#NUM!	0	1.18	0	0.393333
Transmembrane protease serine 5		lulogutSigP-17988	0	0.33	0.165	-2.59946	0.14	0.22	0.84	0.4	-1.32193	0.36	1.06	0.16	0.526667	-0.925038	1.19	1.19	1.76	1.38	0.464668	0.55	1.14	1.04	0.91	-0.136062	1.67	0	0.835	-0.260152	1.24	1.09	0.56	0.963333	-0.053893	0.41	0.19	0.21	0.27	-1.88897	0.66	0.37	0	0.343333	-1.54232	0.76	0.42	0.52	0.566667
Transmembrane protease serine 6		lulogutSigP-17671	0	0	0	#NUM!	0	0	0	0	#NUM!	0	0	0	0	#NUM!	0	0	0	0	#NUM!	0	0	0	0	#NUM!	0	0	0	#NUM!	0	0	0.28	0.0933333	-3.42146	0	0	0	0	#NUM!	0	0	0	0	#NUM!	0	0.64	0	0.213333
Transmembrane protease serine 9		lulogutSigP-15252	3.41	2.6	3.005	1.58736	13.18	9.45	0.99	7.87333	2.97697	14.92	8.79	18.09	13.9333	3.80047	16.33	5	9.32	10.2167	3.35285	17.97	9.66	7.91	11.8467	3.56641	16.59	15.95	16.27	4.02414	4.34	6.52	15.33	8.73	3.12598	5.65	1.51	1.9	3.02	1.59455	3.36	2.42	1.72	2.5	1.32193	6.36	8.35	3.41	6.04
Trypsin		lulogutSigP-22354	35.12	54.64	44.88	5.488	32.03	35.04	36.74	34.6033	5.11284	51.28	60.45	70.17	60.6333	5.92204	50.62	66.25	53.58	56.8167	5.82824	51.93	47.25	43.02	47.4	5.56682	62.71	54.82	58.765	5.87689	54.82	71.17	68.58	64.8567	6.01918	43.62	28.3	49.48	40.4667	5.33866	43.49	40.96	37.06	40.5033	5.33997	55.65	97.27	53.38	68.7667
Trypsin		lulogutSigP-14216	20.18	30.46	25.32	4.66221	20.6	22.95	18.35	20.6333	4.36691	38.49	34.74	44.36	39.1967	5.29266	36.71	46.56	39.86	41.0433	5.35908	43.95	30.03	35.88	36.62	5.19456	46.59	41.86	44.225	5.46679	38.06	44.24	43.5	41.9333	5.39003	25.31	18.79	33.69	25.93	4.69655	34.46	23.49	15.73	24.56	4.61824	39.48	61.5	29.6	43.5267
Trypsin		lulogut17626	0.23	0.39	0.31	-1.68966	0	0	0	0	#NUM!	0.28	0.24	2.01	0.843333	-0.245825	0.39	0.52	0.58	0.496667	-1.00965	1.06	1.15	1.2	1.13667	0.184809	0.39	1.74	1.065	0.0908534	0.36	0.84	1.29	0.83	-0.268817	0.47	0.67	0	0.38	-1.39593	0	0.28	0.56	0.28	-1.8365	0.22	1.22	0	0.48
Trypsin		lulogutSigP-19911	0	0	0	#NUM!	0	0	0	0	#NUM!	0.87	0	2.31	1.06	0.0840643	0	1.09	1.83	0.973333	-0.0389941	1.34	0	0	0.446667	-1.16273	1.22	0	0.61	-0.713119	0	2.65	4.74	2.46333	1.30061	0	1.41	0	0.47	-1.08927	0	0	0	0	#NUM!	1.39	0	1.91	1.1
Trypsin 3A1		lulogutSigP-1921	2.66	0.94	1.8	0.847997	2.55	3.5	0.95	2.33333	1.22239	8.74	4.29	7.14	6.72333	2.74918	7.84	8.41	7.38	7.87667	2.97759	7.26	7.55	9.37	8.06	3.01078	7.53	9.5	8.515	3.09001	7.35	10.25	10.16	9.25333	3.20997	1.84	1.96	2.39	2.06333	1.04498	2.49	1.94	3.82	2.75	1.45943	4.52	5.74	7.09	5.78333
Trypsin 5G1		lulogutSigP-51886	355.3	400.55	377.925	8.56196	446.02	563.33	409.57	472.973	8.88562	19092.4	19809.5	18076.6	18992.8	14.2132	11597.2	14033.2	11523	12384.5	13.5962	11355.5	6521.89	8615.39	8830.92	13.1083	8598.08	7445.6	8021.84	12.9697	10244.7	9677.02	6832.05	8917.92	13.1225	380.47	372.33	443.3	398.7	8.63916	605.59	499.29	331.07	478.65	8.90283	22179.1	17093.9	21123.9	20132.3
Trypsin 5G1		lulogutSigP-32083	111211	87302.9	99257.2	16.5989	66705.8	42406.3	60434.5	56515.5	15.7864	141.22	103.81	122.17	122.4	6.93546	18.29	21.13	25.48	21.6333	4.43518	22.57	15.34	105.72	47.8767	5.58125	10.25	14.24	12.245	3.61412	9.45	11.96	55.49	25.6333	4.67995	96453.1	95808.1	88671.9	93644.4	16.5149	76124.9	61122.5	82803.3	73350.2	16.1625	391.88	700.17	185.91	425.987
Trypsin 5G1		lulogut51887	0	0	0	#NUM!	0	0	0	0	#NUM!	0.68	0.72	0.18	0.526667	-0.925038	0	0.17	0	0.0566667	-4.14136	0	0	0.2	0.0666667	-3.90689	0	0	0	#NUM!	0	0.41	0.21	0.206667	-2.27462	0	0	0	0	#NUM!	0	0	0	0	#NUM!	0.22	0	0.89	0.37
Trypsin beta		lulogutSigP-19069	0	0	0	#NUM!	0	0	0	0	#NUM!	0	0	0	0	#NUM!	0	0	0	0	#NUM!	0	0	0	0	#NUM!	0	0	0	#NUM!	0	0	0	0	#NUM!	0	0	0	0	#NUM!	0	0	0	0	#NUM!	0	0	0.3	0.1
Trypsin delta/gamma-like protein CG30031		lulogutSigP-19590	4.39	6.48	5.435	2.44228	15.9	30.91	9.07	18.6267	4.2193	0.39	0	0.52	0.303333	-1.72102	0.22	0.39	0.17	0.26	-1.94342	0.24	0.28	0.34	0.286667	-1.80255	0.11	0.2	0.155	-2.68966	0.51	0	0.31	0.273333	-1.87127	5.77	3.94	2.56	4.09	2.0321	36.57	27.46	16.2	26.7433	4.74111	0	0.7	0.34	0.346667
Trypsin delta/gamma-like protein CG30031		lulogut32175	0.98	1.16	1.07	0.0976108	0.99	0.88	0.56	0.81	-0.304006	2.02	0.63	0.95	1.2	0.263034	0.67	0.59	1.25	0.836667	-0.257275	2.75	1.7	1.38	1.94333	0.958533	0.5	0.3	0.4	-1.32193	2.47	1.09	0.74	1.43333	0.519374	0.81	0.38	1.06	0.75	-0.415037	0.22	1.22	0.48	0.64	-0.643856	0.76	0.21	0.26	0.41
Trypsin zeta		lulogutSigP-49772	36.49	43.96	40.225	5.33002	75.77	43.79	91.35	70.3033	6.13552	122.29	246.47	435.5	268.087	8.06656	231.14	211.47	306.48	249.697	7.96403	216.57	89.8	216.05	174.14	7.4441	177.84	145.87	161.855	7.33856	249.55	175.39	232.31	219.083	7.77534	68.06	24.66	54.83	49.1833	5.6201	106.93	61.2	55.97	74.7	6.22304	213.25	292.79	352.85	286.297
Trypsin-1		lulogutSigP-54053	29.9	84.46	57.18	5.83744	79.81	87.8	61.97	76.5267	6.25789	150.54	103.64	218.38	157.52	7.29939	167.14	147.24	218.69	177.69	7.47322	265.94	191.13	265.65	240.907	7.91233	313.3	212.09	262.695	8.03724	250.68	294.95	394.71	313.447	8.29208	67.54	32.87	95.81	65.4067	6.03137	84.9	95.36	65.03	81.7633	6.35338	201.54	403.68	267.5	290.907
Trypsin-1		lulogutSigP-33165	19726.5	14046	16886.2	14.0436	31358.3	17874.1	25233.5	24822	14.5993	135.05	148.41	310.67	198.043	7.62967	137.46	137.88	84.98	120.107	6.90817	102.91	211.03	345.13	219.69	7.77933	255.69	384.89	320.29	8.32323	87.25	224.86	144.55	152.22	7.25001	15210.9	15226	14669.9	15035.6	13.8761	26622.8	28873.5	29389.7	28295.3	14.7883	647.47	1125.83	316.61	696.637
Trypsin-1		lulogutSigP-26233	57.59	135.62	96.605	6.59403	217.19	134.65	126.6	159.48	7.31723	312.5	392.16	376.23	360.297	8.49304	401.25	413.86	444.75	419.953	8.71409	474.65	271.38	616.65	454.227	8.82727	590.82	597.08	593.95	9.2142	441.48	532.9	513.54	495.973	8.95412	121.43	56.06	169.12	115.537	6.85221	222.69	190.38	117.53	176.867	7.46652	361.44	709.21	470.8	513.817
Trypsin-1		lulogutSigP-19279	0.88	0.19	0.535	-0.902389	0	0	0	0	#NUM!	0	0.24	0.18	0.14	-2.8365	0.19	0	0	0.0633333	-3.98089	0	0	0	0	#NUM!	0	0	0	#NUM!	0.35	0	0	0.116667	-3.09954	0	0.43	0	0.143333	-2.80255	0	0	0	0	#NUM!	0	0	0	0
Trypsin-1		lulogut50111	36.82	155.79	96.305	6.58954	163.88	158.29	89.09	137.087	7.09894	1254.22	1942.29	1910.3	1702.27	10.7332	1314.33	1304.05	1248.04	1288.81	10.3318	841.38	1074.09	1041.09	985.52	9.94474	1893.8	901.38	1397.59	10.4487	1011.24	1251.14	958.07	1073.48	10.0681	102.77	31.19	93.75	75.9033	6.24609	185.84	199.91	96.83	160.86	7.32966	1599.53	2775.84	1316.89	1897.42
Trypsin-1		lulogutSigP-55136	31.65	144.05	87.85	6.45697	142.8	138.49	80.97	120.753	6.91592	976.96	1467.94	1748.56	1397.82	10.449	1038.41	1089.47	944.64	1024.17	10.0002	780.98	945.69	849.83	858.833	9.74623	1155.01	655.23	905.12	9.82197	762.17	1114.09	829.45	901.903	9.81683	94.31	25.27	92.23	70.6033	6.14166	143.62	160.89	86.85	130.453	7.02739	1243.74	1999.92	1309.68	1517.78
Trypsin-1		lulogutSigP-55134	51.46	185.76	118.61	6.89008	202.73	207.13	126.17	178.677	7.48121	1347.6	1933.55	2624.86	1968.67	10.943	1424.48	1421.35	1230.31	1358.71	10.408	1198.7	2053.11	1094.17	1448.66	10.5005	1711.71	1113.29	1412.5	10.464	1175.96	1412.99	1291.18	1293.38	10.3369	178.48	51.27	162.97	130.907	7.03239	235.11	155.25	134.75	175.037	7.45151	1676.36	3615.05	1955.49	2415.63
Trypsin-1		lulogutSigP-35183	61816.6	51108.1	56462.3	15.785	35751	21970.5	40784.8	32835.4	15.003	65.57	67.62	76.13	69.7733	6.1246	13.99	9.77	12.88	12.2133	3.61039	8.02	18.55	68	31.5233	4.97835	4.99	15.02	10.005	3.32265	5.5	7.25	33.84	15.53	3.95699	47244.4	70168.3	57519.9	58310.8	15.8315	39680	45258.5	44216.8	43051.8	15.3938	198.92	464.39	124.25	262.52
Trypsin-1		lulogutSigP-21758	810.46	1507.87	1159.16	10.1789	1267.17	1592.56	1410	1423.24	10.475	3248.09	2985.28	3672.01	3301.79	11.689	2853.37	2865.32	3011.71	2910.13	11.5069	2669.51	2449.65	2616.16	2578.44	11.3323	2931.82	2835.12	2883.47	11.4936	2727.88	2993.33	2936.71	2885.97	11.4948	1071.64	982.11	1313.39	1122.38	10.1323	1443.51	1522.12	1249.05	1404.89	10.4562	3809.14	3040.51	3275.31	3374.99
Trypsin-1		lulogutSigP-20204	9.04	2.86	5.95	2.57289	1.82	2.85	4.82	3.16333	1.66145	11.46	6.1	7.45	8.33667	3.05947	4.53	4.63	3.23	4.13	2.04614	3.15	7.62	4.07	4.94667	2.30646	2.32	3.22	2.77	1.46989	2.65	4.28	4.37	3.76667	1.91329	9.38	10.74	3.63	7.91667	2.98489	4.96	3.94	5.68	4.86	2.28096	4.9	4.53	5.04	4.82333
Trypsin-1		lulogutSigP-19318	0	0	0	#NUM!	0	0.25	0	0.0833333	-3.58496	0	0	0	0	#NUM!	0	0	0	0	#NUM!	0.41	0	0.39	0.266667	-1.90689	0	0	0	#NUM!	0	0	0.1	0.0333333	-4.90689	0	0	0.08	0.0266667	-5.22882	0.25	0.27	0	0.173333	-2.52838	0	0.24	0	0.08
Trypsin-1		lulogutSigP-18961	0	0	0	#NUM!	0	0	0	0	#NUM!	0	0.34	0	0.113333	-3.14136	0	0	0.4	0.133333	-2.90689	0	0	0	0	#NUM!	0	0	0	#NUM!	0	0	0.29	0.0966667	-3.37084	0	0	0	0	#NUM!	0	0	0	0	#NUM!	0.3	0	0	0.1
Trypsin-1		lulogutSigP-18093	0	0	0	#NUM!	0	0	0	0	#NUM!	0	0	0.17	0.0566667	-4.14136	0	0	0	0	#NUM!	0	0	0	0	#NUM!	0	0	0	#NUM!	0	0	0	0	#NUM!	0	0	0	0	#NUM!	0	0	0	0	#NUM!	0	0	0	0
Trypsin-2		lulogutSigP-51888	0	0	0	#NUM!	0	0	0	0	#NUM!	0	0	0	0	#NUM!	0.19	0	0	0.0633333	-3.98089	0	0	0	0	#NUM!	0.19	0	0.095	-3.39593	0	0	0	0	#NUM!	0	0	0	0	#NUM!	0	0	0	0	#NUM!	0.22	0	0	0.0733333
Trypsin-3		lulogut18636	0	0	0	#NUM!	0	0.19	0.24	0.143333	-2.80255	0	0.18	0.27	0.15	-2.73697	0	0.13	0.22	0.116667	-3.09954	0	0.12	0	0.04	-4.64386	0.14	0	0.07	-3.8365	0	0	0	0	#NUM!	0	0	0.12	0.04	-4.64386	0	0	0	0	#NUM!	0.16	0	0	0.0533333
Trypsin-3		lulogutSigP-52150	281.97	490.4	386.185	8.59315	169.34	373.26	206.33	249.643	7.96372	20078.2	20691.4	19656.1	20141.9	14.2979	34935.7	34021.9	34460.7	34472.8	15.0732	30674.1	50495	34456.8	38542	15.2341	28382.5	30757.8	29570.2	14.8519	31813.2	28180.5	25914.2	28635.9	14.8055	428.97	402.73	493	441.567	8.78649	327.48	240.52	203.73	257.243	8.00699	19786.3	23358.2	22469.8	21871.4
Trypsin-4		lulogut20075	0.08	2.24	1.16	0.214125	0.33	1.79	0.43	0.85	-0.234465	0.27	0.32	0.24	0.276667	-1.85378	0.39	0	0.1	0.163333	-2.61411	0	0.27	0.07	0.113333	-3.14136	0	0.46	0.23	-2.12029	0	0	0.28	0.0933333	-3.42146	0.47	0.22	0.52	0.403333	-1.30996	0.42	0.42	0.37	0.403333	-1.30996	0.29	0.08	0.6	0.323333
Trypsin-6		lulogutSigP-17805	0	0	0	#NUM!	0	0	0	0	#NUM!	0	0	0	0	#NUM!	0	0	0	0	#NUM!	0	0	0	0	#NUM!	0	0	0	#NUM!	0	0	0	0	#NUM!	0	0	0	0	#NUM!	0	0	0	0	#NUM!	0	0	0	0
Trypsin-7		lulogutSigP-52148	344.43	434.08	389.255	8.60457	196.5	623.23	234.83	351.52	8.45746	24734.3	22862.4	20307.4	22634.7	14.4662	45681.8	38249.1	33552.3	39161.1	15.2571	40738.4	50335.5	34384.6	41819.5	15.3519	32711.7	34534.9	33623.3	15.0372	33303.5	31150.9	23222.5	29225.6	14.8349	312.04	325.16	509.72	382.307	8.57859	276.28	222.41	238.83	245.84	7.94158	17681.7	24130.6	24982.2	22264.8
Trypsin-7		lulogutSigP-22398	0	0	0	#NUM!	0	0	0	0	#NUM!	0	0	0	0	#NUM!	0	0	0	0	#NUM!	0	0	0	0	#NUM!	0	0	0	#NUM!	0	0	0	0	#NUM!	0	0	0	0	#NUM!	0	0	0	0	#NUM!	0	0	0	0
Trypsin-7		lulogutSigP-13390	1062.14	1375.3	1218.72	10.2512	607.97	1750.04	682.98	1013.66	9.98536	70673.5	71899.6	64016.2	68863.1	16.0714	147455	120617	118754	128942	16.9764	140233	151873	122844	138317	17.0776	108858	110008	109433	16.7397	126644	106858	92038	108513	16.7275	1338.19	1121.7	1612.26	1357.38	10.4066	930.31	708.5	770.92	803.243	9.64969	62493.2	77434.1	80103.9	73343.7
Venom protease		lulogut23407	3.68	2	2.84	1.50589	13.36	11.47	8.23	11.02	3.46205	10	12.03	7	9.67667	3.27451	9.15	5.48	8.29	7.64	2.93357	12.82	3.31	9.47	8.53333	3.09311	12.39	14.66	13.525	3.75756	4.07	3.81	9.53	5.80333	2.53688	5.66	3.33	2.49	3.82667	1.93609	8.11	7.92	5.43	7.15333	2.83862	3.72	6.35	3.53	4.53333
Venom serine protease 34		lulogutSigP-48569	1.18	0.17	0.675	-0.567041	2.94	2.19	0.81	1.98	0.9855	7.33	6.77	7.16	7.08667	2.82511	6.36	3.36	4.42	4.71333	2.23675	7.2	2.71	3.18	4.36333	2.12543	4.56	2.39	3.475	1.79701	2.61	2.71	1.88	2.4	1.26303	2.82	1	0.84	1.55333	0.635367	1.11	0.51	0.45	0.69	-0.535332	7.17	3.19	5.7	5.35333
Venom serine protease 34		lulogutSigP-40727	0	0	0	#NUM!	0.2	0.08	0	0.0933333	-3.42146	0.42	0.59	0	0.336667	-1.57061	0.06	0.05	0.09	0.0666667	-3.90689	0	0	0.36	0.12	-3.05889	0.23	0	0.115	-3.12029	0.11	0	0	0.0366667	-4.76939	0	0	0	0	#NUM!	0.08	0	0	0.0266667	-5.22882	0	0.07	0	0.0233333
Venom serine protease 34		lulogutSigP-37329	0.81	0.17	0.49	-1.02915	2.86	0.79	0	1.21667	0.282934	5.89	5.04	5.08	5.33667	2.41594	3.96	0.28	1.98	2.07333	1.05195	3.12	0.05	0.78	1.31667	0.39689	1.86	0.94	1.4	0.485427	0.55	0	0.78	0.443333	-1.17354	0.95	0.29	0.23	0.49	-1.02915	0.55	0.4	0	0.316667	-1.65896	2	1.23	2.81	2.01333
Venom serine protease 34		lulogutSigP-20508	0	0	0	#NUM!	0.83	0	0	0.276667	-1.85378	0.09	0	0	0.03	-5.05889	0	0	0	0	#NUM!	0.14	0	0	0.0466667	-4.42146	0	0	0	#NUM!	0	0	0	0	#NUM!	1.65	0	0	0.55	-0.862496	0	0	0	0	#NUM!	0	0	0	0
Venom serine protease 34		lulogutSigP-20341	0.16	0	0.08	-3.64386	1.05	0.73	0	0.593333	-0.753085	0.79	0	0.13	0.306667	-1.70526	1.26	0	0.21	0.49	-1.02915	0.91	0	2.28	1.06333	0.0885939	1.52	1.49	1.505	0.589763	0.26	0	0.15	0.136667	-2.87127	0.17	0	0	0.0566667	-4.14136	0.18	0.1	0	0.0933333	-3.42146	0.16	0	0.22	0.126667
Venom serine protease 34		lulogutSigP-20284	0	0	0	#NUM!	0.08	0.07	0	0.05	-4.32193	0	0	0.09	0.03	-5.05889	0	0.13	0.67	0.266667	-1.90689	0.38	0.04	0.21	0.21	-2.25154	0.15	0	0.075	-3.73697	0.41	0.32	0.47	0.4	-1.32193	0	0.06	0	0.02	-5.64386	0	0.04	0	0.0133333	-6.22882	0	0.5	0	0.166667
Venom serine protease 34		lulogutSigP-18519	0	0	0	#NUM!	0	0	0	0	#NUM!	0	0	0	0	#NUM!	0	0	0	0	#NUM!	0	0	0	0	#NUM!	0	0	0	#NUM!	0	0	0	0	#NUM!	0	0	0	0	#NUM!	0	0	0	0	#NUM!	0	0	0	0
Venom serine protease 34		lulogut40728	0	0	0	#NUM!	0	0.08	0	0.0266667	-5.22882	0	0	0	0	#NUM!	0.06	0.05	0.09	0.0666667	-3.90689	0	0	0	0	#NUM!	0	0	0	#NUM!	0	0	0	0	#NUM!	0	0	0	0	#NUM!	0.08	0	0	0.0266667	-5.22882	0	0.07	0	0.0233333
Venom serine protease Bi-VSP		lulogutSigP-20930	2.17	1.42	1.795	0.843984	15.81	7.28	1.27	8.12	3.02148	9.19	3.81	9.56	7.52	2.91073	6.33	1.49	5.43	4.41667	2.14296	5.37	1.75	3.28	3.46667	1.79355	5.88	6	5.94	2.57046	0.02	3.14	7.22	3.46	1.79077	7.41	1.36	1.03	3.26667	1.70782	1.55	1.07	0.39	1.00333	0.00480099	2.52	3.79	1.49	2.6
Venom serine protease Bi-VSP		lulogutSigP-17414	0.88	0.68	0.78	-0.358454	6.56	6.83	0.99	4.79333	2.26103	5.62	2.36	3.85	3.94333	1.97942	3.47	1.33	2.79	2.53	1.33914	2.43	1.35	2.87	2.21667	1.14839	2.73	2.96	2.845	1.50843	1.31	0.82	3.42	1.85	0.887525	4.74	1.3	1.23	2.42333	1.27699	0.98	0.9	1.55	1.14333	0.193246	1.31	1.67	1.36	1.44667
Venom serine protease Bi-VSP		lulogut17595	0.43	0.48	0.455	-1.13606	22.16	12.23	0.61	11.6667	3.54432	12.78	4.44	14.23	10.4833	3.39003	7.87	0	6.93	4.93333	2.30256	8.27	0.21	0.5	2.99333	1.58175	8.11	8.51	8.31	3.05485	0	0.26	7.54	2.6	1.37851	5.18	0	0.31	1.83	0.871844	0.32	0.18	0	0.166667	-2.58496	0.14	0	0	0.0466667
Very low-density lipoprotein receptor		lulogut38208	0.25	0.29	0.27	-1.88897	1.27	1.94	0.3	1.17	0.226509	1.98	1.17	1.11	1.42	0.505891	2.28	1.02	1.07	1.45667	0.542671	1.57	0.64	1.29	1.16667	0.222392	0.93	0.96	0.945	-0.0816138	1.23	1.01	1.21	1.15	0.201634	1.39	0	0.15	0.513333	-0.962032	0.09	0.29	0.1	0.16	-2.64386	1.26	1.22	1.23	1.23667
Vitellin-degrading protease		lulogutSigP-11528	0	0	0	#NUM!	0.87	0	0	0.29	-1.78588	0.44	0	0.19	0.21	-2.25154	1.04	0	0.31	0.45	-1.152	0	0.18	0	0.06	-4.05889	0	0.37	0.185	-2.4344	0.19	0	0	0.0633333	-3.98089	0	0	0.09	0.03	-5.05889	0	0	0	0	#NUM!	0.23	0.52	0.32	0.356667
	Carboxypeptidase
Prolylcarboxypeptidase (angiotensinase C)		lulogutSigP-53738	4.37	5.37	4.87	2.28392	8.97	10.75	7.74	9.15333	3.1943	10.62	9.05	10.14	9.93667	3.31276	10.86	6.86	8.25	8.65667	3.11381	11.64	6.46	10.66	9.58667	3.26103	8.06	10.45	9.255	3.21023	6.58	9.81	11.08	9.15667	3.19482	5.57	4.99	5.91	5.49	2.45681	8.32	9.54	7.3	8.38667	3.0681	9.06	9.09	7.86	8.67
Prolylcarboxypeptidase (angiotensinase C)		lulogut37862	1.95	0.97	1.46	0.545968	3.81	5.51	2.13	3.81667	1.93231	6.35	4.99	5.9	5.74667	2.52273	4.16	2.98	1.71	2.95	1.56071	5.37	2.94	4.29	4.2	2.07039	3.15	5.32	4.235	2.08236	3.56	3.34	2.48	3.12667	1.64463	2.82	1.02	2.04	1.96	0.970854	3.15	2.35	1.73	2.41	1.26903	3.98	5	2.64	3.87333
Serine carboxypeptidases		lulogut17192	1.5	0.55	1.025	0.0356239	2	2.17	4.6	2.92333	1.54761	4.28	4.14	3.96	4.12667	2.04498	3.5	5.36	3.83	4.23	2.08066	3.2	2.64	5.27	3.70333	1.88882	6.18	4.58	5.38	2.42761	4.22	6.73	4.95	5.3	2.40599	3.33	1.68	1.77	2.26	1.17632	5.05	2.67	2.63	3.45	1.7866	4.57	4.84	6.27	5.22667
Serine carboxypeptidases		lulogut18671	1.23	1.11	1.17	0.226509	0.94	0.87	0.77	0.86	-0.217591	2.89	3.31	2.54	2.91333	1.54267	2.59	1.87	2.46	2.30667	1.20581	2.52	1.4	2.44	2.12	1.08406	2.62	2.83	2.725	1.44626	1.88	2.99	2.8	2.55667	1.35426	2	1.44	1.16	1.53333	0.616671	0.52	1.64	0.76	0.973333	-0.0389941	0.97	2.24	1.64	1.61667
Serine carboxypeptidases		lulogutSigP-44099	382.54	305.35	343.945	8.42603	393.71	346.63	336.07	358.803	8.48705	72.97	74.7	73.17	73.6133	6.2019	84.03	58.36	79.02	73.8033	6.20561	68.42	92.15	117.58	92.7167	6.53476	36.98	45.32	41.15	5.36282	55.17	59.19	62.85	59.07	5.88435	416.47	324.53	308.12	349.707	8.45	327.08	337.44	386.92	350.48	8.45319	102.98	80.5	68.09	83.8567
Serine carboxypeptidases		lulogut44100	1940.89	1383.25	1662.07	10.6988	1355.55	1374.77	1436.3	1388.87	10.4397	446.25	325.72	362.35	378.107	8.56265	399.61	361.59	300.26	353.82	8.46687	323.17	357.83	362.53	347.843	8.44229	263.88	231.5	247.69	7.95239	262.65	257.98	177.94	232.857	7.8633	1578.84	1598.84	1262.03	1479.9	10.5313	1584.81	1530.89	1529.5	1548.4	10.5966	390.05	432.95	307.33	376.777
Serine carboxypeptidases		lulogut16782	13.99	10.61	12.3	3.62059	12.22	6.76	2.86	7.28	2.86394	5.45	1.61	4.42	3.82667	1.93609	1.72	3.03	5.11	3.28667	1.71663	3.74	1.81	6.6	4.05	2.01792	3.82	3.82	3.82	1.93357	1.97	1.85	2.83	2.21667	1.14839	16.07	16.69	13.29	15.35	3.94017	7.29	8.43	9.82	8.51333	3.08972	3.4	2.69	6.65	4.24667
Serine carboxypeptidases (lysosomal cathepsin A)		lulogutSigP-23748	2.06	0.37	1.215	0.280956	1.57	0.62	3.71	1.96667	0.975752	1.94	0	1.88	1.27333	0.34861	0	0.62	0.95	0.523333	-0.934198	1.04	0.13	0.24	0.47	-1.08927	1.16	1.3	1.23	0.298658	0	1.14	2.08	1.07333	0.102098	1.79	1.06	0.32	1.05667	0.0795203	2.14	0.37	0	0.836667	-0.257275	0.76	2.34	0.78	1.29333
Serine carboxypeptidases (lysosomal cathepsin A)		lulogut19895	5.92	5.89	5.905	2.56194	11.74	15.66	10.82	12.74	3.67129	7.17	8.55	7.55	7.75667	2.95544	8.09	4.02	9.39	7.16667	2.8413	8.97	13.45	10.24	10.8867	3.44449	11.26	7.8	9.53	3.25248	4.67	8.3	9.44	7.47	2.90111	5.08	4.81	5.65	5.18	2.37295	7.56	10.07	12.54	10.0567	3.33008	6.74	7.7	7.33	7.25667
Serine carboxypeptidases (lysosomal cathepsin A)		lulogutSigP-19380	3.46	3.3	3.38	1.75702	3.48	4.44	3.75	3.89	1.95977	3.68	4.43	4.46	4.19	2.06695	1.92	2.88	2.48	2.42667	1.27898	2.36	1.71	3.2	2.42333	1.27699	2.87	2.88	2.875	1.52356	2.81	1.44	2.36	2.20333	1.13969	2.74	1.95	1.75	2.14667	1.1021	6.23	3.91	5.47	5.20333	2.37944	3.49	3.18	4.03	3.56667
Zinc carboxypeptidase		lulogut45621	0	0	0	#NUM!	0	0.08	0	0.0266667	-5.22882	0.31	0.21	0	0.173333	-2.52838	0.13	0.22	0.09	0.146667	-2.76939	0.48	0.05	0.71	0.413333	-1.27462	0.06	0.11	0.085	-3.55639	0.23	0.14	0.36	0.243333	-2.03899	0.08	0	0.03	0.0366667	-4.76939	0	0.09	0.36	0.15	-2.73697	0.07	0.24	0	0.103333
Zinc carboxypeptidase		lulogut45620	0	0	0	#NUM!	0	0	0	0	#NUM!	0	0.17	0.11	0.0933333	-3.42146	0	0	0	0	#NUM!	0	0	0.36	0.12	-3.05889	0	0.1	0.05	-4.32193	0	0	0.7	0.233333	-2.09954	0	0	0	0	#NUM!	0	0	0	0	#NUM!	0	0	0	0
Zinc carboxypeptidase		lulogut17683	0	0	0	#NUM!	0	0	0	0	#NUM!	0	0	0	0	#NUM!	0	0	0	0	#NUM!	0	0	0	0	#NUM!	0	0	0	#NUM!	0	0	0	0	#NUM!	0	0	0	0	#NUM!	0	0	0	0	#NUM!	0	0	0	0
Zinc carboxypeptidase		lulogut49939	108.69	73.85	91.27	6.51207	168.31	89.66	164.94	140.97	7.13924	0.61	0.82	1.12	0.85	-0.234465	0.87	1.25	1.94	1.35333	0.436517	1.07	1.83	1.67	1.52333	0.607232	0.97	0.77	0.87	-0.200913	1	1.4	1.43	1.27667	0.352382	134.99	96.08	55.47	95.5133	6.57763	158.71	200.84	234.48	198.01	7.62943	4.91	1.09	1.01	2.33667
Zinc carboxypeptidase		lulogut22100	18664.1	12779.2	15721.7	13.9405	13422.7	9212.03	14900.5	12511.7	13.611	858.48	590.44	673.26	707.393	9.46637	660.34	735.5	739.99	711.943	9.47562	686.3	756.91	1004.79	816	9.67243	774.85	679.56	727.205	9.50622	722.69	775.54	747.61	748.613	9.54808	15960.6	14125.9	10512.2	13532.9	13.7242	15828	14889.2	16363.1	15693.4	13.9379	1118.63	1055.34	874.33	1016.1
Zinc carboxypeptidase		lulogutSigP-23284	1.48	0.97	1.225	0.292782	1.41	0.74	1.41	1.18667	0.246915	0.69	0.35	0	0.346667	-1.52838	0.14	0.12	0.21	0.156667	-2.67423	0.31	0.24	0.29	0.28	-1.8365	0.28	0.25	0.265	-1.91594	0.91	0.3	0.54	0.583333	-0.777608	1.87	0.64	0.53	1.01333	0.0191088	2.21	1.02	2.01	1.74667	0.804604	0.16	0	0.22	0.126667
Zinc carboxypeptidase		lulogutSigP-52003	12.18	11.12	11.65	3.54226	25.6	22.29	19.59	22.4933	4.49143	6.44	5.04	7.13	6.20333	2.63304	5.85	5.25	5.58	5.56	2.47508	5.09	3.24	5.27	4.53333	2.18057	5.23	5.8	5.515	2.46336	5.11	5.4	6.26	5.59	2.48285	13.65	13.45	11.04	12.7133	3.66827	22.13	21.47	17.85	20.4833	4.35638	7.9	8.18	7.47	7.85
Zinc carboxypeptidase		lulogut54256	5.17	5.06	5.115	2.35473	8.52	8.64	7.09	8.08333	3.01495	2.05	2.7	2.19	2.31333	1.20997	2.4	1.68	2.18	2.08667	1.0612	1.57	0.59	1.5	1.22	0.286881	2.73	1.57	2.15	1.10434	2.6	1.53	2.36	2.16333	1.11326	5.13	5.02	3.3	4.48333	2.16457	7.49	7.69	6.34	7.17333	2.84264	2.48	1.75	2.18	2.13667
Zinc carboxypeptidase		lulogutSigP-52005	30.25	31.17	30.71	4.94064	51.32	46.68	49	49	5.61471	14.48	15.27	11.12	13.6233	3.76801	11.49	12.9	12.24	12.21	3.60999	15.37	14.47	12.7	14.18	3.82579	12.58	14.87	13.725	3.77873	13.69	19.88	15.71	16.4267	4.03797	32.15	30.17	26.11	29.4767	4.8815	45.93	48.9	39.4	44.7433	5.4836	10.47	11.51	12.27	11.4167
Zinc carboxypeptidase		lulogut17674	0.23	0	0.115	-3.12029	0.16	0.39	0	0.183333	-2.44746	0.97	0.73	0.18	0.626667	-0.67423	0.79	0.26	0.15	0.4	-1.32193	0	0.17	0	0.0566667	-4.14136	0	0.35	0.175	-2.51457	0.18	0	0.38	0.186667	-2.42146	0	0	0	0	#NUM!	0.13	0.07	0.56	0.253333	-1.98089	0	0	0	0
Zinc carboxypeptidase		lulogutSigP-16212	3.99	3.19	3.59	1.84398	12.27	9.71	2.46	8.14667	3.02621	26.69	18.71	15.86	20.42	4.35191	21.2	14.56	17.44	17.7333	4.14839	20.95	7.36	23.08	17.13	4.09845	25.11	26.08	25.595	4.67779	19.64	10.25	29.89	19.9267	4.31663	6.58	3.25	5.4	5.07667	2.34388	4.8	7.45	4.62	5.62333	2.49143	15.5	16.82	12.01	14.7767
Zinc carboxypeptidase		lulogut17227	0	0.15	0.075	-3.73697	0.19	0.1	0	0.0966667	-3.37084	0.05	0.19	0.35	0.196667	-2.34618	0.07	0.2	0	0.09	-3.47393	0.16	0.25	0.46	0.29	-1.78588	0.22	0	0.11	-3.18442	0.14	0	0.2	0.113333	-3.14136	0.18	0.17	0.03	0.126667	-2.98089	0	0	0	0	#NUM!	0.08	0.28	0.12	0.16
Zinc carboxypeptidase		lulogut53696	1.16	0.74	0.95	-0.0740006	1.33	2.13	1.81	1.75667	0.81284	0.62	0.47	0.74	0.61	-0.713119	0.59	0.48	0.87	0.646667	-0.628906	0.68	0.25	0.6	0.51	-0.971431	0.49	1.04	0.765	-0.386468	0.46	0.45	0.8	0.57	-0.810966	1.26	1.05	1.47	1.26	0.333424	1.47	1.49	2.38	1.78	0.831877	0.66	0.68	0.52	0.62
Zinc carboxypeptidase		lulogut17611	6.47	5.54	6.005	2.58616	9.95	11.18	9.64	10.2567	3.35849	15.45	13.23	17.13	15.27	3.93263	14.39	16.3	14.41	15.0333	3.91009	15.76	15.46	15.34	15.52	3.95606	20.91	17.4	19.155	4.25965	15.06	17.26	16.95	16.4233	4.03768	8.39	6.61	5.93	6.97667	2.80254	9.37	9.78	7.31	8.82	3.14078	14.79	13.38	14.51	14.2267
Zinc carboxypeptidase		lulogutSigP-21087	1.63	0	0.815	-0.295128	8.2	0	0	2.73333	1.45066	0	1.75	1.31	1.02	0.0285692	4.21	1.23	2.08	2.50667	1.32577	1.52	1.18	5.73	2.81	1.49057	2.76	0	1.38	0.464668	0	0	0	0	#NUM!	3.38	0	0	1.12667	0.172061	3.66	3.05	0	2.23667	1.16135	0	1.75	2.17	1.30667
Zinc carboxypeptidase		lulogut52964	0.25	0	0.125	-3	0	0	0	0	#NUM!	0	0.4	0.3	0.233333	-2.09954	0.21	0.85	0	0.353333	-1.5009	0.35	0.72	0.44	0.503333	-0.990414	0.42	0	0.21	-2.25154	0.49	0.46	0.65	0.533333	-0.906891	0	0	0	0	#NUM!	0	0	0	0	#NUM!	0.24	0.54	0.17	0.316667
Zinc carboxypeptidase		lulogut18039	4.66	7.76	6.21	2.63459	6.68	8.38	7.13	7.39667	2.88688	12.96	10.2	13.09	12.0833	3.59495	12.76	14.49	14.03	13.76	3.78241	18.46	11.95	9.62	13.3433	3.73805	12.75	13.65	13.2	3.72247	13.6	10.57	16.51	13.56	3.76129	6.71	5.06	6.65	6.14	2.61824	7.11	9.55	8.08	8.24667	3.04381	13.56	21.62	9.73	14.97
Zinc carboxypeptidase		lulogutSigP-50062	14677.8	11568.8	13123.3	13.6798	17776.8	13836.5	17236.4	16283.2	13.9911	112.17	119.38	167.08	132.877	7.05394	150.89	165.16	143.48	153.177	7.25905	266.87	180.91	197.27	215.017	7.7483	199.21	211.05	205.13	7.68039	226.53	214.56	284.44	241.843	7.91793	12155.3	12117.1	11290.5	11854.3	13.5331	15125	14923.6	16828.3	15625.6	13.9316	436.21	229.56	138.65	268.14
Zinc carboxypeptidase		lulogutSigP-23273	19860.2	14838.2	17349.2	14.0826	22575.4	16716.1	21452.5	20248	14.3055	168.62	153.77	162.66	161.683	7.33703	229.15	231.74	220.06	226.983	7.82644	390.41	214.77	277.39	294.19	8.2006	220.14	324.71	272.425	8.08972	317.65	298.21	368.72	328.193	8.3584	15624.7	17140.6	15803.6	16189.6	13.9828	20548.9	20265.4	24553.8	21789.3	14.4113	561.04	343.4	164.92	356.453
Zinc carboxypeptidase		lulogutSigP-17086	4239.59	6471.81	5355.7	12.3869	1954.5	2950.51	3412.66	2772.56	11.437	110.98	151.08	190.01	150.69	7.23544	210.01	236.57	327.8	258.127	8.01194	219.79	228.12	358.54	268.817	8.07048	241.92	348.47	295.195	8.20552	255.32	187.93	343.73	262.327	8.03522	4591.84	4512.62	5844.37	4982.94	12.2828	3089.72	2648.33	3571.44	3103.16	11.5995	288.3	545.29	237.37	356.987
Zinc carboxypeptidase		lulogutSigP-12857	18239.1	24125.2	21182.1	14.3706	7207.28	12471	15163	11613.8	13.5035	290.08	392.62	531.41	404.703	8.66072	471	544.76	701.39	572.383	9.16084	583.93	705.31	921.16	736.8	9.52513	593.19	1143.69	868.44	9.76228	662.1	516.14	1035.51	737.917	9.52731	19878.7	20140.3	23077.2	21032.1	14.3603	13686.7	12532.7	14623.5	13614.3	13.7328	788.59	1542.13	732.9	1021.21
Zinc carboxypeptidase		lulogutSigP-9311	8.03	11.07	9.55	3.2555	13.81	15.51	10.84	13.3867	3.74272	19.63	24.1	28.19	23.9733	4.58336	20.11	20.52	20.65	20.4267	4.35238	18.51	10.56	16.55	15.2067	3.92663	16.46	19.34	17.9	4.16189	18.99	22.38	17.63	19.6667	4.29768	13.28	8.35	10.19	10.6067	3.4069	13.28	10.54	7.81	10.5433	3.39826	19.32	21.35	17.81	19.4933
Zinc carboxypeptidase		lulogutSigP-52963	0.61	0.09	0.35	-1.51457	0.07	0	0.15	0.0733333	-3.76939	0	0.11	0	0.0366667	-4.76939	0	0.08	0	0.0266667	-5.22882	0	0.07	0.09	0.0533333	-4.22882	0.09	0.16	0.125	-3	0.08	0.38	0	0.153333	-2.70526	0	0.2	0.29	0.163333	-2.61411	0	0.13	0	0.0433333	-4.52838	0	0	0	0
Zinc carboxypeptidase		lulogutSigP-22861	1.15	0.24	0.695	-0.524915	0	0.65	0.41	0.353333	-1.5009	43.53	37.05	27.3	35.96	5.16832	8.42	73.48	22.42	34.7733	5.11991	22.05	5.41	1.01	9.49	3.24641	0.98	3.52	2.25	1.16993	60.32	47.82	0	36.0467	5.17179	0.3	0	0.72	0.34	-1.55639	0.65	1.08	0.71	0.813333	-0.298081	58.34	19.82	11.1	29.7533
Zinc carboxypeptidase		lulogutSigP-22882	5.36	3.62	4.49	2.16672	8.59	5.74	11.57	8.63333	3.10992	27.43	17.3	12.19	18.9733	4.2459	11.96	14.1	14.62	13.56	3.76129	8.59	11.69	10.56	10.28	3.36177	15.38	17.06	16.22	4.0197	12.53	24.08	26.17	20.9267	4.38727	2.33	3.54	0.89	2.25333	1.17206	8.28	3.83	4.56	5.55667	2.47422	14.76	33.87	15.37	21.3333
Zinc carboxypeptidase		lulogutSigP-16538	4.73	5.28	5.005	2.32337	20.43	24.26	8.7	17.7967	4.15354	43.59	35.47	71.3	50.12	5.64731	24.51	19.69	37.81	27.3367	4.77277	31.23	32.81	37.63	33.89	5.08279	48.23	35.85	42.04	5.39369	37.18	37.91	50.84	41.9767	5.39152	5.14	6.37	7.59	6.36667	2.67054	25.4	16.97	17.66	20.01	4.32265	48.08	62.11	45.32	51.8367
Zinc carboxypeptidase		lulogutSigP-56518	61.4	56.64	59.02	5.88313	65.11	21.58	35.8	40.83	5.35156	0.62	1.43	4.7	2.25	1.16993	0.38	0.47	0.26	0.37	-1.4344	0.1	0.44	0.18	0.24	-2.05889	1.39	0.16	0.775	-0.367732	0.4	0	0.05	0.15	-2.73697	81.76	42.41	46.18	56.7833	5.8274	48.23	30.14	37.81	38.7267	5.27526	0.63	0.58	0.27	0.493333
Zinc carboxypeptidase		lulogut56517	13.07	6.14	9.605	3.26379	11.79	15.68	11.47	12.98	3.69822	232.23	197.26	222.84	217.443	7.7645	359.29	446.03	370.24	391.853	8.61417	480.57	239.76	383.2	367.843	8.52295	469.83	435.14	452.485	8.82173	465.99	590.65	460.68	505.773	8.98235	12.63	8.66	11.24	10.8433	3.43874	20.01	13.72	13.79	15.84	3.9855	256.29	192.73	268.85	239.29
Zinc carboxypeptidase		lulogutSigP-56520	17.34	15.18	16.26	4.02326	18.84	17.08	15.74	17.22	4.10601	165.83	145.33	152.49	154.55	7.27193	213.71	220.13	243.96	225.933	7.81975	259.26	181.43	244.25	228.313	7.83487	232.93	253.05	242.99	7.92475	265.64	306.22	245.92	272.593	8.09061	17.9	13.1	15.63	15.5433	3.95822	22.3	16.55	14.81	17.8867	4.16081	149.25	134.44	148.25	143.98
Zinc carboxypeptidase		lulogutSigP-54101	8.78	5.48	7.13	2.8339	15.09	11.83	6.81	11.2433	3.491	236.23	232.21	223.32	230.587	7.84917	328.62	281.93	451.2	353.917	8.46727	375.45	265.72	410.05	350.407	8.45289	338.47	354.93	346.7	8.43754	357.65	387.89	281.81	342.45	8.41975	12.72	4.2	5.9	7.60667	2.92726	12.26	11.55	8.6	10.8033	3.4334	187.03	228.32	244.71	220.02
Zinc carboxypeptidase		lulogutSigP-47966	46.84	59.57	53.205	5.73349	69.21	58.35	115.71	81.09	6.34145	5.84	3.35	3.8	4.33	2.11437	7.86	6.11	6.57	6.84667	2.7754	6.04	3.59	2.78	4.13667	2.04847	5.73	3.15	4.44	2.15056	5.58	3.43	3.48	4.16333	2.05774	47.23	51.5	63.71	54.1467	5.7588	95.23	117.57	90.53	101.11	6.65978	5.34	7.54	2.77	5.21667
Zinc carboxypeptidase		lulogutSigP-47964	243.38	266.75	255.065	7.99472	371.48	331.37	448.11	383.653	8.58366	1.41	1.02	1.58	1.33667	0.41864	1.53	0.92	1.39	1.28	0.356144	0.58	0.29	0.86	0.576667	-0.79419	0.18	0.58	0.38	-1.39593	0.44	0.79	0.12	0.45	-1.152	228.43	226.76	252.4	235.863	7.88181	496.54	476.12	465.46	479.373	8.90501	3.18	11.19	1.14	5.17
Zinc carboxypeptidase		lulogutSigP-47925	24.39	36.22	30.305	4.92148	30.7	21.6	17.63	23.31	4.54288	25.89	16.89	14.65	19.1433	4.25877	25.19	23	21.87	23.3533	4.54556	22.91	12.79	8.05	14.5833	3.86625	15.49	11.29	13.39	3.74308	22.15	11.65	21.15	18.3167	4.19509	20.97	21.07	33.72	25.2533	4.6584	42.59	10.4	18.65	23.88	4.57773	20.99	19.6	13.1	17.8967
Zinc carboxypeptidase		lulogutSigP-47923	38.33	43.7	41.015	5.35808	39.55	21.78	21.46	27.5967	4.78642	14.97	18.53	13.88	15.7933	3.98124	33.17	33.23	22.35	29.5833	4.88671	31.29	7.51	16.09	18.2967	4.19351	27.37	18.44	22.905	4.51759	24.11	18.75	11.44	18.1	4.17792	39.43	32.58	42.08	38.03	5.24907	30.46	28.65	29.62	29.5767	4.88639	13.45	9.96	8.06	10.49
Zinc carboxypeptidase		lulogutSigP-2519	406.8	274.67	340.735	8.41251	418.4	202.3	457.12	359.273	8.48894	12.67	10.1	8.77	10.5133	3.39415	14.19	11.54	12.27	12.6667	3.66297	11.46	13.88	17.08	14.14	3.82171	14.83	10	12.415	3.63401	10.7	10.88	12.55	11.3767	3.50801	403.47	317.17	154.07	291.57	8.1877	514.63	411.64	470.42	465.563	8.86283	13.16	8.24	7.09	9.49667
Zinc carboxypeptidase		lulogutSigP-24472	319.46	351.93	335.695	8.39101	123.06	96.57	164.08	127.903	6.99891	54.98	64.63	81.94	67.1833	6.07003	55.54	46.6	84.17	62.1033	5.9566	42.74	27.08	41.21	37.01	5.20984	56	48.53	52.265	5.70777	36.44	54.68	55.15	48.7567	5.60753	372.17	252.98	361.85	329	8.36194	174.43	194.84	196.13	188.467	7.55817	70.77	94.13	55.97	73.6233
Zinc carboxypeptidase		lulogutSigP-20187	10.81	11.94	11.375	3.50779	7.78	1.22	0	3	1.58496	0	0	0	0	#NUM!	0	0	0	0	#NUM!	0	0	0	0	#NUM!	0	0	0	#NUM!	0	0	0.51	0.17	-2.55639	8.98	5.31	7.39	7.22667	2.85333	8.5	1.35	2.66	4.17	2.06005	0	0	0	0
Zinc carboxypeptidase		lulogutSigP-19150	0.38	0.64	0.51	-0.971431	1.27	1.28	0.18	0.91	-0.136062	0.3	0.27	0.3	0.29	-1.78588	0.11	0	0.16	0.09	-3.47393	0.24	0	0	0.08	-3.64386	0	0.58	0.29	-1.78588	0	0	0.12	0.04	-4.64386	0.13	0.74	0.72	0.53	-0.915936	0.71	1.81	0.93	1.15	0.201634	0.49	0.27	0.34	0.366667
Zinc carboxypeptidase		lulogutSigP-16928	725.78	523.17	624.475	9.2865	872.46	423.39	697.08	664.31	9.37571	15.41	12.34	9.14	12.2967	3.6202	20.33	15.56	19.34	18.41	4.20242	18.38	16.84	19.59	18.27	4.1914	14.98	13.83	14.405	3.8485	18.94	17.69	13.71	16.78	4.06867	610.94	552.63	271.67	478.413	8.90211	936.56	668.24	775.82	793.54	9.63216	18.53	15.74	16.93	17.0667
	Aminopeptidase
Aminopeptidases of the M20 family		lulogutSigP-56553	17.36	20.23	18.795	4.23228	22.05	24.07	18.29	21.47	4.42425	43.45	31.94	43.76	39.7167	5.31167	38.42	32.31	53.63	41.4533	5.37342	34.56	52.02	36.11	40.8967	5.35391	38.72	28.54	33.63	5.07168	41.92	48.97	35.41	42.1	5.39575	14.47	18.11	15.38	15.9867	3.9988	22.67	21.46	21.01	21.7133	4.44051	41.13	46.44	48.03	45.2
Aminopeptidases of the M20 family		lulogutSigP-56551	11.57	12.82	12.195	3.60822	11.83	17.11	14.31	14.4167	3.84967	22.91	18.86	25.99	22.5867	4.4974	24.8	27.39	26.17	26.12	4.70708	25.27	31.91	26.57	27.9167	4.80305	28.43	18.18	23.305	4.54257	24.72	28.68	19.32	24.24	4.59932	12.29	11.02	10.34	11.2167	3.48757	12.33	11.09	11.82	11.7467	3.55418	27.17	33.07	32.14	30.7933
Aminopeptidases of the M20 family		lulogutSigP-39036	42.84	39.45	41.145	5.36265	36.37	31.45	37.31	35.0433	5.13107	17.25	13.22	16.67	15.7133	3.97392	15.29	19.25	17.75	17.43	4.1235	19.06	22.97	16.25	19.4267	4.27997	16.54	13.41	14.975	3.90448	18	14.53	11.91	14.8133	3.88882	36.5	41.42	28.34	35.42	5.14649	34.87	32.95	24.22	30.68	4.93923	16.03	13.8	15.82	15.2167
Aminopeptidases of the M20 family		lulogutSigP-36453	3.34	3.07	3.205	1.68032	1.99	2.5	2.58	2.35667	1.23675	8.85	5.17	7.12	7.04667	2.81694	8.51	8.2	9.91	8.87333	3.14948	6.89	8.39	7.3	7.52667	2.91201	9.09	6.46	7.775	2.95884	8.95	6.53	6.65	7.37667	2.88297	2.3	2.33	3.42	2.68333	1.42403	1.53	2.63	2.44	2.2	1.1375	8.67	8.42	7.72	8.27
Aminopeptidases of the M20 family		lulogutSigP-14331	42.6	22.21	32.405	5.01814	11.53	6.41	9.87	9.27	3.21257	0.3	0.41	0.35	0.353333	-1.5009	1.09	0.09	0.63	0.603333	-0.728973	0.78	0.09	0.52	0.463333	-1.10988	0.85	0.74	0.795	-0.330973	1.01	0.63	0.07	0.57	-0.810966	25.13	28	22.88	25.3367	4.66315	5.15	10.84	17.27	11.0867	3.47075	0.56	0.47	0.16	0.396667
Aminopeptidases of the M20 family		lulogut25537	32.17	23.82	27.995	4.8071	20.46	27.84	23.83	24.0433	4.58757	11.7	11.18	12.82	11.9	3.57289	13.75	14.8	13.64	14.0633	3.81387	11.86	5.59	9.32	8.92333	3.15758	11.13	13.06	12.095	3.59634	11.76	13.98	9.58	11.7733	3.55745	28.25	32.23	23.64	28.04	4.80941	26.35	22.03	22.31	23.5633	4.55847	14.12	9.69	9.81	11.2067
Aminopeptidases of the M20 family		lulogut22378	33.45	40.52	36.985	5.20887	37.53	43.82	35.06	38.8033	5.27811	73.8	74.62	76.07	74.83	6.22554	70.86	71.64	86.84	76.4467	6.25638	70.19	73.23	74.65	72.69	6.18368	78.18	57.5	67.84	6.08406	72.22	85.63	64.06	73.97	6.20887	35.77	27.65	25.77	29.73	4.89385	41.78	38.46	30.67	36.97	5.20828	76.25	93.51	79.38	83.0467
Aminopeptidases of the M20 family		lulogut17005	32.14	20.93	26.535	4.72982	9.39	8.63	10.82	9.61333	3.26504	11.37	9.43	11.07	10.6233	3.40916	9.14	9.34	10.83	9.77	3.28836	9.22	8.16	9.35	8.91	3.15543	11.7	9.4	10.55	3.39917	8.65	12.06	8.87	9.86	3.30159	26.31	21.57	21.2	23.0267	4.52523	9.39	10.01	11.32	10.24	3.35614	10.99	10.12	9.57	10.2267
Aminopeptidases of the M20 family		lulogut17407	0	0	0	#NUM!	0	0	0	0	#NUM!	0	0	0	0	#NUM!	0	0	0	0	#NUM!	0.12	0	0	0.04	-4.64386	0.33	0	0.165	-2.59946	0	0	0.12	0.04	-4.64386	0	0	0	0	#NUM!	0	0	0	0	#NUM!	0	0.14	0	0.0466667
Bleomycin hydrolases and aminopeptidases of cysteine protease family		lulogut13293	41.34	46.78	44.06	5.4614	69.18	80.03	61.15	70.12	6.13175	78.68	80.88	85.81	81.79	6.35385	70.09	71.2	61.17	67.4867	6.07653	64.27	62.36	60.26	62.2967	5.96108	63.32	63.85	63.585	5.99061	57.27	59.84	47.77	54.96	5.78031	48.25	41	46.48	45.2433	5.49963	64.15	64.9	60.84	63.2967	5.98406	81.44	86.09	83.02	83.5167
Dipeptidyl aminopeptidases/acylaminoacyl-peptidases		lulogut47723	13.82	13.59	13.705	3.77663	39.91	40.69	27.75	36.1167	5.17459	10.42	9.37	9.68	9.82333	3.29621	9.9	10.21	11.76	10.6233	3.40916	8.68	10.17	10.94	9.93	3.31179	10.98	9.72	10.35	3.37156	9.72	10.63	8.47	9.60667	3.26404	15.42	13.07	10.37	12.9533	3.69525	31.72	29.96	26.75	29.4767	4.8815	9.1	10.34	9.95	9.79667
Dipeptidyl aminopeptidases/acylaminoacyl-peptidases		lulogut47722	7.89	7.3	7.595	2.92505	20.36	22.06	18.19	20.2033	4.33652	7.1	7.31	6.91	7.10667	2.82917	7.09	8.29	10.61	8.66333	3.11492	8.53	7.38	8.89	8.26667	3.04731	5.97	6.12	6.045	2.59574	6.84	7.39	8.16	7.46333	2.89982	10.67	6.89	7.69	8.41667	3.07325	17.72	18.97	14.66	17.1167	4.09733	8.9	8.44	7.62	8.32
Predicted aminopeptidases - M20/M25/M40 family		lulogut40210	8.73	10.63	9.68	3.27501	3.81	10.87	7.07	7.25	2.85798	27.38	33.62	35.48	32.16	5.0072	21.7	21.14	19.71	20.85	4.38198	17.14	10.54	10.04	12.5733	3.6523	19.63	13.97	16.8	4.07039	14.15	20.9	13.18	16.0767	4.0069	13.03	10.29	7.73	10.35	3.37156	9.05	8.07	1.85	6.32333	2.66069	24.53	35.84	20.15	26.84
Predicted aminopeptidases - M20/M25/M40 family		lulogut40209	0.93	5.55	3.24	1.69599	9.18	3.32	2.26	4.92	2.29866	11.75	2.71	7.88	7.44667	2.89659	6.09	6.33	3.82	5.41333	2.43652	4.75	8.72	8	7.15667	2.83929	7.47	7.91	7.69	2.94298	8.76	1.85	9.21	6.60667	2.72392	4.32	1.95	1.9	2.72333	1.44537	3.52	5.68	6.49	5.23	2.38681	12.11	12.84	17.28	14.0767
Predicted aminopeptidases - M20/M25/M40 family		lulogut40208	4.18	8.28	6.23	2.63923	3.52	6.41	5.51	5.14667	2.36364	12.47	12.31	13.23	12.67	3.66334	8.23	9.87	13.53	10.5433	3.39826	8.48	6.44	12.1	9.00667	3.17099	7.98	7.34	7.66	2.93734	9.45	8.23	5.2	7.62667	2.93105	2.19	3.2	5.74	3.71	1.89142	3.71	3.89	4.6	4.06667	2.02385	12.43	9.13	13.81	11.79
Puromycin-sensitive aminopeptidase and related aminopeptidases		lulogutSigP-32998	480.61	300.35	390.48	8.6091	137.09	104.29	145.8	129.06	7.0119	9.84	8.19	9.52	9.18333	3.19902	8.03	8.81	8.68	8.50667	3.08859	5.15	5.6	5.59	5.44667	2.44537	6.69	7.07	6.88	2.78241	5.03	4.67	7.45	5.71667	2.51517	370.02	339.2	283.62	330.947	8.37045	151.76	171.57	176.38	166.57	7.37998	16.91	12.34	8.22	12.49
Puromycin-sensitive aminopeptidase and related aminopeptidases		lulogutSigP-29585	789.84	565.97	677.905	9.40494	220.35	170.67	255.22	215.413	7.75096	19.71	18.48	21.02	19.7367	4.30281	14.71	13.39	13.47	13.8567	3.79251	10.09	12.08	9.98	10.7167	3.42178	10.57	11.88	11.225	3.48864	7.58	6.92	14.93	9.81	3.29425	634.69	583.32	514.4	577.47	9.1736	263.88	289.83	302.11	285.273	8.1562	29.48	23.48	16.33	23.0967
Puromycin-sensitive aminopeptidase and related aminopeptidases		lulogutSigP-16326	230.38	266.13	248.255	7.95568	99.64	121.62	128.37	116.543	6.86472	58.91	61.57	83.3	67.9267	6.08591	51.49	56.39	73.56	60.48	5.91839	47.85	36.03	60.37	48.0833	5.58747	60.78	60.21	60.495	5.91874	52.95	56.19	60.7	56.6133	5.82307	240.74	191.33	255.99	229.353	7.84143	135.89	138.44	141.13	138.487	7.1136	98.63	127.84	77.85	101.44
Puromycin-sensitive aminopeptidase and related aminopeptidases		lulogut50927	0.84	0.81	0.825	-0.277534	2.68	2.78	2.29	2.58333	1.36923	2.84	2.68	3.52	3.01333	1.59136	4.61	4.06	5.48	4.71667	2.23777	4.12	2.92	6.04	4.36	2.12433	6.57	8.36	7.465	2.90014	6.88	3.63	7.16	5.89	2.55827	0.87	1.49	0.74	1.03333	0.0473057	2.49	1.98	2.14	2.20333	1.13969	4.14	3.32	4.48	3.98
Puromycin-sensitive aminopeptidase and related aminopeptidases		lulogut270	0.14	0.35	0.245	-2.02915	0.2	0.54	0.59	0.443333	-1.17354	0.41	0.88	0.94	0.743333	-0.427919	0.77	1.14	0.53	0.813333	-0.298081	0.96	0.89	1.14	0.996667	-0.00481702	1.22	1.05	1.135	0.182692	1.03	0.89	2.17	1.36333	0.447138	0.21	0	0.05	0.0866667	-3.52838	0.38	0.47	0	0.283333	-1.81943	0.07	0.74	0.36	0.39
Puromycin-sensitive aminopeptidase and related aminopeptidases		lulogut19785	15.87	19.29	17.58	4.13586	13.72	16.67	16.97	15.7867	3.98063	2.36	1.96	2	2.10667	1.07496	1.09	1.46	1.86	1.47	0.555816	1.56	0.64	1.91	1.37	0.454176	1.62	1.39	1.505	0.589763	1.2	0.64	1.18	1.00667	0.00958605	17.29	18.73	16.78	17.6	4.1375	17.63	15.17	15.27	16.0233	4.0021	2.95	5.8	2.56	3.77
Puromycin-sensitive aminopeptidase and related aminopeptidases		lulogut16714	0	0.14	0.07	-3.8365	0.06	0.09	0	0.05	-4.32193	0.25	0	0.27	0.173333	-2.52838	0.29	0.5	0.32	0.37	-1.4344	0.23	0.18	0.44	0.283333	-1.81943	0.07	0.89	0.48	-1.05889	0.07	0	0.63	0.233333	-2.09954	0.09	0	0	0.03	-5.05889	0.19	0	0.41	0.2	-2.32193	0.08	0.36	0.33	0.256667
Puromycin-sensitive aminopeptidase and related aminopeptidases		lulogut45015	0.29	0	0.145	-2.78588	0.68	2.26	0.24	1.06	0.0840643	1.23	0.92	1.24	1.13	0.176323	1.7	0.53	0.81	1.01333	0.0191088	1.38	0.12	0.59	0.696667	-0.52146	1.13	1.1	1.115	0.157044	0.2	0.27	0.55	0.34	-1.55639	0.48	0.31	0.24	0.343333	-1.54232	0.21	0.31	0	0.173333	-2.52838	0.18	0.38	0.23	0.263333
Puromycin-sensitive aminopeptidase and related aminopeptidases		lulogut45014	0.42	0.18	0.3	-1.73697	0.85	2.12	0.26	1.07667	0.106572	1.97	1.2	1.03	1.4	0.485427	1.78	0.66	0.87	1.10333	0.141869	2.27	0.58	0.98	1.27667	0.352382	1.58	2.33	1.955	0.967169	0.44	0.58	1.52	0.846667	-0.240134	0.84	0.23	0.1	0.39	-1.35845	0.3	0.32	1.01	0.543333	-0.880091	0.51	0.66	0.17	0.446667
Puromycin-sensitive aminopeptidase and related aminopeptidases		lulogut32359	38.98	46.87	42.925	5.42375	29.57	27	24.6	27.0567	4.75791	52.34	47.44	48.88	49.5533	5.63091	51.12	46.9	54.13	50.7167	5.66439	46.8	52.73	39.22	46.25	5.53138	63.26	51.33	57.295	5.84034	55.12	57.19	52.45	54.92	5.77926	44.35	37.37	27.51	36.41	5.18626	27.26	28.8	23.16	26.4067	4.72283	51.37	46.21	40.99	46.19
Puromycin-sensitive aminopeptidase and related aminopeptidases		lulogutSigP-39956	24.1	59.16	41.63	5.37955	9.69	23.21	20.67	17.8567	4.15839	2.01	0.98	1.25	1.41333	0.499102	1.8	1.09	1.3	1.39667	0.481988	0.8	1.35	0.75	0.966667	-0.0489096	1.72	1.96	1.84	0.879706	0.51	1.19	1.24	0.98	-0.0291463	30.39	29.87	44.11	34.79	5.1206	14.88	21.61	19.31	18.6	4.21723	1.87	2.65	1.92	2.14667
Puromycin-sensitive aminopeptidase and related aminopeptidases		lulogutSigP-33280	82.08	91.01	86.545	6.43538	49.69	66.18	57.88	57.9167	5.85591	1.84	2.83	3.83	2.83333	1.5025	1.37	1.47	1.04	1.29333	0.371094	1.38	0.34	1.16	0.96	-0.0588937	0.61	0.52	0.565	-0.823677	0.38	0.84	0.5	0.573333	-0.802554	76.55	84.21	78.15	79.6367	6.31536	61.06	55.16	59.18	58.4667	5.86954	10.28	14.74	4.88	9.96667
Puromycin-sensitive aminopeptidase and related aminopeptidases		lulogutSigP-26253	9.83	12.7	11.265	3.49378	21.19	27.99	21.71	23.63	4.56255	6.78	4.87	6.92	6.19	2.62994	5.22	5.04	4.96	5.07333	2.34293	5.7	2.39	6.53	4.87333	2.28491	6.19	7.77	6.98	2.80323	4.93	3.94	5.15	4.67333	2.22445	14.67	12.69	11.72	13.0267	3.7034	23.48	24.32	17.31	21.7033	4.43984	7.96	7.34	6.54	7.28
Puromycin-sensitive aminopeptidase and related aminopeptidases		lulogut44756	0	0.02	0.01	-6.64386	0.75	0	0.54	0.43	-1.21759	0	0	0	0	#NUM!	0.31	0.2	0.36	0.29	-1.78588	0	0.75	0.85	0.533333	-0.906891	1	0	0.5	-1	0	0	0	0	#NUM!	0	1.17	0.35	0.506667	-0.980891	0.35	0	1.23	0.526667	-0.925038	0	0.55	0	0.183333
Puromycin-sensitive aminopeptidase and related aminopeptidases		lulogut44755	1.23	0.4	0.815	-0.295128	0.78	0.69	0.64	0.703333	-0.50772	0.56	0.66	0.94	0.72	-0.473931	0.76	0.53	0.65	0.646667	-0.628906	1.38	0.47	0.67	0.84	-0.251539	0.85	1.03	0.94	-0.0892673	0.82	1.25	1.1	1.05667	0.0795203	1.66	0.49	0.73	0.96	-0.0588937	0.89	1	0	0.63	-0.666576	0.3	0.52	1.15	0.656667
Puromycin-sensitive aminopeptidase and related aminopeptidases		lulogutSigP-51808	19.88	19.57	19.725	4.30195	18.3	23.35	22.14	21.2633	4.4103	13.06	12.26	14	13.1067	3.71223	10.6	9.05	15.37	11.6733	3.54514	14.52	7.25	12.15	11.3067	3.4991	7.99	9.91	8.95	3.16189	9.91	7.83	11.27	9.67	3.27352	22.03	25.81	20.57	22.8033	4.51117	16.57	18.45	18.82	17.9467	4.16564	11.89	13.92	12.21	12.6733
Puromycin-sensitive aminopeptidase and related aminopeptidases		lulogut56239	24.83	25.87	25.35	4.66391	22.03	22.53	18.34	20.9667	4.39003	15.17	13.79	14.66	14.54	3.86196	17.38	17.19	17	17.19	4.1035	16.19	9.94	13.08	13.07	3.70819	12.18	13.64	12.91	3.69042	11.35	13.66	10.57	11.86	3.56803	22.06	21.72	21.92	21.9	4.45286	18.1	16.8	19.72	18.2067	4.18639	16.14	15.55	12.76	14.8167
Puromycin-sensitive aminopeptidase and related aminopeptidases		lulogutSigP-56241	228.1	230.25	229.175	7.84031	402.53	448.97	398.16	416.553	8.70236	449.48	453.46	457	453.313	8.82436	399.46	466.59	508.28	458.11	8.83955	470.2	253.12	493.18	405.5	8.66356	427.44	465.92	446.68	8.8031	466.06	510.67	448.61	475.113	8.89213	237.76	251.95	217.85	235.853	7.88175	413.02	384.5	348.63	382.05	8.57762	572.42	476.4	579.99	542.937
Puromycin-sensitive aminopeptidase and related aminopeptidases		lulogutSigP-51587	363.33	355.28	359.305	8.48907	641.33	698.12	678.2	672.55	9.3935	674.77	656.27	695.46	675.5	9.39981	603	735.04	731.45	689.83	9.4301	632.79	461.06	766.28	620.043	9.27623	677.77	727.3	702.535	9.45643	648.5	710.74	713.69	690.977	9.43249	360.06	445.54	355.81	387.137	8.5967	698.34	629.78	534.44	620.853	9.27811	828.22	724.43	851.11	801.253
Puromycin-sensitive aminopeptidase and related aminopeptidases		lulogutSigP-51805	4.74	4.03	4.385	2.13258	5.93	2.93	0	2.95333	1.56234	0	2.72	1.31	1.34333	0.425817	0	3.23	0	1.07667	0.106572	4.55	1.51	1.33	2.46333	1.30061	2.18	0	1.09	0.124328	3.49	3.26	0	2.25	1.16993	1.79	1.57	4.41	2.59	1.37295	1.61	1.05	0	0.886667	-0.173536	3.18	3.36	1.65	2.73
Puromycin-sensitive aminopeptidase and related aminopeptidases		lulogutSigP-53011	291.96	331.37	311.665	8.28385	141.46	198.51	189.86	176.61	7.46442	279.61	236.92	325.44	280.657	8.13266	209.35	224.59	275.95	236.63	7.88649	210.37	210.01	219.57	213.317	7.73685	215.25	219.42	217.335	7.76378	197.05	216.68	186.16	199.963	7.64359	275.47	220.12	272.97	256.187	8.00105	212.71	201.68	177.92	197.437	7.62525	404.98	518.21	328.18	417.123
Puromycin-sensitive aminopeptidase and related aminopeptidases		lulogutSigP-53619	254.69	106.31	180.5	7.49586	59.29	55.88	81.6	65.59	6.0354	214.6	158.23	178.34	183.723	7.52139	191.3	205.6	314.37	237.09	7.88929	263.08	196.96	295.43	251.823	7.97627	207.51	258.26	232.885	7.86347	230.9	268.43	251.7	250.343	7.96776	167.49	166.14	117.92	150.517	7.23378	75.7	73.74	82.62	77.3533	6.27339	249.9	195.26	237.59	227.583
Puromycin-sensitive aminopeptidase and related aminopeptidases		lulogutSigP-14231	327.27	185.17	256.22	8.00124	83.87	101.95	102.2	96.0067	6.58506	344.62	242.41	253.44	280.157	8.13009	303.44	325	437.42	355.287	8.47284	376.85	297.52	416.55	363.64	8.50637	341.61	344.65	343.13	8.42261	355.66	440.06	387.08	394.267	8.62303	236.26	284.6	193.17	238.01	7.89488	113.77	123.15	125.23	120.717	6.91548	401.57	293.59	409.3	368.153
Puromycin-sensitive aminopeptidase and related aminopeptidases		lulogutSigP-11554	128.23	145.14	136.685	7.09471	72.57	96.45	83.48	84.1667	6.39518	127	110.13	135.51	124.213	6.95668	108.05	96.09	128.02	110.72	6.79077	86.47	97.92	105.36	96.5833	6.5937	107.79	107.52	107.655	6.75027	92.78	88.95	83.62	88.45	6.46679	127.67	106.36	111.19	115.073	6.84641	92.75	87.36	84.16	88.09	6.46091	189.16	232.29	144.21	188.553
Puromycin-sensitive aminopeptidase and related aminopeptidases		lulogut42799	29.74	38.34	34.04	5.08916	39	44.18	38.64	40.6067	5.34364	39.45	36.71	31.35	35.8367	5.16336	43.67	34.11	41.03	39.6033	5.30755	39.95	33.84	36.95	36.9133	5.20607	39.8	42.05	40.925	5.35491	43.32	35.04	42.25	40.2033	5.32924	30.12	30.12	33.49	31.2433	4.96548	38.74	38.57	28.24	35.1833	5.13682	38.39	29.01	33.56	33.6533
Puromycin-sensitive aminopeptidase and related aminopeptidases		lulogut42798	63.53	76.56	70.045	6.13021	90.37	86.68	65.44	80.83	6.33682	84.5	78.74	65.93	76.39	6.25531	75.88	82.02	78.06	78.6533	6.29744	75.18	74.98	74.3	74.82	6.22535	73.03	80.33	76.68	6.26078	75.72	78.81	89.43	81.32	6.34554	67.69	62.8	62.95	64.48	6.01078	78.99	72.55	73.92	75.1533	6.23177	71.39	70.45	66.07	69.3033
	Carbohydrases
Alpha-amylase		lulogutSigP-56105	46.83	47.41	47.12	5.55827	46.46	54.41	43.45	48.1067	5.58816	1135.61	969.47	1327.61	1144.23	10.1602	939.06	960.47	1159.35	1019.63	9.99383	838.79	890.07	1009.49	912.783	9.83413	891.07	862.84	876.955	9.77636	834.54	946.79	763.27	848.2	9.72826	58.42	40.32	50.61	49.7833	5.63759	63.47	52.38	49.69	55.18	5.78607	1034.39	1157.7	977.77	1056.62
Alpha-amylase		lulogutSigP-33088	35.05	32.83	33.94	5.08491	22.52	29.71	23.11	25.1133	4.65038	745.9	603.32	808.34	719.187	9.49022	523.84	641.78	765.5	643.707	9.33026	485.53	536.25	534.06	518.613	9.01852	553.11	462.76	507.935	8.9885	559.31	580	493.12	544.143	9.08784	33.83	23.14	28.57	28.5133	4.83356	36.91	33.1	43.16	37.7233	5.23739	605.58	661	639.1	635.227
Alpha-amylase		lulogut56107	14.67	5.17	9.92	3.31034	2.14	2.73	1.97	2.28	1.18903	3.63	1.12	1.16	1.97	0.978196	3.35	2.93	3.31	3.19667	1.67657	3.23	3.29	5.79	4.10333	2.0368	5.01	4.47	4.74	2.24489	5.42	6.57	5.14	5.71	2.51349	17.17	10.36	8.95	12.16	3.60407	4.85	3.74	2.81	3.8	1.926	2.71	1.33	2.21	2.08333
Alpha-amylase		lulogut56105	4083.06	3478.38	3780.72	11.8844	3205.17	4151.61	4370.93	3909.24	11.9327	133.2	158.56	261.69	184.483	7.52735	100.66	88.09	82.84	90.53	6.50032	69.72	74.38	62.08	68.7267	6.1028	81.99	38.65	60.32	5.91456	52.47	67.49	42.33	54.0967	5.75747	3138.89	3624.74	3255.65	3339.76	11.7055	4202.52	3824.83	4248.88	4092.08	11.9986	402.54	312.28	146.14	286.987
Alpha-amylase		lulogut44661	360.73	547.33	454.03	8.82664	688.4	849.78	656.95	731.71	9.51513	4943.64	4047.07	3824.43	4271.71	12.0606	2672.07	3622.24	3243.34	3179.22	11.6345	2619.61	1387.27	2227.94	2078.27	11.0212	2991.98	2011.19	2501.59	11.2886	2755.98	2955.32	2301.07	2670.79	11.3831	536.79	463.33	417.93	472.683	8.88473	784.63	731.8	537.64	684.69	9.41931	4532.42	4183.45	3846.39	4187.42
Alpha-amylase		lulogut44660	0	0	0	#NUM!	0	0	0	0	#NUM!	0.21	0	0.76	0.323333	-1.62891	0	0.63	0	0.21	-2.25154	0	0	0	0	#NUM!	0	0	0	#NUM!	0	1.35	0	0.45	-1.152	0	0	0	0	#NUM!	0	0.31	0	0.103333	-3.27462	0	0	0	0
Alpha-amylase		lulogut43015	51.01	34.84	42.925	5.42375	105.07	103.67	94.78	101.173	6.66069	171.01	131.16	106.42	136.197	7.08955	165.31	148.89	194.82	169.673	7.40662	154.6	201.77	158.47	171.613	7.42302	126.7	181.48	154.09	7.26763	153.51	169.34	126.29	149.713	7.22606	44.68	49.49	44.11	46.0933	5.52649	80.28	87.76	68.41	78.8167	6.30043	167.64	125.68	144.93	146.083
Alpha-amylase		lulogut32827	34.43	48.22	41.325	5.36894	106.33	96.85	119.57	107.583	6.74931	579.71	520.21	497.51	532.477	9.05657	480.46	564.81	567.82	537.697	9.07065	473.92	335.31	490.58	433.27	8.75912	421.23	549.15	485.19	8.92241	453.71	457.53	433.1	448.113	8.80772	48.5	39.53	43.33	43.7867	5.45242	95.03	95.2	47.76	79.33	6.30979	591.09	406.04	501.52	499.55
Alpha-amylase		lulogut33758	2.17	1.23	1.7	0.765535	3.7	4.63	1.5	3.27667	1.71223	7.01	6.3	5.82	6.37667	2.6728	8.59	8.84	7.2	8.21	3.03738	9.85	5.59	6.79	7.41	2.88947	7.37	11.19	9.28	3.21412	7.74	8.03	9.53	8.43333	3.0761	3.17	2.45	1.24	2.28667	1.19325	1.44	2.91	2.96	2.43667	1.28491	6.48	5.8	5.89	6.05667
Alpha-amylase		lulogutSigP-9032	421.2	368.47	394.835	8.62511	598.87	573.57	599.31	590.583	9.206	1157.54	1265.69	1130	1184.41	10.21	702.83	947.36	1244.28	964.823	9.91412	779.76	640.81	782.27	734.28	9.52019	970.99	863.83	917.41	9.84142	817.55	996.95	718.16	844.22	9.72148	449.7	421.59	367.91	413.067	8.69023	651.32	435.5	358.92	481.913	8.91263	1278.67	1062.59	1073.73	1138.33
Alpha-amylase		lulogutSigP-53245	0.28	0.15	0.215	-2.21759	0.1	0.07	0	0.0566667	-4.14136	1.5	1.33	2.21	1.68	0.748461	10.04	2.94	8.81	7.26333	2.86063	2.11	2.39	7.9	4.13333	2.04731	2.77	11.11	6.94	2.79494	2.35	2.83	1.97	2.38333	1.25298	0.2	0.18	0.12	0.166667	-2.58496	0.16	0.34	0.13	0.21	-2.25154	1.98	2.75	3.15	2.62667
Alpha-amylase		lulogutSigP-53047	153.77	232.97	193.37	7.59522	416.16	395.43	396.32	402.637	8.65333	2653.69	2335.03	2226.43	2405.05	11.2319	1895.12	2283.52	2194.26	2124.3	11.0528	2036.52	1071.39	2169.81	1759.24	10.7807	1886.95	2075.01	1980.98	10.952	1928.14	1967.04	1931.79	1942.32	10.9236	229.95	174.06	194.53	199.513	7.64034	372.89	366.97	240.64	326.833	8.35241	2707.36	1839.33	2276.98	2274.56
Alpha-amylase		lulogutSigP-528	143.37	106.66	125.015	6.96596	301.39	289.88	291.52	294.263	8.20096	486.45	376.85	321.98	395.093	8.62605	475.99	436.87	550.46	487.773	8.93007	486.11	515.76	480.36	494.077	8.94859	400.52	538.41	469.465	8.87487	460.07	484.11	378.98	441.053	8.78481	124.65	142.04	129.11	131.933	7.04367	235.78	257.67	211.74	235.063	7.87691	478.97	377.65	439.67	432.097
Alpha-amylase		lulogutSigP-44660	761.58	1498.63	1130.11	10.1422	1216.2	1617.05	1419.1	1417.45	10.4691	9462.45	8685.52	9454.94	9200.97	13.1676	6175.72	7241.66	6588.17	6668.52	12.7032	5557.28	3097.69	5380.88	4678.62	12.1919	5398	5678.82	5538.41	12.4353	5564.7	5683.38	4672.05	5306.71	12.3736	1222.99	781.84	987.92	997.583	9.96229	1620.76	1480.38	1162.75	1421.3	10.473	8908	8119.08	9180.79	8735.96
Alpha-amylase		lulogutSigP-43013	0	0	0	#NUM!	0.08	0.24	0.15	0.156667	-2.67423	0.19	0.23	0	0.14	-2.8365	0.46	0.08	0.27	0.27	-1.88897	0.1	0.7	0.47	0.423333	-1.24013	0.09	0.16	0.125	-3	0	0	0.1	0.0333333	-4.90689	0.11	0.11	0	0.0733333	-3.76939	0	0	0	0	#NUM!	0.21	0.12	0.29	0.206667
Alpha-amylase		lulogutSigP-36941	0	0.03	0.015	-6.05889	0	0	0	0	#NUM!	0	0	0	0	#NUM!	0	0	0	0	#NUM!	0	0	0	0	#NUM!	0	0	0	#NUM!	0	0	0	0	#NUM!	0	0	0	0	#NUM!	0	0	0	0	#NUM!	0	0	0	0
Alpha-amylase		lulogutSigP-32828	53.2	67.58	60.39	5.91624	151.2	134.44	104.64	130.093	7.0234	1012.69	824.64	717	851.443	9.73377	629.45	773.5	781.22	728.057	9.50791	728.67	111.68	704.71	515.02	9.00848	664.17	687.17	675.67	9.40017	687.03	648.26	729.52	688.27	9.42683	72.23	72.22	75.72	73.39	6.19751	139.95	115.54	66.01	107.167	6.74371	969.31	586.7	723.1	759.703
Alpha-amylase		lulogutSigP-22709	96.55	69.9	83.225	6.37895	16.44	14.18	21.22	17.28	4.11103	9.99	11.97	11.94	11.3	3.49825	17.19	15.07	15.86	16.04	4.0036	24.35	18.67	18.7	20.5733	4.3627	29.28	29.07	29.175	4.86666	25.5	26.95	26.46	26.3033	4.71717	70.27	71.91	72.32	71.5	6.15987	17.54	16.35	19.96	17.95	4.16591	12.72	11.33	6.73	10.26
Alpha-amylase		lulogutSigP-18475	15.83	7.94	11.885	3.57107	28.2	47.34	27.24	34.26	5.09845	112.28	91.73	81.97	95.3267	6.57481	135.39	111.27	166.09	137.583	7.10416	138.5	211.52	140.04	163.353	7.35185	107.94	164.77	136.355	7.09122	142.28	163.17	94.54	133.33	7.05886	12.46	18.15	13.14	14.5833	3.86625	21.95	32.19	20.1	24.7467	4.62916	120.57	95.45	128.1	114.707
Alpha-amylase		lulogutSigP-1804	0	0	0	#NUM!	0	0.13	0	0.0433333	-4.52838	0.07	0.12	0	0.0633333	-3.98089	0.29	0.08	0.14	0.17	-2.55639	0.21	0.08	0	0.0966667	-3.37084	0	0.17	0.085	-3.55639	0	0.21	0	0.07	-3.8365	0	0	0.08	0.0266667	-5.22882	0.12	0	0	0.04	-4.64386	0	0	0	0
Alpha-amylase		lulogut53246	0.36	0.43	0.395	-1.34008	0.8	0.77	0.26	0.61	-0.713119	2.1	2.59	3.59	2.76	1.46467	1.82	2.73	2.51	2.35333	1.23471	2.47	1.93	3.03	2.47667	1.3084	2.13	1.57	1.85	0.887525	2.16	1.6	2.53	2.09667	1.0681	0.62	0.34	0.1	0.353333	-1.5009	0.63	0.61	0.27	0.503333	-0.990414	2.6	1.65	3.22	2.49
Alpha-amylase		lulogut36942	0	0	0	#NUM!	0	0	0	0	#NUM!	0	0	0	0	#NUM!	0	0	0	0	#NUM!	0	0	0	0	#NUM!	0	0	0	#NUM!	0	0	0	0	#NUM!	0	0	0	0	#NUM!	0	0	0	0	#NUM!	0	0	0	0
Alpha-amylase		lulogutSigP-53044	47.17	70.2	58.685	5.87492	108.16	105.54	130.11	114.603	6.84051	552.87	691.03	629.63	624.51	9.28658	428.43	608.13	586.28	540.947	9.07934	488.21	484.01	780.24	584.153	9.1902	386.06	660.34	523.2	9.03122	500.27	630.59	576.19	569.017	9.15233	47.7	55.26	68.27	57.0767	5.83483	119.83	136.84	66.57	107.747	6.7515	633.1	598.05	725.41	652.187
Alpha-amylase		lulogut24329	29.65	29.33	29.49	4.88215	30.6	31.78	22.36	28.2467	4.82001	58.39	53.15	50.71	54.0833	5.75711	54.81	49.19	60.83	54.9433	5.77987	55.55	47.69	54.09	52.4433	5.71269	61.78	62.8	62.29	5.96093	45.68	53.14	62.01	53.61	5.74443	43.2	28.15	22.25	31.2	4.96347	22.91	24.52	20.91	22.78	4.5097	48.37	51.35	44.64	48.12
Alpha-D-galactosidase (melibiase)		lulogut22076	63.94	41.65	52.795	5.72233	78.82	72.94	74.55	75.4367	6.23719	2.83	1.56	0.51	1.63333	0.707819	1.02	0.77	0.51	0.766667	-0.383329	1.11	1.66	0.7	1.15667	0.209973	2.23	2.95	2.59	1.37295	0	0	1.96	0.653333	-0.614109	46.92	53.13	40.08	46.71	5.54566	40.43	85	48.37	57.9333	5.85632	1.67	1.76	1.21	1.54667
Alpha-D-galactosidase (melibiase)		lulogutSigP-38562	202.38	78.98	140.68	7.13627	191.74	162.58	151.38	168.567	7.39718	2.15	2.53	3.27	2.65	1.40599	3.2	0.94	1.47	1.87	0.903038	1.37	0.91	2.46	1.58	0.659925	2.83	2.59	2.71	1.43829	0.79	2.07	4.19	2.35	1.23266	107.8	221.5	89.12	139.473	7.12385	132.86	131.46	139.98	134.767	7.07432	0.86	2.77	2.43	2.02
Alpha-L-fucosidase		lulogutSigP-48704	994.22	763.14	878.68	9.77919	738.21	619.2	798.81	718.74	9.48933	2.81	2.64	3.71	3.05333	1.61039	1.29	0.8	1.75	1.28	0.356144	0.9	0.68	0.6	0.726667	-0.460634	0.29	1.54	0.915	-0.128156	0.16	0.89	1.28	0.776667	-0.364633	937.6	977.15	823.61	912.787	9.83413	698.11	710.42	890.73	766.42	9.58199	4	20.77	2.88	9.21667
Alpha-L-fucosidase		lulogut24944	1944.97	1288.81	1616.89	10.659	1246.05	1140.35	1621.79	1336.06	10.3838	5.8	4.52	4.92	5.08	2.34483	1.62	2.24	2.42	2.09333	1.0658	3.77	1.19	3.7	2.88667	1.5294	2.86	3.5	3.18	1.66903	1.92	1.71	2.72	2.11667	1.08179	1683.09	1773.49	1347.24	1601.27	10.645	1169.08	1337.93	1687.91	1398.31	10.4495	9.61	44.33	7.96	20.6333
Beta-glucosidase, lactase phlorizinhydrolase, and related proteins		lulogut53383	0.41	1.38	0.895	-0.16004	2.41	2.86	1.45	2.24	1.1635	4.92	6.43	6.13	5.82667	2.54267	7.26	5.16	6.49	6.30333	2.65611	6.55	3.75	7.06	5.78667	2.53273	10.43	7.3	8.865	3.14812	7.93	7.88	12.8	9.53667	3.25349	0.63	1.2	0.91	0.913333	-0.130787	1.6	1.33	1.75	1.56	0.641546	6.7	3.72	2.43	4.28333
Beta-glucosidase, lactase phlorizinhydrolase, and related proteins		lulogutSigP-15839	21.24	14.78	18.01	4.17073	94.31	106.99	72.25	91.1833	6.5107	2.07	1.89	2.25	2.07	1.04963	1.88	0.75	3.31	1.98	0.9855	1.36	0.64	1	1	0	0.79	0.48	0.635	-0.655172	0	0.77	0.49	0.42	-1.25154	18.84	24.89	13.39	19.04	4.25096	87.37	81.31	51.61	73.43	6.1983	3.83	5.96	0	3.26333
Beta-glucosidase, lactase phlorizinhydrolase, and related proteins		lulogut42708	1.43	1.72	1.575	0.655352	8.96	7.38	7.86	8.06667	3.01197	0	0	0	0	#NUM!	0	0.85	0	0.283333	-1.81943	0	0.13	0	0.0433333	-4.52838	0	0	0	#NUM!	0.37	0	0	0.123333	-3.01937	0	4.35	0.47	1.60667	0.684071	8.03	13.85	16.04	12.64	3.65992	0	3.51	1.25	1.58667
Beta-glucosidase, lactase phlorizinhydrolase, and related proteins		lulogut8485	0	0	0	#NUM!	0	0	0	0	#NUM!	0	0	0	0	#NUM!	0	0	0	0	#NUM!	0	0	0	0	#NUM!	0	0	0	#NUM!	0	0	0	0	#NUM!	0	0	0	0	#NUM!	0	0	0	0	#NUM!	0	0	0	0
Glucosidase II catalytic (alpha) subunit and related enzymes, glycosyl hydrolase family 31		lulogut45624	48.61	69.58	59.095	5.88496	125	140.13	109.3	124.81	6.96359	102.07	105.81	112.22	106.7	6.73742	72.71	92.02	86.86	83.8633	6.38997	79.03	45.75	67.98	64.2533	6.0057	92.49	70.31	81.4	6.34696	97.84	99.11	79.9	92.2833	6.528	67.38	61.64	66.59	65.2033	6.02687	124.85	118.78	87.32	110.317	6.78551	119.17	116.43	104.63	113.41
Glucosidase II catalytic (alpha) subunit and related enzymes, glycosyl hydrolase family 31		lulogutSigP-24528	72.54	51.97	62.255	5.96012	54.82	66.07	61.21	60.7	5.92362	174.97	162.06	188.67	175.233	7.45313	140.85	124.29	170.52	145.22	7.1821	137.66	171.74	154.26	154.553	7.27196	167.63	142.85	155.24	7.27836	158.42	182.04	139.38	159.947	7.32145	70.95	57.15	43.45	57.1833	5.83752	56.83	65.31	68.82	63.6533	5.99216	194.25	188.53	206.03	196.27
Glucosidase II catalytic (alpha) subunit and related enzymes, glycosyl hydrolase family 31		lulogut21955	35.28	42.04	38.66	5.27277	36.02	36.69	25.29	32.6667	5.02975	90.31	70.87	107.66	89.6133	6.48564	87.01	111.68	81.16	93.2833	6.54355	76.52	76.88	79	77.4667	6.2755	80.68	75.63	78.155	6.28827	69.93	78.08	71.92	73.31	6.19594	37.05	30.76	35.34	34.3833	5.10364	34.76	24.02	16.17	24.9833	4.64289	96.03	94.88	80.56	90.49
Glycosyl hydrolase, family 38 - alpha-mannosidase		lulogut40165	0	0.15	0.075	-3.73697	0	0	0	0	#NUM!	0	0	0	0	#NUM!	0	0	0	0	#NUM!	0	0	0	0	#NUM!	0	0	0	#NUM!	0.14	0	0	0.0466667	-4.42146	0	0	0	0	#NUM!	0	0	0	0	#NUM!	0	0	0	0
Glycosyl hydrolase, family 38 - alpha-mannosidase		lulogut14064	0.35	0.59	0.47	-1.08927	1.07	1	0.78	0.95	-0.0740006	2.15	2.28	2.31	2.24667	1.16779	1.23	1.87	1.58	1.56	0.641546	1.57	1.4	1.96	1.64333	0.716625	2.73	2.04	2.385	1.25399	2.45	2.37	1.87	2.23	1.15704	0.46	0.78	0.68	0.64	-0.643856	0.78	0.83	0.49	0.7	-0.514573	2.01	1.81	1.64	1.82
Glycosyl hydrolase, family 38 - alpha-mannosidase		lulogutSigP-24936	15.91	16.11	16.01	4.0009	15.36	18.41	13.39	15.72	3.97453	32.18	26.93	32.07	30.3933	4.92568	39.16	34.94	36.2	36.7667	5.20033	31.32	33.17	30.57	31.6867	4.9858	37.27	30.87	34.07	5.09043	32.15	35.31	30.96	32.8067	5.03592	14.97	15.01	14.38	14.7867	3.88622	14.99	14.15	14.03	14.39	3.84699	34.17	31.96	32.36	32.83
Glycosyl hydrolase, family 38 - alpha-mannosidase		lulogutSigP-16571	812.08	467.77	639.925	9.32176	234.31	186.7	331.25	250.753	7.97013	1.4	1.39	0.84	1.21	0.275007	0.55	0.1	0.65	0.433333	-1.20645	0.41	0.16	0.84	0.47	-1.08927	0.56	0.86	0.71	-0.494109	0.15	0.22	1.45	0.606667	-0.721024	588.29	607.1	506.79	567.393	9.14821	179.5	217.54	229.07	208.703	7.70531	3.94	0.75	0.48	1.72333
Glycosyl hydrolase, family 38 - alpha-mannosidase		lulogut40887	5.33	7.81	6.57	2.71589	7.66	8.86	5.34	7.28667	2.86526	16.7	21.03	16.29	18.0067	4.17046	13.31	14.14	15.32	14.2567	3.83356	14.07	8.1	14.42	12.1967	3.60842	17.75	18.13	17.94	4.16511	19.12	15.75	13.02	15.9633	3.99669	5.94	5.62	5.84	5.8	2.53605	7.18	7.07	6.87	7.04	2.81558	18.75	15.64	17.9	17.43
Glycosyl hydrolase, family 38 - alpha-mannosidase		lulogutSigP-53326	547.48	261.32	404.4	8.65964	163.48	121.01	173.53	152.673	7.2543	1.4	0.12	0.39	0.636667	-0.65139	0.41	0.05	0.45	0.303333	-1.72102	0.42	0.09	0.81	0.44	-1.18442	0.08	0.53	0.305	-1.71312	0	0.48	1.27	0.583333	-0.777608	392.16	463.99	322.55	392.9	8.61802	122.94	138.33	128.26	129.843	7.02063	3.01	0.7	0.18	1.29667
Glycosyl hydrolase, family 38 - alpha-mannosidase		lulogutSigP-24502	0	0	0	#NUM!	8.51	0	8.47	5.66	2.5008	3.58	3.18	7.14	4.63333	2.21205	5.1	2.24	0	2.44667	1.29082	8.3	2.14	10.41	6.95	2.79701	0	9.05	4.525	2.17792	7	5.47	6.98	6.48333	2.69674	0	0	0	0	#NUM!	0	3.7	7.27	3.65667	1.87053	0	3.19	11.81	5
Glycosyl hydrolase, family 47		lulogutSigP-508	17.11	22.01	19.56	4.28983	13.59	22.15	13.71	16.4833	4.04294	30.79	26.51	28.01	28.4367	4.82968	25	29.37	31.08	28.4833	4.83205	23.01	18.75	25.44	22.4	4.48543	33.19	25.5	29.345	4.87504	28.76	24.19	19.87	24.2733	4.6013	17.4	13.46	15.51	15.4567	3.95016	16	16.08	12.44	14.84	3.89142	27.29	24.83	30.71	27.61
Glycosyl hydrolase, family 47		lulogutSigP-18414	4.32	6.49	5.405	2.43429	5.75	6.62	5.88	6.08333	2.60486	14.61	13.91	16.17	14.8967	3.89692	15	14.17	15.38	14.85	3.89239	13.76	9.53	15.07	12.7867	3.67657	17.96	12.23	15.095	3.916	12.78	14.52	13.29	13.53	3.75809	5.58	3.54	5.32	4.81333	2.26704	4.45	6.72	6.43	5.86667	2.55254	14.01	14.56	16.01	14.86
Maltase glucoamylase and related hydrolases, glycosyl hydrolase family 31		lulogut545	170.12	104.36	137.24	7.10056	289.96	277.79	238.79	268.847	8.07064	1812.23	1208.52	1496.37	1505.71	10.5562	1045.93	1234.76	1388.49	1223.06	10.2563	1015.35	778.28	921.62	905.083	9.82191	1151.15	918.99	1035.07	10.0155	1095.28	1007.49	705.47	936.08	9.87049	174.28	136.8	133.56	148.213	7.21153	271.94	203.14	162.98	212.687	7.73259	2190.85	1336.64	1709.26	1745.58
Maltase glucoamylase and related hydrolases, glycosyl hydrolase family 31		lulogut53560	0.09	0	0.045	-4.47393	0	0	0	0	#NUM!	0	0	0	0	#NUM!	0	0	0	0	#NUM!	0	0	0.07	0.0233333	-5.42146	0	0	0	#NUM!	0.07	0.16	0.04	0.09	-3.47393	0	0	0	0	#NUM!	0	0	0	0	#NUM!	0	0	0.11	0.0366667
Maltase glucoamylase and related hydrolases, glycosyl hydrolase family 31		lulogut41015	3.45	5.59	4.52	2.17632	13.91	12.51	9.73	12.05	3.59096	39.53	32.46	29.43	33.8067	5.07924	38.35	43.27	44.01	41.8767	5.38807	51.8	43.97	42.89	46.22	5.53045	37.53	41.86	39.695	5.31089	34.19	45.75	43.93	41.29	5.36772	8.37	6.09	9.48	7.98	2.99639	11.62	9.26	6.5	9.12667	3.19009	18.63	27.04	25.7	23.79
Maltase glucoamylase and related hydrolases, glycosyl hydrolase family 31		lulogut41014	11.79	6.9	9.345	3.22419	20.36	19.92	9.01	16.43	4.03826	40.28	34.39	43.04	39.2367	5.29413	43.24	34.5	37.59	38.4433	5.26466	35.33	34.36	41.23	36.9733	5.20841	49.02	37.98	43.5	5.44294	39.06	36.22	38.58	37.9533	5.24615	12.16	8.26	7.39	9.27	3.21257	15.88	16.1	9.82	13.9333	3.80047	45.24	35.76	43.12	41.3733
Maltase glucoamylase and related hydrolases, glycosyl hydrolase family 31		lulogutSigP-55102	144.98	74.6	109.79	6.7786	209.15	204.02	171.58	194.917	7.60671	1274.42	964.48	1167.98	1135.63	10.1493	908.39	992.42	928.14	942.983	9.88109	784.89	666.44	689.21	713.513	9.4788	825.61	742.75	784.18	9.61504	670.11	708.78	500.33	626.407	9.29096	109.84	113.06	84.62	102.507	6.67957	232.34	183.3	138.26	184.633	7.52852	1359.42	987.16	1331.93	1226.17
Maltase glucoamylase and related hydrolases, glycosyl hydrolase family 31		lulogutSigP-53320	438.55	357.22	397.885	8.63621	602.45	708.31	617.17	642.643	9.32787	4351.35	4410.48	4492.22	4418.02	12.1092	2992.71	3427.48	3103.83	3174.67	11.6324	2831.06	2180.14	2642.07	2551.09	11.3169	2587.86	2752.72	2670.29	11.3828	2528.91	2856.69	2490.09	2625.23	11.3582	441.06	358.11	390.41	396.527	8.63127	703.13	663.3	458.08	608.17	9.24833	4790.87	3706.06	4204.91	4233.95
Mannosyl-oligosaccharide alpha-1,2-mannosidase and related glycosyl hydrolases		lulogut39873	20.44	21.69	21.065	4.39678	28.6	31	19.91	26.5033	4.7281	49.63	48.08	51.43	49.7133	5.63556	46.94	48.05	41.53	45.5067	5.50801	43.69	37.11	41.96	40.92	5.35473	51.93	47.1	49.515	5.62979	51.31	54.22	46.09	50.54	5.65935	24.32	20.16	18.51	20.9967	4.39209	22.5	25.55	21.25	23.1	4.52982	50.69	47.54	52.71	50.3133
Mannosyl-oligosaccharide alpha-1,2-mannosidase and related glycosyl hydrolases		lulogut39873	20.44	21.69	21.065	4.39678	28.6	31	19.91	26.5033	4.7281	49.63	48.08	51.43	49.7133	5.63556	46.94	48.05	41.53	45.5067	5.50801	43.69	37.11	41.96	40.92	5.35473	51.93	47.1	49.515	5.62979	51.31	54.22	46.09	50.54	5.65935	24.32	20.16	18.51	20.9967	4.39209	22.5	25.55	21.25	23.1	4.52982	50.69	47.54	52.71	50.3133
Predicted bile acid beta-glucosidase		lulogut19102	7.06	4.35	5.705	2.51223	8.72	8.18	5.19	7.36333	2.88036	9.54	9.53	9.81	9.62667	3.26704	10.45	9.77	9.27	9.83	3.29719	9.47	6.66	9.35	8.49333	3.08633	9.13	9.56	9.345	3.22419	6.85	7.74	8.38	7.65667	2.93672	9.15	4.3	5.03	6.16	2.62293	7.09	6.52	5.53	6.38	2.67356	8.92	7.54	9.98	8.81333
Predicted bile acid beta-glucosidase		lulogutSigP-14701	0.67	0	0.335	-1.57777	16.21	10.64	0.97	9.27333	3.21309	5.71	5.07	2.71	4.49667	2.16886	0	1.53	0.86	0.796667	-0.327952	2.52	1.46	1.19	1.72333	0.785202	3.43	3.09	3.26	1.70487	3.19	0	5.73	2.97333	1.57208	18.18	0.66	0.48	6.44	2.68706	0	0	0	0	#NUM!	0	3.63	1.79	1.80667
Transcription factor PBX and related HOX domain proteins		lulogut8988	0	0	0	#NUM!	0	0	0	0	#NUM!	4.53	0	0	1.51	0.594549	10.04	0	2.94	4.32667	2.11326	0	0	4.69	1.56333	0.644625	0	4.62	2.31	1.20789	0	0	0.34	0.113333	-3.14136	0.15	0	0	0.05	-4.32193	0	0	0.35	0.116667	-3.09954	0	0	0	0
	Lipases
Alpha/beta hydrolase		lulogut19272	0	0	0	#NUM!	0	0	0	0	#NUM!	0	0	0	0	#NUM!	0.19	0	0	0.0633333	-3.98089	0	0.16	0	0.0533333	-4.22882	0.74	0	0.37	-1.4344	0	0	0	0	#NUM!	0	0	0	0	#NUM!	0	0	0	0	#NUM!	0	0.23	0	0.0766667
Alpha/beta hydrolase		lulogut19272	0	0	0	#NUM!	0	0	0	0	#NUM!	0	0	0	0	#NUM!	0.19	0	0	0.0633333	-3.98089	0	0.16	0	0.0533333	-4.22882	0.74	0	0.37	-1.4344	0	0	0	0	#NUM!	0	0	0	0	#NUM!	0	0	0	0	#NUM!	0	0.23	0	0.0766667
Deoxyribonuclease II		lulogut47130	0.19	0.16	0.175	-2.51457	0.14	0.43	0.27	0.28	-1.8365	0.81	0	0.15	0.32	-1.64386	0	0	0	0	#NUM!	0.18	0	0.17	0.116667	-3.09954	0.48	0.29	0.385	-1.37707	0	0	0.09	0.03	-5.05889	0.59	0.19	0.34	0.373333	-1.42146	1.07	0.95	0.47	0.83	-0.268817	0	0	0	0
DNA-dependent protein kinase		lulogut18139	0	0	0	#NUM!	0.76	0.3	0	0.353333	-1.5009	0.24	0.29	0.43	0.32	-1.64386	0.34	0.1	0.17	0.203333	-2.29808	0	0.1	0	0.0333333	-4.90689	0	0	0	#NUM!	0	0	0.06	0.02	-5.64386	0	0	0	0	#NUM!	0	0	0	0	#NUM!	0	0	0	0
Dystrophin-like protein		lulogutSigP-54922	223.71	7.97	115.84	6.85599	314.16	297.64	24.63	212.143	7.7289	1.08	1.42	0	0.833333	-0.263034	0	0.05	0.35	0.133333	-2.90689	0.64	0.6	0.06	0.433333	-1.20645	0.23	0.42	0.325	-1.62149	0	0	0.39	0.13	-2.94342	351.01	42.8	123.13	172.313	7.42889	171.73	50.43	53.85	92.0033	6.52361	0.8	0.45	0.09	0.446667
Dystrophin-like protein		lulogut19484	25.83	9.46	17.645	4.14119	81.06	134.34	9.5	74.9667	6.22818	0	0.36	0.78	0.38	-1.39593	0.36	0.05	0	0.136667	-2.87127	0	0	0.06	0.02	-5.64386	0	0	0	#NUM!	0	0	0	0	#NUM!	226.99	21.19	41.19	96.4567	6.59181	110.67	13.35	21.97	48.6633	5.60476	0	0	0.09	0.03
F1-ATP synthase assembly protein		lulogut23012	1.09	1.48	1.285	0.361768	1.72	1.97	1.56	1.75	0.807355	8.84	6.32	8.42	7.86	2.97453	5.63	9.09	9.75	8.15667	3.02798	9.78	4.58	11.5	8.62	3.10769	10.17	13.33	11.75	3.55459	14.95	12.48	11.01	12.8133	3.67957	2.49	2.57	1.72	2.26	1.17632	1.22	3.13	3.21	2.52	1.33342	11.85	6.34	5.51	7.9
Fibrillins and related proteins containing Ca2+-binding EGF-like domains		lulogut22811	11.66	5.24	8.45	3.07895	24.42	37.92	27.26	29.8667	4.90046	58.27	62.25	58.91	59.81	5.90231	46.25	42.79	47.79	45.61	5.51128	41.54	37.26	39.54	39.4467	5.30183	34.5	32	33.25	5.05528	33.14	29.16	34.24	32.18	5.00809	8.9	11.62	7.21	9.24333	3.20841	15.21	20.04	19.81	18.3533	4.19797	52.94	50.99	48.84	50.9233
Guanine nucleotide binding protein MIP1		lulogutSigP-18934	0	0	0	#NUM!	0	0	0	0	#NUM!	0	0	0	0	#NUM!	0	0	0	0	#NUM!	0	0	0.41	0.136667	-2.87127	0	0	0	#NUM!	0	0	0	0	#NUM!	0	0	0	0	#NUM!	0	0	0	0	#NUM!	0	0	0	0
Hormone-sensitive lipase HSL		lulogut48250	13.3	21.26	17.28	4.11103	20.74	24.64	22.61	22.6633	4.50229	30.49	28.68	30.67	29.9467	4.90432	30.2	29.04	30.55	29.93	4.90352	32.11	17.86	30.6	26.8567	4.74721	32.91	30.87	31.89	4.99503	33.46	34.05	31.62	33.0433	5.04629	14.74	16.27	20.34	17.1167	4.09733	23.15	21.45	23.02	22.54	4.49442	27.85	28.35	28.23	28.1433
Hormone-sensitive lipase HSL		lulogut48249	29.95	28.84	29.395	4.8775	41.16	51.99	39.74	44.2967	5.46913	29.77	28.6	27.82	28.73	4.84449	21.38	27.86	33.34	27.5267	4.78276	26.28	13.97	36.23	25.4933	4.67205	21.08	26.43	23.755	4.57016	22.69	25.52	27.76	25.3233	4.6624	28.61	40.63	25.76	31.6667	4.98489	43.57	45.48	29.57	39.54	5.30524	35.18	23.74	33.39	30.77
Kynurenine formamidase		lulogutSigP-13458	0.28	0.23	0.255	-1.97143	0.2	0	0.73	0.31	-1.68966	2.53	0.89	1.72	1.71333	0.776806	0.47	1.35	0.8	0.873333	-0.195396	1	0	0.45	0.483333	-1.04891	1.16	2.11	1.635	0.709291	0.22	1.8	2.22	1.41333	0.499102	0	0	0	0	#NUM!	0	0.35	0	0.116667	-3.09954	0.56	3.54	1.97	2.02333
Kynurenine formamidase		lulogut48784	0	0	0	#NUM!	4.09	9.16	2.7	5.31667	2.41052	1.93	5.28	5.65	4.28667	2.09986	0.39	0.57	0.48	0.48	-1.05889	0.27	1.07	1.3	0.88	-0.184425	1.13	0.5	0.815	-0.295128	0.18	0.98	0.67	0.61	-0.713119	0	0	0	0	#NUM!	4.95	10.68	1.05	5.56	2.47508	8.26	28.12	8.99	15.1233
Kynurenine formamidase		lulogut20303	0.11	0	0.055	-4.18442	0.31	0.43	0.16	0.3	-1.73697	0.26	0.64	0.48	0.46	-1.12029	0.33	0.37	0.35	0.35	-1.51457	0.36	0.12	0.33	0.27	-1.88897	0.37	0.42	0.395	-1.34008	0.39	0.2	0.33	0.306667	-1.70526	0.28	0	0	0.0933333	-3.42146	0.18	0.03	0.27	0.16	-2.64386	0.32	0.12	0.14	0.193333
Kynurenine formamidase		lulogutSigP-16260	1.38	4.33	2.855	1.51349	4.26	4.35	3.95	4.18667	2.0658	6.67	6.66	3.77	5.7	2.51096	7.83	6.48	7.4	7.23667	2.85533	10.31	10.87	9.94	10.3733	3.37481	9.35	14.12	11.735	3.55275	11.19	6.87	18.99	12.35	3.62644	2.72	2.57	4.8	3.36333	1.74989	2.17	3.18	4.06	3.13667	1.64923	3.74	3.41	3.85	3.66667
Membrane coat complex Retromer, subunit VPS35		lulogut15979	0	0	0	#NUM!	0	0	0	0	#NUM!	0	0	0	0	#NUM!	0	0	0	0	#NUM!	0	0	0	0	#NUM!	0	0	0	#NUM!	0	0	0.86	0.286667	-1.80255	0	0	0	0	#NUM!	0	0.19	0	0.0633333	-3.98089	0	0	0	0
Negative regulator of COPII vesicle formation		lulogutSigP-1118	0.4	0.51	0.455	-1.13606	5.51	5.39	3.92	4.94	2.30451	21.28	28.33	27.59	25.7333	4.68557	15.69	25.4	22.96	21.35	4.41616	18.75	13.09	20.58	17.4733	4.12708	25.26	35.93	30.595	4.93522	32.22	37.71	27.51	32.48	5.02148	0.52	0.83	1.07	0.806667	-0.309955	4.92	4.82	2.57	4.10333	2.0368	25.39	31.58	25.83	27.6
Phosphatidic acid-preferring phospholipase A1, contains DDHD domain		lulogut24182	14.88	12.75	13.815	3.78816	13.88	15.62	10.49	13.33	3.7366	48.12	41.97	46.48	45.5233	5.50853	45.69	50.2	52.85	49.58	5.63169	47.45	33.47	47.54	42.82	5.42021	48.79	45.12	46.955	5.55321	40.52	43.3	45.74	43.1867	5.43251	16.27	12.9	11.28	13.4833	3.75311	12.86	12.97	10.15	11.9933	3.58416	49.16	45.27	44.63	46.3533
Phospholipase		lulogut17667	0.46	0	0.23	-2.12029	0	0.26	0	0.0866667	-3.52838	0.14	0	0.19	0.11	-3.18442	0.2	0	0	0.0666667	-3.90689	0	0	0	0	#NUM!	0	0	0	#NUM!	0	0	0.22	0.0733333	-3.76939	0.24	0	0	0.08	-3.64386	0	0	0	0	#NUM!	0	0	0	0
Phospholipase		lulogut17112	0	0	0	#NUM!	0	0	0	0	#NUM!	0	0	0	0	#NUM!	0	0	0	0	#NUM!	0	0	0	0	#NUM!	0	0	0	#NUM!	0	0	0	0	#NUM!	0	0	0	0	#NUM!	0	0	0	0	#NUM!	0	0	0	0
Phospholipase		lulogutSigP-18328	0.12	0	0.06	-4.05889	0	0.14	0	0.0466667	-4.42146	0	0	0	0	#NUM!	0	0.09	0.15	0.08	-3.64386	0	0.09	0.11	0.0666667	-3.90689	0.1	0.18	0.14	-2.8365	0.38	0.22	0	0.2	-2.32193	0	0	0.04	0.0133333	-6.22882	0	0	0	0	#NUM!	0	0	0	0
Phospholipase A2-activating protein (contains WD40 repeats)		lulogut52789	2.28	2.16	2.22	1.15056	2.36	3.03	1.11	2.16667	1.11548	4.58	3.18	4.19	3.98333	1.99398	2.63	3.42	4.23	3.42667	1.77681	2.21	4.2	4.02	3.47667	1.7977	4.03	4.27	4.15	2.05311	2.53	2.18	2.44	2.38333	1.25298	1.96	0.61	2.22	1.59667	0.675063	2.22	1.99	0	1.40333	0.488858	2.04	5.46	1.84	3.11333
Phospholipase A2-activating protein (contains WD40 repeats)		lulogut52788	2.79	3.82	3.305	1.72465	5.6	6.17	5.63	5.8	2.53605	5.09	5.08	4.84	5.00333	2.32289	5.29	4.35	4.05	4.56333	2.19009	4.61	6.78	3.33	4.90667	2.29474	6.63	3.56	5.095	2.34908	6.13	4.51	5.5	5.38	2.42761	4.76	3.84	4.37	4.32333	2.11214	6.44	5.42	7.17	6.34333	2.66524	7.25	6.18	7.44	6.95667
Phospholipase A2-activating protein (contains WD40 repeats)		lulogut52787	6.72	9.55	8.135	3.02414	11.55	15.51	10.3	12.4533	3.63846	10.56	8.93	13.57	11.02	3.46205	10.87	10.44	10.41	10.5733	3.40236	11.87	8.83	10.71	10.47	3.38819	8.86	13.6	11.23	3.48929	11.35	14.73	10.04	12.04	3.58976	7.92	6.84	8.36	7.70667	2.94611	10	9.88	9.73	9.87	3.30305	15.06	11.23	9.41	11.9
Phospholipase D1		lulogut44607	14.49	15.47	14.98	3.90497	25.19	21.75	21.91	22.95	4.52042	36.45	35.43	34.63	35.5033	5.14988	49.24	48.18	51.09	49.5033	5.62945	44.98	57.08	62.46	54.84	5.77716	50.43	49.58	50.005	5.644	41.1	40.51	58.86	46.8233	5.54916	18.82	16.81	15.47	17.0333	4.09029	20.04	21.02	16.62	19.2267	4.26504	31.23	27.92	35.95	31.7
Phospholipase D1		lulogut44606	14.92	17.17	16.045	4.00405	23.22	26.38	16.96	22.1867	4.47162	38.81	33.85	40.29	37.65	5.23458	44.9	42.39	43.77	43.6867	5.44912	44.37	48.34	57.69	50.1333	5.6477	50.05	50.27	50.16	5.64847	47.82	46.58	50.61	48.3367	5.59505	18.32	11.93	12.7	14.3167	3.83962	19.43	21.02	18.19	19.5467	4.28885	43.36	33.62	41.68	39.5533
Predicted acyltransferase		lulogutSigP-28450	1.45	0	0.725	-0.463947	2.35	3.49	0.78	2.20667	1.14187	0.55	0	0.59	0.38	-1.39593	0	0.97	0	0.323333	-1.62891	0	0	0	0	#NUM!	0	0	0	#NUM!	0	0.34	0	0.113333	-3.14136	2.45	0.54	0.07	1.02	0.0285692	3.88	1.14	2.23	2.41667	1.27302	0	0	0	0
Predicted hydrolase/acyltransferase (alpha/beta hydrolase superfamily)		lulogut56071	0.35	0.26	0.305	-1.71312	0.22	0.74	0.44	0.466667	-1.09954	9.52	12.19	9.7	10.47	3.38819	6.06	9	12.27	9.11	3.18745	7.67	6.68	9.12	7.82333	2.96778	5.44	12.02	8.73	3.12598	8.68	8.1	11.23	9.33667	3.22291	0.85	0.22	0.7	0.59	-0.761213	0.17	0.1	0	0.09	-3.47393	12.55	7.23	8.51	9.43
Predicted lipase/calmodulin-binding heat-shock protein		lulogutSigP-12	4.12	5.71	4.915	2.29719	3.42	3.07	3.51	3.33333	1.73697	2.53	2.18	1.89	2.2	1.1375	1.16	3.44	3.81	2.80333	1.48714	3.39	2.6	2.45	2.81333	1.49228	2.75	3.17	2.96	1.5656	3.07	3.17	2.88	3.04	1.60407	4.57	4.27	2.99	3.94333	1.97942	3.13	4.32	1.17	2.87333	1.52273	2.73	3.68	2.76	3.05667
Predicted lipase/calmodulin-binding heat-shock protein		lulogut19646	0.3	0.7	0.5	-1	1.46	2.88	0.43	1.59	0.669027	2.73	2.18	1.03	1.98	0.9855	1.55	1.08	1.15	1.26	0.333424	2.46	1.25	1.78	1.83	0.871844	2.68	2.07	2.375	1.24793	1.36	1.8	3.15	2.10333	1.07268	0.31	0.52	0.94	0.59	-0.761213	0.42	0.7	0.37	0.496667	-1.00965	1.09	2.1	1.3	1.49667
Predicted lipoprotein		lulogutSigP-40333	0.12	0.08	0.1	-3.32193	0.17	0.29	0.1	0.186667	-2.42146	1.19	1.38	0.9	1.15667	0.209973	0.99	0.2	0.78	0.656667	-0.606767	1.05	0.02	0.76	0.61	-0.713119	1.25	3.01	2.13	1.09085	0.09	0.35	2.79	1.07667	0.106572	0.22	0	0.13	0.116667	-3.09954	0.24	0.07	0.06	0.123333	-3.01937	0.11	0.03	0.09	0.0766667
Predicted phospholipase D		lulogut22067	7.8	8.46	8.13	3.02326	13.73	16.32	13.38	14.4767	3.85566	21.51	17.3	20.15	19.6533	4.2967	19.9	23.74	21.52	21.72	4.44095	18.24	24.75	24.11	22.3667	4.48328	23.87	28.25	26.06	4.70377	25.34	24.66	29.17	26.39	4.72192	7.35	7.26	8.19	7.6	2.926	13.48	14.04	10.59	12.7033	3.66714	18.43	23.77	21.17	21.1233
Predicted RNA binding protein, contains SWAP, RPR and G-patch domains		lulogut37344	0	0.33	0.165	-2.59946	0	0	0	0	#NUM!	0	0.42	0	0.14	-2.8365	0	0	0	0	#NUM!	0	0.56	0	0.186667	-2.42146	0.33	0.59	0.46	-1.12029	0	1.43	0.18	0.536667	-0.897902	0	0.38	0	0.126667	-2.98089	0	0.24	0	0.08	-3.64386	0.38	0	0	0.126667
Predicted sugar kinase		lulogut19035	0.09	0.16	0.125	-3	0.23	0.31	0.2	0.246667	-2.01937	0.44	0.49	0.51	0.48	-1.05889	0.24	0.21	0.06	0.17	-2.55639	0.17	0.13	0.24	0.18	-2.47393	0.08	0.14	0.11	-3.18442	0.14	0.17	0.26	0.19	-2.39593	0.14	0.09	0.13	0.12	-3.05889	0	0.34	0.11	0.15	-2.73697	0.35	0.29	0.3	0.313333
RNA polymerase II transcription termination factor TTF2/lodestar, DEAD-box superfamily		lulogut19030	15.03	15.78	15.405	3.94533	67.62	64.14	54.42	62.06	5.95559	3.35	4.72	5.25	4.44	2.15056	5.01	3.98	5.44	4.81	2.26604	6.5	3.39	7.11	5.66667	2.5025	7.34	8.24	7.79	2.96162	4.81	4.45	5.62	4.96	2.31034	15.89	18.24	17.59	17.24	4.10769	68.93	67.15	46.34	60.8067	5.92616	3.3	4.12	4.15	3.85667
Selective LIM binding factor		lulogutSigP-24772	9.32	15.43	12.375	3.62936	11.73	9.99	13.35	11.69	3.5472	19.47	21.52	19.49	20.16	4.33342	19.67	14.14	17.27	17.0267	4.08972	21.35	11.14	20.5	17.6633	4.14269	16.22	19.95	18.085	4.17672	28.66	21.53	29.47	26.5533	4.73082	14.02	4.12	12.06	10.0667	3.33151	8.37	12.52	11.45	10.78	3.43029	17.64	21.08	24.81	21.1767
Transcription regulator dachshund, contains SKI/SNO domain		lulogut51845	0	0	0	#NUM!	0	0	0.6	0.2	-2.32193	0	0	0.34	0.113333	-3.14136	0	0	0	0	#NUM!	0.39	0.3	0	0.23	-2.12029	0.71	0	0.355	-1.49411	0	0	0.39	0.13	-2.94342	0	0	0.3	0.1	-3.32193	0	0	0	0	#NUM!	0.41	0	1.11	0.506667
Triglyceride lipase-cholesterol esterase		lulogut45341	0.28	0.3	0.29	-1.78588	0.22	0.44	0	0.22	-2.18442	1.49	1.17	0.5	1.05333	0.0749621	1.65	1.11	0.71	1.15667	0.209973	0.71	0.17	1.29	0.723333	-0.467267	1.23	3.04	2.135	1.09424	1.04	1.93	2.93	1.96667	0.975752	0.37	0.07	0.2	0.213333	-2.22882	0.08	0.36	0.82	0.42	-1.25154	0.36	0.1	0.86	0.44
Triglyceride lipase-cholesterol esterase		lulogut20324	0	0	0	#NUM!	0.11	0.51	0.43	0.35	-1.51457	0.27	0.16	0.6	0.343333	-1.54232	0.13	0.34	0.38	0.283333	-1.81943	0.42	0.11	0.4	0.31	-1.68966	0.38	0	0.19	-2.39593	0.24	0.55	0.28	0.356667	-1.48735	0	0	0.11	0.0366667	-4.76939	0	0.19	0	0.0633333	-3.98089	0.58	0.32	0.4	0.433333
Triglyceride lipase-cholesterol esterase		lulogut20131	0	0	0	#NUM!	0	0	0	0	#NUM!	0	0	0	0	#NUM!	0	0	0	0	#NUM!	0	0	0	0	#NUM!	0	0	0	#NUM!	0	0	0	0	#NUM!	0	0	0	0	#NUM!	0	0	0	0	#NUM!	0	0.14	0	0.0466667
Triglyceride lipase-cholesterol esterase		lulogut17776	0.81	0.27	0.54	-0.888969	3.14	2	0	1.71333	0.776806	3.95	3.67	3.88	3.83333	1.9386	3.93	2.58	3.63	3.38	1.75702	3.87	1.27	1.27	2.13667	1.09536	2.65	2.43	2.54	1.34483	1.3	1.21	0.79	1.1	0.137504	0.89	0.62	0.7	0.736667	-0.440916	1.41	0.78	0	0.73	-0.454032	1.64	1.13	1.59	1.45333
Triglyceride lipase-cholesterol esterase		lulogut17449	0	0	0	#NUM!	0	0	0	0	#NUM!	0	0	0	0	#NUM!	0	0	0	0	#NUM!	0	0	0	0	#NUM!	0	0	0	#NUM!	0	0	0	0	#NUM!	0	0	0	0	#NUM!	0	0	0	0	#NUM!	0	0	0	0
Triglyceride lipase-cholesterol esterase		lulogutSigP-47714	4.31	3.68	3.995	1.9982	4.55	3.68	0.79	3.00667	1.58816	11.77	4.42	7.17	7.78667	2.96101	6.21	3.53	8.18	5.97333	2.57854	7.04	4.92	5.2	5.72	2.51602	2.86	7.38	5.12	2.35614	4.61	1.92	2.3	2.94333	1.55745	3.94	2.3	0.86	2.36667	1.24286	1.26	2.35	2.98	2.19667	1.13532	4.71	2.79	7.82	5.10667
Triglyceride lipase-cholesterol esterase		lulogutSigP-45340	1.19	3.93	2.56	1.35614	3.45	4.78	1.67	3.3	1.72247	21.41	14.79	16.38	17.5267	4.13148	21.14	14.01	15.91	17.02	4.08916	16.25	15.75	20.62	17.54	4.13258	19.56	13.52	16.54	4.04789	14.82	22.48	12.77	16.69	4.06091	2.12	0.88	2.64	1.88	0.910733	8.06	4.86	1.13	4.68333	2.22754	20.19	59.35	19.53	33.0233
Triglyceride lipase-cholesterol esterase		lulogutSigP-32370	10.99	34.74	22.865	4.51507	19.17	48.23	27.69	31.6967	4.98626	281.4	217.27	175.63	224.767	7.81228	205.75	169.1	215.78	196.877	7.62115	171.42	125.28	226.07	174.257	7.44507	222.17	125.75	173.96	7.44261	187.52	215.43	120.12	174.357	7.4459	13.54	10.82	25.73	16.6967	4.06149	67.91	38.48	18.2	41.53	5.37608	273.41	689.82	317.04	426.757
Triglyceride lipase-cholesterol esterase		lulogutSigP-20005	0	0	0	#NUM!	0	0	0	0	#NUM!	0	0	0	0	#NUM!	0.16	0	0	0.0533333	-4.22882	0	0	0	0	#NUM!	0	0	0	#NUM!	0	0	0	0	#NUM!	0	0	0	0	#NUM!	0	0	0	0	#NUM!	0	0	0	0
Triglyceride lipase-cholesterol esterase		lulogutSigP-13370	1.15	0	0.575	-0.798366	1.73	0.93	0.2	0.953333	-0.0689474	6.19	3.43	1.22	3.61333	1.85333	2.58	0.58	1.53	1.56333	0.644625	2.38	0.82	2.72	1.97333	0.980635	2.73	2.51	2.62	1.38957	0.35	0.95	11.33	4.21	2.07382	0.35	0.53	0.12	0.333333	-1.58496	1.36	0.97	0	0.776667	-0.364633	0.85	0.15	0.4	0.466667
Triglyceride lipase-cholesterol esterase		lulogutSigP-1172	1.75	0.79	1.27	0.344828	9.73	1.18	0.56	3.82333	1.93483	5.83	7.79	9.14	7.58667	2.92347	5.44	4.05	4.83	4.77333	2.255	4.82	3.96	7.41	5.39667	2.43207	2.91	3.71	3.31	1.72683	2.61	1.83	1.73	2.05667	1.04031	4.76	2.57	1.68	3.00333	1.58656	4.1	2.26	0	2.12	1.08406	0.84	4.79	3.61	3.08
Triglyceride lipase-cholesterol esterase		lulogut16094	53.51	2.66	28.085	4.81173	58.48	92.18	4.29	51.65	5.6907	3.22	0.59	2.3	2.03667	1.02621	1.17	0.41	1.39	0.99	-0.0144996	2.67	0	4.07	2.24667	1.16779	3.01	4.58	3.795	1.9241	0	0.76	2.25	1.00333	0.00480099	124.78	13.11	49.55	62.48	5.96532	80.43	11.57	18.07	36.69	5.19731	0.53	0.29	0	0.273333
Triglyceride lipase-cholesterol esterase		lulogut32982	0	0	0	#NUM!	0	0	0	0	#NUM!	0	0	0	0	#NUM!	0	0	0	0	#NUM!	0	0	0	0	#NUM!	0	0	0	#NUM!	0	0	0	0	#NUM!	0	0	0	0	#NUM!	0	0	0	0	#NUM!	0	0	0	0
Trypsin		lulogutSigP-11528	0	0	0	#NUM!	0.87	0	0	0.29	-1.78588	0.44	0	0.19	0.21	-2.25154	1.04	0	0.31	0.45	-1.152	0	0.18	0	0.06	-4.05889	0	0.37	0.185	-2.4344	0.19	0	0	0.0633333	-3.98089	0	0	0.09	0.03	-5.05889	0	0	0	0	#NUM!	0.23	0.52	0.32	0.356667
U2-associated snRNP A' protein		lulogutSigP-15282	1.96	3.33	2.645	1.40327	4.66	4.49	2.63	3.92667	1.97331	7.22	7.09	8.51	7.60667	2.92726	8.54	8.07	8.91	8.50667	3.08859	7.32	4.47	7.48	6.42333	2.68332	7.74	9.64	8.69	3.11936	8.97	8.93	7.91	8.60333	3.1049	4.25	3.42	3.01	3.56	1.83188	3.3	3.75	3.46	3.50333	1.80873	7.42	7.84	8.06	7.77333
Ubiquitin carboxyl-terminal hydrolase		lulogutSigP-32879	0	0	0	#NUM!	0	0	0	0	#NUM!	0	0	0	0	#NUM!	0	0	0	0	#NUM!	0	0	0	0	#NUM!	0	0	0	#NUM!	0	0	0	0	#NUM!	0	0	0	0	#NUM!	0	0	0	0	#NUM!	0	0	0	0
Uncharacterized conserved protein		lulogut20049	218.1	18.06	118.08	6.88362	310.14	464.45	31.75	268.78	8.07028	1.05	4.01	0.94	2	1	0.08	0.07	0.15	0.1	-3.32193	0.02	0.07	0.02	0.0366667	-4.76939	0.04	0.15	0.095	-3.39593	0.02	0.09	0.19	0.1	-3.32193	431.1	57.2	112.27	200.19	7.64523	214.35	75.21	74.45	121.337	6.92287	0.48	1.66	0.09	0.743333
Uncharacterized conserved protein, contains RUN, BRK and TBC domains		lulogut18783	0	0	0	#NUM!	0	0	0	0	#NUM!	0	0	0	0	#NUM!	0.2	0	0	0.0666667	-3.90689	0.22	0	0	0.0733333	-3.76939	0	0	0	#NUM!	0	0	0	0	#NUM!	0	0	0	0	#NUM!	0	0	0	0	#NUM!	0	0.5	0	0.166667
Uncharacterized conserved protein, contains TBC domain		lulogut53758	0	0	0	#NUM!	0	0	0	0	#NUM!	0	0	0	0	#NUM!	0	0	0	0	#NUM!	0	0	0	0	#NUM!	0	0	0	#NUM!	0	0	0	0	#NUM!	0	0	0	0	#NUM!	0	0	0	0	#NUM!	0	0	0	0
	Nucleotidase
5' nucleotidase		lulogutSigP-34094	246.99	216.77	231.88	7.85723	334.25	460.68	290.08	361.67	8.49853	148.69	124.22	144.6	139.17	7.1207	146.71	98.76	106.69	117.387	6.87512	113.82	143.41	110.8	122.677	6.93872	124.7	97.44	111.07	6.79533	121.53	121.05	108.4	116.993	6.87028	258.97	212.63	198.34	223.313	7.80293	337.66	280.56	259.89	292.703	8.1933	153.28	107.89	115.38	125.517
5' nucleotidase		lulogut21768	167.91	158.74	163.325	7.3516	179.65	193.28	146.73	173.22	7.43646	96	85	92.03	91.01	6.50795	92.74	86.18	83.71	87.5433	6.45193	118.25	103.97	110.72	110.98	6.79416	88.24	85.03	86.635	6.43688	92.32	97.48	81.17	90.3233	6.49703	162.98	131.7	118.65	137.777	7.10619	169.33	181.17	166.44	172.313	7.42889	99.13	91.78	98.61	96.5067
5' nucleotidase		lulogut33081	0	0	0	#NUM!	0	0	0	0	#NUM!	0.07	0.12	0	0.0633333	-3.98089	0	0	0	0	#NUM!	0.11	0.08	0	0.0633333	-3.98089	0.19	0.17	0.18	-2.47393	0	0.21	0	0.07	-3.8365	0	0	0.08	0.0266667	-5.22882	0.13	0	0	0.0433333	-4.52838	0	0	0	0
5' nucleotidase		lulogutSigP-19292	0	0	0	#NUM!	0	0	0	0	#NUM!	3.14	0	0	1.04667	0.0658021	10.03	0	3.02	4.35	2.12102	0	0	7.72	2.57333	1.36364	0	6.97	3.485	1.80116	0	0	0	0	#NUM!	0	0	0	0	#NUM!	0	0	0	0	#NUM!	0	0	0	0
5' nucleotidase		lulogutSigP-13934	0	0	0	#NUM!	0	0	0	0	#NUM!	6.86	0	0	2.28667	1.19325	9.37	0.07	1.77	3.73667	1.90175	0	0	4.85	1.61667	0.693022	0	5.71	2.855	1.51349	0	0	0	0	#NUM!	0	0	0	0	#NUM!	0	0	0	0	#NUM!	0	0	0	0
[truncated: 177 more columns]

## Sheet: Peritrophic Matrix Chitin
Gene Name (SWISSP protein database)	Gene Family	Name	1dPBM_1	1dPBM_3	1dPBM average	log2(1dPBM average)	2dPBM_1	2dPBM_2	2dPBM_3	2dPBM average	log2(2dPBM average)	4dPBM_1	4dPBM_2	4dPBM_3	4dPBM average	log2(4dPBM average)	6dPBM_1	6dPBM_2	6dPBM_3	6dPBM average	log2(6dPBM average)	8dPBM_1	8dPBM_2	8dPBM_3	8dPBM average	log2(8dPBM average)	12dPBM_2	12dPBM_3	12dPBM average	log2(12dPBM average)	14dPBM_1	14dPBM_2	14dPBM_3	14dPBM average	log2(14dPBM average)	1dPi_1	1dPi_2	1dPi_3	1dPi average	log2(d1Pi average)	2dPi_1	2dPi_2	2dPi_3	2dPi average	log2(2dPi average)	4dPi_1	4dPi_2	4dPi_3	4dPi average
	Chitinase
Acidic mammalian chitinase		lulogutSigP-54632	11.51	6.48	8.995	3.16912	75.43	38.38	8.69	40.8333	5.35168	52.85	73.21	60.65	62.2367	5.95969	53.27	37.76	42.54	44.5233	5.47649	56.86	23.58	29.78	36.74	5.19928	30.21	47.98	39.095	5.28891	17.94	19.77	18.69	18.8	4.23266	30.06	7.45	9.62	15.71	3.97361	14.68	13.61	11.48	13.2567	3.72865	24.06	36.62	18.02	26.2333
Acidic mammalian chitinase		lulogutSigP-45125	17.03	33.22	25.125	4.65105	843.58	1175.85	649.43	889.62	9.79705	186.48	176.4	223.25	195.377	7.61011	61.15	83.56	68.51	71.0733	6.15124	84.19	52.67	59.05	65.3033	6.02908	113.22	85.28	99.25	6.633	87.57	100.16	58.25	81.9933	6.35743	57.63	14.12	14.9	28.8833	4.85217	697.77	893.9	341.21	644.293	9.33157	355.93	512.66	316.46	395.017
Acidic mammalian chitinase		lulogutSigP-16720	0	0	0	#NUM!	0.1	0.47	0	0.19	-2.39593	1.51	1.19	0.56	1.08667	0.119909	0.36	0	0.88	0.413333	-1.27462	0.9	0.4	1.22	0.84	-0.251539	0.82	1.9	1.36	0.443607	0	0.26	1.57	0.61	-0.713119	0.14	0	0.05	0.0633333	-3.98089	0.16	0	0	0.0533333	-4.22882	0.27	0	0	0.09
Acidic mammalian chitinase		lulogutSigP-16443	24.07	17.1	20.585	4.36352	190.07	103.2	23.24	105.503	6.72114	131.11	129.26	134.06	131.477	7.03866	134.49	62.79	91.32	96.2	6.58796	114.14	59.87	57.08	77.03	6.26735	85.69	112.02	98.855	6.62724	38.28	29.95	46.59	38.2733	5.25827	64.58	15.08	23.18	34.28	5.0993	36.71	29.92	24.6	30.41	4.92647	65.74	54.25	43.47	54.4867
Acidic mammalian chitinase		lulogut21186	16.18	17.85	17.015	4.08874	23.88	27.98	21.52	24.46	4.61235	37.99	35.55	38.64	37.3933	5.22471	35.22	35.15	38.28	36.2167	5.17858	37.54	38.21	35.51	37.0867	5.21283	43.44	35.52	39.48	5.30305	34.31	39.81	35.77	36.63	5.19495	16.46	15.89	14.17	15.5067	3.95482	24.3	22.98	19.88	22.3867	4.48457	39.89	43.7	39.72	41.1033
Acidic mammalian chitinase		lulogutSigP-37753	5.01	14.57	9.79	3.29131	522.33	646.52	225.35	464.733	8.86026	98.28	103.73	120.87	107.627	6.74989	45.75	50.03	34.6	43.46	5.44162	42.48	23.36	30.83	32.2233	5.01003	69.53	47.15	58.34	5.86641	46.91	62.86	46.47	52.08	5.70266	29.64	5.12	11.43	15.3967	3.94455	392.06	497.9	189.19	359.717	8.49072	183.16	353.42	213.86	250.147
Acidic mammalian chitinase		lulogut21810	1.39	1.06	1.225	0.292782	5.58	2.66	0.6	2.94667	1.55908	2.6	5.8	5.24	4.54667	2.18481	3.46	2.1	2.66	2.74	1.45418	2.59	2.51	2.44	2.51333	1.3296	5.41	5.09	5.25	2.39232	1.53	1.54	3.73	2.26667	1.18057	6.18	0.68	1	2.62	1.38957	0.93	1.3	1.02	1.08333	0.115477	4.17	6.42	3.32	4.63667
Chitinase domain-containing protein 1		lulogutSigP-38471	8.83	4.33	6.58	2.71809	3.83	7.85	2.8	4.82667	2.27103	20.77	27.54	21.13	23.1467	4.53273	18.52	20.83	15.72	18.3567	4.19823	11.81	6.37	13.19	10.4567	3.38635	15.8	11.16	13.48	3.75275	12.13	12.98	10.83	11.98	3.58256	7.96	5.87	6.56	6.79667	2.76483	2.82	4.3	5.26	4.12667	2.04498	20.33	23.04	15.18	19.5167
Chitinase domain-containing protein 1		lulogutSigP-21269	4.76	6.75	5.755	2.52482	3.88	3.93	3.49	3.76667	1.91329	20.74	10.67	17.44	16.2833	4.02532	14.62	13.86	16.24	14.9067	3.89789	17.86	7.66	12.19	12.57	3.65191	14.16	7.33	10.745	3.42559	17.87	17.99	7.65	14.5033	3.85831	5.58	4.39	4.7	4.89	2.28983	7.21	3.94	4.19	5.11333	2.35426	22.08	13.8	17.73	17.87
Chitinase-like protein Idgf4		lulogut48860	11.18	2.67	6.925	2.79181	67.14	40.41	4.28	37.2767	5.2202	74.72	68.77	50.76	64.75	6.01681	40.85	8.4	44.19	31.1467	4.96101	39.45	11.56	41.02	30.6767	4.93907	47.21	47.91	47.56	5.57168	4.5	7.73	57.81	23.3467	4.54514	31.23	6.13	4.56	13.9733	3.8046	12.34	6.74	1.97	7.01667	2.81079	13	10.01	9.16	10.7233
Chitinase-like protein Idgf4		lulogut48859	24.53	10.86	17.695	4.14527	161.14	125.58	10.03	98.9167	6.62814	178.84	125.4	92.41	132.217	7.04676	85.21	16.11	67.31	56.21	5.81275	93.59	22.59	66.25	60.81	5.92624	72.2	124.91	98.555	6.62286	10.08	20.31	128.76	53.05	5.72928	68.62	9.29	19.01	32.3067	5.01376	17.29	15.76	11.15	14.7333	3.88101	18.47	25.99	18.96	21.14
Chitotriosidase-1		lulogut45126	9.27	32.27	20.77	4.37643	752.93	1005.78	438.37	732.36	9.51641	147.73	170.33	184.69	167.583	7.38873	67.09	79.67	56.24	67.6667	6.08037	60.06	28.14	54.65	47.6167	5.57339	106.01	63.22	84.615	6.40284	72.25	89.79	60.84	74.2933	6.21516	46.83	11.97	16.75	25.1833	4.6544	611.52	774.63	270.3	552.15	9.10892	401.36	570.29	318.66	430.103
Endochitinase		lulogutSigP-18964	0	0.06	0.03	-5.05889	0.2	0.16	0	0.12	-3.05889	0.34	0.08	0.06	0.16	-2.64386	0.06	0	0	0.02	-5.64386	0	0	0.06	0.02	-5.64386	0	0	0	#NUM!	0.06	0	0	0.02	-5.64386	0.29	0.14	0.03	0.153333	-2.70526	0	0.09	0.17	0.0866667	-3.52838	0	0	0.09	0.03
Probable chitinase 10		lulogut20223	0.15	0.42	0.285	-1.81097	0.68	0.39	0.35	0.473333	-1.07907	0.78	0.69	1.04	0.836667	-0.257275	0.68	0.6	0.63	0.636667	-0.65139	0.7	0.54	0.52	0.586667	-0.769387	1.14	0.83	0.985	-0.0218044	1.09	0.37	1.31	0.923333	-0.115077	0.36	0.19	0.46	0.336667	-1.57061	0.06	0.53	0.24	0.276667	-1.85378	0.48	0.96	0.53	0.656667
Probable chitinase 10		lulogut19373	0.53	0.39	0.46	-1.12029	0.77	0.69	1.03	0.83	-0.268817	0.69	0.4	0.64	0.576667	-0.79419	1.06	0.61	0.61	0.76	-0.395929	0.67	0.79	1.17	0.876667	-0.1899	0.86	0.69	0.775	-0.367732	0.88	0.79	0.98	0.883333	-0.17897	0.47	0.65	0.22	0.446667	-1.16273	1.08	1	0.39	0.823333	-0.280451	0.88	0.8	0.6	0.76
	Chitin Synthase
Chitin synthase 6		lulogutSigP-38648	31.85	38.67	35.26	5.13996	61.65	62.97	62.52	62.38	5.96301	34.47	30.61	32.41	32.4967	5.02222	35.53	38.56	36.36	36.8167	5.20229	38.06	36.6	31.34	35.3333	5.14296	37.09	27.38	32.235	5.01056	34.11	38.57	32.24	34.9733	5.12818	31.76	29.1	25.56	28.8067	4.84833	55.89	61.56	46.59	54.68	5.77294	37.49	44.06	32.29	37.9467
Chitin synthase 6		lulogut33726	12.9	10.21	11.555	3.53045	20.06	23.58	14.76	19.4667	4.28293	15.13	12.62	7.16	11.6367	3.54061	15.55	15.14	15.81	15.5	3.9542	10.99	13	10.63	11.54	3.52857	9.14	11.06	10.1	3.33628	11.74	9.62	11.81	11.0567	3.46684	14.36	6.47	12.2	11.01	3.46074	22.03	18.64	10.87	17.18	4.10266	12.15	18.21	14.19	14.85
	Chitin deacetylase
Chitin deacetylase 9		lulogutSigP-19463	0	0	0	#NUM!	0	0.23	0	0.0766667	-3.70526	0	0	0	0	#NUM!	0	0	0	0	#NUM!	0.1	0	0	0.0333333	-4.90689	0	0	0	#NUM!	0	0	0	0	#NUM!	0	0	0	0	#NUM!	0	0	0	0	#NUM!	0	0	0	0
Chitin deacetylase 4		lulogut18334	0	0.26	0.13	-2.94342	1.04	0.69	0.11	0.613333	-0.705257	0.79	0.25	1.23	0.756667	-0.40227	1.51	0.58	0.49	0.86	-0.217591	0.86	0.66	0.2	0.573333	-0.802554	1.04	0.58	0.81	-0.304006	0.36	0.85	0.83	0.68	-0.556393	0.08	0.07	0.22	0.123333	-3.01937	0.43	0.19	0.19	0.27	-1.88897	0.59	1.48	0.71	0.926667
Chitin deacetylase 2		lulogutSigP-19689	0.57	0.41	0.49	-1.02915	0.82	1.19	0.14	0.716667	-0.480626	0.58	0.21	0.46	0.416667	-1.26303	1.48	0.43	0.12	0.676667	-0.563483	1.16	0.76	0.25	0.723333	-0.467267	0.24	0.44	0.34	-1.55639	0.53	0.18	0.77	0.493333	-1.01937	0.5	0.47	0.48	0.483333	-1.04891	0.43	0.42	0.94	0.596667	-0.745003	0.56	0.41	0.51	0.493333
Chitin deacetylase 1		lulogutSigP-13958	5.15	5.7	5.425	2.43962	15.6	18.1	16.02	16.5733	4.05079	47.89	54.42	49.45	50.5867	5.66069	48.69	57.75	41.77	49.4033	5.62654	51.93	42.83	48.95	47.9033	5.58205	51.59	51.47	51.53	5.68734	50.09	51.23	49.35	50.2233	5.65029	4.34	6.11	4.23	4.89333	2.29082	18.56	15.62	12.67	15.6167	3.96501	50.04	47.67	53.07	50.26
	N-acetyl-glucosaminidase
Beta-hexosaminidase subunit beta		lulogutSigP-13800	3780.58	3725.02	3752.8	11.8738	1682.05	1795.28	2382.21	1953.18	10.9316	18.04	19.49	8.28	15.27	3.93263	5.08	1.24	4.11	3.47667	1.7977	5.33	1.68	8.18	5.06333	2.34009	6.79	11.63	9.21	3.2032	0.91	2.13	19.16	7.4	2.88753	3588.9	3727.04	3639.08	3651.67	11.8343	2125.99	2027.02	2659.01	2270.67	11.1489	10.9	37.77	3.06	17.2433
Probable beta-hexosaminidase fdl		lulogut17161	3.32	3.61	3.465	1.79286	3.72	6.62	2.87	4.40333	2.1386	11.13	10.86	10.5	10.83	3.43696	11.91	9.43	11.45	10.93	3.45022	11.91	11.13	9.58	10.8733	3.44272	10.22	9.92	10.07	3.33199	10.23	8.7	9.95	9.62667	3.26704	4.49	4.17	2.78	3.81333	1.93105	3.47	4.39	3.22	3.69333	1.88492	10.64	8.07	10.17	9.62667
Chitooligosaccharidolytic beta-N-acetylglucosaminidase		lulogut17734	0.08	0	0.04	-4.64386	0.65	0.93	0.35	0.643333	-0.636362	0.8	1.24	0.79	0.943333	-0.0841604	1.2	0.5	0.42	0.706667	-0.500898	0.46	0.42	1.01	0.63	-0.666576	0.28	0.63	0.455	-1.13606	0.13	0.46	0.62	0.403333	-1.30996	0.26	0.16	0.09	0.17	-2.55639	0.09	0.05	0.2	0.113333	-3.14136	0	0.44	0.33	0.256667
Chitooligosaccharidolytic beta-N-acetylglucosaminidase		lulogut35351	19.43	14.57	17	4.08746	27.47	25.67	26.82	26.6533	4.73624	29.41	26	34.16	29.8567	4.89998	32.66	31.85	29.61	31.3733	4.97147	33.4	33.65	35.46	34.17	5.09466	27	32.38	29.69	4.89191	34.41	28.27	28.86	30.5133	4.93137	19.31	14.92	16.17	16.8	4.07039	27.86	25.66	20.87	24.7967	4.63207	24.35	25.38	30.55	26.76
Chitooligosaccharidolytic beta-N-acetylglucosaminidase		lulogutSigP-53099	3.14	6.08	4.61	2.20477	4.59	5.9	4.06	4.85	2.27798	16.99	19.05	16.18	17.4067	4.12157	18.06	18.03	20.07	18.72	4.22651	20.83	16.37	23.91	20.37	4.34837	21.29	18.91	20.1	4.32912	22.11	23.32	24.93	23.4533	4.55172	4.62	3.6	3.26	3.82667	1.93609	4.05	4.54	3.17	3.92	1.97085	20.74	17.29	18.39	18.8067
Chitooligosaccharidolytic beta-N-acetylglucosaminidase		lulogutSigP-35350	15.52	13.16	14.34	3.84197	18.98	27.85	18.49	21.7733	4.44449	23.92	28.49	18.65	23.6867	4.566	23.83	23.33	24.19	23.7833	4.57188	24.75	30.93	32.14	29.2733	4.87152	26.74	18.89	22.815	4.51191	21.22	24.17	25.27	23.5533	4.55786	15.71	12.01	9.31	12.3433	3.62566	23.68	22.38	14.06	20.04	4.32481	19.28	18.15	19.04	18.8233
	MP subgroup (peritrophic matrix proteins)
Cell wall protein AWA1		lulogut18873	0.63	0.74	0.685	-0.545824	1.14	1.69	0.11	0.98	-0.0291463	1.63	1.19	0.95	1.25667	0.329602	1.02	0.3	0.81	0.71	-0.494109	0.96	0.29	0.42	0.556667	-0.845114	0.94	0.48	0.71	-0.494109	0	0	0.48	0.16	-2.64386	2.7	0.47	0.77	1.31333	0.393233	0.09	0	0.39	0.16	-2.64386	0	0.26	0.21	0.156667
Endochitinase		lulogut20429	0	0	0	#NUM!	0	0	0	0	#NUM!	0.37	0.44	0.33	0.38	-1.39593	0	0.46	0.52	0.326667	-1.61411	0	0.44	0.18	0.206667	-2.27462	0.52	0	0.26	-1.94342	0	0.38	0.19	0.19	-2.39593	0.21	0	0	0.07	-3.8365	0	0	0	0	#NUM!	0.2	0	0	0.0666667
Glutenin, high molecular weight subunit DX5		lulogutSigP-40401	0.19	0.16	0.175	-2.51457	1.26	2.92	0	1.39333	0.47854	11.26	11.37	4	8.87667	3.15002	6.55	0.83	3.27	3.55	1.82782	5.84	0.77	7.22	4.61	2.20477	6.41	11.97	9.19	3.20006	0.36	1.2	12.91	4.82333	2.27003	0.27	0	0.16	0.143333	-2.80255	0.77	0.2	0.16	0.376667	-1.40864	1.1	0.35	0.17	0.54
Mucin-7		lulogut17513	0	0	0	#NUM!	0	0	0	0	#NUM!	0	0	0	0	#NUM!	0	0	0	0	#NUM!	0	0	0	0	#NUM!	0	0	0	#NUM!	0	0.23	0	0.0766667	-3.70526	0	0	0	0	#NUM!	0	0	0	0	#NUM!	0	0	0	0
Peritrophin-1		lulogut17148	0	0.18	0.09	-3.47393	0	0	0	0	#NUM!	0	0	0.17	0.0566667	-4.14136	0.73	0	0.27	0.333333	-1.58496	0	0.46	0.19	0.216667	-2.20645	0.18	0.33	0.255	-1.97143	0	0	0.2	0.0666667	-3.90689	0	0.63	0.08	0.236667	-2.07907	0.24	0.13	0.52	0.296667	-1.75309	0	0	0.28	0.0933333
Peritrophin-1		lulogut18166	10.01	5.86	7.935	2.98823	11.06	8.47	3.56	7.69667	2.94423	0	1.03	0	0.343333	-1.54232	0.41	0.18	1.22	0.603333	-0.728973	0.11	2.26	0	0.79	-0.340075	0	0	0	#NUM!	0.19	0	0	0.0633333	-3.98089	4.69	8.19	6.04	6.30667	2.65688	11.36	8.25	10.14	9.91667	3.30986	0.23	1.04	0	0.423333
Peritrophin-1		lulogutSigP-22910	0	0	0	#NUM!	0	0	0	0	#NUM!	0	0.26	0	0.0866667	-3.52838	0	0	0	0	#NUM!	0	0	0.21	0.07	-3.8365	0	0	0	#NUM!	0	0	0.11	0.0366667	-4.76939	0	0	0.09	0.03	-5.05889	0	0	0	0	#NUM!	0	0	0	0
Peritrophin-1		lulogut18334	0	0.26	0.13	-2.94342	1.04	0.69	0.11	0.613333	-0.705257	0.79	0.25	1.23	0.756667	-0.40227	1.51	0.58	0.49	0.86	-0.217591	0.86	0.66	0.2	0.573333	-0.802554	1.04	0.58	0.81	-0.304006	0.36	0.85	0.83	0.68	-0.556393	0.08	0.07	0.22	0.123333	-3.01937	0.43	0.19	0.19	0.27	-1.88897	0.59	1.48	0.71	0.926667
Peritrophin-1		lulogut17465	0	0	0	#NUM!	0.51	0	0	0.17	-2.55639	0	0	0	0	#NUM!	0	0	0	0	#NUM!	0	0	0	0	#NUM!	0	0	0	#NUM!	0	0	0	0	#NUM!	0	0	0	0	#NUM!	0	0	0	0	#NUM!	0	0	0	0
Peritrophin-1		lulogutSigP-53118	811.81	981.94	896.875	9.80876	232.41	447.15	466.18	381.913	8.5771	38.88	75.54	69.98	61.4667	5.94173	151.09	29.79	0	60.2933	5.91393	69.06	8.69	41.94	39.8967	5.3182	42.08	48.42	45.25	5.49985	29.11	22.15	29.98	27.08	4.75916	578.37	591.67	570.93	580.323	9.18071	460.7	1074.13	536.9	690.577	9.43166	97.4	13.38	166.64	92.4733
Peritrophin-1		lulogutSigP-53120	26589.8	56931.1	41760.4	15.3498	32187.4	44341.2	42865.4	39798	15.2804	4207.66	4192.81	6235.2	4878.56	12.2522	2548.37	1866.88	2023.91	2146.39	11.0677	1941.74	975.12	1416.37	1444.41	10.4963	3206.07	2648.99	2927.53	11.5155	3489.45	3991.76	1933.52	3138.24	11.6157	38072.5	34399.5	55073.7	42515.2	15.3757	41727.9	42309.4	48179.1	44072.1	15.4276	9279.89	7355.26	3367.21	6667.45
Peritrophin-1		lulogut12012	15908.5	36542.7	26225.6	14.6787	16318.6	25454.7	26197.9	22657	14.4677	2210.56	2623.24	3853.37	2895.72	11.4997	1910.94	1411.78	1040.62	1454.45	10.5063	1326.82	706.47	1027.05	1020.11	9.99451	2299.01	1239.48	1769.25	10.7889	2395.92	2417.66	1794.75	2202.78	11.1051	21823.7	17929.4	36880.3	25544.5	14.6407	25105.8	28555.5	24940.9	26200.7	14.6773	4089.05	4985.76	2460.59	3845.13
Peritrophin-1		lulogutSigP-23393	1582.52	1822.16	1702.34	10.7333	6715.13	8648.83	8697.69	8020.55	12.9695	220.33	507.13	436.17	387.877	8.59945	89.94	33.82	80.31	68.0233	6.08796	39.8	248.07	58.85	115.573	6.85266	71.39	91.45	81.42	6.34731	37.56	29.97	71.76	46.43	5.53699	1234.41	1610.27	2223.55	1689.41	10.7223	8016.33	9632.37	5801.68	7816.79	12.9324	965.11	2249.95	1065.46	1426.84
Peritrophin-1		lulogut20529	0.66	0	0.33	-1.59946	0	0	0	0	#NUM!	0.4	1.43	0.53	0.786667	-0.346176	1.15	0	0	0.383333	-1.38333	0.62	0	0	0.206667	-2.27462	0	0	0	#NUM!	0	0	0	0	#NUM!	0	0	0	0	#NUM!	0	0	0	0	#NUM!	0	0	0	0
Peritrophin-1		lulogut18118	0	0	0	#NUM!	0	0	0	0	#NUM!	0	0	0.15	0.05	-4.32193	0	0	0	0	#NUM!	0	0	0	0	#NUM!	0	0	0	#NUM!	0	0	0	0	#NUM!	0	0	0	0	#NUM!	0	0	0	0	#NUM!	0	0	0	0
Peritrophin-1		lulogutSigP-24931	15.13	19.37	17.25	4.10852	24.26	29.89	22.16	25.4367	4.66884	0	0	0.58	0.193333	-2.37084	0	0	0	0	#NUM!	0.11	0	0	0.0366667	-4.76939	0.41	0.37	0.39	-1.35845	0	0	0.23	0.0766667	-3.70526	11.22	19.1	17.29	15.87	3.98823	33.28	29.31	29.88	30.8233	4.94595	0.93	0.51	0.32	0.586667
Peritrophin-44		lulogutSigP-18136	0	0	0	#NUM!	0	0.85	0	0.283333	-1.81943	0	0	0.6	0.2	-2.32193	0.32	0	0.48	0.266667	-1.90689	0	0	0	0	#NUM!	0.32	0.57	0.445	-1.16812	0	0	0.18	0.06	-4.05889	0.39	0	0	0.13	-2.94342	0.42	0	1.84	0.753333	-0.40864	0	0	0	0
Peritrophin-44		lulogutSigP-19483	0.21	0.37	0.29	-1.78588	0	0.49	0.31	0.266667	-1.90689	0.39	0.23	0	0.206667	-2.27462	0.74	0.33	0.27	0.446667	-1.16273	0	0	0.57	0.19	-2.39593	0.18	0.33	0.255	-1.97143	0.34	1.19	1.93	1.15333	0.20581	0.45	0.21	0	0.22	-2.18442	0.24	0.27	0	0.17	-2.55639	0.21	0.46	0	0.223333
Peritrophin-44		lulogutSigP-19395	37323.4	37299.7	37311.6	15.1873	27840	28210.7	34660.4	30237	14.884	20.73	37.5	47.79	35.34	5.14323	3.81	2.08	2.31	2.73333	1.45066	3.16	0.86	1.08	1.7	0.765535	0.77	3.99	2.38	1.25096	1.6	1.38	3.54	2.17333	1.11991	31224.3	45590.1	50854.8	42556.4	15.3771	24797.6	30435.3	34847.5	30026.8	14.874	37.84	322.31	29.76	129.97
Peritrophin-44		lulogutSigP-18435	0.72	0.41	0.565	-0.823677	1.04	0.27	0	0.436667	-1.1954	2.19	1.81	2.52	2.17333	1.11991	2.07	0.37	1.85	1.43	0.516015	0.23	1.57	2.75	1.51667	0.600904	1.63	1.47	1.55	0.632268	0.76	0.44	1.25	0.816667	-0.292181	1.25	0.47	0.26	0.66	-0.599462	0	0.15	0	0.05	-4.32193	0.93	0.52	1.28	0.91
Peritrophin-44		lulogut20070	0	0	0	#NUM!	0.14	0.64	0.27	0.35	-1.51457	0.34	0	1.37	0.57	-0.810966	7.81	0.14	0.97	2.97333	1.57208	1.77	0.96	0.66	1.13	0.176323	0.96	0.87	0.915	-0.128156	2.68	0.35	0.36	1.13	0.176323	0.2	0	0	0.0666667	-3.90689	0.85	0.24	0	0.363333	-1.46063	0.73	1.02	9.05	3.6
Peritrophin-48		lulogutSigP-55306	41294.7	37196.5	39245.6	15.2602	27685	29560.5	31982.4	29742.7	14.8602	26.23	31.77	43.73	33.91	5.08364	2.09	2.61	2.78	2.49333	1.31808	0.77	1.38	1.84	1.33	0.411426	1.29	0.4	0.845	-0.242977	1.36	2.29	0.74	1.46333	0.549258	34618.8	49866.4	51036.7	45174	15.4632	27205.9	28607.5	31965.3	29259.5	14.8366	38.08	230.74	34.92	101.247
Peritrophin-48		lulogutSigP-20704	12.97	3.06	8.015	3.0027	4.15	3.25	1.03	2.81	1.49057	0	0.77	0.58	0.45	-1.152	0	1.09	0	0.363333	-1.46063	0	0	0	0	#NUM!	0	0	0	#NUM!	0	0	0	0	#NUM!	3.74	2.83	4.15	3.57333	1.83727	8.9	7.66	1.77	6.11	2.61117	0	0	3.84	1.28
Post-GPI attachment to proteins factor 3		lulogutSigP-19355	0	0	0	#NUM!	0	0	0	0	#NUM!	0.13	0	0	0.0433333	-4.52838	0	0	0	0	#NUM!	0	0	0	0	#NUM!	0	0	0	#NUM!	0	0	0	0	#NUM!	0	0	0	0	#NUM!	0	0	0	0	#NUM!	0	0	0.42	0.14
Post-GPI attachment to proteins factor 3		lulogutSigP-22501	10.42	14.08	12.25	3.61471	9.59	14.26	12.48	12.11	3.59813	28.43	23.12	29.28	26.9433	4.75186	19.44	26.44	22.28	22.72	4.50589	18.38	17.7	21.35	19.1433	4.25877	17.55	21.17	19.36	4.27501	21.29	15.79	15.33	17.47	4.12681	9.57	8.56	9.09	9.07333	3.18163	12.28	14.41	8.4	11.6967	3.54803	29.7	28.17	24.94	27.6033
Probable chitinase 10		lulogut40165	0	0.15	0.075	-3.73697	0	0	0	0	#NUM!	0	0	0	0	#NUM!	0	0	0	0	#NUM!	0	0	0	0	#NUM!	0	0	0	#NUM!	0.14	0	0	0.0466667	-4.42146	0	0	0	0	#NUM!	0	0	0	0	#NUM!	0	0	0	0
Protein obstructor-E		lulogutSigP-20645	0	0.85	0.425	-1.23447	6.71	6.22	0	4.31	2.10769	1.61	1.08	2.15	1.61333	0.690045	0.87	0	0	0.29	-1.78588	0	0.8	0	0.266667	-1.90689	5.72	3.08	4.4	2.1375	0	0	1.43	0.476667	-1.06895	1.56	0.69	0.29	0.846667	-0.240134	7.06	2.32	0	3.12667	1.64463	1.07	2.17	1.34	1.52667
Protein obstructor-E		lulogut19039	3.26	2.77	3.015	1.59216	1.56	2.45	3.12	2.37667	1.24894	0.16	0	0.66	0.273333	-1.87127	0.94	1.44	0.35	0.91	-0.136062	1.53	1.18	0.48	1.06333	0.0885939	1.15	0.83	0.99	-0.0144996	0.86	1.51	0.9	1.09	0.124328	3.1	2.4	4.79	3.43	1.77821	4.88	3.23	2	3.37	1.75275	1.85	1.17	0.36	1.12667
	CPAP subgroup (cuticular proteins analogous to peritrophins)
Adult-specific cuticular protein ACP-20		lulogutSigP-36260	0	0	0	#NUM!	0	0	0	0	#NUM!	0	0	0	0	#NUM!	0	0	0	0	#NUM!	0.55	0	0	0.183333	-2.44746	0	0	0	#NUM!	0	0	0	0	#NUM!	0	0	0	0	#NUM!	0	0	0	0	#NUM!	0	0	0	0
Cuticle protein		lulogut18242	0	0	0	#NUM!	0	0	0	0	#NUM!	0	0	0	0	#NUM!	0	0	0	0	#NUM!	0	0	0	0	#NUM!	0	0	0	#NUM!	0	0	0	0	#NUM!	0	0	0	0	#NUM!	0	0	0	0	#NUM!	0	0	0	0
Cuticle protein		lulogutSigP-18844	0	0	0	#NUM!	0	0	0	0	#NUM!	0	0	0	0	#NUM!	0	0	0	0	#NUM!	0	0	0	0	#NUM!	0	0	0	#NUM!	0	0	0	0	#NUM!	0	0	0	0	#NUM!	0	0	0	0	#NUM!	0	0	0	0
Cuticle protein		lulogut17817	0	0	0	#NUM!	0	0	0	0	#NUM!	0	0	0	0	#NUM!	0	0	0	0	#NUM!	0	0	0	0	#NUM!	0	0	0	#NUM!	0	0	0	0	#NUM!	0	0	0	0	#NUM!	0	0	0	0	#NUM!	0	0	0	0
Cuticle protein		lulogutSigP-19296	0	0	0	#NUM!	0	0	0	0	#NUM!	0	0	0	0	#NUM!	0	0	0	0	#NUM!	0	0	0	0	#NUM!	0	0	0	#NUM!	0	0	0	0	#NUM!	0	0	0	0	#NUM!	0	0	0	0	#NUM!	0	0	0	0
Cuticle protein		lulogut20428	0	0	0	#NUM!	0	0	0	0	#NUM!	0	0	0	0	#NUM!	0	0	0	0	#NUM!	0.19	0	0	0.0633333	-3.98089	0	0	0	#NUM!	0	0	0	0	#NUM!	0	0	0	0	#NUM!	0	0	0	0	#NUM!	0	0	0	0
Cuticle protein		lulogutSigP-17280	0	0	0	#NUM!	0	0	0	0	#NUM!	0.24	0	0	0.08	-3.64386	0	0	0	0	#NUM!	0	0	0	0	#NUM!	0	0	0	#NUM!	0	0	0	0	#NUM!	0	0	0	0	#NUM!	0	0	0	0	#NUM!	0.38	0	0	0.126667
Cuticle protein 16.5, isoform A		lulogutSigP-18362	0	0	0	#NUM!	0	0	0	0	#NUM!	0	0	0	0	#NUM!	0	0	0	0	#NUM!	0	0	0	0	#NUM!	0	0	0	#NUM!	0	0	0	0	#NUM!	0	0	0	0	#NUM!	0	0	0	0	#NUM!	0	0	0	0
Cuticle protein 16.5, isoform A		lulogutSigP-18630	0	0	0	#NUM!	0	0	0	0	#NUM!	0	0	0	0	#NUM!	0	0	0	0	#NUM!	0	0	0	0	#NUM!	0	0	0	#NUM!	0	0	0	0	#NUM!	0.72	0	0	0.24	-2.05889	0	0	0	0	#NUM!	0	0	0	0
Cuticle protein 16.5, isoform B		lulogut18782	0	0	0	#NUM!	0	0	0	0	#NUM!	0.79	0	0	0.263333	-1.92504	0	0	0	0	#NUM!	0	0	0	0	#NUM!	0	0	0	#NUM!	0	0	0	0	#NUM!	0	0	0	0	#NUM!	0	0	0	0	#NUM!	0.64	0	0	0.213333
Cuticle protein 16.5, isoform B		lulogut22291	10.35	6.04	8.195	3.03474	7.44	10.95	3.71	7.36667	2.88101	34.48	40.99	32.27	35.9133	5.16645	46.82	29.93	21.5	32.75	5.03342	36.9	41.23	27.89	35.34	5.14323	41.18	28.69	34.935	5.1266	33.68	39.46	20.16	31.1	4.95884	8.73	8.26	5.35	7.44667	2.89659	5.81	4.04	3.18	4.34333	2.1188	19.47	30.66	28.41	26.18
Cuticle protein 19		lulogut21941	0.3	0.22	0.26	-1.94342	0.36	0	0.74	0.366667	-1.44746	2.05	2.59	2.54	2.39333	1.25902	2.04	1.37	4.43	2.61333	1.38589	2.2	2.22	1.99	2.13667	1.09536	4.97	5.75	5.36	2.42223	2.39	7.5	7.13	5.67333	2.5042	1.03	0.21	0.13	0.456667	-1.13079	0	1.38	0.83	0.736667	-0.440916	2.37	2.19	1.61	2.05667
Cuticle protein 19		lulogutSigP-15909	0.49	0.19	0.34	-1.55639	1.3	1.36	1.07	1.24333	0.314213	4.18	4.15	3.9	4.07667	2.02739	3.36	3.46	4.13	3.65	1.8679	5.07	1.73	4.31	3.70333	1.88882	2.73	7.3	5.015	2.32625	4.39	4.17	7.99	5.51667	2.4638	1.11	0.55	1.88	1.18	0.238787	0.34	0.18	0	0.173333	-2.52838	2.13	4.37	1.97	2.82333
Cuticle protein 19.8		lulogut22834	0.67	0.57	0.62	-0.68966	2.16	1.88	2.87	2.30333	1.20372	1.01	0.72	0.54	0.756667	-0.40227	0.86	1.01	0.85	0.906667	-0.141356	0.94	0.97	0.29	0.733333	-0.447459	0.57	2.55	1.56	0.641546	0	0	0.79	0.263333	-1.92504	3.46	0.98	0.84	1.76	0.815575	1.12	1.25	0	0.79	-0.340075	0.32	1.44	0.44	0.733333
Cuticle protein 21		lulogut20848	0	0.32	0.16	-2.64386	0	0	0	0	#NUM!	0.23	0	0	0.0766667	-3.70526	0	0.29	0	0.0966667	-3.37084	0	0	0	0	#NUM!	0	0	0	#NUM!	0	0	0.18	0.06	-4.05889	0.39	0.37	0	0.253333	-1.98089	0	0	0	0	#NUM!	0	0	0	0
Cuticle protein 38		lulogut14525	10.35	1.76	6.055	2.59813	3.72	7.01	2.96	4.56333	2.19009	4.39	1.11	10.83	5.44333	2.44449	7.14	6.28	5.29	6.23667	2.64078	5.81	3	3.64	4.15	2.05311	3.51	6.33	4.92	2.29866	0.82	0	0.49	0.436667	-1.1954	2.15	7.12	1.49	3.58667	1.84264	1.16	4.53	2.54	2.74333	1.45593	0	3.35	1.38	1.57667
Cuticle protein 6		lulogutSigP-14478	16.31	4.91	10.61	3.40735	104.9	69.45	8.23	60.86	5.92742	81.01	47.26	93.72	73.9967	6.20939	65.61	19.66	54.21	46.4933	5.53895	65.52	26.62	38.4	43.5133	5.44339	71.51	66.42	68.965	6.10779	17.84	22.92	88.23	42.9967	5.42615	45.46	7.46	10.18	21.0333	4.39461	8.45	10.3	9.31	9.35333	3.22548	16.81	25.11	21.67	21.1967
Cuticle protein 6		lulogut49223	0	0	0	#NUM!	0	0	0	0	#NUM!	0	0	0.34	0.113333	-3.14136	0	0	0	0	#NUM!	0	0	0.19	0.0633333	-3.98089	0	0	0	#NUM!	0	0	0.1	0.0333333	-4.90689	0	0	0	0	#NUM!	0	0	0	0	#NUM!	0	0	0	0
Cuticle protein 6		lulogut20753	0	0	0	#NUM!	0	0	0	0	#NUM!	0	0	0	0	#NUM!	0	0	0	0	#NUM!	0	0	0	0	#NUM!	0	0	0	#NUM!	0	0	0	0	#NUM!	0	0	0	0	#NUM!	0	0	0	0	#NUM!	0	0	0	0
Cuticle protein 6		lulogut49222	0	0	0	#NUM!	0	0	0	0	#NUM!	0	0	0	0	#NUM!	0.24	0	0	0.08	-3.64386	0	0	0	0	#NUM!	0	0	0	#NUM!	0	0	0	0	#NUM!	0	0	0	0	#NUM!	0	0	0	0	#NUM!	0	0	0	0
Cuticle protein 7		lulogut20319	0	0	0	#NUM!	0	0	0	0	#NUM!	0.52	0.92	0.51	0.65	-0.621488	0	0	0	0	#NUM!	0	0.15	0.19	0.113333	-3.14136	0	0	0	#NUM!	0	0	0.3	0.1	-3.32193	0.22	0	0	0.0733333	-3.76939	0	0	0	0	#NUM!	0	0	0	0
Cuticle protein CP14.6		lulogutSigP-19047	0	0	0	#NUM!	0	0	0	0	#NUM!	0	0	0	0	#NUM!	0	0	0	0	#NUM!	0	0	0	0	#NUM!	0	0	0	#NUM!	0	0	0	0	#NUM!	0	0	0	0	#NUM!	0	0	0	0	#NUM!	0	0	0	0
Cuticle protein LPCP-23		lulogut18264	0	0.21	0.105	-3.25154	0	0	0	0	#NUM!	0	0	0	0	#NUM!	0.43	0	0	0.143333	-2.80255	0.24	0	0.22	0.153333	-2.70526	0	0	0	#NUM!	0	0	0	0	#NUM!	0	0	0.36	0.12	-3.05889	0.28	0	0	0.0933333	-3.42146	0	0	1.01	0.336667
Proline-rich protein 36		lulogut32124	0.3	0	0.15	-2.73697	0.11	0	0	0.0366667	-4.76939	0.45	0	0	0.15	-2.73697	0.89	0.22	0.38	0.496667	-1.00965	0.42	0.54	1.17	0.71	-0.494109	0.13	0.45	0.29	-1.78588	0.58	0.55	0.56	0.563333	-0.827939	0.15	0.15	0.11	0.136667	-2.87127	0	0.28	0	0.0933333	-3.42146	0.29	1.28	0.2	0.59
Retinin		lulogutSigP-40909	0	0	0	#NUM!	0	0	0	0	#NUM!	0	0	0	0	#NUM!	0.14	0	0	0.0466667	-4.42146	0	0	0	0	#NUM!	0	0	0	#NUM!	0	0	0	0	#NUM!	0	0	0	0	#NUM!	0	0	0	0	#NUM!	0	0	0	0
	Mucin
Abscisic acid and environmental stress-inducible protein		lulogutSigP-15915	0	0	0	#NUM!	0	0	0	0	#NUM!	0	0	0	0	#NUM!	0	0	0	0	#NUM!	0	0	0	0	#NUM!	0	0	0	#NUM!	0	0	0	0	#NUM!	0	0	0	0	#NUM!	0	0	0	0	#NUM!	0	0	0	0
Activating signal cointegrator 1 complex subunit 2 homolog		lulogutSigP-42987	5.37	33.72	19.545	4.28873	9.93	36.25	23.07	23.0833	4.52878	23.52	5.53	4.71	11.2533	3.49228	5.76	2.49	3.48	3.91	1.96717	2.53	2.26	1.18	1.99	0.992768	10.71	8.97	9.84	3.29866	7	25.63	3.14	11.9233	3.57572	10.45	2.92	12.11	8.49333	3.08633	38.5	34.03	18.51	30.3467	4.92347	12.11	34.31	12.45	19.6233
Activating signal cointegrator 1 complex subunit 2 homolog		lulogutSigP-42985	6.23	49.85	28.04	4.80941	17.86	33.04	35.64	28.8467	4.85033	13.55	6.1	21.78	13.81	3.78764	3.81	3.33	6.05	4.39667	2.13641	7.25	12.24	4.89	8.12667	3.02266	13.01	12.41	12.71	3.66789	11.8	10	18.48	13.4267	3.74703	23.21	10.94	12.05	15.4	3.94486	35.42	37.76	26.66	33.28	5.05658	12.55	23.87	18.59	18.3367
Adipocyte plasma membrane-associated protein		lulogutSigP-26799	39.82	22.51	31.165	4.96185	32.85	19.42	13.9	22.0567	4.46314	46.42	33.91	56.53	45.62	5.51159	39.43	31.42	47.05	39.3	5.29646	53.05	33.59	34.22	40.2867	5.33223	41.9	42.72	42.31	5.40293	36.33	33	45.27	38.2	5.2555	24.76	28.81	24.19	25.92	4.69599	21.97	14.91	17.51	18.13	4.18031	50.35	26.97	40.33	39.2167
Adipocyte plasma membrane-associated protein		lulogutSigP-53636	69.1	58.59	63.845	5.9965	49.05	61.87	41.71	50.8767	5.66893	127.98	148.5	102.26	126.247	6.9801	95.5	93.57	94.7	94.59	6.56362	91.3	68.44	57.27	72.3367	6.17666	69.87	48.83	59.35	5.89118	57.01	49.51	33.77	46.7633	5.54731	79.09	60.03	57.15	65.4233	6.03173	42.95	46.73	49.49	46.39	5.53574	131.78	122	130.1	127.96
Aldehyde reductase 2		lulogutSigP-36966	11.52	1.82	6.67	2.73769	10.1	3.6	12.32	8.67333	3.11659	6.68	6.95	5.37	6.33333	2.66297	8.22	5.61	5.1	6.31	2.65764	4.27	2.13	0.54	2.31333	1.20997	3.88	5.18	4.53	2.17951	3.1	9.52	6.64	6.42	2.68257	8.6	7.47	5.33	7.13333	2.83458	7.07	11.21	8.83	9.03667	3.17579	12.76	6.69	7.07	8.84
Ankyrin repeat domain-containing protein 17		lulogutSigP-40415	1.92	0.23	1.075	0.104337	0.29	0.16	0.79	0.413333	-1.27462	1.64	0	2.27	1.30333	0.382206	0	0.14	0.56	0.233333	-2.09954	1.67	1.55	0.29	1.17	0.226509	0.01	6.78	3.395	1.76341	1.56	1.18	0	0.913333	-0.130787	0	0.27	0	0.09	-3.47393	0	0.19	0.04	0.0766667	-3.70526	0	1.56	0.37	0.643333
Cell surface glycoprotein 1		lulogutSigP-19343	0	0	0	#NUM!	0	0	0	0	#NUM!	0.31	0	0	0.103333	-3.27462	0	0	0	0	#NUM!	0	0	0.45	0.15	-2.73697	0	0	0	#NUM!	0	0.94	0	0.313333	-1.67423	0	0	0	0	#NUM!	0	0	0	0	#NUM!	0	0	0	0
Cell surface glycoprotein 1		lulogut15718	0.74	0	0.37	-1.4344	0.53	0	0	0.176667	-2.5009	0.45	0.4	0.89	0.58	-0.785875	0.96	1.12	0.95	1.01	0.0143553	1.04	0.27	0.33	0.546667	-0.871267	0	1.7	0.85	-0.234465	0.87	0.68	1.75	1.1	0.137504	0	0.36	0.13	0.163333	-2.61411	0.42	0	0.91	0.443333	-1.17354	0.36	1.19	0.49	0.68
Cell wall protein AWA1		lulogutSigP-50663	264.58	230.68	247.63	7.95204	547.56	624.59	546.3	572.817	9.16193	3587.9	4304.08	4313.44	4068.47	11.9903	2665.95	3069.95	3516.94	3084.28	11.5907	2828.12	1916.23	2758.71	2501.02	11.2883	2636.02	2469.2	2552.61	11.3178	3143.42	3132.22	2629.68	2968.44	11.5355	304	343.19	256.89	301.36	8.23534	540.98	490.75	436.44	489.39	8.93484	4959.62	3609.59	3847.46	4138.89
Cell wall protein AWA1		lulogutSigP-50665	147.23	135.3	141.265	7.14226	307.96	317.55	223.95	283.153	8.14544	1864.91	1489.36	1214.94	1523.07	10.5728	985.45	1533.37	1120.91	1213.24	10.2447	1150.58	721.02	884.42	918.673	9.84341	931.55	1032.98	982.265	9.93997	1276.69	1078.58	1119.78	1158.35	10.1779	139.58	115.64	136.44	130.553	7.0285	269.29	225.48	169.58	221.45	7.79084	1523.45	1383.35	1603.95	1503.58
Cell wall protein DAN4		lulogutSigP-56229	37.88	137.23	87.555	6.45212	173.21	188.79	124.58	162.193	7.34157	545.86	710.5	1363.3	873.22	9.7702	661.93	496.74	231.48	463.383	8.85606	377.12	219.71	163.96	253.597	7.98639	532.68	254.28	393.48	8.62015	459.16	384.46	304.26	382.627	8.57979	184.94	77.37	106.68	122.997	6.94248	142.5	197.11	135.11	158.24	7.30597	699.32	1268.79	550.02	839.377
Cell wall protein DAN4		lulogutSigP-4512	0	0	0	#NUM!	1.14	0	0	0.38	-1.39593	0	0	0	0	#NUM!	0	0	0	0	#NUM!	0	0	0	0	#NUM!	0.31	0	0.155	-2.68966	0	0	0	0	#NUM!	0	0	0	0	#NUM!	0.98	0.24	0	0.406667	-1.29808	0.12	0	0	0.04
Cell wall protein DAN4		lulogutSigP-55821	66.93	76.83	71.88	6.16752	50.8	51.03	78.29	60.04	5.90785	1517.3	1356.1	2048	1640.47	10.6799	1010.63	1420.09	1051.03	1160.58	10.1806	1098.17	240.68	1146.72	828.523	9.6944	1301.5	1241.61	1271.55	10.3124	1219.49	1162.55	1182.97	1188.34	10.2147	83.77	91.67	101.57	92.3367	6.52883	59.65	50.73	70.94	60.44	5.91743	1918.64	1343.61	1800.39	1687.55
Class E vacuolar protein-sorting machinery protein HSE1		lulogutSigP-17927	0.63	2.94	1.785	0.835924	0.23	0	1.35	0.526667	-0.925038	0.38	0	0	0.126667	-2.98089	0.27	0	0.4	0.223333	-2.16273	0	0.68	0	0.226667	-2.14136	0.53	0	0.265	-1.91594	0.25	0	0.15	0.133333	-2.90689	1.3	0.93	0.57	0.933333	-0.0995357	0	0.59	1.54	0.71	-0.494109	0	0	0	0
Dendritic arbor reduction protein 1		lulogutSigP-18762	0	0.68	0.34	-1.55639	0	0.85	0	0.283333	-1.81943	0	0	0	0	#NUM!	0	0.57	0	0.19	-2.39593	0	0	0	0	#NUM!	0.61	0	0.305	-1.71312	0	0	0	0	#NUM!	0	0	0	0	#NUM!	0	0.42	0	0.14	-2.8365	0	0	0	0
Endo-1,3(4)-beta-glucanase 1		lulogutSigP-18537	0	0	0	#NUM!	1.9	0.27	0	0.723333	-0.467267	0.15	0	0	0.05	-4.32193	0.41	0.18	0	0.196667	-2.34618	0.9	0	0	0.3	-1.73697	0	0	0	#NUM!	0	0	3.07	1.02333	0.0332762	4.5	0	0	1.5	0.584963	0	0	0	0	#NUM!	0	0	0	0
Endochitinase A		lulogut38041	0	0	0	#NUM!	0	0	0	0	#NUM!	0	0	0	0	#NUM!	0	0	0	0	#NUM!	0	0	0.41	0.136667	-2.87127	0	0	0	#NUM!	0	0	0.22	0.0733333	-3.76939	0	0	0	0	#NUM!	0	0	0	0	#NUM!	0	0	0	0
Endoglucanase C		lulogutSigP-32105	0	0	0	#NUM!	0	0	0	0	#NUM!	0	0	0	0	#NUM!	0	0	0	0	#NUM!	0	0	0	0	#NUM!	0	0	0	#NUM!	0	0	0	0	#NUM!	0	0	0	0	#NUM!	0	0	0	0	#NUM!	0	0	0	0
Extensin		lulogut18994	0	0	0	#NUM!	0	0	0	0	#NUM!	0	0	0	0	#NUM!	0	0	0	0	#NUM!	0	0	0	0	#NUM!	0	0	0	#NUM!	0	0	0	0	#NUM!	0	0	0	0	#NUM!	0	0	0	0	#NUM!	0	0	0	0
Extensin		lulogutSigP-32647	32.86	17.3	25.08	4.64847	183.98	107.58	12.27	101.277	6.66216	77.81	40.52	56.24	58.19	5.8627	16.56	4.56	20.42	13.8467	3.79147	11.69	9.72	6.11	9.17333	3.19745	30.26	19.47	24.865	4.63604	2.01	3.42	10.71	5.38	2.42761	279.1	13.41	14.32	102.277	6.67633	23.13	6.07	9.1	12.7667	3.67431	15.51	15.46	19.72	16.8967
Fibulin-1		lulogut16972	0	0	0	#NUM!	0	0	0	0	#NUM!	0.61	1.32	0.09	0.673333	-0.570607	0.29	0.26	0.57	0.373333	-1.42146	2.1	0.08	0.3	0.826667	-0.274622	2.48	1.72	2.1	1.07039	0.18	0.83	3.97	1.66	0.731183	0	0	0	0	#NUM!	0	0	0	0	#NUM!	0	0	0	0
Flocculation protein FLO11		lulogut18332	0	0	0	#NUM!	0.64	0	0	0.213333	-2.22882	0.54	0	0.24	0.26	-1.94342	1.79	0.9	0	0.896667	-0.157356	0.28	0.22	0	0.166667	-2.58496	0.25	0.91	0.58	-0.785875	0.23	0	0	0.0766667	-3.70526	0.92	0	0	0.306667	-1.70526	1	0.19	0	0.396667	-1.334	0.29	0	0.4	0.23
Forkhead box protein G1		lulogutSigP-13300	4.29	2.74	3.515	1.81352	5.4	1.21	1.54	2.71667	1.44184	2.93	8.65	6.05	5.87667	2.555	12.02	8.55	6.86	9.14333	3.19272	5.52	7.77	10.86	8.05	3.00899	5.92	13.96	9.94	3.31325	7.62	6.94	10.13	8.23	3.04089	0.56	1.58	1.54	1.22667	0.294743	4.22	3.02	0	2.41333	1.27103	5.21	2.89	5.71	4.60333
Formin-like protein 14		lulogutSigP-17996	0	0	0	#NUM!	0	0.41	0	0.136667	-2.87127	0.22	0.39	0.15	0.253333	-1.98089	0.63	0.42	0	0.35	-1.51457	0.68	0	0.48	0.386667	-1.37084	0	0.84	0.42	-1.25154	0	2.36	1.29	1.21667	0.282934	0	0	0.13	0.0433333	-4.52838	0	0	0	0	#NUM!	1.06	0	0.24	0.433333
Helicase domino		lulogutSigP-42773	2.26	5.92	4.09	2.0321	4.11	5.06	5.39	4.85333	2.27898	10.75	6	11.93	9.56	3.25701	8	8.7	15.65	10.7833	3.43073	10.47	14.84	9.62	11.6433	3.54143	8.73	11.71	10.22	3.35332	12.83	12.01	15.07	13.3033	3.73372	2.62	4.32	3.71	3.55	1.82782	3.62	4.09	3.33	3.68	1.87971	8.75	10.72	8	9.15667
Histone-lysine N-methyltransferase SETD1B		lulogutSigP-17983	0	0	0	#NUM!	0	0.42	0	0.14	-2.8365	0.22	0.4	0.89	0.503333	-0.990414	0.32	0	0.47	0.263333	-1.92504	0	0	0	0	#NUM!	0	0	0	#NUM!	0.58	0	0	0.193333	-2.37084	0	0.36	0	0.12	-3.05889	0	0.69	0	0.23	-2.12029	1.79	0	1.48	1.09
Integumentary mucin A.1		lulogutSigP-42165	55.56	80.66	68.11	6.08979	83.36	88.73	49.72	73.9367	6.20822	29.8	23.75	27.82	27.1233	4.76146	20.14	11.31	7.99	13.1467	3.71663	7.12	11.92	6.93	8.65667	3.11381	11.61	10.28	10.945	3.4522	5.2	6.87	4.71	5.59333	2.48371	66.59	45.43	48.56	53.5267	5.74219	68.86	62.09	46.87	59.2733	5.88931	25.44	34.23	26.22	28.63
Integumentary mucin C.1 (Fragment)		lulogutSigP-41433	0	0	0	#NUM!	0	0	0	0	#NUM!	0	0	0	0	#NUM!	0	0	0	0	#NUM!	0	0	0	0	#NUM!	0	0	0	#NUM!	0	0	0	0	#NUM!	0	0	0	0	#NUM!	0	0	0	0	#NUM!	0	0	0	0
Integumentary mucin C.1 (Fragment)		lulogutSigP-40746	3.77	5.1	4.435	2.14893	8.26	10.24	4.57	7.69	2.94298	26.02	28.3	20.77	25.03	4.64559	35.08	30.55	31.69	32.44	5.0197	33.98	36.7	42.88	37.8533	5.24235	41.97	43.54	42.755	5.41802	51.41	49.78	48.92	50.0367	5.64491	4.2	7.69	4.99	5.62667	2.49228	5.41	8.21	5.48	6.36667	2.67054	28.89	27.09	27.09	27.69
Integumentary mucin C.1 (Fragment)		lulogut41432	1.28	2.05	1.665	0.735522	3.65	4.97	1.86	3.49333	1.8046	14.82	15.44	16.33	15.53	3.95699	14.26	9.24	17.14	13.5467	3.75987	12.47	14.52	23.86	16.95	4.08321	27.44	20.45	23.945	4.58165	27.01	16.6	29.34	24.3167	4.60387	3.68	3.61	3.19	3.49333	1.8046	3.42	5.13	1.41	3.32	1.73118	11.99	12.84	10.26	11.6967
Melanization protease 1		lulogutSigP-17744	0.26	0	0.13	-2.94342	1.05	0.58	0.25	0.626667	-0.67423	0.89	0.92	0.35	0.72	-0.473931	1.33	0.72	0.33	0.793333	-0.334001	0.88	0.25	0.38	0.503333	-0.990414	0.51	1.97	1.24	0.31034	0.2	0.16	1.01	0.456667	-1.13079	0.27	0	0.19	0.153333	-2.70526	0.19	0.21	0	0.133333	-2.90689	0.25	0.09	0	0.113333
Mite group 2 allergen Lep d 2		lulogutSigP-37718	4.47	1.38	2.925	1.54844	243.33	39.88	3.38	95.53	6.57788	0	0	0.33	0.11	-3.18442	0	0	0	0	#NUM!	0	0	0	0	#NUM!	0	0	0	#NUM!	0	0	0	0	#NUM!	1.64	1.6	0.83	1.35667	0.440066	1.69	5.59	2	3.09333	1.62916	0	0	0	0
Mucin-1		lulogutSigP-55207	81.97	32.66	57.315	5.84084	838.55	492.9	24.63	452.027	8.82026	351.91	165.13	214.15	243.73	7.92914	177.51	15.39	142.48	111.793	6.80469	168.56	9.51	93.16	90.41	6.49841	148.43	222.46	185.445	7.53485	4.33	5.21	147.7	52.4133	5.71186	1101.88	34.29	25.22	387.13	8.59667	42.25	20.93	25.85	29.6767	4.89126	12.56	16.72	14.35	14.5433
Mucin-2		lulogut19457	0	0	0	#NUM!	0	0	0	0	#NUM!	0	0.21	0	0.07	-3.8365	0	0	0	0	#NUM!	0	0.14	0	0.0466667	-4.42146	0	0	0	#NUM!	0	0	0	0	#NUM!	0	0.19	0	0.0633333	-3.98089	0.22	0	0	0.0733333	-3.76939	0	0	0.26	0.0866667
Mucin-2		lulogutSigP-19768	0	0	0	#NUM!	0.12	0	0	0.04	-4.64386	0	0.19	0	0.0633333	-3.98089	0	0	0	0	#NUM!	0.16	0	0	0.0533333	-4.22882	0	0	0	#NUM!	0	0	0.33	0.11	-3.18442	0	0.17	0.37	0.18	-2.47393	0	0.32	0	0.106667	-3.22882	0	0	0.46	0.153333
Mucin-2		lulogutSigP-52558	334.89	509.69	422.29	8.72209	426.52	391.87	334.35	384.247	8.58589	158.38	147.02	182.56	162.653	7.34566	128.78	125.3	76.49	110.19	6.78385	104.04	37.14	66.16	69.1133	6.11089	154.51	115.01	134.76	7.07425	110.6	136.5	119.98	122.36	6.93499	424.19	296.31	311.3	343.933	8.42599	453.29	410.63	337.69	400.537	8.64579	182.31	180.14	159.09	173.847
Mucin-2		lulogutSigP-37338	0	0	0	#NUM!	0	0	0	0	#NUM!	0	0	0.11	0.0366667	-4.76939	0	0	0	0	#NUM!	0	0.21	0	0.07	-3.8365	0	0	0	#NUM!	0	0	0	0	#NUM!	0	0.14	0	0.0466667	-4.42146	0	0	0	0	#NUM!	0	0	0	0
Mucin-2		lulogut40910	0	0	0	#NUM!	0	0	0	0	#NUM!	0	0	0	0	#NUM!	0	0	0	0	#NUM!	0	0	0	0	#NUM!	0	0	0	#NUM!	0	0	0	0	#NUM!	0	0	0	0	#NUM!	0	0	0	0	#NUM!	0	0	0	0
Mucin-2		lulogutSigP-53640	97.31	222.53	159.92	7.32121	260.85	233.19	182.93	225.657	7.81799	56.77	44.76	73.87	58.4667	5.86954	60.89	46.49	59.34	55.5733	5.79632	47.73	88.05	60.14	65.3067	6.02916	91.21	104.35	97.78	6.61147	67.97	78.21	65.44	70.54	6.14037	120.29	86.02	107.84	104.717	6.71035	327.83	280.42	210.18	272.81	8.09175	128.23	170.06	88.24	128.843
Mucin-2 (Fragments)		lulogut8132	0	0	0	#NUM!	0	0	0	0	#NUM!	0	0	0	0	#NUM!	0	0	0	0	#NUM!	0	0	0.78	0.26	-1.94342	0.25	0	0.125	-3	0	0	0.7	0.233333	-2.09954	0	0	0.21	0.07	-3.8365	0	0.19	0	0.0633333	-3.98089	0	0	0	0
Mucin-3A		lulogutSigP-19875	0	0.18	0.09	-3.47393	22.6	4.43	0	9.01	3.17153	3.38	0.44	2.16	1.99333	0.995183	0.89	0	1.32	0.736667	-0.440916	5.41	0	0	1.80333	0.850666	0.7	6.96	3.83	1.93734	0	0	2.73	0.91	-0.136062	17.16	0	0.22	5.79333	2.53439	0.23	0.39	0.51	0.376667	-1.40864	0	0	0	0
Mucin-5AC		lulogut17000	0	0.05	0.025	-5.32193	0.08	0	0	0.0266667	-5.22882	0	0.13	0.05	0.06	-4.05889	0	0	0	0	#NUM!	0	0.17	0.05	0.0733333	-3.76939	0	0.09	0.045	-4.47393	0.05	0	0.03	0.0266667	-5.22882	0.06	0	0.02	0.0266667	-5.22882	0.07	0	0.15	0.0733333	-3.76939	0	0	0	0
Mucin-5AC		lulogutSigP-14281	3.23	2.29	2.76	1.46467	2.32	1.82	0.77	1.63667	0.710761	9.46	6.36	8.67	8.16333	3.02916	8.36	6.54	9.64	8.18	3.0321	8.56	10.92	9.01	9.49667	3.24742	10.06	4.12	7.09	2.82579	9.35	11.95	13.22	11.5067	3.5244	1.68	2.65	1.36	1.89667	0.923466	1.21	2.36	2.65	2.07333	1.05195	6.8	8.12	7.89	7.60333
Mucin-5AC		lulogut17125	0	0	0	#NUM!	0.34	0	0.11	0.15	-2.73697	0.1	0	0	0.0333333	-4.90689	0.07	0.12	0	0.0633333	-3.98089	0.22	0.06	0	0.0933333	-3.42146	0.13	0	0.065	-3.94342	0	0	0.15	0.05	-4.32193	0	0	0	0	#NUM!	0	0	0	0	#NUM!	0	0	0	0
Myb-like protein V		lulogutSigP-19779	0	0	0	#NUM!	0	0	0	0	#NUM!	0	0	0	0	#NUM!	0.13	0	0	0.0433333	-4.52838	0	0	0	0	#NUM!	0	0.23	0.115	-3.12029	0	0	0	0	#NUM!	0	0	0	0	#NUM!	0	0	0	0	#NUM!	0	0	0	0
Nitric oxide synthase, inducible		lulogutSigP-8737	2.73	0	1.365	0.448901	0	0	0	0	#NUM!	1.66	17.62	2.2	7.16	2.83996	4.71	10.37	10.49	8.52333	3.09142	2.56	0	9.62	4.06	2.02148	11.6	8.36	9.98	3.31904	8.63	10.11	6.45	8.39667	3.06982	0	2.69	0	0.896667	-0.157356	0	1.71	0	0.57	-0.810966	5.31	5.89	7.28	6.16
Non-reducing polyketide synthase curS2		lulogutSigP-24011	1.94	1.65	1.795	0.843984	4.2	4.39	0	2.86333	1.5177	5.3	8.36	5.48	6.38	2.67356	5.03	3.69	7.46	5.39333	2.43118	4.55	1.41	5.13	3.69667	1.88622	7.43	5.95	6.69	2.74201	3.84	8.99	9.18	7.33667	2.87512	4.04	4.78	3.85	4.22333	2.07838	0	1.82	4.78	2.2	1.1375	6.61	1.05	3.88	3.84667
Nuclear pore complex protein DDB_G0274915		lulogut40633	41.18	64.17	52.675	5.71905	37.33	51.14	34.05	40.84	5.35191	127.86	137.19	121.23	128.76	7.00854	99.13	75.59	106.46	93.7267	6.55039	97.61	103.47	136.85	112.643	6.81562	94.46	89.46	91.96	6.52293	135.61	106.57	118.77	120.317	6.91069	43.28	53.31	42.27	46.2867	5.53252	47.84	50.37	34.59	44.2667	5.46815	130.35	123.82	140.27	131.48
Nucleoporin NSP1		lulogutSigP-24734	0	1.81	0.905	-0.14401	1.3	0	0	0.433333	-1.20645	6.93	0	4.26	3.73	1.89918	1.27	3.76	0	1.67667	0.745596	2.21	0	0	0.736667	-0.440916	0	0	0	#NUM!	0	1.72	2.34	1.35333	0.436517	0	0	0	0	#NUM!	0	0	0	0	#NUM!	0.81	0	0	0.27
Papilin		lulogutSigP-14374	6.4	5.17	5.785	2.53232	5.4	6.88	4.43	5.57	2.47768	0.42	0.21	0	0.21	-2.25154	0	0	0.51	0.17	-2.55639	0.28	0	0	0.0933333	-3.42146	0.25	0	0.125	-3	0	0	0	0	#NUM!	6.57	8.7	6.78	7.35	2.87774	6.86	5.89	2.79	5.18	2.37295	0.1	0.64	0.13	0.29
Papilin		lulogutSigP-19332	2.13	2.33	2.23	1.15704	3.23	4.41	4.79	4.14333	2.05079	0	0	0.32	0.106667	-3.22882	0	0	0	0	#NUM!	0	0	0	0	#NUM!	0	0	0	#NUM!	0.08	0	0	0.0266667	-5.22882	3.82	4.35	5.91	4.69333	2.23061	2.72	2.67	2.81	2.73333	1.45066	0	0.43	0	0.143333
Phenylalanine--tRNA ligase beta subunit		lulogutSigP-18737	0	0	0	#NUM!	0.15	0.24	0	0.13	-2.94342	0.13	0.91	0.17	0.403333	-1.30996	0.55	0	0.27	0.273333	-1.87127	0.2	0.15	0.37	0.24	-2.05889	0	0.32	0.16	-2.64386	0	0.39	0.1	0.163333	-2.61411	0	0	0	0	#NUM!	0	0	0.52	0.173333	-2.52838	0	0	0.56	0.186667
Phosphatidylinositol 3,4,5-trisphosphate 5-phosphatase 2		lulogutSigP-42382	76.48	60.22	68.35	6.09487	103.78	125.58	126.48	118.613	6.89012	90.78	94.17	96.07	93.6733	6.54957	61.63	66.03	54.06	60.5733	5.92061	51.18	89.64	62.39	67.7367	6.08187	54.37	49.47	51.92	5.69822	53.47	35.63	55.78	48.2933	5.59375	77.44	80.01	70.88	76.11	6.25001	108.23	148.05	113.09	123.123	6.94396	100.83	73.03	110.92	94.9267
Plasma kallikrein		lulogutSigP-51876	5.17	1.5	3.335	1.73769	7.42	5.93	1.42	4.92333	2.29964	13.09	7.22	9.28	9.86333	3.30208	11.32	2.64	9.27	7.74333	2.95295	11.13	6.71	8.41	8.75	3.12928	12.43	8.76	10.595	3.40531	3.02	5.74	12.32	7.02667	2.81284	5.62	1.48	1.44	2.84667	1.50927	2.05	1.81	3.44	2.43333	1.28293	3.7	5.1	2.58	3.79333
Plasma kallikrein		lulogutSigP-24095	1.22	1.56	1.39	0.475085	0.29	0.69	0.58	0.52	-0.943416	2.47	2.19	1.15	1.93667	0.953576	0.35	0.93	1.57	0.95	-0.0740006	1.15	0	0.9	0.683333	-0.549339	1.39	1.56	1.475	0.560715	1.45	0.75	1.45	1.21667	0.282934	5.72	0.8	2.27	2.93	1.5509	1.6	0.77	0.5	0.956667	-0.0639118	0.59	0.44	0.27	0.433333
Probable ATP-dependent RNA helicase ddx17		lulogutSigP-19550	0.85	0	0.425	-1.23447	72.44	29.24	0.61	34.0967	5.09156	0.26	0	0	0.0866667	-3.52838	0	0	1.09	0.363333	-1.46063	0	0.62	0.75	0.456667	-1.13079	0.36	0	0.18	-2.47393	2.35	0	0	0.783333	-0.352302	0	0.42	0.46	0.293333	-1.76939	0	1.06	0	0.353333	-1.5009	0.41	0.46	0	0.29
Probable serine/threonine-protein kinase DDB_G0280133		lulogutSigP-47369	6.42	6.53	6.475	2.69488	5.8	7.57	3.94	5.77	2.52857	13.94	12.63	11.36	12.6433	3.6603	16.92	11.68	9.88	12.8267	3.68107	11.44	21.18	13.84	15.4867	3.95295	13.09	11.23	12.16	3.60407	15.85	10.95	15.41	14.07	3.81455	4.51	4.51	3.21	4.07667	2.02739	5.16	3.83	4.99	4.66	2.22033	16.07	12.65	9.17	12.63
Proline-rich extensin-like protein EPR1		lulogut17882	0.04	0	0.02	-5.64386	0.25	0.1	0.13	0.16	-2.64386	0.11	0.09	0.21	0.136667	-2.87127	0.08	0.2	0.06	0.113333	-3.14136	0.17	0.03	0.16	0.12	-3.05889	0.04	0.27	0.155	-2.68966	0.14	0.16	0.23	0.176667	-2.5009	0.14	0	0.06	0.0666667	-3.90689	0	0.03	0	0.01	-6.64386	0.09	0	0	0.03
Proline-rich extensin-like protein EPR1		lulogutSigP-18842	0	0	0	#NUM!	0	0	0	0	#NUM!	0	0	0	0	#NUM!	0	0	0	0	#NUM!	0	0	0	0	#NUM!	0	0	0	#NUM!	0	0	0	0	#NUM!	0	0	0	0	#NUM!	0	0	0	0	#NUM!	0	0	0	0
Protein CFT1		lulogutSigP-34026	0	4.24	2.12	1.08406	0	0	0	0	#NUM!	6.05	10.73	4.02	6.93333	2.79355	0	3.79	6.39	3.39333	1.7627	4.67	3.62	0	2.76333	1.46641	4.24	15.29	9.765	3.28762	3.94	0	2.36	2.1	1.07039	5.18	9.81	1.8	5.59667	2.48457	0	0	0	0	#NUM!	0	10.77	13.3	8.02333
Protein DSE2		lulogutSigP-20256	4.3	15.84	10.07	3.33199	6.19	9.71	6.16	7.35333	2.8784	32.15	26.19	33.47	30.6033	4.93562	29.67	42.44	9.17	27.0933	4.75987	30.86	56.11	49.24	45.4033	5.50473	45.06	43.89	44.475	5.47492	40.74	29.17	42.67	37.5267	5.22984	13.4	9.86	8.25	10.5033	3.39278	14.5	7.17	7.05	9.57333	3.25902	27.86	27.82	24.82	26.8333
Protein krueppel		lulogutSigP-16199	0	0	0	#NUM!	0	0	0	0	#NUM!	0	0	0	0	#NUM!	0	0	0	0	#NUM!	0	0	0	0	#NUM!	0	0	0	#NUM!	0	0	0	0	#NUM!	0.25	0	0.09	0.113333	-3.14136	0	0	0	0	#NUM!	0	0	0	0
Protein shisa-5		lulogutSigP-15795	203.54	248.43	225.985	7.82008	271.44	297.85	203.08	257.457	8.00819	741.13	758.53	782.47	760.71	9.5712	782.12	735.25	788.12	768.497	9.5859	687.56	794.22	640.29	707.357	9.46629	679.12	652.01	665.565	9.37844	719.41	695.02	617.98	677.47	9.40401	239.84	192.08	185.39	205.77	7.68489	272.99	237.73	228.28	246.333	7.94447	725	769.54	711.69	735.41
Protein single-minded		lulogutSigP-17998	0.08	0	0.04	-4.64386	0.06	0.09	0.12	0.09	-3.47393	0.15	0	0.2	0.116667	-3.09954	0.22	0.19	0.11	0.173333	-2.52838	0.39	0.24	0.37	0.333333	-1.58496	0.21	0.26	0.235	-2.08927	0.33	0.15	0.32	0.266667	-1.90689	0.35	0	0.06	0.136667	-2.87127	0	0.1	0.21	0.103333	-3.27462	0.16	0.09	0.22	0.156667
Protein UL11		lulogut17142	1.12	1.27	1.195	0.257011	1.34	3.78	1.6	2.24	1.1635	5.87	8.8	7.19	7.28667	2.86526	9.31	3.39	8.1	6.93333	2.79355	5.92	4.59	10.49	7	2.80735	7.59	7.41	7.5	2.90689	3.53	4.82	8.97	5.77333	2.5294	1.16	1.46	1.61	1.41	0.495695	1.25	0.7	0	0.65	-0.621488	5.06	2.81	2.48	3.45
Protein/nucleic acid deglycase YajL		lulogutSigP-54905	0	0	0	#NUM!	0	0	0	0	#NUM!	0	0	0	0	#NUM!	0	0	0	0	#NUM!	0	0	0	0	#NUM!	0	0	0	#NUM!	0	0	0	0	#NUM!	0	0	0	0	#NUM!	0	0	0	0	#NUM!	0	0	0	0
Proton myo-inositol cotransporter		lulogutSigP-23617	0.87	0.74	0.805	-0.312939	10.36	5.91	1.25	5.84	2.54597	3.96	1.41	5.97	3.78	1.91839	3.01	0.33	0.56	1.3	0.378512	2.86	0	1.54	1.46667	0.552541	0.74	3.34	2.04	1.02857	0.34	0	3.3	1.21333	0.278976	2.72	0	0.31	1.01	0.0143553	0	0	0	0	#NUM!	0	0	0	0
Putative protein TPRXL		lulogut16395	0	0	0	#NUM!	0	0	0	0	#NUM!	0	0.5	0	0.166667	-2.58496	0	0	0	0	#NUM!	0	0	0	0	#NUM!	0	0	0	#NUM!	0	0	0	0	#NUM!	0	0	0	0	#NUM!	0	0	0	0	#NUM!	0	0	0	0
Putative protein TPRXL		lulogut1068	1.45	0	0.725	-0.463947	0	0	0	0	#NUM!	0	0.78	0.58	0.453333	-1.14136	1.87	0	0.93	0.933333	-0.0995357	0	3.67	0	1.22333	0.290818	1.23	0	0.615	-0.701342	1.14	2.68	0.68	1.5	0.584963	0.75	0	0	0.25	-2	0	0.45	0	0.15	-2.73697	0	1.56	1.93	1.16333
Putative serine protease K12H4.7		lulogutSigP-34938	0.5	1.04	0.77	-0.37707	1.37	1.31	1.46	1.38	0.464668	1.44	2.26	3.37	2.35667	1.23675	9.64	15.05	6.05	10.2467	3.35708	4.92	3.19	4.66	4.25667	2.08972	28.22	12.39	20.305	4.34376	4.92	19.04	13.49	12.4833	3.64193	1.18	1.31	0.86	1.11667	0.159199	1.58	0.48	0	0.686667	-0.542318	2.3	2.03	1.98	2.10333
Repetitive proline-rich cell wall protein 2		lulogutSigP-35165	3.95	0.94	2.445	1.28983	7.56	6.03	4.31	5.96667	2.57693	0	0	0	0	#NUM!	0	0	0	0	#NUM!	0	0	0	0	#NUM!	0	0	0	#NUM!	0	0	0	0	#NUM!	1.8	2.91	1.32	2.01	1.0072	5.95	11.21	1.3	6.15333	2.62137	0	0	0	0
Repetitive proline-rich cell wall protein 2		lulogutSigP-18613	3.12	1.38	2.25	1.16993	6.01	7.65	3.02	5.56	2.47508	0	0	0	0	#NUM!	0	0	0	0	#NUM!	0	0	0	0	#NUM!	0	0	0	#NUM!	0	0	0	0	#NUM!	1.16	2.68	0.8	1.54667	0.629162	3.67	7.3	4.19	5.05333	2.33724	0	0	0	0
Replication enhancer protein		lulogutSigP-50357	0	0.91	0.455	-1.13606	0.77	0	0	0.256667	-1.96203	0	0	0.86	0.286667	-1.80255	0.92	0	0	0.306667	-1.70526	1	0	0.94	0.646667	-0.628906	1.81	0	0.905	-0.14401	0	0	1.51	0.503333	-0.990414	0	0	0	0	#NUM!	0	0.67	2.62	1.09667	0.133125	0	1.15	1.42	0.856667
Rho GTPase-activating protein gacJ		lulogutSigP-26242	0	0	0	#NUM!	3.21	2.48	3.45	3.04667	1.60723	1.89	2.32	2.37	2.19333	1.13313	1.13	4.96	4.68	3.59	1.84398	1.93	5.54	4.41	3.96	1.9855	2.45	2.11	2.28	1.18903	2.87	1.64	4.43	2.98	1.57531	1.49	1.52	0.14	1.05	0.0703893	0.98	1.78	0	0.92	-0.120294	4.62	2.75	3.58	3.65
RNA binding protein fox-1 homolog 1		lulogut53123	1.23	2.59	1.91	0.933573	2.49	3.33	1.83	2.55	1.3505	3.65	2.97	1.68	2.76667	1.46815	5.2	3.59	6.44	5.07667	2.34388	3.43	4.57	3.01	3.67	1.87578	3.12	4.65	3.885	1.95791	5.1	2.84	8.49	5.47667	2.4533	1.62	1.83	1.2	1.55	0.632268	2.78	2.21	1.55	2.18	1.12433	1.66	3.67	1.72	2.35
RNA replicase polyprotein		lulogut34869	0	0	0	#NUM!	0	0	0	0	#NUM!	0	0	0	0	#NUM!	0	0	0	0	#NUM!	0	0	0	0	#NUM!	0.4	0	0.2	-2.32193	0	0	0	0	#NUM!	0	0	0	0	#NUM!	0	0.3	0	0.1	-3.32193	0	0	0	0
S-antigen protein		lulogutSigP-36803	27.7	9.71	18.705	4.22535	270.68	148.77	6.49	141.98	7.14954	95.65	47.47	55.78	66.3	6.05094	43.48	3.16	35.29	27.31	4.77136	45.19	1.28	29.6	25.3567	4.66429	43.27	60.09	51.68	5.69153	0.1	2.29	53.25	18.5467	4.21309	323.38	17.05	8.33	116.253	6.86113	13.27	6.94	6	8.73667	3.12708	4	5.49	3.34	4.27667
S-antigen protein		lulogut55208	14.48	5.15	9.815	3.29499	172.42	106.83	8.02	95.7567	6.5813	67.7	35.87	50.91	51.4933	5.68631	40.45	3.4	37.1	26.9833	4.754	43.47	1.79	16.53	20.5967	4.36434	38.39	60.94	49.665	5.63416	0.75	1.71	23	8.48667	3.0852	229.01	6.58	6.6	80.73	6.33503	9.01	4.17	6.25	6.47667	2.69525	2.02	3.82	3.16	3
Serine-rich adhesin for platelets		lulogut18907	0	0	0	#NUM!	0	0.05	0	0.0166667	-5.90689	0	0	0	0	#NUM!	0	0	0	0	#NUM!	0	0	0	0	#NUM!	0	0	0	#NUM!	0	0	0	0	#NUM!	0	0	0	0	#NUM!	0	0	0	0	#NUM!	0	0	0	0
Serine/threonine-protein kinase ENV7		lulogut47250	0	0	0	#NUM!	0	0	0	0	#NUM!	0	0	0.74	0.246667	-2.01937	0	0	0	0	#NUM!	1.72	0	0	0.573333	-0.802554	0	0	0	#NUM!	0	0	0	0	#NUM!	0	0	0	0	#NUM!	0	0	0	0	#NUM!	0	0	0	0
Serine/threonine-protein kinase ENV7		lulogutSigP-47251	0	0	0	#NUM!	0	0	0	0	#NUM!	0	0	0	0	#NUM!	0	0	0	0	#NUM!	0	0	0	0	#NUM!	0	0	0	#NUM!	0	0	0	0	#NUM!	0	0	0	0	#NUM!	0	0	0	0	#NUM!	0	0	0	0
Serine/threonine-protein kinase prpf4B		lulogut41791	0	0	0	#NUM!	0	0	0	0	#NUM!	0	0	0	0	#NUM!	0.39	0.35	0	0.246667	-2.01937	0	0.33	0	0.11	-3.18442	0.78	0	0.39	-1.35845	0	0.84	0.43	0.423333	-1.24013	0	0	0	0	#NUM!	0.51	0	0	0.17	-2.55639	0.44	0	0	0.146667
Serine/threonine-protein kinase sel-5		lulogutSigP-22044	22.43	127.03	74.73	6.22362	38.25	95.27	31.52	55.0133	5.78171	92.75	37.22	18.66	49.5433	5.63062	20.16	7.31	14.94	14.1367	3.82137	13.49	1.62	12.11	9.07333	3.18163	24.37	20.16	22.265	4.47671	13.6	3.93	18.56	12.03	3.58856	45.55	28.49	117.48	63.84	5.99639	104.36	61.62	53.25	73.0767	6.19134	26.7	20.36	12.39	19.8167
Serine/threonine-protein kinase sel-5		lulogutSigP-41348	10.3	51.67	30.985	4.9535	17.57	20.32	17.97	18.62	4.21878	15.94	14.87	20.37	17.06	4.09255	2.83	1.42	4.44	2.89667	1.53439	5.22	4.53	7.09	5.61333	2.48886	6.5	8.59	7.545	2.91552	6.01	3.91	17.5	9.14	3.19219	48.19	24.51	30.54	34.4133	5.1049	31.11	56.95	30.18	39.4133	5.30061	18.04	10.99	6.17	11.7333
Sodium/hydrogen exchanger 2		lulogutSigP-18410	0	0	0	#NUM!	0	0.32	0	0.106667	-3.22882	0	0	0	0	#NUM!	0	0	0	0	#NUM!	0	0	0	0	#NUM!	0	0	0	#NUM!	0	0	0	0	#NUM!	0	0	0	0	#NUM!	0	0	0	0	#NUM!	0	0	0	0
Spindle pole body component 97		lulogut18810	0.74	0.74	0.74	-0.434403	1.16	0.7	0.53	0.796667	-0.327952	2.32	2.26	1.39	1.99	0.992768	2.34	1.41	1.42	1.72333	0.785202	2.31	1.07	2.61	1.99667	0.997594	2.94	2.84	2.89	1.53107	2.15	0.46	4.09	2.23333	1.1592	0.38	0.24	0.49	0.37	-1.4344	0.42	0.46	0	0.293333	-1.76939	0.72	1.73	1.81	1.42
Splicing factor, proline- and glutamine-rich		lulogutSigP-18666	0	0	0	#NUM!	0	0	0	0	#NUM!	0	0	0	0	#NUM!	0	0	0	0	#NUM!	0	0	0	0	#NUM!	0	0	0	#NUM!	0	0	0	0	#NUM!	0	0	0	0	#NUM!	0	0	0	0	#NUM!	0	0	0	0
Spore coat protein SP87		lulogut54166	0	0	0	#NUM!	0	0	0	0	#NUM!	0	0	0	0	#NUM!	0	0	0	0	#NUM!	0	0	0	0	#NUM!	0	0	0	#NUM!	0	0	0	0	#NUM!	0	0	0	0	#NUM!	0	0	0	0	#NUM!	0	0	0	0
Spore coat protein SP96		lulogutSigP-17881	0	0	0	#NUM!	0	0	0	0	#NUM!	0.16	0	0	0.0533333	-4.22882	0.67	0	0	0.223333	-2.16273	0	0	0	0	#NUM!	0	0	0	#NUM!	0	0	0.25	0.0833333	-3.58496	0	0	0	0	#NUM!	0	0	0	0	#NUM!	0	0	0	0
Stromal interaction molecule homolog		lulogutSigP-46215	2.42	4.03	3.225	1.6893	3.27	0.56	5.49	3.10667	1.63537	17.24	14.22	7.49	12.9833	3.69859	10.76	10.99	9.87	10.54	3.3978	8.89	10.11	11.35	10.1167	3.33866	5.67	13.45	9.56	3.25701	2.42	8.61	11.09	7.37333	2.88232	6.92	0	1.89	2.93667	1.55418	2.7	2.2	5.24	3.38	1.75702	12	14.08	5.24	10.44
Stromal interaction molecule homolog		lulogutSigP-46213	3.26	1.85	2.555	1.35332	3.51	5.64	0	3.05	1.60881	9.87	14.28	14.8	12.9833	3.69859	11.33	12.21	18.5	14.0133	3.80873	15.57	13.47	17.39	15.4767	3.95202	20.07	13.89	16.98	4.08576	18.72	14.03	17.87	16.8733	4.07667	2.04	8.3	2.59	4.31	2.10769	2.08	4.6	2.05	2.91	1.54102	16.43	9.31	23.79	16.51
Subtilisin-like protease 1		lulogutSigP-17747	0	0	0	#NUM!	0	0.28	0	0.0933333	-3.42146	0.9	0	0.6	0.5	-1	0	0.19	0	0.0633333	-3.98089	0	0	0.44	0.146667	-2.76939	0	0	0	#NUM!	0.2	0.46	0.12	0.26	-1.94342	0	0.24	0.09	0.11	-3.18442	0	0.62	0.61	0.41	-1.2863	0	3.21	0.33	1.18
Synaptotagmin-like protein 3		lulogutSigP-53774	9.6	7.9	8.75	3.12928	14.46	10.83	3.01	9.43333	3.23777	29.8	28.35	22.69	26.9467	4.75203	32.06	21.62	24.55	26.0767	4.70469	28.9	27.6	28.78	28.4267	4.82917	35.65	30.29	32.97	5.04308	28.4	23.84	32.29	28.1767	4.81643	14.94	8.84	6.36	10.0467	3.32865	2.36	4.87	4.42	3.88333	1.9573	20.97	18.75	17.17	18.9633
Transcription factor jun-D		lulogutSigP-35494	9	16.82	12.91	3.69042	11.65	16.25	11.6	13.1667	3.71882	23.98	31.9	29.69	28.5233	4.83407	14.74	15.7	27.61	19.35	4.27426	12.63	15.64	15.84	14.7033	3.87807	34.38	27.53	30.955	4.9521	31.94	23.29	31.44	28.89	4.8525	14.94	11.49	14.56	13.6633	3.77224	7.07	5.62	6.63	6.44	2.68706	12.23	18.42	15.57	15.4067
Trithorax group protein osa		lulogutSigP-16517	0	0	0	#NUM!	0	0	0	0	#NUM!	0.04	0.08	0	0.04	-4.64386	0	0.11	0	0.0366667	-4.76939	0	0.05	0	0.0166667	-5.90689	0	0	0	#NUM!	0	0	0	0	#NUM!	0	0	0	0	#NUM!	0	0	0	0	#NUM!	0	0	0	0
Trophinin		lulogutSigP-56717	0	0	0	#NUM!	0	0	0	0	#NUM!	0	0	0	0	#NUM!	0	0	0	0	#NUM!	0	0	0	0	#NUM!	0	0	0	#NUM!	0	0	0	0	#NUM!	0	0	0	0	#NUM!	0	0	0	0	#NUM!	0	0	0	0
Uncharacterized protein C29B12.08		lulogutSigP-20793	0	0	0	#NUM!	0	0	0	0	#NUM!	0	0	0	0	#NUM!	0	0	0	0	#NUM!	0	0	0	0	#NUM!	0	0	0	#NUM!	0	0	0.18	0.06	-4.05889	0	0	0	0	#NUM!	0	0	0	0	#NUM!	0	0	0	0
Uncharacterized protein DDB_G0271670		lulogut37545	0	0.27	0.135	-2.88897	0.44	0.52	0	0.32	-1.64386	0	0.32	0.5	0.273333	-1.87127	0	0.23	0.2	0.143333	-2.80255	0.2	0.81	0	0.336667	-1.57061	0.5	0.34	0.42	-1.25154	0.36	0.05	0.21	0.206667	-2.27462	0	0.15	0	0.05	-4.32193	0	0.14	0	0.0466667	-4.42146	0	0.17	0.2	0.123333
Uncharacterized protein DDB_G0271670		lulogut38565	0	0	0	#NUM!	0	0	0	0	#NUM!	0	0	0	0	#NUM!	0	0	0.26	0.0866667	-3.52838	0	0.15	0	0.05	-4.32193	0	0.31	0.155	-2.68966	0	0	0	0	#NUM!	0	0	0.29	0.0966667	-3.37084	0	0	0	0	#NUM!	0	0	0	0
Uncharacterized protein DDB_G0271670		lulogut45181	0	0.19	0.095	-3.39593	0	0	0	0	#NUM!	0	0	0	0	#NUM!	0	0.17	0	0.0566667	-4.14136	0	0.64	0	0.213333	-2.22882	0.19	0.68	0.435	-1.20091	0	0	0	0	#NUM!	0	0	0	0	#NUM!	0.25	0	0	0.0833333	-3.58496	0	0	0	0
Uncharacterized protein DDB_G0271670		lulogut45177	0	0.19	0.095	-3.39593	0	0	0	0	#NUM!	0	0.95	0	0.316667	-1.65896	0	0.17	0	0.0566667	-4.14136	0	0.64	0	0.213333	-2.22882	0.19	0.68	0.435	-1.20091	0	0	0	0	#NUM!	0	0	0	0	#NUM!	0.25	0	0	0.0833333	-3.58496	0	0	0	0
Uncharacterized protein DDB_G0271670		lulogut47588	0	0	0	#NUM!	0.32	0	0	0.106667	-3.22882	0	0	0.35	0.116667	-3.09954	0.76	0	0	0.253333	-1.98089	0	0	0.39	0.13	-2.94342	0	0	0	#NUM!	1.04	0	0	0.346667	-1.52838	0	0	0	0	#NUM!	0	0	0	0	#NUM!	0.43	0.47	0	0.3
Uncharacterized protein DDB_G0271670		lulogut52130	0.35	0.6	0.475	-1.074	0.25	0	0	0.0833333	-3.58496	1.28	2.28	1.99	1.85	0.887525	1.22	1.34	3.16	1.90667	0.931053	0.99	4.86	2.49	2.78	1.47508	3.9	3.24	3.57	1.83592	1.95	2.61	3.5	2.68667	1.42582	0	0	0.13	0.0433333	-4.52838	0	0.66	0	0.22	-2.18442	1.72	3.81	2.82	2.78333
Uncharacterized protein ORF49		lulogutSigP-21816	0.51	0.22	0.365	-1.45403	2.38	0.29	0.73	1.13333	0.180572	1.7	1.64	0.61	1.31667	0.39689	2.63	1.35	1.95	1.97667	0.98307	2.62	1.29	4.03	2.64667	1.40418	1.3	0.78	1.04	0.0565835	2.01	2.35	1.44	1.93333	0.95109	2.11	0.75	0.55	1.13667	0.184809	0	1.59	0	0.53	-0.915936	0.74	1.37	0.68	0.93
Uncharacterized serine-rich protein C11G7.01		lulogut25833	0	0	0	#NUM!	0	0	0	0	#NUM!	0	0	0	0	#NUM!	0.6	0	0	0.2	-2.32193	0	0.5	0	0.166667	-2.58496	0	1.06	0.53	-0.915936	0	0	0.33	0.11	-3.18442	0	0	0	0	#NUM!	0	0	0	0	#NUM!	0	1.49	0	0.496667
Uncharacterized serine-rich protein C215.13		lulogut54121	0	0	0	#NUM!	0	0	0	0	#NUM!	0	0	0	0	#NUM!	0	0	0	0	#NUM!	0	0	0	0	#NUM!	0	0	0	#NUM!	0	0	0	0	#NUM!	0	0	0	0	#NUM!	0	0.58	0	0.193333	-2.37084	0	0	0	0
Uncharacterized serine-rich protein C215.13		lulogut54120	0	0	0	#NUM!	0	0	0	0	#NUM!	0	0	0	0	#NUM!	0	0	0	0	#NUM!	0	0	0	0	#NUM!	0	0	0	#NUM!	0	0	0	0	#NUM!	0	0	0	0	#NUM!	0.51	0	0	0.17	-2.55639	0	0	0	0
Uncharacterized serine-rich protein C215.13		lulogut47286	0	0	0	#NUM!	0.79	0	0	0.263333	-1.92504	0	0	0	0	#NUM!	0	0	0	0	#NUM!	0.52	0.8	0	0.44	-1.18442	0.47	0	0.235	-2.08927	1.3	0	0.52	0.606667	-0.721024	0	0	0.59	0.196667	-2.34618	0	0	0	0	#NUM!	0.53	0	0.73	0.42
Uncharacterized serine-rich protein C215.13		lulogut43203	0	0	0	#NUM!	0	0	0	0	#NUM!	0	0	0	0	#NUM!	0	0	0	0	#NUM!	0	0	0.49	0.163333	-2.61411	0.47	0	0.235	-2.08927	0	0	0	0	#NUM!	0	0	0	0	#NUM!	0	0	0	0	#NUM!	0	0	0.74	0.246667
Uncharacterized serine-rich protein C215.13		lulogut42953	0	0	0	#NUM!	0	0	0	0	#NUM!	0.16	0.29	0	0.15	-2.73697	0	0.21	0	0.07	-3.8365	0	0	0.24	0.08	-3.64386	0.23	0	0.115	-3.12029	0.21	0	0.26	0.156667	-2.67423	0	0	0.2	0.0666667	-3.90689	0	0	0	0	#NUM!	0	0	0	0
Uncharacterized transmembrane protein DDB_G0289901		lulogutSigP-14640	163.04	285.75	224.395	7.8099	153.14	166.52	196.92	172.193	7.42789	84.83	78.69	87.93	83.8167	6.38917	73.08	96.79	76.56	82.1433	6.36007	74.22	55.36	49.47	59.6833	5.89926	63.77	49.53	56.65	5.824	57.42	48.49	53.33	53.08	5.7301	166.93	159.05	351.36	225.78	7.81877	220.59	212.84	212.26	215.23	7.74974	91.79	59.71	76.09	75.8633
Venom serine protease Bi-VSP		lulogutSigP-20930	2.17	1.42	1.795	0.843984	15.81	7.28	1.27	8.12	3.02148	9.19	3.81	9.56	7.52	2.91073	6.33	1.49	5.43	4.41667	2.14296	5.37	1.75	3.28	3.46667	1.79355	5.88	6	5.94	2.57046	0.02	3.14	7.22	3.46	1.79077	7.41	1.36	1.03	3.26667	1.70782	1.55	1.07	0.39	1.00333	0.00480099	2.52	3.79	1.49	2.6
Venom serine protease Bi-VSP		lulogutSigP-17414	0.88	0.68	0.78	-0.358454	6.56	6.83	0.99	4.79333	2.26103	5.62	2.36	3.85	3.94333	1.97942	3.47	1.33	2.79	2.53	1.33914	2.43	1.35	2.87	2.21667	1.14839	2.73	2.96	2.845	1.50843	1.31	0.82	3.42	1.85	0.887525	4.74	1.3	1.23	2.42333	1.27699	0.98	0.9	1.55	1.14333	0.193246	1.31	1.67	1.36	1.44667
Zinc finger protein 503		lulogutSigP-18766	0	0	0	#NUM!	0	0	0	0	#NUM!	0	0	0	0	#NUM!	0.66	0	0	0.22	-2.18442	0	0.28	0	0.0933333	-3.42146	0	0	0	#NUM!	0	0.7	0	0.233333	-2.09954	0	0	0	0	#NUM!	0	0	0	0	#NUM!	0	0	0	0
Zinc finger protein castor homolog 1		lulogutSigP-18685	0	0	0	#NUM!	0.2	0	0	0.0666667	-3.90689	0	0.58	0	0.193333	-2.37084	0	0	0	0	#NUM!	0	0	0	0	#NUM!	0.23	0	0.115	-3.12029	0	0	0	0	#NUM!	0	0	0	0	#NUM!	0	0	0	0	#NUM!	0	0	0	0
Zonadhesin		lulogutSigP-43860	0	0	0	#NUM!	0	0	0	0	#NUM!	0	0	0	0	#NUM!	0	0	0	0	#NUM!	0	0	0	0	#NUM!	0	0	0	#NUM!	0	0	0	0	#NUM!	0	0	0	0	#NUM!	0	0	0	0	#NUM!	0	0	0	0
Zwei Ig domain protein zig-8		lulogutSigP-20407	0	0	0	#NUM!	0	0.12	0	0.04	-4.64386	0.07	0.23	0	0.1	-3.32193	0.09	0	0	0.03	-5.05889	0	0	0.09	0.03	-5.05889	0	0.17	0.085	-3.55639	0	0	0	0	#NUM!	0	0	0	0	#NUM!	0	0	0	0	#NUM!	0	0	0	0
[truncated: 177 more columns]
