# Supplementary material for: Leishmania infection induces a limited differential gene expression in the sand fly midgut
Source: BMC Genomics. 2020 Sep 4;21:608. doi: 10.1186/s12864-020-07025-8 (PMC7487717; doi:10.1186/s12864-020-07025-8)
Supplement: Supplementary file 5 — Additional file 5 : Table S4 Principal component analysis output for comparisons between average transcriptional expression amongst time points as well as for individual replicates. [file 12864_2020_7025_MOESM5_ESM.xlsx]

## Sheet: Averages
Name	lulogutSigP-13390	lulogut21502	lulogutSigP-42963	lulogutSigP-14302	lulogutSigP-52148	lulogutSigP-52150	lulogutSigP-32546	lulogutSigP-53120	lulogutSigP-13098	lulogut14298	lulogut20455	lulogutSigP-46294	lulogut13681	lulogut20908	lulogutSigP-51886	lulogut21218	lulogutSigP-32457	lulogut12012	lulogutSigP-35736	lulogut51729	lulogut13725	lulogutSigP-376	lulogutSigP-44660	lulogut22691	lulogut27870	lulogut22221	lulogut33378	lulogut22595	lulogutSigP-25516	lulogut52378	lulogutSigP-56701	lulogut8539	lulogut15402	lulogutSigP-55823	lulogut17529	lulogut23874	lulogut21961	lulogut19867	lulogut16968	lulogut21754	lulogut25651	lulogutSigP-2166	lulogut28489	lulogut12740	lulogut51730	lulogut24867	lulogut10511	lulogut33702	lulogut15891
log2(1dPBM average)	10.2512	11.5502	12.8298	9.50426	8.60457	8.59315	12.142	15.3498	12.3894	10.9472	10.6887	11.6537	11.7823	10.7748	8.56196	10.9022	10.8641	14.6787	15.6407	10.4507	10.741	12.2179	10.1422	10.576	10.7819	10.2767	10.4865	10.5345	11.2382	11.2973	12.2294	10.5211	10.0332	8.14898	10.2683	10.301	10.2366	10.203	16.0214	10.2553	10.2982	10.6065	8.62297	12.1285	10.2951	10.0031	10.5275	9.99552	10.1069
log2(2dPBM average)	9.98536	12.5956	12.9343	10.1958	8.45746	7.96372	11.1982	15.2804	13.2714	10.585	10.3044	12.2352	11.6483	10.2643	8.88562	10.5361	10.7813	14.4677	14.2643	11.438	10.2731	13.0492	10.4691	10.2198	10.167	9.74339	9.96045	10.1004	16.2668	11.08	12.7965	10.0836	10.0067	7.64311	9.91512	10.0046	9.72133	9.79389	15.5244	9.84861	9.80109	10.7801	11.0616	12.4105	10.7729	9.49073	10.3514	9.75282	9.56381
log2(4dPBM average)	16.0714	15.4652	13.6927	14.5318	14.4662	14.2979	11.3746	12.2522	12.7654	13.2459	13.1652	13.1513	12.4725	12.7441	14.2132	12.7677	13.1094	11.4997	10.5664	12.6277	12.5752	11.4251	13.1676	12.6961	12.6026	12.3468	12.5189	12.4532	11.0852	11.996	11.2908	12.3408	12.462	13.6119	12.2334	12.2247	12.0285	12.2517	10.3829	12.1834	12.0037	12.1563	11.9852	10.8721	12.2448	11.9783	12.1126	11.9684	11.9932
log2(6dPBM average)	16.9764	14.7379	14.0924	14.5311	15.2571	15.0732	12.4452	11.0677	12.4998	13.3116	13.2104	12.2081	12.2813	12.5082	13.5962	12.4268	12.6193	10.5063	10.4292	12.4324	12.4757	11.6054	12.7032	12.3703	12.3481	12.593	12.3009	12.206	10.6325	11.748	11.4022	12.0838	12.4132	13.1053	12.0681	11.9582	12.0414	11.9682	9.66688	11.9401	11.8895	11.7347	11.8422	11.043	11.6744	11.866	11.9005	11.8138	11.7966
log2(8dPBM average)	17.0776	14.2658	13.2905	14.4802	15.3519	15.2341	13.5523	10.4963	12.4963	13.7361	13.5654	12.0609	12.7078	13.0018	13.1083	12.8327	11.9675	9.99451	9.94065	12.0756	12.6513	11.5328	12.1919	12.5585	12.1501	12.8417	12.6164	12.493	10.9159	12.2871	11.2399	12.4333	12.4562	12.5799	12.0467	12.3549	12.4474	12.0027	9.8857	12.124	12.2558	11.6282	11.6414	10.7588	11.1104	12.2623	11.6806	12.2563	12.2112
log2(12dPBM average)	16.7397	14.4985	13.9637	14.5548	15.0372	14.8519	12.8233	11.5155	12.5071	13.4123	13.2591	12.2949	12.6629	12.8663	12.9697	12.5847	12.3954	10.7889	9.90154	12.0725	12.4877	11.5555	12.4353	12.5134	12.2756	12.6464	12.5111	12.3154	10.5349	12.278	11.3159	12.3223	12.2979	12.9074	12.1534	12.0135	12.173	12.0258	8.96012	11.9699	12.0147	11.3318	11.5016	10.7809	11.7527	12.0447	11.4901	11.9265	11.904
log2(14dPBM average)	16.7275	14.5837	13.9157	14.4997	14.8349	14.8055	12.644	11.6157	12.5518	13.4227	13.3017	12.3489	12.6395	12.8106	13.1225	12.72	12.5445	11.1051	9.83502	12.3865	12.5496	11.4672	12.3736	12.447	12.4226	12.6475	12.4961	12.3985	10.6114	12.209	11.3437	12.2953	12.3584	13.0905	12.2604	12.0533	12.0888	12.1315	8.47358	12.0568	12.0639	11.3447	11.4877	11.0138	11.6818	12.0602	11.7011	11.923	11.9304
log2(d1Pi average)	10.4066	11.5641	13.0043	9.92226	8.57859	8.78649	12.373	15.3757	12.4189	11.1482	10.7849	11.7146	11.6888	10.8069	8.63916	10.8488	11.0691	14.6407	15.5376	10.5538	10.7831	12.3196	9.96229	10.684	10.9147	10.2666	10.6046	10.6275	10.8194	11.2999	12.2783	10.6503	10.0339	8.49454	10.314	10.3107	10.1869	10.2977	16.2719	10.3906	10.3286	10.8823	8.62819	11.9485	9.93194	10.0249	10.689	10.0162	10.1297
log2(2dPi average)	9.64969	12.7318	13.0404	10.282	7.94158	8.00699	11.0602	15.4276	13.0311	10.6152	10.1931	12.3009	11.837	10.2634	8.90283	10.4765	10.7621	14.6773	14.5467	11.4662	10.2211	12.9142	10.473	10.2296	10.1416	9.58787	9.98464	10.058	15.8337	11.4458	12.5859	10.0989	9.76093	8.11405	9.77071	9.92391	9.62991	9.74484	15.7006	9.7684	9.73461	11.1799	10.8834	12.2506	10.8032	9.38099	10.2933	9.69783	9.52905
log2(4dPi average)	16.1624	15.5346	13.5307	14.5822	14.4425	14.4168	13.4314	12.7029	12.8344	13.0383	12.9386	13.444	12.0768	12.5259	14.2972	12.5497	13.0956	11.9088	11.6681	12.8621	12.3519	11.6652	13.0927	12.5153	12.4664	12.2033	12.226	12.3045	12.8299	11.6073	11.378	12.1404	12.319	13.6984	12.1089	12.0313	11.9126	12.1062	11.5765	11.9925	11.8778	12.1253	12.4694	11.1124	12.005	11.8268	11.884	11.861	11.8429
log2(6dPi average)	17.2048	14.8098	13.841	14.388	15.3373	15.3058	14.7597	11.8946	12.5653	13.1331	13.1271	12.7324	11.9652	12.488	13.5876	12.4565	12.4465	11.0204	12.6178	12.221	12.3987	11.7676	12.38	12.2544	12.3462	12.4815	12.2289	12.2049	10.6983	11.5025	11.5654	11.9782	12.1934	13.0862	12.0195	11.8673	11.9886	11.9548	10.2252	11.8517	11.8478	12.0128	12.4053	11.2242	11.6952	11.8729	11.7425	11.7441	11.8104
log2(8dPi average)	16.8609	14.5953	13.6855	14.6371	14.9532	14.9649	13.9414	11.5434	12.5692	13.2228	13.2085	12.4381	12.4644	12.6092	13.2637	12.5316	12.3673	10.6915	11.8155	12.0439	12.4773	11.8416	12.517	12.2964	12.3388	12.5955	12.3014	12.3126	10.8757	12.024	11.6428	12.0538	12.2588	12.9814	12.1312	11.934	12.0655	11.9851	10.2287	11.9082	11.9923	11.7451	12.3115	11.2162	11.5919	12.0622	11.6037	11.8681	11.9057
log2(12dPi average)	16.7494	14.5479	13.5996	14.6079	14.8772	14.8122	13.665	11.4382	12.3492	13.3033	13.1956	12.1435	12.2759	12.7325	12.9534	12.6822	12.1735	10.8317	10.3677	12.2081	12.5339	11.7119	12.2655	12.3748	12.3796	12.5307	12.3534	12.3692	11.3204	11.8626	11.5163	12.1969	12.1699	12.6877	12.2192	12.0353	12.0447	12.081	8.92621	12.0282	12.0381	11.2767	12.6773	11.0699	11.7549	12.069	11.4751	11.9054	11.9044
log2(14dPi average)	16.6947	14.5305	13.7132	14.7507	14.9585	14.7946	13.3652	11.4913	12.3858	13.2718	13.2388	12.0596	12.3374	12.7421	12.9624	12.6312	12.2388	10.6959	10.2523	12.2825	12.4984	11.7671	12.2918	12.3365	12.3151	12.5529	12.3131	12.3864	10.9129	11.8636	11.5171	12.1946	12.1774	12.662	12.1793	11.9757	12.1039	12.0893	8.66308	11.9743	12.0426	11.3731	12.085	11.1878	11.6669	12.0386	11.4286	11.8673	11.8974
	PC	Eigenvalue	% variance			PC 1	PC 2	PC 3	PC 4	PC 5	PC 6	PC 7	PC 8	PC 9	PC 10	PC 11	PC 12	PC 13
	1	6221.99	77.187		log2(1dPBM average)	-130.41	-11.806	-32.896	2.4092	-5.9094	0.37009	20.736	-1.4231	-6.3936	3.218	0.77834	-2.0918	0.15463
	2	509.379	6.3191		log2(2dPBM average)	-101.98	20.982	41.234	-9.5237	11.795	-12.497	9.7187	-5.9354	2.9641	-0.79909	0.71241	-1.8982	-1.0839
	3	330.341	4.0981		log2(4dPBM average)	45.754	29.362	1.8359	23.843	7.4411	7.7109	-0.25144	6.6169	-2.7376	6.0112	0.53977	-15.336	8.7934
	4	244.45	3.0325		log2(6dPBM average)	49.045	16.794	-5.8708	5.426	-11.222	-1.6589	-2.768	-4.0033	1.9558	-1.2036	-1.1283	-8.1698	-20.059
	5	154.933	1.922		log2(8dPBM average)	47.883	14.21	-10.405	-10.21	-15.583	1.0775	-2.2141	-20.276	10.488	-3.9815	4.5439	-0.24313	9.7718
	6	108.571	1.3469		log2(12dPBM average)	58.47	26.423	0.2955	-16.999	-2.5639	13.489	10.569	16.277	5.1747	-9.0703	-1.9323	8.7078	-0.32398
	7	90.595	1.1239		log2(14dPBM average)	56.612	-5.3234	0.77682	-13.685	19.137	15.977	-1.7935	-12.312	-11.716	10.522	-1.7707	5.7041	-3.1686
	8	83.9954	1.042		log2(d1Pi average)	-126.6	11.376	-25.913	-4.2234	18.011	-1.9536	-18.512	4.2885	7.2773	-4.015	0.83824	1.9124	-0.62853
	9	75.9818	0.94259		log2(2dPi average)	-118.36	-16.804	24.933	3.1178	-22.943	14.994	-11.269	3.3264	-3.8697	2.05	-1.6992	1.0546	1.018
	10	71.3625	0.88529		log2(4dPi average)	29.824	-22.798	6.616	39.219	8.1744	2.0505	4.1752	-3.7963	7.7162	-6.1979	3.9848	10.872	-1.6226
	11	63.8915	0.79261		log2(6dPi average)	37.606	10.059	-4.0456	7.2253	-5.7968	-16.164	-4.1319	-0.40274	-11.963	-3.6183	-18.539	6.6893	4.0925
	12	58.4289	0.72484		log2(8dPi average)	49.229	3.9604	-0.67588	-3.2217	-7.671	-14.928	-3.9494	8.8401	-5.7312	11.941	17.366	7.3242	0.44772
	13	47.0068	0.58314		log2(12dPi average)	50.281	-38.45	0.8178	-10.865	1.6021	-5.1624	1.5647	6.1768	16.183	12.473	-9.8727	-4.5805	1.0384
					log2(14dPi average)	52.645	-37.985	3.2971	-12.514	5.5282	-3.3049	-1.8744	2.6246	-9.3483	-17.329	6.1795	-9.9451	1.5705
[truncated: 5,000 more columns]

## Sheet: Replicates
Name	lulogutSigP-13949	lulogutSigP-16736	lulogutSigP-13652	lulogutSigP-32083	lulogut16968	lulogutSigP-35183	lulogutSigP-35736	lulogutSigP-53120	lulogutSigP-55306	lulogutSigP-19395	lulogut12012	lulogutSigP-54492	lulogutSigP-12857	lulogutSigP-646	lulogutSigP-36530	lulogutSigP-33165	lulogutSigP-23273	lulogut22100	lulogutSigP-50062	lulogutSigP-25698	lulogutSigP-33169	lulogutSigP-1870	lulogutSigP-42963	lulogutSigP-13098	lulogutSigP-17086	lulogutSigP-56701	lulogutSigP-376	lulogut53814	lulogut12740	lulogutSigP-32546	lulogutSigP-13800	lulogutSigP-46294	lulogut56105	lulogutSigP-53776	lulogut21502	lulogut4947	lulogut13681	lulogut25648	lulogutSigP-23916	lulogut17015	lulogutSigP-90	lulogut22348	lulogut52378	lulogutSigP-25516	lulogut14298	lulogut21218	lulogut20908	lulogutSigP-32457	lulogut52741
1dPBM_1	17.361	17.0419	16.7627	16.7629	16.0028	15.9157	15.5982	14.6986	15.3337	15.1878	13.9575	14.6963	14.1547	14.25	14.1033	14.2678	14.2776	14.188	13.8414	13.1156	13.2977	13.1723	12.3762	12.2138	12.0497	12.206	12.1289	12.2095	12.0342	12.6379	11.8844	10.5918	11.9954	10.5176	10.3543	11.441	11.9132	9.95238	11.4122	11.7992	11.3259	10.9718	11.3948	11.1743	10.8515	10.9071	10.6437	10.3586	10.6658
1dPBM_3	17.0089	17.0064	16.8105	16.4137	16.0398	15.6413	15.682	15.7969	15.1829	15.1869	15.1573	14.9248	14.5583	14.451	14.623	13.7779	13.857	13.6415	13.4979	13.5501	12.8787	12.8292	13.1743	12.5459	12.66	12.2525	12.3017	12.1576	12.217	11.3801	11.863	12.2586	11.7642	9.50054	12.195	11.7588	11.6384	9.53761	11.466	10.7446	10.8308	10.8307	11.1929	11.2993	11.0369	10.8973	10.8949	11.2377	10.9431
2dPBM_1	16.6144	17.0946	16.6649	16.0255	15.4041	15.1257	13.8321	14.9742	14.7568	14.7649	13.9942	14.2078	12.8152	14.2676	13.8983	14.9366	14.4625	13.7124	14.1177	12.9079	13.9908	13.3748	12.837	13.3119	10.9326	12.8087	12.9991	10.6344	12.4707	10.6361	10.716	12.1333	11.6462	13.7383	12.3702	10.1646	12.1925	13.7658	11.4336	10.4375	12.6069	11.9135	11.6168	16.2345	10.2564	10.4779	10.0612	10.4945	10.6067
2dPBM_2	16.4616	16.9948	16.5075	15.372	15.4481	14.4233	14.2308	15.4364	14.8514	14.784	14.6356	13.8597	13.6063	14.4931	13.7188	14.1256	14.029	13.1693	13.7562	13.7528	13.1809	12.6615	13.0782	13.4405	11.5267	12.8309	13.158	11.0653	12.5429	11.5238	10.81	12.6305	12.0195	12.9251	12.8654	10.4867	11.6011	12.7539	10.9054	10.0931	11.9333	12.4415	10.9648	16.4953	10.7601	10.7192	10.4032	11.0237	10.8548
2dPBM_3	16.9367	17.3588	16.8012	15.8831	15.7026	15.3157	14.6224	15.3875	14.965	15.081	14.6772	14.516	13.8883	14.6903	14.1364	14.6231	14.3889	13.8631	14.0732	13.9803	13.8055	13.2869	12.8758	13.0322	11.7367	12.7486	12.984	11.3487	12.195	11.295	11.2181	11.8261	12.0937	9.0955	12.5049	10.3384	10.8472	9.12516	11.2806	10.0017	10.5308	12.3097	10.4039	16.0331	10.6888	10.3907	10.3074	10.7773	10.7145
4dPBM_1	7.80329	9.23055	8.13832	7.1418	10.154	6.03496	10.3917	12.0388	4.71315	4.37365	11.1102	5.55674	8.18031	6.85512	7.50954	7.07735	7.39763	9.74564	6.80954	7.21471	6.49297	5.95443	13.5777	12.7046	6.79416	11.2895	11.4088	7.3608	11.0383	11.6948	4.17313	12.8921	7.05745	12.5465	15.0915	9.83075	12.7489	12.288	5.8953	6.75101	12.2734	7.88753	12.063	11.4016	12.9644	12.6972	12.5026	13.0335	6.337
4dPBM_2	7.95675	9.28193	8.52089	6.6978	10.4525	6.07938	10.2304	12.0337	4.98959	5.22882	11.3571	5.22612	8.61699	7.49849	8.42362	7.21344	7.26463	9.20565	6.89942	6.15117	6.69377	6.55198	13.9255	12.6947	7.23917	11.154	11.1934	7.22362	10.7857	10.8863	4.28466	13.1789	7.30889	11.6303	15.6078	9.82051	12.6351	11.308	6.52779	6.14078	11.9062	7.86511	12.2912	10.7358	13.3715	12.8757	12.857	13.1859	5.34802
4dPBM_3	8.35469	9.1853	8.67758	6.93275	10.5167	6.25039	10.969	12.6062	5.45055	5.57864	11.9119	5.46565	9.05368	7.03012	7.89391	8.27924	7.34572	9.39502	7.3844	7.57788	7.86282	7.14292	13.5431	12.8886	7.56993	11.4171	11.6386	7.41515	10.7768	11.4292	3.04963	13.3469	8.03171	11.4421	15.6342	10.3444	11.8937	11.3127	7.68643	6.75542	12.083	7.74779	11.5328	11.0412	13.3652	12.7236	12.8454	13.1049	5.72492
6dPBM_1	6.22419	7.22497	6.13484	4.19298	9.25453	3.80632	10.3907	11.3154	1.0635	1.92979	10.9001	2.30159	8.87958	5.27389	6.50128	7.10287	7.84015	9.36707	7.23735	5.00225	6.36667	6.19042	13.9437	12.4	7.71431	11.2295	11.3833	7.24669	10.9531	12.411	2.34483	12.1236	6.65335	11.1166	14.4475	10.4845	12.4178	11.0534	5.55305	5.71039	11.7113	7.8805	11.8492	10.5805	13.4457	12.4258	12.5835	12.3682	5.28059
6dPBM_2	6.55735	7.46287	6.87603	4.40122	9.72233	3.28836	10.2901	10.8664	1.38405	1.05658	10.4633	3.08916	9.08948	5.40259	7.20046	7.10727	7.85636	9.52258	7.36772	5.05007	6.59141	5.00944	14.3847	12.4856	7.88612	11.284	11.5711	7.46107	11.0417	12.1188	0.31034	12.1389	6.46091	8.10601	15.0564	10.4127	11.9822	7.81038	5.89651	5.55888	10.2494	8.00321	11.4541	10.3641	13.3012	12.4598	12.4828	12.8777	5.9507
6dPBM_3	7.01044	7.64436	7.34314	4.67129	9.94119	3.68706	10.5905	10.9829	1.47508	1.20789	10.0232	3.80323	9.45407	6.24717	8.05311	6.40905	7.78175	9.53136	7.16471	5.35473	6.20242	6.45861	13.8969	12.6064	8.35667	11.655	11.8271	7.40871	11.1289	12.7389	2.03914	12.3505	6.37226	11.0192	14.6413	10.5461	12.4031	10.3148	6.22168	7.03727	11.0844	7.75642	11.9007	10.9017	13.1752	12.3941	12.4551	12.5657	5.82018
8dPBM_1	6.57334	7.45195	6.87209	4.49633	9.41119	3.0036	9.95938	10.9231	-0.37707	1.65992	10.3738	3.6792	9.18965	6.32445	7.40548	6.68524	8.60885	9.4227	8.05999	5.20203	6.03914	5.83415	13.9274	12.5645	7.77998	11.3953	11.6419	6.58826	10.9441	12.7878	2.41414	12.0127	6.1235	11.2187	14.3774	10.5187	13.0772	11.1438	5.4591	6.5043	10.8654	7.77992	12.576	10.4396	13.3219	12.3933	12.6194	12.3747	6.0555
8dPBM_2	7.09159	7.06813	7.39823	3.93923	8.88237	4.21335	9.26559	9.92944	0.464668	-0.217591	9.46448	2.88166	9.46211	5.13175	6.76726	7.7213	7.74665	9.56398	7.49913	4.34767	6.87061	5.58556	11.8566	12.2291	7.83365	10.5476	11.2189	5.73796	10.1876	13.4736	0.748461	12.2902	6.21684	6.66818	14.1933	11.0517	12.2646	6.3512	6.01547	6.95873	9.85863	7.59044	11.9355	11.1372	14.2743	13.3197	13.4632	11.2587	6.61794
8dPBM_3	7.54597	7.93782	8.11889	6.7241	10.7187	6.08746	10.3849	10.468	0.879706	0.111031	10.0043	4.28318	9.84731	5.91815	8.44269	8.431	8.11577	9.97268	7.62403	5.57228	7.91031	6.95826	13.3945	12.6606	8.48599	11.5818	11.6925	8.24474	11.0096	14.1027	3.0321	11.8444	5.95606	9.54255	14.2196	10.0101	12.6678	10.2204	7.81224	7.73424	10.4316	7.16732	12.2792	11.0734	13.4096	12.6169	12.7775	12.0543	6.98391
12dPBM_2	5.43962	6.26209	5.40361	3.35755	8.23477	2.31904	9.83381	11.6466	0.367371	-0.37707	11.1668	1.36177	9.21235	4.95093	5.21723	7.99825	7.78228	9.59777	7.63815	4.0781	7.45278	6.67398	13.8539	12.4973	7.91839	11.304	11.5588	6.33128	10.7307	12.8757	2.76341	12.2412	6.35738	10.5392	14.6505	10.8563	13.1078	10.762	6.74106	6.36929	11.1608	7.78463	12.5977	10.6486	13.2296	12.426	12.6944	12.4567	4.97499
12dPBM_3	6.93275	6.88387	7.21004	3.83188	9.44054	3.90881	9.96623	11.3712	-1.32193	1.99639	10.2755	4.33271	10.1595	5.72055	7.2571	8.5883	8.34301	9.40846	7.72144	6.00405	7.78208	6.07189	14.0658	12.5169	8.44489	11.3277	11.5522	6.5659	10.8294	12.769	3.53978	12.3466	5.2724	11.7257	14.3287	10.2477	12.0162	10.8211	6.40616	6.74886	10.7164	7.47671	11.8667	10.4113	13.5744	12.7277	13.0199	12.3314	6.70155
14dPBM_1	4.84599	6.02746	4.84248	3.24031	8.39866	2.45943	9.60498	11.7688	0.443607	0.678072	11.2264	1.37851	9.37091	4.63807	5.90929	6.44708	8.31129	9.49723	7.82356	4.65821	5.92267	5.38405	14.0158	12.5436	7.99616	11.1963	11.3771	7.30223	11.003	12.0717	-0.136062	12.2399	5.71342	5.75729	14.6007	10.6767	12.7839	5.14771	5.74416	6.18844	9.32109	7.82337	12.1747	10.4714	13.3582	12.6166	12.6365	12.5946	5.40905
14dPBM_2	5.63865	6.04614	5.3837	3.58015	8.23175	2.85798	9.17135	11.9628	1.19535	0.464668	11.2394	2.94298	9.01162	4.67129	5.52669	7.81288	8.22018	9.59906	7.74524	5.13668	7.16662	6.59156	13.9034	12.5441	7.55405	11.336	11.4056	5.89482	11.1223	12.546	1.09085	12.516	6.0766	6.15157	14.6664	10.6686	12.9451	6.12928	5.86071	7.14017	9.51674	7.19061	12.5454	11.0962	13.2992	12.6719	12.7707	12.6306	5.11645
14dPBM_3	5.39266	5.71232	5.58225	5.79416	8.74255	5.08066	10.4354	10.917	-0.434403	1.82375	10.8096	3.0054	10.0161	3.89627	6.57728	7.17542	8.52638	9.54614	8.15198	5.88289	6.84574	6.59634	13.8213	12.5675	8.42513	11.4843	11.6076	7.02702	10.9081	13.1223	4.26003	12.2748	5.40361	11.7198	14.4778	10.5075	12.0373	10.591	7.13965	6.69251	9.69608	7.62395	11.8147	10.0826	13.5935	12.8599	13.0007	12.3975	6.64818
1dPi_1	17.1862	16.9191	16.7686	16.5575	16.1405	15.5279	15.3506	15.2165	15.0793	14.9304	14.4136	14.4372	14.2789	14.1803	14.3007	13.8928	13.9315	13.9622	13.5693	13.1492	12.9613	13.3652	12.7895	12.3343	12.1649	12.1249	12.2519	12.1938	11.9206	12.4028	11.8093	11.7284	11.616	13.7372	11.6692	11.5699	11.1944	13.286	11.5876	11.4179	11.7679	10.5838	10.6818	10.5657	11.0657	10.6894	10.7622	10.8049	10.8245
1dPi_2	17.3092	16.9942	17.012	16.5479	16.3206	16.0985	15.5781	15.0701	15.6058	15.4764	14.13	13.9825	14.2978	14.6817	14.4444	13.8943	14.0651	13.7861	13.5648	13.2896	12.9882	13.1145	12.949	12.2902	12.1397	12.2905	12.2998	11.5378	11.989	12.6299	11.8638	11.466	11.8237	10.1943	11.1548	11.1173	11.7295	9.7295	11.2235	11.0078	10.8568	11.4788	11.4095	10.8869	11.0195	10.8365	10.7577	10.874	10.6378
1dPi_3	17.1197	17.2144	16.7736	16.4362	16.3462	15.8118	15.666	15.7491	15.6392	15.6341	15.1706	14.0132	14.4942	14.6797	14.3489	13.8406	13.948	13.3598	13.4628	13.7547	13.0233	13.2584	13.2381	12.6109	12.5128	12.4058	12.4029	12.2873	11.935	12.0225	11.8294	11.9145	11.6687	9.57177	11.7925	11.4653	12.024	10.043	11.7489	10.615	10.3683	10.9064	11.6442	10.9742	11.3383	11.0036	10.8964	11.4407	10.9057
2dPi_1	17.0223	17.1297	16.8382	16.2161	15.5888	15.2761	14.526	15.3487	14.7316	14.5979	14.6157	14.0484	13.7405	14.4779	13.6121	14.7004	14.3268	13.9502	13.8846	13.4726	13.7538	13.7274	13.0059	13.1329	11.5933	12.5219	12.8785	10.9734	12.2789	11.2322	11.0539	12.1728	12.037	9.91461	12.9752	10.6355	10.8603	9.49159	11.8729	10.5317	11.2224	11.8648	10.3289	15.7289	10.5389	10.4036	10.0716	10.7533	10.5949
2dPi_2	16.8593	17.103	16.8144	15.8994	15.6582	15.4659	14.4929	15.3687	14.8041	14.8935	14.8015	14.0279	13.6134	14.6888	13.9508	14.8175	14.3067	13.862	13.8653	13.8529	13.9373	13.1429	12.9448	13.0362	11.3709	12.6342	13.0125	10.7607	12.3529	10.8101	10.9851	12.6924	11.9012	9.47125	12.9002	10.3915	11.9948	9.18691	11.4591	10.372	10.7715	12.0945	11.8011	16.2089	10.6951	10.5137	10.3174	10.8028	10.5702
2dPi_3	17.0881	17.4793	16.7575	16.3374	15.8427	15.4323	14.6182	15.5561	14.9642	15.0888	14.6062	14.3192	13.836	14.9514	13.9511	14.843	14.5837	13.9982	14.0386	13.6	13.877	12.7799	13.1617	12.9162	11.8023	12.5994	12.8463	11.511	12.1093	11.1064	11.3767	11.9298	12.0529	9.25545	12.2016	10.2962	12.2977	9.48079	11.3218	10.4342	10.9932	12.2334	11.7788	15.4625	10.6074	10.5094	10.3829	10.7294	10.6641
4dPi_1	10.9984	11.6647	10.6622	8.61427	12.051	7.63604	11.7148	13.1799	5.25096	5.24184	11.9975	7.15239	9.62313	9.12779	9.60951	9.33867	9.13196	10.1275	8.76888	9.37947	8.66228	7.12257	13.5626	12.6119	8.17143	11.3372	11.6769	8.71648	11.1241	13.477	3.44626	13.4659	8.65299	7.86028	15.3729	9.941	11.9209	8.15629	8.11738	7.8902	10.7386	8.01028	11.4501	12.0081	12.8875	12.4487	12.4063	13.1481	5.8775
4dPi_2	10.5323	11.9664	10.9342	9.45156	11.1828	8.85919	11.8488	12.8446	7.85012	8.33231	12.2836	8.85328	10.5907	10.2576	8.67317	10.1368	8.42375	10.0435	7.84273	10.692	9.58748	8.41752	13.6344	12.9478	9.09088	11.4384	11.7437	8.49913	11.1859	13.4709	5.23917	13.5882	8.2867	8.23855	15.7604	10.7259	12.1588	7.82795	9.04584	7.03837	10.6271	8.59253	11.7933	13.7825	12.9794	12.5567	12.5131	13.1342	6.51159
4dPi_3	8.75449	10.5461	8.91919	7.53846	11.3408	6.9571	11.4054	11.7173	5.12598	4.8953	11.2648	6.0568	9.51747	8.79344	8.90346	8.30656	7.36562	9.77203	7.1153	7.35315	7.89736	7.02746	13.3838	12.92	7.89099	11.3564	11.5696	7.89373	11.0224	13.3423	1.61353	13.2588	7.19121	7.95733	15.4403	9.62855	12.1388	7.69377	7.60296	7.32481	10.4567	7.67299	11.557	11.8266	13.2264	12.6374	12.6482	13	5.60881
6dPi_1	8.75442	9.3417	9.06418	6.85412	10.3421	5.86641	12.7856	12.3442	0.475085	1.59455	10.8366	6.67257	11.0743	6.23324	8.47163	7.86586	7.78156	9.65098	7.57909	6.95931	7.60703	8.49141	14.0064	12.6187	9.36043	11.534	11.8065	9.3057	11.1708	14.705	-1.2863	12.7256	6.76328	7.19249	14.7527	10.2659	11.9389	6.77189	7.80193	6.68832	10.2222	7.54264	11.332	10.4005	13.0404	12.2147	12.3452	12.6009	4.91313
6dPi_2	8.73237	9.4494	9.29471	3.77294	10.4294	4.07382	12.868	12.1789	0.956057	1.49057	11.745	6.41752	10.6174	7.29912	8.72018	8.98701	8.18299	9.5282	7.93905	6.2034	8.3156	8.02984	13.5612	12.511	9.04122	11.5648	11.7228	9.20767	11.3639	15.0322	3.8846	13.1372	7.33709	11.9005	15.026	10.6611	12.1175	11.0435	7.88013	6.56438	11.8166	7.18527	11.7535	11.0237	13.1889	12.7067	12.576	12.2591	6.36265
6dPi_3	6.79584	7.72151	6.97808	4.37782	9.83583	3.77505	12.0766	10.631	0.321928	0.910733	9.92208	2.59216	10.2055	5.80064	7.24365	7.0649	7.63329	9.55117	7.36177	5.98755	6.70598	7.10434	13.9179	12.5641	8.84947	11.5968	11.7723	9.01578	11.1269	14.4899	2.29278	12.1776	5.85947	7.644	14.6207	10.016	11.8241	9.39566	6.70957	6.61162	10.1527	7.38198	11.3847	10.599	13.1656	12.4049	12.5324	12.4591	5.53792
8dPi_1	8.83706	9.09835	8.66017	4.02326	10.1855	2.93168	12.5509	11.5368	0.432959	1.93734	10.8159	2.37295	10.6368	7.37487	7.29948	7.2386	8.57232	9.34527	8.1004	5.76765	6.73363	6.83996	13.9081	12.6059	9.158	11.7183	11.9062	9.29246	11.3455	14.2283	-0.68966	12.5818	6.09276	6.65005	14.784	10.5839	12.3847	7.00899	6.48736	7.05972	9.82763	7.36955	11.9137	10.7953	13.127	12.4373	12.5088	12.502	6.65105
8dPi_2	7.77716	8.49301	8.28896	3.7761	10.4506	2.83592	11.4507	12.0405	0.389567	1.5656	10.952	4.63981	10.1853	7.11894	8.04521	7.94005	7.98083	9.42671	7.68965	5.71891	7.39086	7.93793	13.6967	12.4796	8.52904	11.6392	11.8179	8.34061	11.3015	13.7413	2.5008	12.5774	6.60955	11.8534	14.6809	10.8213	12.7153	11.3229	7.46352	7.1153	11.4877	7.34669	12.2286	10.9986	13.1665	12.5776	12.5699	12.3619	6.61309
8dPi_3	7.21752	7.693	7.75422	5.94953	10.0166	4.84449	10.9752	10.7901	0.933573	1.43829	10.2017	4.02857	10.1077	6.14037	7.91097	7.82273	7.98675	9.39701	7.32679	5.69098	7.48333	6.8525	13.4088	12.6182	8.26397	11.567	11.7985	7.52935	10.9739	13.8044	0.526069	12.105	5.76871	8.49837	14.272	10.5328	12.2532	7.36886	7.28281	7.75796	9.24432	6.54859	11.9057	10.8248	13.3637	12.5753	12.7389	12.2248	6.49233
12dPi_1	5.89942	6.58886	6.30268	3.81352	9.28783	3.03386	10.6525	11.6614	0.748461	0.389567	10.5645	3.2555	9.83629	4.63865	7.2878	8.30355	7.65943	9.34572	7.24527	5.78842	7.47816	7.36632	13.7772	12.4895	8.13062	11.612	11.8877	7.50748	11.2382	13.6234	-1.02915	12.1885	6.38474	6.13299	14.4757	10.4074	12.2277	6.75942	6.78123	7.17981	9.70392	7.14323	11.7348	11.3513	13.2441	12.5817	12.6101	12.245	5.83618
12dPi_2	6.6091	6.47671	6.75382	3.61353	8.5713	2.66221	10.0504	11.4184	1.05658	1.46989	11.2244	4.44758	9.87639	4.5472	7.17423	8.1127	7.66654	9.4325	7.31596	4.4957	7.42551	7.00652	13.3203	12.1635	8.40689	11.4583	11.5842	7.15005	10.8942	13.6722	0.0976108	12.4027	6.09782	4.68257	14.808	10.8691	12.4959	4.36317	6.3025	7.21888	9.51743	6.9922	12.1029	11.4867	13.2997	12.6995	12.7375	12.0712	4.90063
12dPi_3	6.58841	6.88448	6.59066	3.85699	8.82648	2.6893	10.3373	11.1975	0.124328	1.03562	10.6077	4.11353	10.1515	5.21917	7.69495	8.16491	7.71994	9.2305	7.38128	4.62059	7.59156	6.43079	13.6631	12.3757	8.71163	11.4736	11.6456	7.13556	11.0569	13.6985	-0.836501	11.7694	4.70487	6.04418	14.3157	10.5185	12.0719	5.26604	6.4002	7.62855	8.76636	7.23122	11.7162	11.0963	13.3637	12.7596	12.8406	12.1988	5.56255
14dPi_1	4.54905	5.45943	5.05094	3.23726	8.00371	2.90497	9.8747	12.1672	-1.51457	0.815575	11.0012	0.443607	9.25049	3.29131	5.62498	9.68757	7.12091	9.36122	6.57713	4.36807	8.92985	6.67257	13.9356	12.1999	8.01235	11.5353	11.8085	6.59529	11.228	12.8024	0.941106	12.2807	6.12722	7.12743	14.7133	10.7864	12.7939	5.23266	7.21519	6.42358	10.0724	7.30852	12.1742	11.1131	13.1663	12.5497	12.5818	12.4286	5.06523
14dPi_2	6.31306	6.41583	6.52638	3.10936	8.83143	2.8679	10.6314	11.1312	0.275007	0	10.5539	4.08661	9.47113	4.31687	6.80025	7.62593	7.60881	9.45276	7.18943	4.98277	7.13124	6.43679	13.6961	12.3886	7.7389	11.5199	11.8826	7.57433	11.1613	13.4924	0.443607	12.16	5.14934	6.53978	14.5924	10.3395	11.7435	6.91851	6.75101	7.40079	9.09252	7.21276	11.5194	10.8349	13.3975	12.6852	12.8303	12.2193	5.76288
14dPi_3	5.90977	6.12557	5.89215	3.61589	8.97699	2.95233	10.1472	10.8091	1.30451	-0.810966	10.4752	3.92505	9.99745	3.16672	6.78267	7.56102	8.06383	9.75472	7.59746	5.1235	7.14924	7.53939	13.4703	12.5481	8.13473	11.4959	11.5951	6.55735	11.1732	13.6649	1.99277	11.6678	5.48349	5.75756	14.2461	10.0918	12.2864	4.84599	7.1128	7.78836	8.2255	6.832	11.8227	10.7669	13.2418	12.6552	12.8015	12.0423	7.60829
			PC	Eigenvalue	% variance			PC 1	PC 2	PC 3	PC 4	PC 5	PC 6	PC 7	PC 8	PC 9	PC 10	PC 11	PC 12	PC 13	PC 14	PC 15	PC 16	PC 17	PC 18	PC 19	PC 20	PC 21	PC 22	PC 23	PC 24	PC 25	PC 26	PC 27	PC 28	PC 29	PC 30	PC 31	PC 32	PC 33	PC 34	PC 35	PC 36	PC 37	PC 38	PC 39	PC 40	PC 41
			1	5632.97	60.002		1dPBM_1	-139.47	-10.281	-36.156	-13.791	-1.9882	10.372	3.7796	-24.721	-14.802	3.6612	-7.0755	19.298	8.8062	8.6823	-0.040992	11.587	4.6868	-9.8325	19.305	-7.3514	-5.5563	-0.49189	-4.0883	0.78376	-0.63758	6.4877	4.0125	-0.73748	4.3912	0.63088	-2.4841	-2.8635	3.3767	5.4866	2.231	-1.8998	-1.5378	-0.99141	0.97486
			2	670.054	7.1374		1dPBM_3	-121.6	-18.541	-23.499	5.6132	12.23	-2.587	3.9591	25.798	15.165	3.4154	17.039	-3.9921	-27.36	11.52	1.7669	11.922	0.88864	-11.476	5.9563	3.7381	-5.6602	-1.6059	-5.4734	-1.1676	8.2251	-1.4068	1.7902	3.5643	4.5487	3.7173	-0.20389	-3.0328	1.2187	-4.3113	2.2551	1.2169	-1.1716	-0.051456	-0.96449
			3	321.15	3.4209		2dPBM_1	-100.04	51.952	31.227	-6.9709	-6.1577	0.76904	33.813	-14.677	-1.1419	-4.9655	-17.215	-2.8086	-12.171	0.53916	7.3591	5.669	1.9254	-3.6714	-12.294	0.61545	-7.6248	-10.058	4.421	-5.9848	8.3852	-5.1555	-6.9095	2.3751	1.102	5.1785	-0.29171	4.3528	-2.5119	-1.8402	2.2512	6.341	1.3035	-0.16226	0.61529
			4	262.168	2.7926		2dPBM_2	-87.311	44.249	41.092	1.8863	-9.3508	23.322	3.5557	3.2406	21.561	-1.8657	3.0354	-1.7628	7.2723	5.9611	2.3934	8.0567	9.4876	2.6759	4.5115	7.643	13.939	15.423	-1.5885	3.327	-6.0199	10.432	9.5904	3.7882	2.1114	-6.4578	-1.546	-3.5396	3.6299	5.75	-4.1765	-4.523	0.93634	-1.5284	-1.7154
			5	169.167	1.802		2dPBM_3	-123.74	-11.968	26.649	0.32967	-9.5696	-12.847	-16.746	-6.2867	-6.9636	0.66773	2.7126	-16.031	-1.8153	-25.999	-11.141	17.463	-12.812	-6.5665	9.2662	3.1489	4.8998	-8.1452	-2.5687	7.9629	3.088	2.5927	2.9278	-1.8793	-10.228	1.5853	-1.0532	6.0814	0.41073	1.0318	-1.454	0.53904	-0.4391	-1.6754	0.55686
			6	147.342	1.5695		4dPBM_1	44.634	42.143	-11.813	15.575	-2.1766	1.6099	-8.6772	-6.4465	3.315	3.1995	5.7937	3.439	3.4819	1.0725	0.057183	0.27622	-3.4103	-16.777	-11.729	-6.4629	-6.4474	1.1355	-3.4131	9.9192	0.027247	7.7379	-1.2681	1.9188	0.24502	5.7757	9.353	7.3766	-6.5089	-5.7773	-12.051	-10.501	5.0542	20.706	-4.7935
			7	122.229	1.302		4dPBM_2	44.702	28.606	-13.007	22.942	3.8163	-11.11	-0.3701	1.3477	1.0093	-5.7508	11.246	-1.6218	3.455	-1.2928	7.8483	6.2815	-1.6563	-8.5227	-9.5218	-13.209	9.1023	-9.9685	-1.0581	-9.2426	-10.867	9.0589	-10.393	-5.9308	4.4646	-7.4729	5.5643	5.7986	18.22	8.5167	5.9784	0.1769	0.8505	-10.546	4.2888
			8	107.093	1.1407		4dPBM_3	42.316	27.768	-9.398	30.074	-3.5568	-7.6786	6.2675	8.6734	-7.8916	-1.9978	-6.2668	-3.4678	9.669	1.2785	-6.0327	8.7951	5.7808	-1.4203	7.3486	5.9256	-0.56097	-2.8639	-3.3907	11.34	-9.7281	-18.325	-8.7268	13.197	-3.341	-10.009	-2.7279	-13.764	-2.8693	-4.975	9.9854	-2.9214	9.1398	3.5063	4.465
			9	94.2114	1.0035		6dPBM_1	46.781	28.81	-13.108	-2.2536	-8.534	-5.7934	-5.4462	-5.1821	1.697	-10.582	-1.4902	2.6494	-7.2128	2.5922	-6.2507	-6.63	-2.5667	-9.7253	-3.2928	7.9128	-2.2731	7.9087	-3.7483	-0.77551	1.2852	3.7916	2.4843	-13.225	-4.0015	0.89074	-1.3545	-7.2602	-14.976	-5.2688	-6.4969	-5.9324	2.2767	-18.425	18.691
			10	90.8757	0.968		6dPBM_2	43.533	-22.185	-6.9102	12.793	-4.1572	-5.745	-0.051725	-13.362	10.602	-12.955	0.12343	0.73316	-6.8608	-0.052692	4.5159	2.1322	-4.9911	2.1177	-12.347	-0.43063	-10.517	-3.1705	0.9103	9.2998	-14.546	-4.721	23.305	-3.9004	-3.4837	-0.50954	-2.1902	-11.405	2.952	9.1324	0.89711	13.771	-6.3434	6.0405	-0.70256
			11	86.0186	0.91627		6dPBM_3	48.23	15.911	-8.9242	3.365	-0.19407	-9.6709	-5.7791	-11.368	0.89254	5.584	-2.7399	-0.31749	-7.9501	5.5095	3.9711	-5.7706	-2.4895	1.9633	6.2099	-1.7376	0.41829	8.9744	15.396	6.6624	-1.5862	-0.58885	5.8922	18.116	-4.5297	-3.9954	-5.7293	14.247	13.47	-18.809	-3.2067	1.9964	-9.2795	-6.4849	3.6864
			12	81.9069	0.87247		8dPBM_1	50.488	28.302	-12.225	-6.2886	-0.17985	-11.506	-2.2144	-4.0609	-3.0076	-10.773	-3.0845	-1.3171	-7.0863	-3.4579	3.0981	0.85388	-8.7787	4.4048	2.629	2.4763	8.0328	1.8916	3.3002	-7.248	4.4449	-8.7215	8.8199	-0.61475	9.2585	-2.9409	2.7057	-0.43689	-7.6906	4.7747	11.738	-21.823	-12.167	-0.90614	-15.861
			13	79.9708	0.85185		8dPBM_2	30.689	-32.891	-24.314	-25.747	-66.75	-2.7952	11.501	10.912	7.8613	3.2985	3.516	-2.572	5.7559	1.1396	-1.5562	-0.17222	-0.96403	3.1783	-4.5885	-3.5211	3.0056	-3.3191	-0.036085	0.32279	2.0323	0.71736	-2.5839	3.7674	1.3517	-1.0931	1.4399	3.0961	-0.14726	-0.32	0.77774	-0.30547	-0.95962	1.4231	1.1947
			14	77.5804	0.82638		8dPBM_3	48.968	10.051	-5.2182	-17.337	2.1412	-17.689	-4.9011	-11.39	4.5924	17.072	1.283	-5.9658	-3.7603	-1.5872	3.5788	-9.4887	7.3242	-3.1493	0.2269	0.94717	1.2757	5.0605	-4.7512	-1.7524	6.5469	3.9907	8.6076	-5.9475	-0.10326	-8.8811	-7.8008	2.1886	-0.51877	-0.56472	11.855	7.226	24.62	-0.34052	-10.086
			15	75.8969	0.80845		12dPBM_2	57.192	25.198	-3.197	-10.036	3.1489	-7.3862	2.6393	13.962	-3.1812	-12.276	0.0016796	9.9603	3.9652	-0.48001	1.7814	8.6107	-3.3304	7.9678	14.823	3.046	6.7726	-2.2317	-0.94466	-8.2449	-7.1307	-13.032	6.6583	-12.467	10.791	3.3305	-3.6883	14.805	-1.2791	-4.3576	-13.633	10.584	7.1156	7.1282	2.3232
			16	73.1432	0.77912		12dPBM_3	56.318	33.429	-2.3508	-20.991	5.4547	-12.244	-5.6908	2.5683	-5.2907	-1.8248	3.2479	-2.7995	0.96209	-4.8693	-0.061961	6.8916	2.4875	12.11	4.235	1.4341	-1.2324	10.15	1.2336	-9.6696	2.8925	18.088	-4.6298	2.017	-2.5348	6.8586	9.049	-11.47	-0.82866	-4.7602	12.753	10.171	-8.1841	13.943	9.6246
			17	71.0762	0.7571		14dPBM_1	52.247	-31.317	1.4848	-0.22343	6.8514	-5.5404	9.8999	-4.6864	14.111	-18.948	0.81662	0.86398	8.7125	7.1506	0.71754	-1.8026	-4.1494	0.46896	5.7409	7.8584	-2.6391	4.2064	-4.3918	1.1078	-5.6879	4.8403	-12.8	-2.5736	-16.013	21.152	-12.475	5.7697	4.9131	-0.67411	6.9115	-6.4552	3.4359	-0.65609	-7.9597
			18	68.4825	0.72947		14dPBM_2	51.481	-19.278	5.7157	-2.5727	6.043	2.5006	-0.020982	4.0733	3.5333	-11.379	8.817	12.126	7.7899	-4.1739	9.9497	8.9756	-4.2793	2.074	1.4652	6.6662	-16.28	1.9654	16.746	6.6696	16.154	4.8467	-10.632	-3.9966	-3.2037	-22.724	-0.82776	1.1578	-4.548	4.2517	-3.7437	2.2538	0.21947	-1.2238	-3.8139
			19	66.5345	0.70872		14dPBM_3	60.948	28.945	0.15451	-24.64	14.553	-13.14	4.1849	4.6698	5.8164	3.602	10.339	-1.8533	13.031	-9.154	2.8157	-3.0567	12.482	5.1263	1.2267	-13.275	-7.1509	-8.0081	-8.6579	2.0126	12.179	-7.8126	6.3121	12.519	-5.353	8.2605	-3.5095	-6.7927	3.1109	9.5457	-13.058	-4.1784	-3.1825	-7.5312	1.616
			20	65.6677	0.69949		1dPi_1	-113.31	37.929	-26.047	-11.768	8.3112	28.458	15.667	6.0412	-8.366	1.6128	14.219	-17.306	5.667	-5.5377	1.9232	-22.084	-17.453	4.6493	5.1542	-0.64573	-4.9387	-0.1092	2.6636	5.631	-6.6598	-1.8641	0.011062	-6.2562	-4.8387	-2.8626	0.3996	0.3707	0.30657	0.1066	2.7367	2.5164	-0.52435	0.62918	-0.53586
			21	64.1194	0.683		1dPi_2	-134.05	-20.072	-23.529	-7.4168	9.3072	1.5982	-1.9136	-11.457	-11.333	-11.113	18.292	4.8071	-2.7945	-4.2474	-13.37	3.3903	19.435	14.607	-21.227	8.2067	10.319	2.9472	5.607	0.38264	-2.6044	-4.3535	-2.7139	3.7603	-1.0045	0.77729	1.8142	4.0288	-1.5764	-2.9805	-2.8075	-1.2614	4.7309	-0.67382	-1.9358
			22	63.6027	0.67749		1dPi_3	-134.38	-21.189	-36.842	4.1895	19.772	-7.1303	-2.3285	11.67	21.668	6.4122	-32.021	-2.6307	15.123	-10.693	3.4541	0.34209	-4.4955	2.4869	-9.9635	-0.92933	6.0504	2.1187	3.7965	-3.6351	0.86597	2.7982	0.47966	0.57783	0.64532	-1.9258	-0.28833	1.0709	-4.2171	-1.5678	-2.0966	-0.065387	-0.62761	0.54355	3.0476
			23	61.143	0.65129		2dPi_1	-112.59	-3.9669	26.185	5.0793	-2.5158	-16.629	-3.7296	3.7391	-2.3353	9.6971	7.7881	28.526	1.2618	3.7226	9.6095	-15.339	-15.504	6.5604	-0.75817	9.376	6.1322	-16.35	-1.9262	-4.1826	-4.8704	5.4435	1.7028	8.2244	-3.0178	0.78451	2.8443	-8.0275	-2.5722	-3.6543	-0.66824	-2.2886	3.4254	-0.27483	0.13901
			24	60.6364	0.6459		2dPi_2	-113.34	-10.151	29.509	9.7401	-4.1733	-20.136	2.4289	-1.1028	8.9272	9.1155	4.9744	9.6349	0.22888	-5.2959	-13.406	-11.14	3.0626	0.76183	2.2805	-14.302	-11.661	20.158	-0.32101	0.0020852	-4.3473	-13.741	-9.0826	-11.853	6.6851	-1.3244	2.4046	1.4221	3.2752	1.563	3.4573	-1.893	-6.3774	2.7192	1.7842
			25	59.815	0.63715		2dPi_3	-129.76	-6.2291	16.793	-3.2335	-8.6273	-6.3866	-32.522	9.5156	-14.372	-19.46	-8.2073	-17.126	6.0747	21.263	13.392	-10.034	9.2276	-0.74392	-1.1489	-6.9533	-6.2305	-2.2347	-0.36594	-1.5235	2.1887	-1.3061	-1.2427	-0.51014	1.1075	-0.58477	-1.5867	0.074636	-0.66281	0.19162	-1.2314	1.2572	0.10407	1.2514	-1.8395
			26	59.4458	0.63321		4dPi_1	29.162	-13.722	-0.99414	38.829	0.023289	-0.37011	6.6634	-1.5765	-6.6712	4.8775	6.3623	-0.64882	2.4528	7.0818	3.6795	-2.9489	-2.0482	-1.7667	4.5031	-10.132	16.693	8.5225	6.4213	2.5629	9.174	-0.516	0.062775	7.0724	-2.9817	8.9965	1.3457	6.6142	-20.404	13.659	2.4388	13.472	-2.0282	-3.1614	0.42355
			27	56.7812	0.60483		4dPi_2	25.905	-10.03	7.5774	41.353	-3.1644	7.9507	11.22	10.964	-9.0523	7.2501	-2.128	-1.2447	6.8794	4.2325	-12.027	3.0175	8.9996	11.863	-0.12632	-4.1936	-11.753	-7.9139	1.4033	-12.282	6.7189	8.4637	17.645	-9.914	-10.738	-0.86451	1.1667	5.012	1.644	-8.5262	3.2277	-7.9366	-0.054022	-1.1466	-0.95758
			28	56.3002	0.59971		4dPi_3	34.84	-20.043	-0.84172	29.034	-5.7739	4.1816	-0.81789	-12.897	-3.7747	10.931	7.0896	-11.127	11.557	-9.511	13.732	-1.6317	3.4633	0.28681	-1.2098	17.166	-2.9312	0.25326	-4.6587	-1.8979	5.4986	0.1485	-4.8902	-4.5821	22.611	8.7885	-7.2477	-7.9779	3.5584	-8.687	-5.3252	2.7432	-6.5897	-2.804	-2.6041
			29	55.4856	0.59103		6dPi_1	31.629	-26.019	-4.7708	12.72	-0.13645	5.9818	2.8893	-8.4322	-4.2653	-2.4043	-5.7083	-3.1943	-14.504	-2.6259	2.1688	-11.902	-0.54792	1.2121	3.4168	8.175	6.2528	3.798	-11.981	-12.7	9.3591	-3.3281	-3.5921	3.968	-7.5094	-11.192	-6.1273	2.3264	9.9094	13.261	-7.9852	-6.5956	-0.4093	15.02	12.038
			30	54.5491	0.58105		6dPi_2	35.043	27.505	-12.54	4.7171	-7.1908	-1.7247	-4.3371	9.3863	-11.386	8.5997	-14.154	2.8416	-10.155	3.4455	-14.611	-0.33104	-2.7234	1.3181	-1.0457	5.0951	-0.34611	6.1002	0.028871	-3.1218	-2.7686	4.1337	-9.9513	-1.9277	-7.026	1.2917	1.9621	-10.526	7.2432	6.2053	-15.66	9.5305	-2.8615	-6.4394	-19.867
			31	53.4391	0.56923		6dPi_3	40.985	-0.28032	2.253	-1.3474	-2.2565	31.845	-24.342	-16.055	19.865	2.9808	3.67	2.0816	0.86402	2.2887	-3.8624	3.7545	-4.6935	0.44196	2.7809	-9.2219	4.1364	-8.0362	5.1525	-16.272	5.1056	-16.913	-5.8299	-1.4014	-7.3998	2.0326	5.6004	-8.0529	-0.24581	-8.0025	2.2474	4.2291	2.5171	-0.54101	-1.4772
			32	51.8517	0.55232		8dPi_1	38.627	-20.473	5.0767	3.3008	0.84173	12.755	-0.9493	0.76671	-3.9052	1.03	-7.8272	1.3198	-20.954	-7.4606	13.881	5.9224	-1.8677	22.986	2.0689	-20.983	2.2636	0.89492	-4.5476	14.676	-4.2034	6.6943	-7.0148	-4.002	4.7291	2.8693	-3.5283	-5.2902	-2.6317	-4.3976	-2.9234	-7.9228	8.2889	-2.4437	1.2102
			33	51.4842	0.54841		8dPi_2	48.346	32.643	1.051	-5.878	0.75351	15.92	-20.15	10.237	2.5368	12.609	-5.3069	11.097	-4.5851	0.90836	-9.3606	-3.911	8.3447	1.8073	-5.9534	8.0696	-1.2693	-13.724	1.1574	12.934	1.252	0.53171	-4.3	-5.3055	4.3563	4.3817	-15.931	10.659	-0.83442	9.8954	11.946	1.4392	-9.5227	2.186	5.1913
			34	49.0939	0.52295		8dPi_3	48.502	-19.87	2.9873	-9.6618	6.0433	0.90007	-3.6043	-6.2135	3.092	14.756	-4.5919	-7.8247	-1.5981	7.144	7.4364	3.6911	4.1428	8.6071	4.8418	15.145	-11.836	-0.99854	-6.6626	2.3177	-11.506	-4.5837	-2.3367	2.2087	-1.6092	1.0509	26.878	12.923	-3.9381	8.632	0.19863	-2.1512	0.87373	-6.7176	2.4221
			35	48.1235	0.51261		12dPi_1	49.453	-23.471	9.8613	-9.4168	10.311	-3.4662	11.336	-0.28902	0.28629	-5.3575	-6.901	-0.77751	2.0145	8.319	-7.3694	-9.5184	4.3988	-5.9778	4.2125	1.7095	18.189	-8.349	5.3204	19.705	14.275	-1.5479	2.2324	-13.039	2.516	1.5807	16.531	-6.8878	12.204	-4.9242	0.46252	0.21692	-1.1877	2.5722	1.3744
			36	47.4692	0.50564		12dPi_2	45.029	-24.443	10.382	-9.2317	-2.1824	17.606	-0.55321	18.432	-13.871	-1.6756	-4.346	11.677	-3.612	-23.014	15.966	-4.7599	12.905	-21.132	-2.1679	1.1519	0.60529	8.9358	6.5589	-4.7427	-7.0651	-4.884	5.7247	1.8559	-6.8031	6.7977	4.7054	-0.69835	2.7704	-2.0594	5.0146	-0.84563	1.1869	-1.6782	-1.4745
			37	45.3435	0.483		12dPi_3	52.202	-27.654	13.565	-16.566	12.68	-0.067768	10.343	-3.634	1.5922	1.4749	1.6893	-4.4754	-0.23259	1.2917	-2.6882	-3.03	10.154	-8.3137	1.595	-6.3405	6.9398	-9.1835	-14.412	-3.1696	-13.119	5.8759	-5.2222	-1.0996	-3.4647	-16.062	-5.4318	1.8166	-15.142	-11.423	-3.3056	4.5577	-15.412	1.4027	-6.2631
			38	43.4358	0.46268		14dPi_1	50.066	-17.953	12.76	-1.4077	6.4669	15.64	-1.987	4.1897	-2.638	-17.536	-5.3869	5.5626	3.5628	-3.7789	-18.372	-5.1492	-13.683	-0.93087	-5.691	-2.842	-7.0102	4.7345	-17.768	-0.17074	6.6562	4.719	3.8438	17.041	15.852	-1.8121	4.8674	5.4048	2.6715	-2.3713	6.2182	6.8818	4.7765	-6.2234	-1.2735
			39	42.2845	0.45041		14dPi_2	49.793	-27.496	12.132	-8.5213	7.1434	-1.7515	3.5137	-1.1024	2.3464	0.82033	-0.32105	-11.465	-4.2507	0.48054	-15.757	-5.867	1.4825	-5.8093	7.6537	-1.5811	-4.8769	-8.8353	25.863	-8.2877	-12.251	8.8686	-0.62446	8.0074	13.803	3.6112	-4.1286	-5.6484	-3.9305	7.8419	-5.4395	-6.4883	8.0535	2.7152	3.5068
							14dPi_3	51.487	-23.915	19.23	-26.24	12.744	1.9856	3.4703	4.7547	-16.221	18.198	2.7162	-4.2895	8.3158	17.608	0.8113	16.935	-18.236	-3.8591	-18.385	-1.3945	3.7679	10.417	0.77337	-1.5472	-0.75703	-7.4597	2.6422	-2.8144	-1.3847	0.36978	-8.4784	-2.9231	3.1485	0.40708	-0.31912	-5.1312	-0.049791	0.83996	4.9501
[truncated: 5,000 more columns]
