# Supplementary material for: Leishmania infection induces a limited differential gene expression in the sand fly midgut
Source: BMC Genomics. 2020 Sep 4;21:608. doi: 10.1186/s12864-020-07025-8 (PMC7487717; doi:10.1186/s12864-020-07025-8)
Supplement: Supplementary file 8 — Additional file 8 : Table S6 Gene sets displaying differential gene expression at each time point. [file 12864_2020_7025_MOESM8_ESM.xlsx]

## Sheet: 1d
													TPMs
	GeneID	PC.1	PC.2		GeneID	baseMean	log2FoldChange	lfcSE	pvalue	padj		Name	1dPBM_1	1dPBM_3	1dPBM average	log2(1dPBM average)	2dPBM_1	2dPBM_2	2dPBM_3	2dPBM average	log2(2dPBM average)	4dPBM_1	4dPBM_2	4dPBM_3	4dPBM average	log2(4dPBM average)	6dPBM_1	6dPBM_2	6dPBM_3	6dPBM average	log2(6dPBM average)	8dPBM_1	8dPBM_2	8dPBM_3	8dPBM average	log2(8dPBM average)	12dPBM_2	12dPBM_3	12dPBM average	log2(12dPBM average)	14dPBM_1	14dPBM_2	14dPBM_3	14dPBM average	log2(14dPBM average)	1dPi_1	1dPi_2	1dPi_3	1dPi average
UP-regulated	lulogutSigP-46620	-0.83158	10.296		lulogutSigP-46620	350.594	6.03667	2.43319	1.43e-05	0.0231		lulogutSigP-46620	0	0	0	#NUM!	5.8	3.69	0.68	3.39	1.76129	216.67	168.91	143.78	176.453	7.46314	122.64	121.55	121.51	121.9	6.92955	120.91	64.25	86.8	90.6533	6.50229	93.28	86.09	89.685	6.48679	130.98	102.09	84.92	105.997	6.72788	4.3	0.85	2.44	2.53
DOWN-regulated	lulogut42801	-7.0961	1.0149		lulogut42801	149.535	-1.41959	0.387424	1.04e-05	0.0215		lulogut42801	4.31	4.38	4.345	2.11936	4.93	4.3	4.09	4.44	2.15056	9.63	7.55	8.83	8.67	3.11603	8.01	8.1	10.97	9.02667	3.17419	9.14	5.74	10.24	8.37333	3.0658	10.92	9.63	10.275	3.36107	9.65	7.69	8.92	8.75333	3.12983	0.9	1.85	1.51	1.42
[truncated: 286 more columns]

## Sheet: 2d
													TPMs
	GeneID	PC.1	PC.2		GeneID	baseMean	log2FoldChange	lfcSE	pvalue	padj		Name	1dPBM_1	1dPBM_3	1dPBM average	log2(1dPBM average)	2dPBM_1	2dPBM_2	2dPBM_3	2dPBM average	log2(2dPBM average)	4dPBM_1	4dPBM_2	4dPBM_3	4dPBM average	log2(4dPBM average)	6dPBM_1	6dPBM_2	6dPBM_3	6dPBM average	log2(6dPBM average)	8dPBM_1	8dPBM_2	8dPBM_3	8dPBM average	log2(8dPBM average)	12dPBM_2	12dPBM_3	12dPBM average	log2(12dPBM average)	14dPBM_1	14dPBM_2	14dPBM_3	14dPBM average	log2(14dPBM average)	1dPi_1	1dPi_2	1dPi_3	1dPi average
UP-regulated	lulogut42669	-6.4589	3.3054		lulogut42669	126.358	6.44917	1.19556	4.7e-09	2.24e-05		lulogut42669	2.58	5.39	3.985	1.99458	0	0	0.19	0.0633333	-3.98089	14.99	19.68	12.36	15.6767	3.97055	12.12	10.25	21.26	14.5433	3.86229	8.25	14.09	12.57	11.6367	3.54061	18.97	15.78	17.375	4.11894	14.6	5.45	8.65	9.56667	3.25802	6.98	6.66	10.65	8.09667
	lulogut42063	-8.0328	10.093		lulogut42063	216.077	2.36189	0.729508	0.000123238	0.0419		lulogut42063	0.37	0	0.185	-2.4344	0	0	0.57	0.19	-2.39593	26.85	30.23	27.75	28.2767	4.82154	29.08	28.77	24.59	27.48	4.78031	23.36	23.25	29.05	25.22	4.6565	32.27	42.52	37.395	5.22477	23.75	22.43	25.92	24.0333	4.58696	0	0.27	0	0.09
	lulogut44776	-8.4478	2.1819		lulogut44776	223.961	1.50826	0.432442	1.69e-05	0.00847		lulogut44776	3.19	1.6	2.395	1.26003	1.11	0.27	0.48	0.62	-0.68966	8.03	10.9	9.6	9.51	3.24945	8.52	6.09	8.12	7.57667	2.92156	7.46	5.25	9.04	7.25	2.85798	8.8	9.87	9.335	3.22265	7.75	12.28	8.85	9.62667	3.26704	1.13	1.5	2.05	1.56
DOWN-regulated	lulogut48512	3.9449	11.311		lulogut48512	1057.84	-1.2459	0.424471	0.000120389	0.0419		lulogut48512	1.06	2.03	1.545	0.627607	17.24	9.26	1.33	9.27667	3.21361	410.09	437.28	352.09	399.82	8.64321	251.44	286.8	223.68	253.973	7.98853	240.31	148.6	136.25	175.053	7.45165	265.89	179.5	222.695	7.79893	360.11	273.7	241.12	291.643	8.18806	4.26	1.82	1.86	2.64667
	lulogut32574	9.9962	5.3534		lulogut32574	992.144	-1.30922	0.350285	6.79e-06	0.00519		lulogut32574	33.31	43.88	38.595	5.27034	226.24	198.51	63.08	162.61	7.34527	324.57	271.7	257.04	284.437	8.15196	256.62	188.15	250.66	231.81	7.8568	297.99	75.76	262.52	212.09	7.72853	310.71	369.44	340.075	8.40971	169.65	252.26	326.75	249.553	7.9632	113.14	42.38	48.45	67.99
	lulogutSigP-23092	-0.41757	1.5771		lulogutSigP-23092	84.1757	-1.56323	0.412959	7.03e-06	0.00519		lulogutSigP-23092	10.22	10.38	10.3	3.36457	50.59	26.45	14.29	30.4433	4.92805	28.4	17.68	18.66	21.58	4.43162	28.37	17.02	27.74	24.3767	4.60743	23.09	9.21	18.87	17.0567	4.09226	31.97	40.44	36.205	5.17812	22.43	23.97	35.56	27.32	4.77189	17.34	5.88	11.21	11.4767
	lulogut40195	-10.927	-1.2734		lulogut40195	24.2066	-1.82333	0.465545	4.14e-06	0.00519		lulogut40195	2.08	1.76	1.92	0.941106	4.37	6.02	2.48	4.29	2.10098	1.96	4.21	3.15	3.10667	1.63537	3.09	4.8	2.78	3.55667	1.83053	3.02	2.34	2.44	2.6	1.37851	2.54	3.71	3.125	1.64386	3.09	3.84	3.79	3.57333	1.83727	1.4	1.48	1.76	1.54667
	lulogutSigP-32510	-9.2524	0.11363		lulogutSigP-32510	37.5517	-1.91946	0.534714	1.37e-05	0.00728		lulogutSigP-32510	1.38	1.49	1.435	0.521051	10.24	5.22	0.81	5.42333	2.43918	3.25	1.72	4.37	3.11333	1.63846	6.5	5.5	6.08	6.02667	2.59136	7.58	5.53	7.52	6.87667	2.78171	6.31	5.99	6.15	2.62059	6.79	5.78	8.22	6.93	2.79286	5.06	1.16	2.43	2.88333
	lulogutSigP-46620	-0.83158	10.296		lulogutSigP-46620	350.594	-2.53864	0.601659	3.15e-06	0.00502		lulogutSigP-46620	0	0	0	#NUM!	5.8	3.69	0.68	3.39	1.76129	216.67	168.91	143.78	176.453	7.46314	122.64	121.55	121.51	121.9	6.92955	120.91	64.25	86.8	90.6533	6.50229	93.28	86.09	89.685	6.48679	130.98	102.09	84.92	105.997	6.72788	4.3	0.85	2.44	2.53
	lulogut44569	-13.158	1.4172		lulogut44569	18.2261	-2.96052	0.779781	1.33e-05	0.00728		lulogut44569	0.3	0.8	0.55	-0.862496	2.17	3.7	2.32	2.73	1.4489	2.98	3.69	1.05	2.57333	1.36364	2.67	2.94	2.84	2.81667	1.49399	2.41	2.35	3.01	2.59	1.37295	5.73	6.25	5.99	2.58256	2	3.48	6.63	4.03667	2.01316	0	0.48	0.33	0.27
	lulogut21743	-6.1739	-2.1041		lulogut21743	50.6846	-2.99118	0.923323	3.55e-05	0.0154		lulogut21743	3.98	3.54	3.76	1.91073	69.03	32.74	1.09	34.2867	5.09958	14.93	11	13.43	13.12	3.7137	10.95	2.01	9.7	7.55333	2.91711	8.51	2.61	10.01	7.04333	2.81626	9.5	10.15	9.825	3.29646	4.34	4.56	14.68	7.86	2.97453	36.41	4.47	2.32	14.4
	lulogutSigP-22907	-22.007	-11.284		lulogutSigP-22907	29.5115	-5.39755	1.48303	1.04e-05	0.00662		lulogutSigP-22907	2.51	0.08	1.295	0.372952	48.03	23.99	0	24.0067	4.58536	0.23	0.3	0.23	0.253333	-1.98089	0.08	0.22	0.37	0.223333	-2.16273	0.09	0.07	0	0.0533333	-4.22882	0.16	0	0.08	-3.64386	0.07	0	0.41	0.16	-2.64386	0.22	0.54	0.22	0.326667
	lulogutSigP-23161	-14.073	-13.05		lulogutSigP-23161	212.208	-5.6885	1.22866	2.67e-07	0.00051		lulogutSigP-23161	23.7	1.72	12.71	3.66789	594.63	290.16	9.16	297.983	8.21909	0.57	0.5	0.38	0.483333	-1.04891	0.4	0.24	0.6	0.413333	-1.27462	0.29	0	0.14	0.143333	-2.80255	0.53	0.24	0.385	-1.37707	0.62	1.15	0.22	0.663333	-0.592194	5.99	3.98	1.91	3.96
	lulogutSigP-18032	-17.397	-12.572		lulogutSigP-18032	73.4097	-5.91792	1.54111	7.27e-06	0.00519		lulogutSigP-18032	8.06	0.7	4.38	2.13093	210.94	77.19	7.3	98.4767	6.62171	0	0	0.13	0.0433333	-4.52838	0.14	0	0.21	0.116667	-3.09954	0.15	0.12	0.14	0.136667	-2.87127	0.14	0	0.07	-3.8365	0	0.3	0.16	0.153333	-2.70526	3.24	1.94	0.95	2.04333
[truncated: 286 more columns]

## Sheet: 4d
													TPMs
	GeneID	PC.1	PC.2		GeneID	baseMean	log2FoldChange	lfcSE	pvalue	padj		Name	1dPBM_1	1dPBM_3	1dPBM average	log2(1dPBM average)	2dPBM_1	2dPBM_2	2dPBM_3	2dPBM average	log2(2dPBM average)	4dPBM_1	4dPBM_2	4dPBM_3	4dPBM average	log2(4dPBM average)	6dPBM_1	6dPBM_2	6dPBM_3	6dPBM average	log2(6dPBM average)	8dPBM_1	8dPBM_2	8dPBM_3	8dPBM average	log2(8dPBM average)	12dPBM_2	12dPBM_3	12dPBM average	log2(12dPBM average)	14dPBM_1	14dPBM_2	14dPBM_3	14dPBM average	log2(14dPBM average)	1dPi_1	1dPi_2	1dPi_3	1dPi average
UP-regulated	lulogutSigP-25698	16.503	-9.804		lulogutSigP-25698	12865	2.44363	0.521668	1.06e-07	8.62e-05		lulogutSigP-25698	8875.67	11994.6	10435.1	13.3492	7685.58	13804.3	16161.3	12550.4	13.6154	148.54	71.07	191.06	136.89	7.09687	32.05	33.13	40.92	35.3667	5.14432	36.81	20.36	47.58	34.9167	5.12584	16.89	64.18	40.535	5.3411	25.25	35.18	59.01	39.8133	5.31518	9084.79	10013.1	13822.6	10973.5
	lulogutSigP-646	17.956	-11.113		lulogutSigP-646	39393.8	2.30668	0.402632	4.14e-10	6.73e-07		lulogutSigP-646	19484.5	22396	20940.2	14.354	19723.8	23060.7	26437.2	23073.9	14.494	115.77	180.83	130.7	142.433	7.15414	38.69	42.3	75.96	52.3167	5.7092	80.14	35.06	60.47	58.5567	5.87176	30.93	52.73	41.83	5.38647	24.9	25.48	14.89	21.7567	4.44339	18564.9	26280.9	26244.7	23696.8
	lulogutSigP-16736	25.733	-10.706		lulogutSigP-16736	235469	2.22338	0.362519	3.63e-11	8.86e-08		lulogutSigP-16736	134937	131657	133297	17.0243	139951	130599	168083	146211	17.1577	600.72	622.5	582.17	601.797	9.23313	149.6	176.42	200.07	175.363	7.4542	175.09	134.19	245.2	184.827	7.53003	76.75	118.1	97.425	6.60622	65.23	66.08	52.43	61.2467	5.93656	123925	130548	152067	135514
	lulogutSigP-13949	24.245	-11.815		lulogutSigP-13949	220200	2.16433	0.501076	5.85e-07	0.000381		lulogutSigP-13949	168342	131884	150113	17.1957	100327	90244.5	125447	105339	16.6847	223.37	248.44	327.35	266.387	8.05738	74.76	94.18	128.93	99.29	6.63358	95.23	136.39	186.88	139.5	7.12412	43.4	122.17	82.785	6.3713	28.76	49.82	42.01	40.1967	5.329	149133	162401	142411	151315
	lulogutSigP-32546	30.027	9.2474		lulogutSigP-32546	36801.4	2.02107	0.32512	2.17e-11	7.05e-08		lulogutSigP-32546	6373.75	2665.42	4519.59	12.142	1591.41	2944.45	2512.74	2349.53	11.1982	3314.98	1892.82	2757.51	2655.1	11.3746	5446.1	4447.68	6836.02	5576.6	12.4452	7071.44	11375.3	17593	12013.3	13.5523	7515.58	6979.71	7247.65	12.8233	4304.71	5980.2	8917	6400.64	12.644	5415.06	6338.41	4160.39	5304.62
	lulogut24944	2.7402	-14.947		lulogut24944	5835.95	1.84318	0.493308	6.87e-06	0.00248		lulogut24944	1944.97	1288.81	1616.89	10.659	1246.05	1140.35	1621.79	1336.06	10.3838	5.8	4.52	4.92	5.08	2.34483	1.62	2.24	2.42	2.09333	1.0658	3.77	1.19	3.7	2.88667	1.5294	2.86	3.5	3.18	1.66903	1.92	1.71	2.72	2.11667	1.08179	1683.09	1773.49	1347.24	1601.27
	lulogutSigP-13652	24.376	-10.972		lulogutSigP-13652	180479	1.77927	0.475987	6.53e-06	0.00245		lulogutSigP-13652	111193	114936	113064	16.7868	103903	93167.3	114200	103757	16.6628	281.76	367.32	409.46	352.847	8.4629	70.27	117.46	162.37	116.7	6.86666	117.14	168.69	277.99	187.94	7.55413	42.33	148.06	95.195	6.57281	28.69	41.75	47.91	39.45	5.30195	111648	132171	112039	118619
	lulogutSigP-33280	-5.9057	-11.612		lulogutSigP-33280	645.158	1.76146	0.347291	1.53e-08	1.87e-05		lulogutSigP-33280	82.08	91.01	86.545	6.43538	49.69	66.18	57.88	57.9167	5.85591	1.84	2.83	3.83	2.83333	1.5025	1.37	1.47	1.04	1.29333	0.371094	1.38	0.34	1.16	0.96	-0.0588937	0.61	0.52	0.565	-0.823677	0.38	0.84	0.5	0.573333	-0.802554	76.55	84.21	78.15	79.6367
	lulogutSigP-25516	27.783	1.8419		lulogutSigP-25516	76630	1.67471	0.333985	2.12e-08	2.3e-05		lulogutSigP-25516	2311.02	2520.13	2415.57	11.2382	77100.9	92383.6	67056.3	78846.9	16.2668	2705.35	1705.25	2107.27	2172.62	11.0852	1531.25	1317.94	1913.08	1587.42	10.6325	1388.73	2252.34	2154.88	1931.98	10.9159	1605.32	1361.82	1483.57	10.5349	1419.69	2189.15	1084.34	1564.39	10.6114	1515.6	1893.61	2011.74	1806.98
	lulogut18850	-10.735	-10.077		lulogut18850	144.79	1.61077	0.379208	1.05e-06	0.000602		lulogut18850	14.54	11.64	13.09	3.71039	21.98	24.68	16.47	21.0433	4.39529	0.51	0.48	0.64	0.543333	-0.880091	0.63	0.77	0.79	0.73	-0.454032	0.53	0.9	0.35	0.593333	-0.753085	0.77	0.78	0.775	-0.367732	0.89	0.52	1.38	0.93	-0.104697	13.34	13.73	11.33	12.8
	lulogutSigP-33169	19.563	-6.0187		lulogutSigP-33169	24970.8	1.45489	0.569036	0.000292473	0.0336		lulogutSigP-33169	10069.8	7531.34	8800.58	13.1034	16280.3	9286.07	14317.9	13294.7	13.6986	90.07	103.52	232.78	142.123	7.151	82.52	96.43	73.64	84.1967	6.39569	65.76	117.02	240.57	141.117	7.14074	175.19	220.11	197.65	7.6268	60.66	143.67	115.02	106.45	6.73403	7974.92	8125.02	8325.16	8141.7
	lulogut25246	-4.6169	-19.38		lulogut25246	2411.38	1.38905	0.409108	2.92e-05	0.00749		lulogut25246	402.71	473.61	438.16	8.77531	997.67	1127.62	1167.7	1097.66	10.1002	1.47	0.98	1.59	1.34667	0.429393	0.52	0.69	0	0.403333	-1.30996	0.71	0.11	0.67	0.496667	-1.00965	0.39	0.23	0.31	-1.68966	0.72	0	0.57	0.43	-1.21759	449.02	512.37	545.06	502.15
	lulogut46520	0.99838	-5.0055		lulogut46520	340.183	1.29016	0.423152	7.55e-05	0.0139		lulogut46520	127.82	100.88	114.35	6.83731	67.97	78.12	67.93	71.34	6.15664	9.78	10.24	3.93	7.98333	2.99699	13.51	11.66	8.2	11.1233	3.47552	16.44	13.71	18.24	16.13	4.01167	16.33	14.12	15.225	3.92837	11.79	8.53	13.57	11.2967	3.49783	123.97	106.03	122.18	117.393
	lulogutSigP-12857	25.407	-1.5977		lulogutSigP-12857	67081.7	1.23448	0.343209	1.16e-05	0.00378		lulogutSigP-12857	18239.1	24125.2	21182.1	14.3706	7207.28	12471	15163	11613.8	13.5035	290.08	392.62	531.41	404.703	8.66072	471	544.76	701.39	572.383	9.16084	583.93	705.31	921.16	736.8	9.52513	593.19	1143.69	868.44	9.76228	662.1	516.14	1035.51	737.917	9.52731	19878.7	20140.3	23077.2	21032.1
	lulogut50375	3.1529	-0.45469		lulogut50375	463.976	1.22131	0.246961	3.2e-08	3.05e-05		lulogut50375	81.83	67.11	74.47	6.21859	21.41	29.43	28.03	26.29	4.71644	22.76	16.46	22.11	20.4433	4.35356	18.04	13.89	19.38	17.1033	4.09621	19.86	16.38	24.35	20.1967	4.33605	27.4	26.35	26.875	4.74819	27.62	22	27.55	25.7233	4.68501	90.39	70.94	68.72	76.6833
	lulogut34584	4.5274	-1.0647		lulogut34584	372.578	1.20005	0.27987	7.24e-07	0.000442		lulogut34584	58.44	55.18	56.81	5.82807	95.33	80.26	99.1	91.5633	6.5167	14.1	11.72	17.16	14.3267	3.84063	13.33	17.66	24.77	18.5867	4.2162	19.64	15.92	35.24	23.6	4.56071	26.26	34.37	30.315	4.92196	24.14	26.48	33.97	28.1967	4.81745	59.13	69.88	80.43	69.8133
	lulogutSigP-17086	19.163	-2.0739		lulogutSigP-17086	50761.4	1.14882	0.325731	1.5e-05	0.00463		lulogutSigP-17086	4239.59	6471.81	5355.7	12.3869	1954.5	2950.51	3412.66	2772.56	11.437	110.98	151.08	190.01	150.69	7.23544	210.01	236.57	327.8	258.127	8.01194	219.79	228.12	358.54	268.817	8.07048	241.92	348.47	295.195	8.20552	255.32	187.93	343.73	262.327	8.03522	4591.84	4512.62	5844.37	4982.94
	lulogut45589	1.6943	-7.872		lulogut45589	372.657	1.13192	0.355917	4.97e-05	0.0103		lulogut45589	241.42	245.73	243.575	7.92822	121.96	130.6	159.77	137.443	7.10269	7.07	9.1	12	9.39	3.23113	5.04	5.42	2.1	4.18667	2.0658	4.47	3.24	5.04	4.25	2.08746	2.71	3.62	3.165	1.66221	5.88	3.15	9.68	6.23667	2.64078	242.27	297.38	263.4	267.683
	lulogutSigP-34488	-0.6268	-2.6384		lulogutSigP-34488	134.011	1.10942	0.279371	2.78e-06	0.00124		lulogutSigP-34488	46.62	49.22	47.92	5.58256	18.19	21.56	16.75	18.8333	4.23522	8.2	8.45	12.62	9.75667	3.28639	9.13	6.25	6.91	7.43	2.89336	8.57	4.7	8.34	7.20333	2.84866	12.24	9.52	10.88	3.44361	10.12	8.23	8.26	8.87	3.14893	50.97	47.28	48.31	48.8533
	lulogutSigP-34484	-1.7186	-1.4355		lulogutSigP-34484	65.8914	1.10936	0.35927	6.63e-05	0.0127		lulogutSigP-34484	35.5	27.14	31.32	4.96901	5.38	8.75	7.88	7.33667	2.87512	6.98	10.57	8.96	8.83667	3.1435	6.9	7.84	9.09	7.94333	2.98974	5.68	6.99	11.61	8.09333	3.01673	12.02	15.3	13.66	3.77189	10.31	8.55	11.01	9.95667	3.31566	38.87	31.39	24.52	31.5933
	lulogutSigP-13703	-2.3357	-10.384		lulogutSigP-13703	893.536	1.07611	0.375281	0.000138258	0.0208		lulogutSigP-13703	163.11	98.33	130.72	7.03034	139.96	143.8	163.64	149.133	7.22046	2.85	1.88	1.67	2.13333	1.09311	1.37	2.23	1.93	1.84333	0.882317	1.49	1.79	3.01	2.09667	1.0681	3.24	2.31	2.775	1.47249	4.02	4.12	3.53	3.89	1.95977	135.07	162.41	122.03	139.837
	lulogutSigP-23273	21.7	-5.6893		lulogutSigP-23273	71313.5	1.04776	0.315994	3.2e-05	0.008		lulogutSigP-23273	19860.2	14838.2	17349.2	14.0826	22575.4	16716.1	21452.5	20248	14.3055	168.62	153.77	162.66	161.683	7.33703	229.15	231.74	220.06	226.983	7.82644	390.41	214.77	277.39	294.19	8.2006	220.14	324.71	272.425	8.08972	317.65	298.21	368.72	328.193	8.3584	15624.7	17140.6	15803.6	16189.6
	lulogutSigP-53640	9.1621	0.18592		lulogutSigP-53640	1091.85	1.03831	0.320166	4.04e-05	0.00896		lulogutSigP-53640	97.31	222.53	159.92	7.32121	260.85	233.19	182.93	225.657	7.81799	56.77	44.76	73.87	58.4667	5.86954	60.89	46.49	59.34	55.5733	5.79632	47.73	88.05	60.14	65.3067	6.02916	91.21	104.35	97.78	6.61147	67.97	78.21	65.44	70.54	6.14037	120.29	86.02	107.84	104.717
DOWN-regulated	lulogut16004	-2.705	3.1249		lulogut16004	138.904	-1.15712	0.464902	0.000368776	0.0371		lulogut16004	3.41	3.77	3.59	1.84398	12.84	8.6	4.07	8.50333	3.08803	48.01	41.78	26.72	38.8367	5.27935	35.97	16.22	26.46	26.2167	4.71241	34.25	17.96	30.93	27.7133	4.79251	37.75	46.62	42.185	5.39866	15.34	14.51	39.79	23.2133	4.53688	7.44	3.8	3.44	4.89333
	lulogut56799	-0.53955	5.3584		lulogut56799	347.91	-1.68467	0.466811	1.1e-05	0.00369		lulogut56799	4.54	5.57	5.055	2.33771	6.29	12.8	4.94	8.01	3.0018	107.82	76.91	56.94	80.5567	6.33193	78.73	29.45	55.87	54.6833	5.77303	100.69	18.57	45.56	54.94	5.77979	84.11	110.18	97.145	6.60207	43.09	38.84	105.79	62.5733	5.96748	5.23	3.47	3.87	4.19
	lulogut16293	-8.4137	0.64464		lulogut16293	22.492	-1.78389	0.80185	0.000638587	0.0495		lulogut16293	3.11	5.7	4.405	2.13914	3.1	1.08	0.34	1.50667	0.59136	15.52	30.87	7.52	17.97	4.16752	9.08	4.9	7.35	7.11	2.82985	15.23	5.38	12.86	11.1567	3.47983	7.93	10.99	9.46	3.24184	3.97	5.31	19.9	9.72667	3.28195	3.73	2.12	3.44	3.09667
	lulogut21767	-0.42024	2.1737		lulogut21767	44.5252	-2.09166	0.776349	0.000196642	0.0261		lulogut21767	15.05	7.57	11.31	3.49953	14.83	11.32	3.19	9.78	3.28983	71.22	111.33	49.77	77.44	6.27501	33.14	14.37	39.19	28.9	4.853	51.08	7.27	45.12	34.49	5.10811	61.5	75.02	68.26	6.09297	12.31	35.02	80.77	42.7	5.41616	24.29	18.06	15.23	19.1933
	lulogut22832	-8.7429	2.8893		lulogut22832	60.3342	-2.20502	0.710649	5.82e-05	0.0114		lulogut22832	0.91	0.95	0.93	-0.104697	3.65	4.01	0.87	2.84333	1.50758	25.77	22.03	13.48	20.4267	4.35238	16.1	3.23	11.81	10.38	3.37573	18.61	6.55	13.14	12.7667	3.67431	18.01	22.99	20.5	4.35755	4.89	4.13	20.04	9.68667	3.276	2	0.5	0.8	1.1
	lulogut17740	-10.622	1.6119		lulogut17740	18.7538	-2.39202	0.880732	0.000194447	0.0261		lulogut17740	0.93	1.38	1.155	0.207893	9.99	3.39	0.66	4.68	2.22651	13.74	15.91	16.95	15.5333	3.9573	14.56	2.98	10.06	9.2	3.20163	10.17	1.01	7.94	6.37333	2.67205	8.65	20.89	14.77	3.8846	2.19	2.99	10.49	5.22333	2.38497	0.72	0.91	1.08	0.903333
	lulogut20226	-11.559	3.7883		lulogut20226	47.0484	-2.43976	0.767814	4.73e-05	0.0103		lulogut20226	0.48	0.33	0.405	-1.30401	0.42	1.52	0.14	0.693333	-0.528379	22.1	20.89	6.89	16.6267	4.05543	9.79	2.19	8.99	6.99	2.80529	12.16	3.28	13.13	9.52333	3.25147	10.87	21.35	16.11	4.00988	3.57	5.16	17.23	8.65333	3.11326	1.6	0.19	0.52	0.77
	lulogut21399	-6.9494	2.6105		lulogut21399	48.0614	-2.53307	0.882309	0.000115287	0.0188		lulogut21399	3.42	1.22	2.32	1.21412	4.14	4.66	1.8	3.53333	1.82103	44.86	45.76	18.66	36.4267	5.18692	19.21	4.5	20.68	14.7967	3.8872	17.32	2.34	29.11	16.2567	4.02296	25.18	28.05	26.615	4.73417	2.27	8.64	30.98	13.9633	3.80357	2.8	0.88	1.16	1.61333
	lulogut18851	-13.248	0.14807		lulogut18851	19.6907	-2.66285	1.19677	0.000580905	0.0488		lulogut18851	0.85	0	0.425	-1.23447	1.84	2.24	0.81	1.63	0.704872	11.42	16.6	6.27	11.43	3.51475	3.91	0.65	4.17	2.91	1.54102	10.34	1.13	6.74	6.07	2.6017	5.9	10.84	8.37	3.06523	0.67	1.57	9.5	3.91333	1.9684	4.56	0.42	1.78	2.25333
	lulogutSigP-8812	-10.787	5.5654		lulogutSigP-8812	14.9447	-2.6818	0.946593	0.00014936	0.0218		lulogutSigP-8812	0	0.37	0.185	-2.4344	0.63	0.49	0.63	0.583333	-0.777608	29.61	27.19	12.64	23.1467	4.53273	22.19	3.64	13.95	13.26	3.72901	13.88	3.79	23.43	13.7	3.7761	21.12	27.37	24.245	4.59962	3.44	5.65	34.41	14.5	3.85798	1.36	0.86	0.47	0.896667
	lulogutSigP-40100	-13.958	3.1191		lulogutSigP-40100	23.9649	-2.76414	0.797622	1.9e-05	0.00531		lulogutSigP-40100	0.24	0.26	0.25	-2	0.43	0.33	0.69	0.483333	-1.04891	17.9	12.31	6.91	12.3733	3.62916	6.13	2.14	4.93	4.4	2.1375	9.33	1.88	7.42	6.21	2.63459	6.51	10.33	8.42	3.07382	1.42	3.64	15.94	7	2.80735	0.62	0.12	0.34	0.36
	lulogutSigP-40401	-15.491	2.0085		lulogutSigP-40401	35.1708	-3.08252	1.42345	0.000571045	0.0488		lulogutSigP-40401	0.19	0.16	0.175	-2.51457	1.26	2.92	0	1.39333	0.47854	11.26	11.37	4	8.87667	3.15002	6.55	0.83	3.27	3.55	1.82782	5.84	0.77	7.22	4.61	2.20477	6.41	11.97	9.19	3.20006	0.36	1.2	12.91	4.82333	2.27003	0.27	0	0.16	0.143333
	lulogutSigP-13735	-7.098	2.7293		lulogutSigP-13735	16.1906	-3.10954	0.995565	5.8e-05	0.0114		lulogutSigP-13735	1.55	2.19	1.87	0.903038	2.6	2.33	0	1.64333	0.716625	28.73	52.06	28.63	36.4733	5.18877	24.88	4.69	15.82	15.13	3.91934	12.06	0.37	26.32	12.9167	3.69116	22.32	22.87	22.595	4.49793	9.76	1.91	20.45	10.7067	3.42044	3.21	0.51	2.6	2.10667
	lulogut50943	-16.874	-0.88191		lulogut50943	11.0557	-3.19232	1.19492	0.000221051	0.028		lulogut50943	0.26	0.22	0.24	-2.05889	1.61	0.59	0.19	0.796667	-0.327952	9.49	10.47	2.12	7.36	2.87971	2.61	0.7	1.85	1.72	0.782409	5.05	0.48	3.01	2.84667	1.50927	4.47	7.25	5.86	2.5509	0.21	0.73	4.79	1.91	0.933573	0.41	0.13	0.71	0.416667
	lulogut15540	-14.68	-1.4165		lulogut15540	47.3559	-3.23055	1.27054	0.000226772	0.0284		lulogut15540	0.46	0.22	0.34	-1.55639	5.85	3.42	0.59	3.28667	1.71663	12.03	7.35	6.33	8.57	3.0993	8.51	0.66	5.66	4.94333	2.30548	6.83	0.3	3.17	3.43333	1.77961	8.26	10.07	9.165	3.19613	0.28	0.57	4.42	1.75667	0.81284	4.7	0.1	0.35	1.71667
	lulogut19743	5.3922	6.4346		lulogut19743	134.464	-3.28123	0.962424	1.82e-05	0.00523		lulogut19743	5.02	12.81	8.915	3.15623	52.42	51.02	13.2	38.88	5.28096	308.43	547.82	386.14	414.13	8.69394	387.58	65.43	225.93	226.313	7.82218	330.57	66.73	231.43	209.577	7.71133	260.92	571.4	416.16	8.70099	36.34	52.64	296.17	128.383	7.00431	84.31	15.63	14.15	38.03
	lulogutSigP-23085	-4.7249	3.9703		lulogutSigP-23085	34.8159	-3.29585	1.39986	0.000357246	0.0371		lulogutSigP-23085	1.85	2.35	2.1	1.07039	9.96	5.73	0	5.23	2.38681	91.12	100.11	47.9	79.71	6.31669	31.41	9.1	27.14	22.55	4.49506	48.77	7.35	31.27	29.13	4.86443	41.13	83.29	62.21	5.95907	4.37	15.35	83.22	34.3133	5.1007	13.89	0	1.66	5.18333
	lulogutSigP-14363	-7.5756	2.2218		lulogutSigP-14363	94.3337	-3.58469	1.09722	2.61e-05	0.00708		lulogutSigP-14363	2.55	1.68	2.115	1.08066	3.84	2.5	1.88	2.74	1.45418	34.35	28.86	12.89	25.3667	4.66486	20.11	1.81	9.67	10.53	3.39643	18.83	1.01	20.54	13.46	3.75061	25.19	41.99	33.59	5.06996	1.3	3.49	40.43	15.0733	3.91393	4.43	2.34	3.4	3.39
	lulogut25198	-5.4129	5.0097		lulogut25198	132.204	-3.60085	1.37931	0.000197505	0.0261		lulogut25198	0.73	0.47	0.6	-0.736966	31.1	19.01	0.79	16.9667	4.08463	149.34	131.03	110.84	130.403	7.02684	100.08	10	63.93	58.0033	5.85806	109.65	6.24	35.3	50.3967	5.65526	73.24	111.52	92.38	6.52951	3.47	2.71	39.96	15.38	3.94298	4.94	0.36	0.4	1.9
	lulogut20044	-10.114	3.9859		lulogut20044	21.066	-3.71765	1.262	8.43e-05	0.015		lulogut20044	0.73	0	0.365	-1.45403	0.52	3.29	0	1.27	0.344828	39.69	48.48	21.09	36.42	5.18666	14.12	4.42	19.08	12.54	3.64847	24.18	3.43	26.27	17.96	4.16672	21.32	30.07	25.695	4.68342	2.58	2.69	36.78	14.0167	3.80907	2.64	0	0.65	1.09667
	lulogutSigP-17183	-8.683	0.29319		lulogutSigP-17183	31.2989	-3.74957	1.49929	0.00026149	0.0315		lulogutSigP-17183	1.04	0	0.52	-0.943416	83.83	37.45	0	40.4267	5.33724	59.07	48.65	14.47	40.73	5.34802	15.5	1.31	16.36	11.0567	3.46684	21.02	3.26	14.61	12.9633	3.69636	18.49	15.34	16.915	4.08023	1.64	8.31	27.76	12.57	3.65191	8.61	0	1.24	3.28333
	lulogut8521	-10.703	2.0375		lulogut8521	59.278	-3.84785	1.1856	2.91e-05	0.00749		lulogut8521	0.48	0.16	0.32	-1.64386	3.05	5.55	1.38	3.32667	1.73408	39.91	23.1	19.95	27.6533	4.78938	21.36	2.34	12.83	12.1767	3.60605	22.56	1.89	7.73	10.7267	3.42313	16.38	27.74	22.06	4.46336	0.68	0.36	14.98	5.34	2.41684	4.1	0.38	0.14	1.54
	lulogutSigP-14897	10.131	2.1517		lulogutSigP-14897	590.535	-3.86143	1.56584	0.000212199	0.0273		lulogutSigP-14897	86.46	43.67	65.065	6.02381	1692.88	1004.52	38.49	911.963	9.83283	1091.36	995.85	926.55	1004.59	9.97239	738.11	57.61	377.2	390.973	8.61093	870.48	12.27	200.52	361.09	8.49621	536.13	923.21	729.67	9.5111	23.5	27	692.36	247.62	7.95198	1660.61	53.94	27.52	580.69
	lulogut21836	-14.215	-0.044621		lulogut21836	25.9621	-3.86194	1.12671	1.72e-05	0.00508		lulogut21836	0.43	0.51	0.47	-1.08927	0.49	2.81	0.61	1.30333	0.382206	9.72	10.05	6.7	8.82333	3.14132	3.92	0.59	3.84	2.78333	1.47681	6.82	1.31	3.55	3.89333	1.96101	11.44	8.93	10.185	3.34837	0.34	0.95	10.01	3.76667	1.91329	2.32	0	0.52	0.946667
	lulogutSigP-26492	-10.463	3.2567		lulogutSigP-26492	46.6172	-4.10568	1.3053	3.84e-05	0.00872		lulogutSigP-26492	1.46	0.23	0.845	-0.242977	1.13	0.56	0	0.563333	-0.827939	30.05	33.5	10.69	24.7467	4.62916	13.23	1.59	8.89	7.90333	2.98246	18.16	0.44	24.44	14.3467	3.84264	17.76	33.3	25.53	4.67412	1.79	3.49	30.37	11.8833	3.57087	4.11	0.39	0.96	1.82
	lulogutSigP-16416	-12.669	2.0632		lulogutSigP-16416	60.1757	-4.12556	1.03337	2.1e-06	0.00108		lulogutSigP-16416	0.66	0.28	0.47	-1.08927	0.94	1	0.29	0.743333	-0.427919	29.04	21.97	10.82	20.61	4.36527	9.44	0.94	8.69	6.35667	2.66827	11.91	1.17	11.45	8.17667	3.03151	12.78	17.97	15.375	3.94251	0.37	2.23	18.02	6.87333	2.78101	1.63	0.47	1.1	1.06667
	lulogut25316	-14.611	3.9589		lulogut25316	28.862	-4.29974	1.05441	1.74e-06	0.000944		lulogut25316	0.13	0.21	0.17	-2.55639	0.18	0.14	0	0.106667	-3.22882	17.75	26.63	10.18	18.1867	4.18481	7.45	1.42	8.49	5.78667	2.53273	18.27	1.72	13.89	11.2933	3.4974	12.65	9.39	11.02	3.46205	1.28	2.08	24.12	9.16	3.19535	0	0	0	0
	lulogutSigP-16502	1.3654	10.643		lulogutSigP-16502	259.813	-4.92616	1.33566	5.31e-06	0.00216		lulogutSigP-16502	8.96	0.45	4.705	2.23419	3.03	2.38	1.51	2.30667	1.20581	750.92	948.44	285.31	661.557	9.36972	364.15	28.77	335.45	242.79	7.92357	460.76	32.82	522.56	338.713	8.40392	493.33	710.87	602.1	9.23386	20.78	85.7	835.82	314.1	8.29508	6.01	1.04	2.08	3.04333
	lulogut36242	-27.57	-1.7052		lulogut36242	12.5765	-5.52367	2.37024	0.000395617	0.0386		lulogut36242	0	0.03	0.015	-6.05889	0	0.08	0	0.0266667	-5.22882	8.4	2.75	1.16	4.10333	2.0368	1.4	0	1.98	1.12667	0.172061	1.01	0	1.33	0.78	-0.358454	0.64	0.66	0.65	-0.621488	0.09	0	1.67	0.586667	-0.769387	0	0	0	0
	lulogutSigP-24104	-12.145	-0.11432		lulogutSigP-24104	27.7606	-8.42328	2.15075	7.6e-09	1.06e-05		lulogutSigP-24104	0.84	0.93	0.885	-0.176251	1.9	3.04	0.66	1.86667	0.900464	13.28	14.96	6.06	11.4333	3.51517	6.32	0.79	5.97	4.36	2.12433	9.52	0.94	9.76	6.74	2.75275	10.01	13.53	11.77	3.55704	0.35	1.62	19.15	7.04	2.81558	3.01	0.55	1.64	1.73333
[truncated: 287 more columns]

## Sheet: 6d
													TPMs
	GeneID	PC.1	PC.2		GeneID	baseMean	log2FoldChange	lfcSE	pvalue	padj		Name	1dPBM_1	1dPBM_3	1dPBM average	log2(1dPBM average)	2dPBM_1	2dPBM_2	2dPBM_3	2dPBM average	log2(2dPBM average)	4dPBM_1	4dPBM_2	4dPBM_3	4dPBM average	log2(4dPBM average)	6dPBM_1	6dPBM_2	6dPBM_3	6dPBM average	log2(6dPBM average)	8dPBM_1	8dPBM_2	8dPBM_3	8dPBM average	log2(8dPBM average)	12dPBM_2	12dPBM_3	12dPBM average	log2(12dPBM average)	14dPBM_1	14dPBM_2	14dPBM_3	14dPBM average	log2(14dPBM average)	1dPi_1	1dPi_2	1dPi_3	1dPi average
UP-regulated	lulogutSigP-54492	14.129	-14.616		lulogutSigP-54492	33398.7	2.44501	0.882702	0.00015615	0.0268		lulogutSigP-54492	26548	31103.8	28825.9	14.8151	18922.4	14865.4	23428.6	19072.1	14.2192	47.07	37.43	44.19	42.8967	5.42279	4.93	8.51	13.96	9.13333	3.19114	12.81	7.37	19.47	13.2167	3.72429	2.57	20.15	11.36	3.50589	2.6	7.69	8.03	6.10667	2.61039	22183.9	16186.5	16535	18301.8
	lulogutSigP-53922	21.739	7.2326		lulogutSigP-53922	7811.63	2.40483	0.41501	2.73e-10	4.72e-07		lulogutSigP-53922	1274.14	589.74	931.94	9.86409	268.03	494.07	581.65	447.917	8.80709	393.76	406.87	653.61	484.747	8.92109	1079.95	834.21	1714.66	1209.61	10.2403	1298.57	2002.64	4070.89	2457.37	11.2629	1658	1399.46	1528.73	10.5781	835.62	1250.93	982.97	1023.17	9.99883	957.07	1323.69	1043.52	1108.09
	lulogutSigP-32546	30.027	9.2474		lulogutSigP-32546	36801.4	2.31245	0.322938	3.41e-14	2.36e-10		lulogutSigP-32546	6373.75	2665.42	4519.59	12.142	1591.41	2944.45	2512.74	2349.53	11.1982	3314.98	1892.82	2757.51	2655.1	11.3746	5446.1	4447.68	6836.02	5576.6	12.4452	7071.44	11375.3	17593	12013.3	13.5523	7515.58	6979.71	7247.65	12.8233	4304.71	5980.2	8917	6400.64	12.644	5415.06	6338.41	4160.39	5304.62
	lulogutSigP-35736	29.136	-0.95592		lulogutSigP-35736	83906.5	2.17722	0.338707	5.53e-12	1.91e-08		lulogutSigP-35736	49606	52571	51088.5	15.6407	14583.8	19226.3	25222.9	19677.7	14.2643	1343.4	1201.34	2004.5	1516.41	10.5664	1342.5	1252.06	1541.91	1378.82	10.4292	995.57	615.49	1337.12	982.727	9.94065	912.58	1000.31	956.445	9.90154	778.73	576.57	1384.75	913.35	9.83502	41782.4	48917.2	51992.9	47564.2
	lulogut24040	4.4255	1.2834		lulogut24040	220.908	2.10256	0.424402	3.07e-08	3.04e-05		lulogut24040	19.65	20.12	19.885	4.31361	75.77	98.93	61.72	78.8067	6.30025	30.68	24.9	84.55	46.71	5.54566	15.2	18.73	12.89	15.6067	3.96409	19.8	22.27	22.18	21.4167	4.42066	64.6	28.14	46.37	5.53512	59.03	54.5	38.43	50.6533	5.66259	33.21	19.55	22.56	25.1067
	lulogutSigP-1870	17.9	-6.973		lulogutSigP-1870	20350.6	1.84243	0.500776	8.28e-06	0.00322		lulogutSigP-1870	9231.43	7277.16	8254.3	13.0109	10622	6478.94	9994.62	9031.85	13.1408	62.01	93.83	141.33	99.0567	6.63018	73.03	32.21	87.95	64.3967	6.00891	57.05	48.02	124.35	76.4733	6.25688	102.11	67.27	84.69	6.40412	41.76	96.44	96.76	78.32	6.29131	10551.7	8868.6	9799.19	9739.84
	lulogut45589	1.6943	-7.872		lulogut45589	372.657	1.83683	0.374759	5.31e-08	4.59e-05		lulogut45589	241.42	245.73	243.575	7.92822	121.96	130.6	159.77	137.443	7.10269	7.07	9.1	12	9.39	3.23113	5.04	5.42	2.1	4.18667	2.0658	4.47	3.24	5.04	4.25	2.08746	2.71	3.62	3.165	1.66221	5.88	3.15	9.68	6.23667	2.64078	242.27	297.38	263.4	267.683
	lulogutSigP-13652	24.376	-10.972		lulogutSigP-13652	180479	1.75918	0.479368	8.77e-06	0.00322		lulogutSigP-13652	111193	114936	113064	16.7868	103903	93167.3	114200	103757	16.6628	281.76	367.32	409.46	352.847	8.4629	70.27	117.46	162.37	116.7	6.86666	117.14	168.69	277.99	187.94	7.55413	42.33	148.06	95.195	6.57281	28.69	41.75	47.91	39.45	5.30195	111648	132171	112039	118619
	lulogut53814	17.294	-3.2936		lulogut53814	8248.9	1.629	0.504698	4.02e-05	0.00927		lulogut53814	4736.23	4568.88	4652.56	12.1838	1589.54	2142.78	2607.99	2113.44	11.0454	164.37	149.46	170.68	161.503	7.33542	151.87	176.2	169.92	165.997	7.37501	96.22	53.37	303.33	150.973	7.23815	80.52	94.74	87.63	6.45335	157.83	59.5	130.42	115.917	6.85694	4685.02	2973.27	4998.42	4218.9
	lulogut34584	4.5274	-1.0647		lulogut34584	372.578	1.62458	0.269076	6.66e-11	1.54e-07		lulogut34584	58.44	55.18	56.81	5.82807	95.33	80.26	99.1	91.5633	6.5167	14.1	11.72	17.16	14.3267	3.84063	13.33	17.66	24.77	18.5867	4.2162	19.64	15.92	35.24	23.6	4.56071	26.26	34.37	30.315	4.92196	24.14	26.48	33.97	28.1967	4.81745	59.13	69.88	80.43	69.8133
	lulogut35266	-1.9738	-4.8904		lulogut35266	244.754	1.58803	0.304392	7.04e-09	9.74e-06		lulogut35266	33.1	53.01	43.055	5.42811	25.57	26.78	20.63	24.3267	4.60447	3.41	5	6.66	5.02333	2.32865	3.92	4.51	4.65	4.36	2.12433	5.39	2.59	6.78	4.92	2.29866	5.64	4.5	5.07	2.34199	4.06	2.2	7.52	4.59333	2.19954	59.8	60.79	72.27	64.2867
	lulogutSigP-13949	24.245	-11.815		lulogutSigP-13949	220200	1.50337	0.537811	0.000158679	0.0268		lulogutSigP-13949	168342	131884	150113	17.1957	100327	90244.5	125447	105339	16.6847	223.37	248.44	327.35	266.387	8.05738	74.76	94.18	128.93	99.29	6.63358	95.23	136.39	186.88	139.5	7.12412	43.4	122.17	82.785	6.3713	28.76	49.82	42.01	40.1967	5.329	149133	162401	142411	151315
	lulogutSigP-16736	25.733	-10.706		lulogutSigP-16736	235469	1.49904	0.377252	2.71e-06	0.00125		lulogutSigP-16736	134937	131657	133297	17.0243	139951	130599	168083	146211	17.1577	600.72	622.5	582.17	601.797	9.23313	149.6	176.42	200.07	175.363	7.4542	175.09	134.19	245.2	184.827	7.53003	76.75	118.1	97.425	6.60622	65.23	66.08	52.43	61.2467	5.93656	123925	130548	152067	135514
	lulogutSigP-12857	25.407	-1.5977		lulogutSigP-12857	67081.7	1.47133	0.335264	4.44e-07	0.000307		lulogutSigP-12857	18239.1	24125.2	21182.1	14.3706	7207.28	12471	15163	11613.8	13.5035	290.08	392.62	531.41	404.703	8.66072	471	544.76	701.39	572.383	9.16084	583.93	705.31	921.16	736.8	9.52513	593.19	1143.69	868.44	9.76228	662.1	516.14	1035.51	737.917	9.52731	19878.7	20140.3	23077.2	21032.1
	lulogutSigP-53526	2.2745	-5.0427		lulogutSigP-53526	395.967	1.42967	0.329211	5.86e-07	0.000369		lulogutSigP-53526	131.46	150.75	141.105	7.14063	121.07	102	122.44	115.17	6.84762	9.75	6.59	11.99	9.44333	3.2393	8.48	9.77	7.28	8.51	3.08916	7.62	17.34	8.11	11.0233	3.46249	15.65	9.51	12.58	3.65306	8.87	13.75	10.86	11.16	3.48027	114.46	113.61	121.13	116.4
	lulogutSigP-23916	15.644	-4.4977		lulogutSigP-23916	6425.55	1.40439	0.554012	0.000313248	0.0482		lulogutSigP-23916	2725.32	2828.86	2777.09	11.4394	2765.96	1918.06	2487.77	2390.6	11.2232	59.52	92.27	205.99	119.26	6.89797	46.95	59.57	74.63	60.3833	5.91608	43.99	64.69	224.76	111.147	6.79632	106.97	84.81	95.89	6.58331	53.6	58.11	141.01	84.24	6.39643	3077.65	2391.19	3441.69	2970.18
	lulogut18850	-10.735	-10.077		lulogut18850	144.79	1.32602	0.370493	1.45e-05	0.00478		lulogut18850	14.54	11.64	13.09	3.71039	21.98	24.68	16.47	21.0433	4.39529	0.51	0.48	0.64	0.543333	-0.880091	0.63	0.77	0.79	0.73	-0.454032	0.53	0.9	0.35	0.593333	-0.753085	0.77	0.78	0.775	-0.367732	0.89	0.52	1.38	0.93	-0.104697	13.34	13.73	11.33	12.8
	lulogutSigP-53640	9.1621	0.18592		lulogutSigP-53640	1091.85	1.26669	0.3109	1.75e-06	0.000931		lulogutSigP-53640	97.31	222.53	159.92	7.32121	260.85	233.19	182.93	225.657	7.81799	56.77	44.76	73.87	58.4667	5.86954	60.89	46.49	59.34	55.5733	5.79632	47.73	88.05	60.14	65.3067	6.02916	91.21	104.35	97.78	6.61147	67.97	78.21	65.44	70.54	6.14037	120.29	86.02	107.84	104.717
	lulogut46051	-3.684	-2.8637		lulogut46051	119.057	1.1836	0.313009	6.14e-06	0.00266		lulogut46051	14.63	16.19	15.41	3.94579	11.09	15.41	13.03	13.1767	3.71991	3.14	5.63	4.61	4.46	2.15704	5.26	5.99	5.41	5.55333	2.47335	7.89	2.37	3.78	4.68	2.22651	8.07	7.17	7.62	2.92979	5.32	6.54	8.74	6.86667	2.77961	27	22.41	16.61	22.0067
	lulogut50375	3.1529	-0.45469		lulogut50375	463.976	1.08113	0.253881	6.91e-07	0.000399		lulogut50375	81.83	67.11	74.47	6.21859	21.41	29.43	28.03	26.29	4.71644	22.76	16.46	22.11	20.4433	4.35356	18.04	13.89	19.38	17.1033	4.09621	19.86	16.38	24.35	20.1967	4.33605	27.4	26.35	26.875	4.74819	27.62	22	27.55	25.7233	4.68501	90.39	70.94	68.72	76.6833
[truncated: 286 more columns]

## Sheet: 8d
													TPMs
	GeneID	PC.1	PC.2		GeneID	baseMean	log2FoldChange	lfcSE	pvalue	padj		Name	1dPBM_1	1dPBM_3	1dPBM average	log2(1dPBM average)	2dPBM_1	2dPBM_2	2dPBM_3	2dPBM average	log2(2dPBM average)	4dPBM_1	4dPBM_2	4dPBM_3	4dPBM average	log2(4dPBM average)	6dPBM_1	6dPBM_2	6dPBM_3	6dPBM average	log2(6dPBM average)	8dPBM_1	8dPBM_2	8dPBM_3	8dPBM average	log2(8dPBM average)	12dPBM_2	12dPBM_3	12dPBM average	log2(12dPBM average)	14dPBM_1	14dPBM_2	14dPBM_3	14dPBM average	log2(14dPBM average)	1dPi_1	1dPi_2	1dPi_3	1dPi average
UP-regulated	lulogutSigP-35736	29.136	-0.95592		lulogutSigP-35736	83906.5	1.71973	0.34378	2.4e-08	3.11e-05		lulogutSigP-35736	49606	52571	51088.5	15.6407	14583.8	19226.3	25222.9	19677.7	14.2643	1343.4	1201.34	2004.5	1516.41	10.5664	1342.5	1252.06	1541.91	1378.82	10.4292	995.57	615.49	1337.12	982.727	9.94065	912.58	1000.31	956.445	9.90154	778.73	576.57	1384.75	913.35	9.83502	41782.4	48917.2	51992.9	47564.2
	lulogutSigP-39956	-7.2624	-8.5283		lulogutSigP-39956	263.078	1.64281	0.494045	3.3e-05	0.0040296		lulogutSigP-39956	24.1	59.16	41.63	5.37955	9.69	23.21	20.67	17.8567	4.15839	2.01	0.98	1.25	1.41333	0.499102	1.8	1.09	1.3	1.39667	0.481988	0.8	1.35	0.75	0.966667	-0.0489096	1.72	1.96	1.84	0.879706	0.51	1.19	1.24	0.98	-0.0291463	30.39	29.87	44.11	34.79
	lulogut46050	5.9957	-0.81125		lulogut46050	800.664	1.48416	0.302163	3.85e-08	3.11e-05		lulogut46050	118.79	130.98	124.885	6.96446	68.61	76.87	83.57	76.35	6.25456	19.55	28.23	36.55	28.11	4.81301	34.4	45.72	29.39	36.5033	5.18996	36.54	11.29	22.53	23.4533	4.55172	42.22	52.22	47.22	5.56133	39.04	32.91	35.03	35.66	5.15623	137.37	141.49	123.53	134.13
	lulogut36308	6.5112	4.9594		lulogut36308	859.05	1.36805	0.27813	3.58e-08	3.11e-05		lulogut36308	16.82	16.53	16.675	4.05961	42.3	47.9	36.53	42.2433	5.40065	64.31	77.76	144.35	95.4733	6.57703	55.02	93.25	121.2	89.8233	6.48902	76.98	31.27	75.38	61.21	5.9357	87.71	103.88	95.795	6.58188	110.44	124.85	84.71	106.667	6.73697	22.03	19.8	22.49	21.44
	lulogut34584	4.5274	-1.0647		lulogut34584	372.578	1.36339	0.269299	1.8e-08	3.11e-05		lulogut34584	58.44	55.18	56.81	5.82807	95.33	80.26	99.1	91.5633	6.5167	14.1	11.72	17.16	14.3267	3.84063	13.33	17.66	24.77	18.5867	4.2162	19.64	15.92	35.24	23.6	4.56071	26.26	34.37	30.315	4.92196	24.14	26.48	33.97	28.1967	4.81745	59.13	69.88	80.43	69.8133
	lulogut45588	6.3186	-0.36587		lulogut45588	395.829	1.3537	0.408663	3.42e-05	0.00405		lulogut45588	75.26	74.88	75.07	6.23016	107.13	122.25	95.8	108.393	6.76013	30.82	38.21	106.6	58.5433	5.87143	24.29	50.2	56.32	43.6033	5.44637	26.75	29.45	34.94	30.38	4.92505	21.32	29.08	25.2	4.65535	26.9	34.18	52.64	37.9067	5.24438	91.84	81.07	107.05	93.32
	lulogutSigP-48117	12.317	5.6034		lulogutSigP-48117	2567.53	1.17352	0.412413	0.000146234	0.0101		lulogutSigP-48117	69.75	99.97	84.86	6.40701	82.84	124.21	203.22	136.757	7.09547	196.69	111.4	190.74	166.277	7.37744	117.25	250.54	210.03	192.607	7.58951	184.21	171.46	217.52	191.063	7.57791	180.54	370.36	275.45	8.10565	443.3	322.82	224.97	330.363	8.36791	72.91	73.25	93.48	79.88
	lulogut15028	21.984	9.3277		lulogut15028	17396.9	1.14516	0.273576	1.18e-06	0.000589		lulogut15028	329.63	166.57	248.1	7.95478	752.05	771.92	638.82	720.93	9.49372	2099.75	2215.05	1804.66	2039.82	10.9942	1646.66	2114.49	2523.05	2094.73	11.0326	1911.28	687.09	2035.6	1544.66	10.5931	2034.03	2772.8	2403.41	11.2309	2284.41	2402.95	2145.91	2277.76	11.1534	322.01	318.81	376.87	339.23
	lulogut32543	7.5599	-0.45452		lulogut32543	878.359	1.05796	0.316207	3.15e-05	0.00403		lulogut32543	119.16	90.66	104.91	6.71301	162.41	161.25	168.46	164.04	7.3579	54.21	64	60.94	59.7167	5.90006	34.13	52.27	70.67	52.3567	5.7103	50.36	15.86	48.65	38.29	5.2589	29.45	29.47	29.46	4.88069	40.3	56.17	25.82	40.7633	5.3492	129.62	143.37	90.35	121.113
	lulogut35266	-1.9738	-4.8904		lulogut35266	244.754	1.04957	0.321867	4.36e-05	0.00468		lulogut35266	33.1	53.01	43.055	5.42811	25.57	26.78	20.63	24.3267	4.60447	3.41	5	6.66	5.02333	2.32865	3.92	4.51	4.65	4.36	2.12433	5.39	2.59	6.78	4.92	2.29866	5.64	4.5	5.07	2.34199	4.06	2.2	7.52	4.59333	2.19954	59.8	60.79	72.27	64.2867
	lulogut44992	3.9648	3.0384		lulogut44992	503.236	1.03864	0.336747	7.8e-05	0.00639		lulogut44992	6.19	7.38	6.785	2.76235	94.96	95.05	53.2	81.07	6.3411	100.11	90	109.61	99.9067	6.64251	49.71	50.95	51.36	50.6733	5.66315	42.1	10.18	32.5	28.26	4.82069	37.7	87.75	62.725	5.97097	32.97	42.33	45.23	40.1767	5.32829	10.83	11.35	7.61	9.93
	lulogutSigP-8474	19.235	9.128		lulogutSigP-8474	11447.3	1.02205	0.274432	7.89e-06	0.00209		lulogutSigP-8474	159.86	165.31	162.585	7.34505	234.92	369.46	353.13	319.17	8.31818	718.3	821.32	1324.84	954.82	9.89908	793.72	922.56	1575.01	1097.1	10.0995	1226.15	614.43	1383.98	1074.85	10.0699	1303.17	1316.79	1309.98	10.3553	1303.38	1691.68	1387.25	1460.77	10.5125	173.99	239.09	187.31	200.13
	lulogut45589	1.6943	-7.872		lulogut45589	372.657	1.02134	0.443283	0.000653609	0.0275		lulogut45589	241.42	245.73	243.575	7.92822	121.96	130.6	159.77	137.443	7.10269	7.07	9.1	12	9.39	3.23113	5.04	5.42	2.1	4.18667	2.0658	4.47	3.24	5.04	4.25	2.08746	2.71	3.62	3.165	1.66221	5.88	3.15	9.68	6.23667	2.64078	242.27	297.38	263.4	267.683
	lulogut34615	16.823	11.163		lulogut34615	9875.96	1.02123	0.25546	2.65e-06	0.000977		lulogut34615	59.75	27.54	43.645	5.44774	140.47	148.34	121.17	136.66	7.09445	1059.32	995.47	998.54	1017.78	9.99121	996.23	1182.09	1418.87	1199.06	10.2277	1167.13	550.73	1368.3	1028.72	10.0066	1172.14	1596.1	1384.12	10.4348	1415.64	1570.58	1118.34	1368.19	10.418	54.94	61.43	48.04	54.8033
	lulogut237	5.8244	8.6809		lulogut237	1104.22	1.0101	0.27988	1.28e-05	0.00231		lulogut237	7.44	3.1	5.27	2.3978	18.53	17.73	18.06	18.1067	4.17845	149.74	155.32	108.52	137.86	7.10706	154.04	167.49	196.09	172.54	7.43079	134.51	75.56	130.01	113.36	6.82477	144.12	181.73	162.925	7.34806	211.07	193.98	103.73	169.593	7.40594	6.73	5.95	6.46	6.38
[truncated: 286 more columns]

## Sheet: 12d
													TPMs
	GeneID	PC.1	PC.2		GeneID	baseMean	log2FoldChange	lfcSE	pvalue	padj		Name	1dPBM_1	1dPBM_3	1dPBM average	log2(1dPBM average)	2dPBM_1	2dPBM_2	2dPBM_3	2dPBM average	log2(2dPBM average)	4dPBM_1	4dPBM_2	4dPBM_3	4dPBM average	log2(4dPBM average)	6dPBM_1	6dPBM_2	6dPBM_3	6dPBM average	log2(6dPBM average)	8dPBM_1	8dPBM_2	8dPBM_3	8dPBM average	log2(8dPBM average)	12dPBM_2	12dPBM_3	12dPBM average	log2(12dPBM average)	14dPBM_1	14dPBM_2	14dPBM_3	14dPBM average	log2(14dPBM average)	1dPi_1	1dPi_2	1dPi_3	1dPi average
UP-regulated	lulogut32543	7.5599	-0.45452		lulogut32543	878.359	1.59201	0.348053	1.57e-07	0.000146		lulogut32543	119.16	90.66	104.91	6.71301	162.41	161.25	168.46	164.04	7.3579	54.21	64	60.94	59.7167	5.90006	34.13	52.27	70.67	52.3567	5.7103	50.36	15.86	48.65	38.29	5.2589	29.45	29.47	29.46	4.88069	40.3	56.17	25.82	40.7633	5.3492	129.62	143.37	90.35	121.113
	lulogut42037	14.33	-3.23		lulogut42037	6457.77	1.30713	0.278795	9.83e-08	0.000100305		lulogut42037	1529.56	1364.98	1447.27	10.4991	1336.19	1426.69	1535.71	1432.86	10.4847	89.63	91.35	138.89	106.623	6.73638	101.6	170.89	131.58	134.69	7.0735	95.71	85.93	97.76	93.1333	6.54123	62.21	47.43	54.82	5.77663	111.1	71.68	67.76	83.5133	6.38393	1287.01	1614.81	1410.68	1437.5
	lulogut50375	3.1529	-0.45469		lulogut50375	463.976	1.25235	0.281702	3e-07	0.000238		lulogut50375	81.83	67.11	74.47	6.21859	21.41	29.43	28.03	26.29	4.71644	22.76	16.46	22.11	20.4433	4.35356	18.04	13.89	19.38	17.1033	4.09621	19.86	16.38	24.35	20.1967	4.33605	27.4	26.35	26.875	4.74819	27.62	22	27.55	25.7233	4.68501	90.39	70.94	68.72	76.6833
	lulogut33084	14.668	10.257		lulogut33084	5851.28	1.2214	0.229435	3.6e-09	6.11e-06		lulogut33084	44.05	30.84	37.445	5.2267	81.43	97.32	79.73	86.16	6.42895	569.66	833.44	737.97	713.69	9.47915	619.18	863.15	894.46	792.263	9.62984	788.58	475.94	621.08	628.533	9.29585	645.02	869.8	757.41	9.56493	895.69	904.8	700.8	833.763	9.70349	44.52	38.23	47.25	43.3333
	lulogutSigP-54446	-3.0454	1.9294		lulogutSigP-54446	365.461	1.18988	0.267686	3.03e-07	0.000238		lulogutSigP-54446	4.28	4.43	4.355	2.12267	5.61	8.78	5.9	6.76333	2.75773	11.03	11	19.24	13.7567	3.78206	8.48	11.74	15.66	11.96	3.58015	11.89	8.68	20.03	13.5333	3.75845	12.38	13.3	12.84	3.68257	16.84	20.66	16.69	18.0633	4.17499	5.57	5.71	4.17	5.15
	lulogutSigP-8474	19.235	9.128		lulogutSigP-8474	11447.3	1.17138	0.310225	4.92e-06	0.00228		lulogutSigP-8474	159.86	165.31	162.585	7.34505	234.92	369.46	353.13	319.17	8.31818	718.3	821.32	1324.84	954.82	9.89908	793.72	922.56	1575.01	1097.1	10.0995	1226.15	614.43	1383.98	1074.85	10.0699	1303.17	1316.79	1309.98	10.3553	1303.38	1691.68	1387.25	1460.77	10.5125	173.99	239.09	187.31	200.13
	lulogutSigP-34911	7.9395	8.6091		lulogutSigP-34911	620.956	1.108	0.25771	5.78e-07	0.00036871		lulogutSigP-34911	10.94	9.06	10	3.32193	22.18	23.4	22.51	22.6967	4.50441	162.42	228.57	237.93	209.64	7.71177	156.38	268.65	276.49	233.84	7.86938	214.51	142.27	184.99	180.59	7.49657	168.55	223.57	196.06	7.61515	207.41	244.26	194.96	215.543	7.75183	17.57	12.96	9.26	13.2633
	lulogut237	5.8244	8.6809		lulogut237	1104.22	1.09301	0.319386	1.86e-05	0.0054993		lulogut237	7.44	3.1	5.27	2.3978	18.53	17.73	18.06	18.1067	4.17845	149.74	155.32	108.52	137.86	7.10706	154.04	167.49	196.09	172.54	7.43079	134.51	75.56	130.01	113.36	6.82477	144.12	181.73	162.925	7.34806	211.07	193.98	103.73	169.593	7.40594	6.73	5.95	6.46	6.38
	lulogutSigP-54422	-2.8201	-1.5648		lulogutSigP-54422	399.173	1.08258	0.300038	9.7e-06	0.00358394		lulogutSigP-54422	9.29	12.41	10.85	3.43962	17.79	18.51	16.26	17.52	4.13093	5.11	4.24	8.98	6.11	2.61117	4.17	4.71	7.24	5.37333	2.42582	6.23	5.2	9.82	7.08333	2.82443	8.33	11.42	9.875	3.30378	9.51	11.05	10.91	10.49	3.39094	15.25	12.06	10.61	12.64
	lulogutSigP-34488	-0.6268	-2.6384		lulogutSigP-34488	134.011	1.07692	0.331395	4.08e-05	0.00871927		lulogutSigP-34488	46.62	49.22	47.92	5.58256	18.19	21.56	16.75	18.8333	4.23522	8.2	8.45	12.62	9.75667	3.28639	9.13	6.25	6.91	7.43	2.89336	8.57	4.7	8.34	7.20333	2.84866	12.24	9.52	10.88	3.44361	10.12	8.23	8.26	8.87	3.14893	50.97	47.28	48.31	48.8533
	lulogut34584	4.5274	-1.0647		lulogut34584	372.578	1.06084	0.318413	2.72e-05	0.00750268		lulogut34584	58.44	55.18	56.81	5.82807	95.33	80.26	99.1	91.5633	6.5167	14.1	11.72	17.16	14.3267	3.84063	13.33	17.66	24.77	18.5867	4.2162	19.64	15.92	35.24	23.6	4.56071	26.26	34.37	30.315	4.92196	24.14	26.48	33.97	28.1967	4.81745	59.13	69.88	80.43	69.8133
	lulogut32996	6.7663	6.072		lulogut32996	1017.99	1.02376	0.328702	5.27e-05	0.00992		lulogut32996	12.21	8.35	10.28	3.36177	78.1	89.67	35.73	67.8333	6.08392	197.65	149.62	131.99	159.753	7.3197	128.34	78.34	83.09	96.59	6.5938	111.12	139.51	123.87	124.833	6.96386	133.45	160.53	146.99	7.19957	111.43	125.11	182.41	139.65	7.12567	22.12	13.42	8.41	14.65
	lulogut33966	10.045	2.1758		lulogut33966	1277.69	1.01033	0.157496	7.58e-12	1.93e-08		lulogut33966	132.28	139.98	136.13	7.08884	134.92	176.25	144.76	151.977	7.24771	101.63	108.8	120.12	110.183	6.78376	104.63	107.71	119.75	110.697	6.79047	106.32	117.35	116.01	113.227	6.82307	112.1	105.43	108.765	6.76507	114.11	123.12	115.63	117.62	6.87799	146.88	154.81	129.81	143.833
	lulogut23243	8.775	7.9015		lulogut23243	1859.43	1.00051	0.197525	1.53e-08	2.23e-05		lulogut23243	20.48	16.5	18.49	4.20867	34.15	36.82	29.47	33.48	5.06523	223.93	199.82	213.15	212.3	7.72996	209.65	211.74	185.24	202.21	7.65971	218.49	283.11	220.83	240.81	7.91175	237.63	216.08	226.855	7.82563	236.51	238.81	179.65	218.323	7.77032	22.74	20.87	15.69	19.7667
DOWN-regulated	lulogut40111	-8.9403	-1.3085		lulogut40111	204.7	-1.10992	0.345547	5.36e-05	0.00992389		lulogut40111	2.57	3.12	2.845	1.50843	5.93	4.8	2.66	4.46333	2.15812	5.35	5.33	6.2	5.62667	2.49228	7.87	4.77	5.38	6.00667	2.58656	6.88	3.88	6.39	5.71667	2.51517	7.02	7.98	7.5	2.90689	3.35	2.81	7.25	4.47	2.16027	4.06	2.8	2.35	3.07
	lulogutSigP-23035	-5.1879	0.38163		lulogutSigP-23035	70.6229	-1.2075	0.438808	0.000221117	0.0250672		lulogutSigP-23035	4.76	3.47	4.115	2.04089	10.49	9.07	3.74	7.76667	2.9573	19.86	14.81	13.59	16.0867	4.00779	9.68	5.96	8.32	7.98667	2.99759	14.75	10.34	13.95	13.0133	3.70192	14.91	20.05	17.48	4.12763	6.17	9.9	16.92	10.9967	3.45899	9.26	3.26	4.31	5.61
	lulogut23407	-6.4702	-0.7924		lulogut23407	46.0413	-1.2596	0.515191	0.000455757	0.0404356		lulogut23407	3.68	2	2.84	1.50589	13.36	11.47	8.23	11.02	3.46205	10	12.03	7	9.67667	3.27451	9.15	5.48	8.29	7.64	2.93357	12.82	3.31	9.47	8.53333	3.09311	12.39	14.66	13.525	3.75756	4.07	3.81	9.53	5.80333	2.53688	5.66	3.33	2.49	3.82667
	lulogut16984	-8.2668	-0.029894		lulogut16984	128.935	-1.26624	0.4517	0.000188716	0.0223309		lulogut16984	3.29	2.64	2.965	1.56803	3.38	3.8	1.64	2.94	1.55582	11.74	8.78	5.83	8.78333	3.13477	6.79	4.66	9.22	6.89	2.7845	7.23	4.45	9.99	7.22333	2.85266	10.58	10.02	10.3	3.36457	3.38	4.51	9.31	5.73333	2.51937	6.3	1.82	2.81	3.64333
	lulogut56799	-0.53955	5.3584		lulogut56799	347.91	-1.3483	0.547226	0.000501887	0.0426729		lulogut56799	4.54	5.57	5.055	2.33771	6.29	12.8	4.94	8.01	3.0018	107.82	76.91	56.94	80.5567	6.33193	78.73	29.45	55.87	54.6833	5.77303	100.69	18.57	45.56	54.94	5.77979	84.11	110.18	97.145	6.60207	43.09	38.84	105.79	62.5733	5.96748	5.23	3.47	3.87	4.19
	lulogut44749	-8.4994	1.9065		lulogut44749	122.308	-1.99587	0.835163	0.000596835	0.0461		lulogut44749	1.22	1.02	1.12	0.163499	5.14	3.63	1.38	3.38333	1.75845	12.07	11.61	12.08	11.92	3.57531	17.96	3.65	9.12	10.2433	3.35661	20.26	4.82	11.89	12.3233	3.62332	18.77	26.52	22.645	4.50112	2.67	3.32	16.93	7.64	2.93357	5.63	0.66	1.48	2.59
	lulogutSigP-56685	-13.191	2.5748		lulogutSigP-56685	13.3214	-2.00069	0.589178	3.63e-05	0.00806		lulogutSigP-56685	0.21	0.18	0.195	-2.35845	0.81	1.45	0.91	1.05667	0.0795203	7.84	8.14	7.76	7.91333	2.98429	7.18	2.5	5.98	5.22	2.38405	8.04	2.37	5.72	5.37667	2.42671	9.38	8.97	9.175	3.19771	3.91	3	5.89	4.26667	2.09311	1.17	0.99	0.83	0.996667
	lulogut20226	-11.559	3.7883		lulogut20226	47.0484	-2.13599	0.883352	0.000568271	0.0455		lulogut20226	0.48	0.33	0.405	-1.30401	0.42	1.52	0.14	0.693333	-0.528379	22.1	20.89	6.89	16.6267	4.05543	9.79	2.19	8.99	6.99	2.80529	12.16	3.28	13.13	9.52333	3.25147	10.87	21.35	16.11	4.00988	3.57	5.16	17.23	8.65333	3.11326	1.6	0.19	0.52	0.77
	lulogutSigP-37841	-13.572	2.2476		lulogutSigP-37841	13.0515	-2.79907	1.1965	0.000702853	0.0495917		lulogutSigP-37841	0	0.39	0.195	-2.35845	3.43	2.05	0	1.82667	0.869213	6.19	2.68	4.75	4.54	2.18269	9.2	0.86	7.26	5.77333	2.5294	13.17	2.14	5.2	6.83667	2.77329	13.69	24.67	19.18	4.26153	1.07	2.52	9.65	4.41333	2.14187	0.94	0.22	0.08	0.413333
	lulogut19743	5.3922	6.4346		lulogut19743	134.464	-2.90981	1.0847	0.00028782	0.0298345		lulogut19743	5.02	12.81	8.915	3.15623	52.42	51.02	13.2	38.88	5.28096	308.43	547.82	386.14	414.13	8.69394	387.58	65.43	225.93	226.313	7.82218	330.57	66.73	231.43	209.577	7.71133	260.92	571.4	416.16	8.70099	36.34	52.64	296.17	128.383	7.00431	84.31	15.63	14.15	38.03
	lulogut21324	-6.3548	0.011487		lulogut21324	125.305	-3.77822	1.189	6.27e-05	0.0108476		lulogut21324	9.17	2.97	6.07	2.6017	6.25	4.86	1.08	4.06333	2.02266	48.71	17.79	3.36	23.2867	4.54143	19.17	6.28	5.08	10.1767	3.34719	12.87	5.5	4.64	7.67	2.93923	47.87	23.24	35.555	5.15198	4.43	2.78	6.82	4.67667	2.22548	14.63	2.55	11.67	9.61667
	lulogutSigP-16502	1.3654	10.643		lulogutSigP-16502	259.813	-3.89347	1.52939	0.000396922	0.0365		lulogutSigP-16502	8.96	0.45	4.705	2.23419	3.03	2.38	1.51	2.30667	1.20581	750.92	948.44	285.31	661.557	9.36972	364.15	28.77	335.45	242.79	7.92357	460.76	32.82	522.56	338.713	8.40392	493.33	710.87	602.1	9.23386	20.78	85.7	835.82	314.1	8.29508	6.01	1.04	2.08	3.04333
	lulogutSigP-16416	-12.669	2.0632		lulogutSigP-16416	60.1757	-3.9021	1.15434	3.52e-05	0.00806		lulogutSigP-16416	0.66	0.28	0.47	-1.08927	0.94	1	0.29	0.743333	-0.427919	29.04	21.97	10.82	20.61	4.36527	9.44	0.94	8.69	6.35667	2.66827	11.91	1.17	11.45	8.17667	3.03151	12.78	17.97	15.375	3.94251	0.37	2.23	18.02	6.87333	2.78101	1.63	0.47	1.1	1.06667
	lulogutSigP-15657	-1.171	4.91		lulogutSigP-15657	198.56	-4.08632	1.80877	0.000661195	0.0478		lulogutSigP-15657	4.03	0.82	2.425	1.27798	51.36	39.84	0.82	30.6733	4.93891	181.8	76.26	124	127.353	6.99269	107.66	8.01	110.41	75.36	6.23573	131.75	5.98	24.83	54.1867	5.75987	249.9	209.02	229.46	7.8421	1.82	6.74	137.72	48.76	5.60763	43.02	0.94	0.35	14.77
	lulogut25198	-5.4129	5.0097		lulogut25198	132.204	-4.38385	1.43517	9.72e-05	0.015		lulogut25198	0.73	0.47	0.6	-0.736966	31.1	19.01	0.79	16.9667	4.08463	149.34	131.03	110.84	130.403	7.02684	100.08	10	63.93	58.0033	5.85806	109.65	6.24	35.3	50.3967	5.65526	73.24	111.52	92.38	6.52951	3.47	2.71	39.96	15.38	3.94298	4.94	0.36	0.4	1.9
	lulogutSigP-24035	-15.203	6.3127		lulogutSigP-24035	63.0761	-4.53614	1.50254	0.000114875	0.0167		lulogutSigP-24035	0	0	0	#NUM!	0	0.18	0	0.06	-4.05889	32.3	27.18	14.52	24.6667	4.62449	18.27	2.3	10.19	10.2533	3.35802	15.02	1.57	16.45	11.0133	3.46118	20.71	25.78	23.245	4.53885	1.87	4.96	20.32	9.05	3.17792	0.17	0	0	0.0566667
	lulogut41307	-14.434	2.5605		lulogut41307	31.4758	-6.14819	1.61722	1.01e-05	0.00358		lulogut41307	0	0	0	#NUM!	1.74	1.58	0.18	1.16667	0.222392	13.67	17.81	11.39	14.29	3.83693	10.22	0.97	2.61	4.6	2.20163	39.72	0.65	3.14	14.5033	3.85831	25.01	28.49	26.75	4.74147	1.01	1.65	15.54	6.06667	2.6009	1.19	0	0	0.396667
[truncated: 286 more columns]

## Sheet: 14d
													TPMs
	GeneID	PC.1	PC.2		GeneID	baseMean	log2FoldChange	lfcSE	pvalue	padj		Name	1dPBM_1	1dPBM_3	1dPBM average	log2(1dPBM average)	2dPBM_1	2dPBM_2	2dPBM_3	2dPBM average	log2(2dPBM average)	4dPBM_1	4dPBM_2	4dPBM_3	4dPBM average	log2(4dPBM average)	6dPBM_1	6dPBM_2	6dPBM_3	6dPBM average	log2(6dPBM average)	8dPBM_1	8dPBM_2	8dPBM_3	8dPBM average	log2(8dPBM average)	12dPBM_2	12dPBM_3	12dPBM average	log2(12dPBM average)	14dPBM_1	14dPBM_2	14dPBM_3	14dPBM average	log2(14dPBM average)	1dPi_1	1dPi_2	1dPi_3	1dPi average
UP-regulated	lulogut56076	-20.145	-8.9041		lulogut56076	19.6438	2.14069	0.67205	7.19e-05	0.0135		lulogut56076	0.9	0.91	0.905	-0.14401	0.9	0.98	1.25	1.04333	0.0612002	0.22	0.16	0.16	0.18	-2.47393	0.23	0.31	0.23	0.256667	-1.96203	0.08	0.09	0.16	0.11	-3.18442	0.36	0.07	0.215	-2.21759	0.14	0	0.1	0.08	-3.64386	1.57	1.24	1.01	1.27333
	lulogut13235	-6.8857	-5.1387		lulogut13235	29.1373	1.69275	0.564423	0.000109889	0.0181		lulogut13235	4.93	9.85	7.39	2.88557	20.64	21.9	21.17	21.2367	4.40849	4.56	4.67	3.03	4.08667	2.03092	3.25	3.74	5.56	4.18333	2.06465	1.9	0.21	2.04	1.38333	0.468149	1.97	3.55	2.76	1.46467	1.14	1.61	1.37	1.37333	0.457682	7.52	6.83	8.02	7.45667
	lulogutSigP-8474	19.235	9.128		lulogutSigP-8474	11447.3	1.35994	0.267086	1.44e-08	1.76e-05		lulogutSigP-8474	159.86	165.31	162.585	7.34505	234.92	369.46	353.13	319.17	8.31818	718.3	821.32	1324.84	954.82	9.89908	793.72	922.56	1575.01	1097.1	10.0995	1226.15	614.43	1383.98	1074.85	10.0699	1303.17	1316.79	1309.98	10.3553	1303.38	1691.68	1387.25	1460.77	10.5125	173.99	239.09	187.31	200.13
	lulogut34584	4.5274	-1.0647		lulogut34584	372.578	1.25831	0.270057	1.43e-07	0.00012		lulogut34584	58.44	55.18	56.81	5.82807	95.33	80.26	99.1	91.5633	6.5167	14.1	11.72	17.16	14.3267	3.84063	13.33	17.66	24.77	18.5867	4.2162	19.64	15.92	35.24	23.6	4.56071	26.26	34.37	30.315	4.92196	24.14	26.48	33.97	28.1967	4.81745	59.13	69.88	80.43	69.8133
	lulogut32543	7.5599	-0.45452		lulogut32543	878.359	1.23952	0.310051	2.46e-06	0.00112		lulogut32543	119.16	90.66	104.91	6.71301	162.41	161.25	168.46	164.04	7.3579	54.21	64	60.94	59.7167	5.90006	34.13	52.27	70.67	52.3567	5.7103	50.36	15.86	48.65	38.29	5.2589	29.45	29.47	29.46	4.88069	40.3	56.17	25.82	40.7633	5.3492	129.62	143.37	90.35	121.113
	lulogutSigP-34488	-0.6268	-2.6384		lulogutSigP-34488	134.011	1.21786	0.287527	9.04e-07	0.00049		lulogutSigP-34488	46.62	49.22	47.92	5.58256	18.19	21.56	16.75	18.8333	4.23522	8.2	8.45	12.62	9.75667	3.28639	9.13	6.25	6.91	7.43	2.89336	8.57	4.7	8.34	7.20333	2.84866	12.24	9.52	10.88	3.44361	10.12	8.23	8.26	8.87	3.14893	50.97	47.28	48.31	48.8533
	lulogutSigP-34624	-8.5648	5.3057		lulogutSigP-34624	79.4136	1.18167	0.295808	2.29e-06	0.00112		lulogutSigP-34624	0.3	0.31	0.305	-1.71312	2.29	1.46	0.71	1.48667	0.572081	11.65	6.09	7.17	8.30333	3.05369	9.8	9.52	8.42	9.24667	3.20893	10.32	14.17	12.42	12.3033	3.62098	9.41	15.58	12.495	3.64328	10.49	10.22	12.69	11.1333	3.47681	0.42	0.1	0.32	0.28
	lulogut237	5.8244	8.6809		lulogut237	1104.22	1.17412	0.275042	7.54e-07	0.000461		lulogut237	7.44	3.1	5.27	2.3978	18.53	17.73	18.06	18.1067	4.17845	149.74	155.32	108.52	137.86	7.10706	154.04	167.49	196.09	172.54	7.43079	134.51	75.56	130.01	113.36	6.82477	144.12	181.73	162.925	7.34806	211.07	193.98	103.73	169.593	7.40594	6.73	5.95	6.46	6.38
	lulogut34615	16.823	11.163		lulogut34615	9875.96	1.16845	0.252471	1.47e-07	0.00012		lulogut34615	59.75	27.54	43.645	5.44774	140.47	148.34	121.17	136.66	7.09445	1059.32	995.47	998.54	1017.78	9.99121	996.23	1182.09	1418.87	1199.06	10.2277	1167.13	550.73	1368.3	1028.72	10.0066	1172.14	1596.1	1384.12	10.4348	1415.64	1570.58	1118.34	1368.19	10.418	54.94	61.43	48.04	54.8033
	lulogutSigP-35615	-2.8747	8.6165		lulogutSigP-35615	38.1185	1.16582	0.337582	1.85e-05	0.00523		lulogutSigP-35615	0.87	0	0.435	-1.20091	2.49	3.38	2.49	2.78667	1.47854	27.52	24.67	29.56	27.25	4.76818	28.91	26.16	40.36	31.81	4.99141	45.99	36.24	39.59	40.6067	5.34364	35.53	59.66	47.595	5.57274	54.09	72.17	44.57	56.9433	5.83146	0	0	1.98	0.66
	lulogut36308	6.5112	4.9594		lulogut36308	859.05	1.01086	0.286747	1.49e-05	0.00502		lulogut36308	16.82	16.53	16.675	4.05961	42.3	47.9	36.53	42.2433	5.40065	64.31	77.76	144.35	95.4733	6.57703	55.02	93.25	121.2	89.8233	6.48902	76.98	31.27	75.38	61.21	5.9357	87.71	103.88	95.795	6.58188	110.44	124.85	84.71	106.667	6.73697	22.03	19.8	22.49	21.44
	lulogut44992	3.9648	3.0384		lulogut44992	503.236	1.00787	0.338385	9.63e-05	0.0168		lulogut44992	6.19	7.38	6.785	2.76235	94.96	95.05	53.2	81.07	6.3411	100.11	90	109.61	99.9067	6.64251	49.71	50.95	51.36	50.6733	5.66315	42.1	10.18	32.5	28.26	4.82069	37.7	87.75	62.725	5.97097	32.97	42.33	45.23	40.1767	5.32829	10.83	11.35	7.61	9.93
DOWN-regulated	lulogut40330	-7.4275	1.4428		lulogut40330	20.1954	-1.29283	0.485197	0.000271777	0.0354		lulogut40330	1.24	2.9	2.07	1.04963	1.56	1.75	0.89	1.4	0.485427	15.97	11.66	6.49	11.3733	3.50758	11.23	12.94	13.49	12.5533	3.65	12.48	7.87	12.56	10.97	3.45549	7.64	7.12	7.38	2.88362	15.66	12.62	10.11	12.7967	3.6777	2.9	5.18	2.45	3.51
[truncated: 286 more columns]

## Sheet: DE_genes_ALL
						log2 TPMs																TPMs
	GeneID	PC 1	PC 2		Name	log2(1dPBM average)	log2(2dPBM average)	log2(4dPBM average)	log2(6dPBM average)	log2(8dPBM average)	log2(12dPBM average)	log2(14dPBM average)	log2(d1Pi average)	log2(2dPi average)	log2(4dPi average)	log2(6dPi average)	log2(8dPi average)	log2(12dPi average)	log2(14dPi average)		Name	1dPBM_1	1dPBM_3	1dPBM average	log2(1dPBM average)	2dPBM_1	2dPBM_2	2dPBM_3	2dPBM average	log2(2dPBM average)	4dPBM_1	4dPBM_2	4dPBM_3	4dPBM average	log2(4dPBM average)	6dPBM_1	6dPBM_2	6dPBM_3	6dPBM average	log2(6dPBM average)	8dPBM_1	8dPBM_2	8dPBM_3	8dPBM average	log2(8dPBM average)	12dPBM_2	12dPBM_3	12dPBM average	log2(12dPBM average)
	lulogutSigP-8812	-10.787	5.5654		lulogutSigP-8812	-2.4344	-0.777608	4.53273	3.72901	3.7761	4.59962	3.85798	-0.157356	-1.52838	1.23471	3.20059	3.17473	2.22342	2.21723		lulogutSigP-8812	0	0.37	0.185	-2.4344	0.63	0.49	0.63	0.583333	-0.777608	29.61	27.19	12.64	23.1467	4.53273	22.19	3.64	13.95	13.26	3.72901	13.88	3.79	23.43	13.7	3.7761	21.12	27.37	24.245	4.59962
	lulogutSigP-8474	19.235	9.128		lulogutSigP-8474	7.34505	8.31818	9.89908	10.0995	10.0699	10.3553	10.5125	7.64479	8.3393	10.5949	11.0575	11.257	11.6083	11.9288		lulogutSigP-8474	159.86	165.31	162.585	7.34505	234.92	369.46	353.13	319.17	8.31818	718.3	821.32	1324.84	954.82	9.89908	793.72	922.56	1575.01	1097.1	10.0995	1226.15	614.43	1383.98	1074.85	10.0699	1303.17	1316.79	1309.98	10.3553
	lulogutSigP-646	17.956	-11.113		lulogutSigP-646	14.354	14.494	7.15414	5.7092	5.87176	5.38647	4.44339	14.5324	14.7191	9.53613	6.58726	6.96778	4.83356	3.6893		lulogutSigP-646	19484.5	22396	20940.2	14.354	19723.8	23060.7	26437.2	23073.9	14.494	115.77	180.83	130.7	142.433	7.15414	38.69	42.3	75.96	52.3167	5.7092	80.14	35.06	60.47	58.5567	5.87176	30.93	52.73	41.83	5.38647
	lulogutSigP-56685	-13.191	2.5748		lulogutSigP-56685	-2.35845	0.0795203	2.98429	2.38405	2.42671	3.19771	2.09311	-0.00481702	-2.20645	1.35614	1.38405	2.23471	0.684071	1.91073		lulogutSigP-56685	0.21	0.18	0.195	-2.35845	0.81	1.45	0.91	1.05667	0.0795203	7.84	8.14	7.76	7.91333	2.98429	7.18	2.5	5.98	5.22	2.38405	8.04	2.37	5.72	5.37667	2.42671	9.38	8.97	9.175	3.19771
	lulogutSigP-54492	14.129	-14.616		lulogutSigP-54492	14.8151	14.2192	5.42279	3.19114	3.72429	3.50589	2.61039	14.1597	14.138	7.80589	6.01138	3.95202	4.02029	3.48285		lulogutSigP-54492	26548	31103.8	28825.9	14.8151	18922.4	14865.4	23428.6	19072.1	14.2192	47.07	37.43	44.19	42.8967	5.42279	4.93	8.51	13.96	9.13333	3.19114	12.81	7.37	19.47	13.2167	3.72429	2.57	20.15	11.36	3.50589
	lulogutSigP-54446	-3.0454	1.9294		lulogutSigP-54446	2.12267	2.75773	3.78206	3.58015	3.75845	3.68257	4.17499	2.36457	2.69599	4.44912	4.24641	4.34767	4.91568	4.70487		lulogutSigP-54446	4.28	4.43	4.355	2.12267	5.61	8.78	5.9	6.76333	2.75773	11.03	11	19.24	13.7567	3.78206	8.48	11.74	15.66	11.96	3.58015	11.89	8.68	20.03	13.5333	3.75845	12.38	13.3	12.84	3.68257
	lulogutSigP-54422	-2.8201	-1.5648		lulogutSigP-54422	3.43962	4.13093	2.61117	2.42582	2.82443	3.30378	3.39094	3.65992	4.12763	3.42178	3.40916	3.78555	4.46249	4.41549		lulogutSigP-54422	9.29	12.41	10.85	3.43962	17.79	18.51	16.26	17.52	4.13093	5.11	4.24	8.98	6.11	2.61117	4.17	4.71	7.24	5.37333	2.42582	6.23	5.2	9.82	7.08333	2.82443	8.33	11.42	9.875	3.30378
	lulogutSigP-53922	21.739	7.2326		lulogutSigP-53922	9.86409	8.80709	8.92109	10.2403	11.2629	10.5781	9.99883	10.1139	8.8347	11.3807	12.695	11.5574	11.4802	10.9195		lulogutSigP-53922	1274.14	589.74	931.94	9.86409	268.03	494.07	581.65	447.917	8.80709	393.76	406.87	653.61	484.747	8.92109	1079.95	834.21	1714.66	1209.61	10.2403	1298.57	2002.64	4070.89	2457.37	11.2629	1658	1399.46	1528.73	10.5781
	lulogutSigP-53640	9.1621	0.18592		lulogutSigP-53640	7.32121	7.81799	5.86954	5.79632	6.02916	6.61147	6.14037	6.71035	8.09175	7.00947	7.1111	6.80783	6.99977	6.62151		lulogutSigP-53640	97.31	222.53	159.92	7.32121	260.85	233.19	182.93	225.657	7.81799	56.77	44.76	73.87	58.4667	5.86954	60.89	46.49	59.34	55.5733	5.79632	47.73	88.05	60.14	65.3067	6.02916	91.21	104.35	97.78	6.61147
	lulogutSigP-53526	2.2745	-5.0427		lulogutSigP-53526	7.14063	6.84762	3.2393	3.08916	3.46249	3.65306	3.48027	6.86295	6.85715	3.83794	4.57329	4.39025	3.92821	4.16081		lulogutSigP-53526	131.46	150.75	141.105	7.14063	121.07	102	122.44	115.17	6.84762	9.75	6.59	11.99	9.44333	3.2393	8.48	9.77	7.28	8.51	3.08916	7.62	17.34	8.11	11.0233	3.46249	15.65	9.51	12.58	3.65306
	lulogutSigP-48117	12.317	5.6034		lulogutSigP-48117	6.40701	7.09547	7.37744	7.58951	7.57791	8.10565	8.36791	6.31976	6.94618	8.11444	9.04578	9.05083	9.60722	9.16006		lulogutSigP-48117	69.75	99.97	84.86	6.40701	82.84	124.21	203.22	136.757	7.09547	196.69	111.4	190.74	166.277	7.37744	117.25	250.54	210.03	192.607	7.58951	184.21	171.46	217.52	191.063	7.57791	180.54	370.36	275.45	8.10565
	lulogutSigP-46620	-0.83158	10.296		lulogutSigP-46620	0	1.76129	7.46314	6.92955	6.50229	6.48679	6.72788	1.33914	-1.70526	7.2681	6.49942	6.58856	5.98383	5.69507		lulogutSigP-46620	0	0	0	#NUM!	5.8	3.69	0.68	3.39	1.76129	216.67	168.91	143.78	176.453	7.46314	122.64	121.55	121.51	121.9	6.92955	120.91	64.25	86.8	90.6533	6.50229	93.28	86.09	89.685	6.48679
	lulogutSigP-40401	-15.491	2.0085		lulogutSigP-40401	-2.51457	0.47854	3.15002	1.82782	2.20477	3.20006	2.27003	-2.80255	-1.40864	-0.888969	1.59932	1.72101	-0.925038	0.00958605		lulogutSigP-40401	0.19	0.16	0.175	-2.51457	1.26	2.92	0	1.39333	0.47854	11.26	11.37	4	8.87667	3.15002	6.55	0.83	3.27	3.55	1.82782	5.84	0.77	7.22	4.61	2.20477	6.41	11.97	9.19	3.20006
	lulogutSigP-40100	-13.958	3.1191		lulogutSigP-40100	-2	-1.04891	3.62916	2.1375	2.63459	3.07382	2.80735	-1.47393	-1.58496	0.404177	1.75987	1.92347	0.847997	0.85333		lulogutSigP-40100	0.24	0.26	0.25	-2	0.43	0.33	0.69	0.483333	-1.04891	17.9	12.31	6.91	12.3733	3.62916	6.13	2.14	4.93	4.4	2.1375	9.33	1.88	7.42	6.21	2.63459	6.51	10.33	8.42	3.07382
	lulogutSigP-39956	-7.2624	-8.5283		lulogutSigP-39956	5.37955	4.15839	0.499102	0.481988	-0.0489096	0.879706	-0.0291463	5.1206	4.21723	1.1021	1.87053	1.95977	0.920928	1.1592		lulogutSigP-39956	24.1	59.16	41.63	5.37955	9.69	23.21	20.67	17.8567	4.15839	2.01	0.98	1.25	1.41333	0.499102	1.8	1.09	1.3	1.39667	0.481988	0.8	1.35	0.75	0.966667	-0.0489096	1.72	1.96	1.84	0.879706
	lulogutSigP-37841	-13.572	2.2476		lulogutSigP-37841	-2.35845	0.869213	2.18269	2.5294	2.77329	4.26153	2.14187	-1.27462	-1.02915	-0.736966	1.75987	2.42939	0.610385	0.690045		lulogutSigP-37841	0	0.39	0.195	-2.35845	3.43	2.05	0	1.82667	0.869213	6.19	2.68	4.75	4.54	2.18269	9.2	0.86	7.26	5.77333	2.5294	13.17	2.14	5.2	6.83667	2.77329	13.69	24.67	19.18	4.26153
	lulogutSigP-35736	29.136	-0.95592		lulogutSigP-35736	15.6407	14.2643	10.5664	10.4292	9.94065	9.90154	9.83502	15.5376	14.5467	11.6681	12.6178	11.8155	10.3677	10.2523		lulogutSigP-35736	49606	52571	51088.5	15.6407	14583.8	19226.3	25222.9	19677.7	14.2643	1343.4	1201.34	2004.5	1516.41	10.5664	1342.5	1252.06	1541.91	1378.82	10.4292	995.57	615.49	1337.12	982.727	9.94065	912.58	1000.31	956.445	9.90154
	lulogutSigP-35615	-2.8747	8.6165		lulogutSigP-35615	-1.20091	1.47854	4.76818	4.99141	5.34364	5.57274	5.83146	-0.599462	1.25902	4.84516	5.6011	5.99533	6.65616	7.07378		lulogutSigP-35615	0.87	0	0.435	-1.20091	2.49	3.38	2.49	2.78667	1.47854	27.52	24.67	29.56	27.25	4.76818	28.91	26.16	40.36	31.81	4.99141	45.99	36.24	39.59	40.6067	5.34364	35.53	59.66	47.595	5.57274
	lulogutSigP-34911	7.9395	8.6091		lulogutSigP-34911	3.32193	4.50441	7.71177	7.86938	7.49657	7.61515	7.75183	3.72937	4.53024	8.31305	8.554	8.48797	8.76493	8.66497		lulogutSigP-34911	10.94	9.06	10	3.32193	22.18	23.4	22.51	22.6967	4.50441	162.42	228.57	237.93	209.64	7.71177	156.38	268.65	276.49	233.84	7.86938	214.51	142.27	184.99	180.59	7.49657	168.55	223.57	196.06	7.61515
	lulogutSigP-34624	-8.5648	5.3057		lulogutSigP-34624	-1.71312	0.572081	3.05369	3.20893	3.62098	3.64328	3.47681	-1.8365	0.389567	3.39552	3.69265	3.9994	3.91456	4.75524		lulogutSigP-34624	0.3	0.31	0.305	-1.71312	2.29	1.46	0.71	1.48667	0.572081	11.65	6.09	7.17	8.30333	3.05369	9.8	9.52	8.42	9.24667	3.20893	10.32	14.17	12.42	12.3033	3.62098	9.41	15.58	12.495	3.64328
	lulogutSigP-34488	-0.6268	-2.6384		lulogutSigP-34488	5.58256	4.23522	3.28639	2.89336	2.84866	3.44361	3.14893	5.61039	4.31373	4.43741	3.77821	3.92378	4.63846	4.43829		lulogutSigP-34488	46.62	49.22	47.92	5.58256	18.19	21.56	16.75	18.8333	4.23522	8.2	8.45	12.62	9.75667	3.28639	9.13	6.25	6.91	7.43	2.89336	8.57	4.7	8.34	7.20333	2.84866	12.24	9.52	10.88	3.44361
	lulogutSigP-34484	-1.7186	-1.4355		lulogutSigP-34484	4.96901	2.87512	3.1435	2.98974	3.01673	3.77189	3.31566	4.98155	3.68669	4.3505	3.90977	3.90977	4.54659	4.13832		lulogutSigP-34484	35.5	27.14	31.32	4.96901	5.38	8.75	7.88	7.33667	2.87512	6.98	10.57	8.96	8.83667	3.1435	6.9	7.84	9.09	7.94333	2.98974	5.68	6.99	11.61	8.09333	3.01673	12.02	15.3	13.66	3.77189
	lulogutSigP-33280	-5.9057	-11.612		lulogutSigP-33280	6.43538	5.85591	1.5025	0.371094	-0.0588937	-0.823677	-0.802554	6.31536	5.86954	3.31711	0.943609	0.672048	0.31034	0.124328		lulogutSigP-33280	82.08	91.01	86.545	6.43538	49.69	66.18	57.88	57.9167	5.85591	1.84	2.83	3.83	2.83333	1.5025	1.37	1.47	1.04	1.29333	0.371094	1.38	0.34	1.16	0.96	-0.0588937	0.61	0.52	0.565	-0.823677
	lulogutSigP-33169	19.563	-6.0187		lulogutSigP-33169	13.1034	13.6986	7.151	6.39569	7.14074	7.6268	6.73403	12.9911	13.8581	8.87948	7.68641	7.23901	7.50008	8.00345		lulogutSigP-33169	10069.8	7531.34	8800.58	13.1034	16280.3	9286.07	14317.9	13294.7	13.6986	90.07	103.52	232.78	142.123	7.151	82.52	96.43	73.64	84.1967	6.39569	65.76	117.02	240.57	141.117	7.14074	175.19	220.11	197.65	7.6268
	lulogutSigP-32546	30.027	9.2474		lulogutSigP-32546	12.142	11.1982	11.3746	12.4452	13.5523	12.8233	12.644	12.373	11.0602	13.4314	14.7597	13.9414	13.665	13.3652		lulogutSigP-32546	6373.75	2665.42	4519.59	12.142	1591.41	2944.45	2512.74	2349.53	11.1982	3314.98	1892.82	2757.51	2655.1	11.3746	5446.1	4447.68	6836.02	5576.6	12.4452	7071.44	11375.3	17593	12013.3	13.5523	7515.58	6979.71	7247.65	12.8233
	lulogutSigP-32510	-9.2524	0.11363		lulogutSigP-32510	0.521051	2.43918	1.63846	2.59136	2.78171	2.62059	2.79286	1.52774	0.0840643	0.776806	2.30256	2.488	2.94298	2.52105		lulogutSigP-32510	1.38	1.49	1.435	0.521051	10.24	5.22	0.81	5.42333	2.43918	3.25	1.72	4.37	3.11333	1.63846	6.5	5.5	6.08	6.02667	2.59136	7.58	5.53	7.52	6.87667	2.78171	6.31	5.99	6.15	2.62059
	lulogutSigP-26492	-10.463	3.2567		lulogutSigP-26492	-0.242977	-0.827939	4.62916	2.98246	3.84264	4.67412	3.57087	0.863938	-0.467267	-0.304006	3.55295	3.05485	0.581753	1.45943		lulogutSigP-26492	1.46	0.23	0.845	-0.242977	1.13	0.56	0	0.563333	-0.827939	30.05	33.5	10.69	24.7467	4.62916	13.23	1.59	8.89	7.90333	2.98246	18.16	0.44	24.44	14.3467	3.84264	17.76	33.3	25.53	4.67412
	lulogutSigP-25698	16.503	-9.804		lulogutSigP-25698	13.3492	13.6154	7.09687	5.14432	5.12584	5.3411	5.31518	13.4217	13.6506	9.69339	6.44615	5.7262	5.09353	4.86014		lulogutSigP-25698	8875.67	11994.6	10435.1	13.3492	7685.58	13804.3	16161.3	12550.4	13.6154	148.54	71.07	191.06	136.89	7.09687	32.05	33.13	40.92	35.3667	5.14432	36.81	20.36	47.58	34.9167	5.12584	16.89	64.18	40.535	5.3411
	lulogutSigP-25516	27.783	1.8419		lulogutSigP-25516	11.2382	16.2668	11.0852	10.6325	10.9159	10.5349	10.6114	10.8194	15.8337	12.8299	10.6983	10.8757	11.3204	10.9129		lulogutSigP-25516	2311.02	2520.13	2415.57	11.2382	77100.9	92383.6	67056.3	78846.9	16.2668	2705.35	1705.25	2107.27	2172.62	11.0852	1531.25	1317.94	1913.08	1587.42	10.6325	1388.73	2252.34	2154.88	1931.98	10.9159	1605.32	1361.82	1483.57	10.5349
	lulogutSigP-24104	-12.145	-0.11432		lulogutSigP-24104	-0.176251	0.900464	3.51517	2.12433	2.75275	3.55704	2.81558	0.793549	0.0473057	0	1.66448	2.006	-1.35845	-0.0689474		lulogutSigP-24104	0.84	0.93	0.885	-0.176251	1.9	3.04	0.66	1.86667	0.900464	13.28	14.96	6.06	11.4333	3.51517	6.32	0.79	5.97	4.36	2.12433	9.52	0.94	9.76	6.74	2.75275	10.01	13.53	11.77	3.55704
	lulogutSigP-24035	-15.203	6.3127		lulogutSigP-24035	0	-4.05889	4.62449	3.35802	3.46118	4.53885	3.17792	-4.14136	-4.05889	0.461179	3.17845	2.85798	-0.962032	0.286881		lulogutSigP-24035	0	0	0	#NUM!	0	0.18	0	0.06	-4.05889	32.3	27.18	14.52	24.6667	4.62449	18.27	2.3	10.19	10.2533	3.35802	15.02	1.57	16.45	11.0133	3.46118	20.71	25.78	23.245	4.53885
	lulogutSigP-23916	15.644	-4.4977		lulogutSigP-23916	11.4394	11.2232	6.89797	5.91608	6.79632	6.58331	6.39643	11.5363	11.5708	8.38174	7.55308	7.13593	6.5098	7.03969		lulogutSigP-23916	2725.32	2828.86	2777.09	11.4394	2765.96	1918.06	2487.77	2390.6	11.2232	59.52	92.27	205.99	119.26	6.89797	46.95	59.57	74.63	60.3833	5.91608	43.99	64.69	224.76	111.147	6.79632	106.97	84.81	95.89	6.58331
	lulogutSigP-23273	21.7	-5.6893		lulogutSigP-23273	14.0826	14.3055	7.33703	7.82644	8.2006	8.08972	8.3584	13.9828	14.4113	8.47757	7.88507	8.20771	7.68222	7.64859		lulogutSigP-23273	19860.2	14838.2	17349.2	14.0826	22575.4	16716.1	21452.5	20248	14.3055	168.62	153.77	162.66	161.683	7.33703	229.15	231.74	220.06	226.983	7.82644	390.41	214.77	277.39	294.19	8.2006	220.14	324.71	272.425	8.08972
	lulogutSigP-23161	-14.073	-13.05		lulogutSigP-23161	3.66789	8.21909	-1.04891	-1.27462	-2.80255	-1.37707	-0.592194	1.9855	1.84666	0.00480099	2.19849	-3.70526	-4.52838	-2.16273		lulogutSigP-23161	23.7	1.72	12.71	3.66789	594.63	290.16	9.16	297.983	8.21909	0.57	0.5	0.38	0.483333	-1.04891	0.4	0.24	0.6	0.413333	-1.27462	0.29	0	0.14	0.143333	-2.80255	0.53	0.24	0.385	-1.37707
	lulogutSigP-23092	-0.41757	1.5771		lulogutSigP-23092	3.36457	4.92805	4.43162	4.60743	4.09226	5.17812	4.77189	3.52063	2.95606	4.15299	4.52021	4.81899	5.00839	5.1042		lulogutSigP-23092	10.22	10.38	10.3	3.36457	50.59	26.45	14.29	30.4433	4.92805	28.4	17.68	18.66	21.58	4.43162	28.37	17.02	27.74	24.3767	4.60743	23.09	9.21	18.87	17.0567	4.09226	31.97	40.44	36.205	5.17812
	lulogutSigP-23085	-4.7249	3.9703		lulogutSigP-23085	1.07039	2.38681	6.31669	4.49506	4.86443	5.95907	5.1007	2.37388	0.488858	2.1021	4.00988	3.65268	3.01138	3.10601		lulogutSigP-23085	1.85	2.35	2.1	1.07039	9.96	5.73	0	5.23	2.38681	91.12	100.11	47.9	79.71	6.31669	31.41	9.1	27.14	22.55	4.49506	48.77	7.35	31.27	29.13	4.86443	41.13	83.29	62.21	5.95907
	lulogutSigP-23035	-5.1879	0.38163		lulogutSigP-23035	2.04089	2.9573	4.00779	2.99759	3.70192	4.12763	3.45899	2.488	2.27103	3.07838	3.4069	3.20841	2.61117	2.96594		lulogutSigP-23035	4.76	3.47	4.115	2.04089	10.49	9.07	3.74	7.76667	2.9573	19.86	14.81	13.59	16.0867	4.00779	9.68	5.96	8.32	7.98667	2.99759	14.75	10.34	13.95	13.0133	3.70192	14.91	20.05	17.48	4.12763
	lulogutSigP-22907	-22.007	-11.284		lulogutSigP-22907	0.372952	4.58536	-1.98089	-2.16273	-4.22882	-3.64386	-2.64386	-1.61411	-1.58496	-1.42146	-3.09954	-3.37084	-4.42146	-2.55639		lulogutSigP-22907	2.51	0.08	1.295	0.372952	48.03	23.99	0	24.0067	4.58536	0.23	0.3	0.23	0.253333	-1.98089	0.08	0.22	0.37	0.223333	-2.16273	0.09	0.07	0	0.0533333	-4.22882	0.16	0	0.08	-3.64386
	lulogutSigP-1870	17.9	-6.973		lulogutSigP-1870	13.0109	13.1408	6.63018	6.00891	6.25688	6.40412	6.29131	13.2497	13.2704	7.67179	7.98269	7.30785	6.98432	6.96451		lulogutSigP-1870	9231.43	7277.16	8254.3	13.0109	10622	6478.94	9994.62	9031.85	13.1408	62.01	93.83	141.33	99.0567	6.63018	73.03	32.21	87.95	64.3967	6.00891	57.05	48.02	124.35	76.4733	6.25688	102.11	67.27	84.69	6.40412
	lulogutSigP-18032	-17.397	-12.572		lulogutSigP-18032	2.13093	6.62171	-4.52838	-3.09954	-2.87127	-3.8365	-2.70526	1.03092	-0.14667	-2.55639	4.10936	-3.64386	0	-3.22882		lulogutSigP-18032	8.06	0.7	4.38	2.13093	210.94	77.19	7.3	98.4767	6.62171	0	0	0.13	0.0433333	-4.52838	0.14	0	0.21	0.116667	-3.09954	0.15	0.12	0.14	0.136667	-2.87127	0.14	0	0.07	-3.8365
	lulogutSigP-17183	-8.683	0.29319		lulogutSigP-17183	-0.943416	5.33724	5.34802	3.46684	3.69636	4.08023	3.65191	1.71516	0.119909	0.59136	3.49655	1.87709	-0.0291463	-0.173536		lulogutSigP-17183	1.04	0	0.52	-0.943416	83.83	37.45	0	40.4267	5.33724	59.07	48.65	14.47	40.73	5.34802	15.5	1.31	16.36	11.0567	3.46684	21.02	3.26	14.61	12.9633	3.69636	18.49	15.34	16.915	4.08023
	lulogutSigP-17086	19.163	-2.0739		lulogutSigP-17086	12.3869	11.437	7.23544	8.01194	8.07048	8.20552	8.03522	12.2828	11.5995	8.47973	9.09928	8.70051	8.43589	7.97131		lulogutSigP-17086	4239.59	6471.81	5355.7	12.3869	1954.5	2950.51	3412.66	2772.56	11.437	110.98	151.08	190.01	150.69	7.23544	210.01	236.57	327.8	258.127	8.01194	219.79	228.12	358.54	268.817	8.07048	241.92	348.47	295.195	8.20552
	lulogutSigP-16736	25.733	-10.706		lulogutSigP-16736	17.0243	17.1577	9.23313	7.4542	7.53003	6.60622	5.93656	17.0481	17.2478	11.509	9.02145	8.53831	6.66045	6.05311		lulogutSigP-16736	134937	131657	133297	17.0243	139951	130599	168083	146211	17.1577	600.72	622.5	582.17	601.797	9.23313	149.6	176.42	200.07	175.363	7.4542	175.09	134.19	245.2	184.827	7.53003	76.75	118.1	97.425	6.60622
	lulogutSigP-16502	1.3654	10.643		lulogutSigP-16502	2.23419	1.20581	9.36972	7.92357	8.40392	9.23386	8.29508	1.60565	0.913288	3.72792	7.78866	7.2527	4.34009	4.93797		lulogutSigP-16502	8.96	0.45	4.705	2.23419	3.03	2.38	1.51	2.30667	1.20581	750.92	948.44	285.31	661.557	9.36972	364.15	28.77	335.45	242.79	7.92357	460.76	32.82	522.56	338.713	8.40392	493.33	710.87	602.1	9.23386
	lulogutSigP-16416	-12.669	2.0632		lulogutSigP-16416	-1.08927	-0.427919	4.36527	2.66827	3.03151	3.94251	2.78101	0.0931094	-0.761213	-0.286304	2.28195	2.02739	-0.67423	0.522725		lulogutSigP-16416	0.66	0.28	0.47	-1.08927	0.94	1	0.29	0.743333	-0.427919	29.04	21.97	10.82	20.61	4.36527	9.44	0.94	8.69	6.35667	2.66827	11.91	1.17	11.45	8.17667	3.03151	12.78	17.97	15.375	3.94251
	lulogutSigP-15657	-1.171	4.91		lulogutSigP-15657	1.27798	4.93891	6.99269	6.23573	5.75987	7.8421	5.60763	3.8846	0.230613	3.23879	5.44879	5.69488	2.4974	3.64039		lulogutSigP-15657	4.03	0.82	2.425	1.27798	51.36	39.84	0.82	30.6733	4.93891	181.8	76.26	124	127.353	6.99269	107.66	8.01	110.41	75.36	6.23573	131.75	5.98	24.83	54.1867	5.75987	249.9	209.02	229.46	7.8421
	lulogutSigP-14897	10.131	2.1517		lulogutSigP-14897	6.02381	9.83283	9.97239	8.61093	8.49621	9.5111	7.95198	9.18162	5.81856	5.10308	7.67077	7.44763	3.5319	3.88036		lulogutSigP-14897	86.46	43.67	65.065	6.02381	1692.88	1004.52	38.49	911.963	9.83283	1091.36	995.85	926.55	1004.59	9.97239	738.11	57.61	377.2	390.973	8.61093	870.48	12.27	200.52	361.09	8.49621	536.13	923.21	729.67	9.5111
	lulogutSigP-14363	-7.5756	2.2218		lulogutSigP-14363	1.08066	1.45418	4.66486	3.39643	3.75061	5.06996	3.91393	1.76129	0.529405	0.429393	3.22908	3.47379	1.78799	2.35426		lulogutSigP-14363	2.55	1.68	2.115	1.08066	3.84	2.5	1.88	2.74	1.45418	34.35	28.86	12.89	25.3667	4.66486	20.11	1.81	9.67	10.53	3.39643	18.83	1.01	20.54	13.46	3.75061	25.19	41.99	33.59	5.06996
	lulogutSigP-13949	24.245	-11.815		lulogutSigP-13949	17.1957	16.6847	8.05738	6.63358	7.12412	6.3713	5.329	17.2072	16.9931	10.3658	8.33432	8.10418	6.40111	5.76412		lulogutSigP-13949	168342	131884	150113	17.1957	100327	90244.5	125447	105339	16.6847	223.37	248.44	327.35	266.387	8.05738	74.76	94.18	128.93	99.29	6.63358	95.23	136.39	186.88	139.5	7.12412	43.4	122.17	82.785	6.3713
	lulogutSigP-13735	-7.098	2.7293		lulogutSigP-13735	0.903038	0.716625	5.18877	3.91934	3.69116	4.49793	3.42044	1.07496	1.53107	1.45066	3.79736	3.32481	2.9994	2.09873		lulogutSigP-13735	1.55	2.19	1.87	0.903038	2.6	2.33	0	1.64333	0.716625	28.73	52.06	28.63	36.4733	5.18877	24.88	4.69	15.82	15.13	3.91934	12.06	0.37	26.32	12.9167	3.69116	22.32	22.87	22.595	4.49793
	lulogutSigP-13703	-2.3357	-10.384		lulogutSigP-13703	7.03034	7.22046	1.09311	0.882317	1.0681	1.47249	1.95977	7.1276	7.39352	2.3296	0.8101	1.78241	1.75417	2.25701		lulogutSigP-13703	163.11	98.33	130.72	7.03034	139.96	143.8	163.64	149.133	7.22046	2.85	1.88	1.67	2.13333	1.09311	1.37	2.23	1.93	1.84333	0.882317	1.49	1.79	3.01	2.09667	1.0681	3.24	2.31	2.775	1.47249
	lulogutSigP-13652	24.376	-10.972		lulogutSigP-13652	16.7868	16.6628	8.4629	6.86666	7.55413	6.57281	5.30195	16.856	16.8038	10.4028	8.74752	8.28111	6.56092	5.94423		lulogutSigP-13652	111193	114936	113064	16.7868	103903	93167.3	114200	103757	16.6628	281.76	367.32	409.46	352.847	8.4629	70.27	117.46	162.37	116.7	6.86666	117.14	168.69	277.99	187.94	7.55413	42.33	148.06	95.195	6.57281
	lulogutSigP-12857	25.407	-1.5977		lulogutSigP-12857	14.3706	13.5035	8.66072	9.16084	9.52513	9.76228	9.52731	14.3603	13.7328	9.99606	10.6759	10.3294	9.96167	9.60795		lulogutSigP-12857	18239.1	24125.2	21182.1	14.3706	7207.28	12471	15163	11613.8	13.5035	290.08	392.62	531.41	404.703	8.66072	471	544.76	701.39	572.383	9.16084	583.93	705.31	921.16	736.8	9.52513	593.19	1143.69	868.44	9.76228
	lulogut8521	-10.703	2.0375		lulogut8521	-1.64386	1.73408	4.78938	3.60605	3.42313	4.46336	2.41684	0.62293	-0.0144996	0.250962	2.88036	2.75275	-0.136062	0.604071		lulogut8521	0.48	0.16	0.32	-1.64386	3.05	5.55	1.38	3.32667	1.73408	39.91	23.1	19.95	27.6533	4.78938	21.36	2.34	12.83	12.1767	3.60605	22.56	1.89	7.73	10.7267	3.42313	16.38	27.74	22.06	4.46336
	lulogut56799	-0.53955	5.3584		lulogut56799	2.33771	3.0018	6.33193	5.77303	5.77979	6.60207	5.96748	2.06695	2.27997	4.35849	4.91695	5.29033	4.85316	5.10028		lulogut56799	4.54	5.57	5.055	2.33771	6.29	12.8	4.94	8.01	3.0018	107.82	76.91	56.94	80.5567	6.33193	78.73	29.45	55.87	54.6833	5.77303	100.69	18.57	45.56	54.94	5.77979	84.11	110.18	97.145	6.60207
	lulogut56076	-20.145	-8.9041		lulogut56076	-0.14401	0.0612002	-2.47393	-1.96203	-3.18442	-2.21759	-3.64386	0.34861	0.371094	-0.971431	-1.78588	-1.30996	-2.34618	-0.853779		lulogut56076	0.9	0.91	0.905	-0.14401	0.9	0.98	1.25	1.04333	0.0612002	0.22	0.16	0.16	0.18	-2.47393	0.23	0.31	0.23	0.256667	-1.96203	0.08	0.09	0.16	0.11	-3.18442	0.36	0.07	0.215	-2.21759
	lulogut53814	17.294	-3.2936		lulogut53814	12.1838	11.0454	7.33542	7.37501	7.23815	6.45335	6.85694	12.0427	11.1172	8.4098	9.18135	8.56475	7.27488	6.99043		lulogut53814	4736.23	4568.88	4652.56	12.1838	1589.54	2142.78	2607.99	2113.44	11.0454	164.37	149.46	170.68	161.503	7.33542	151.87	176.2	169.92	165.997	7.37501	96.22	53.37	303.33	150.973	7.23815	80.52	94.74	87.63	6.45335
	lulogut50943	-16.874	-0.88191		lulogut50943	-2.05889	-0.327952	2.87971	0.782409	1.50927	2.5509	0.933573	-1.26303	-0.542318	-1.10988	0.404177	0.102098	-2.22882	-1.10988		lulogut50943	0.26	0.22	0.24	-2.05889	1.61	0.59	0.19	0.796667	-0.327952	9.49	10.47	2.12	7.36	2.87971	2.61	0.7	1.85	1.72	0.782409	5.05	0.48	3.01	2.84667	1.50927	4.47	7.25	5.86	2.5509
	lulogut50375	3.1529	-0.45469		lulogut50375	6.21859	4.71644	4.35356	4.09621	4.33605	4.74819	4.68501	6.26084	4.86806	5.60654	5.19718	5.37411	6.04941	5.69284		lulogut50375	81.83	67.11	74.47	6.21859	21.41	29.43	28.03	26.29	4.71644	22.76	16.46	22.11	20.4433	4.35356	18.04	13.89	19.38	17.1033	4.09621	19.86	16.38	24.35	20.1967	4.33605	27.4	26.35	26.875	4.74819
	lulogut48512	3.9449	11.311		lulogut48512	0.627607	3.21361	8.64321	7.98853	7.45165	7.79893	8.18806	1.40418	1.4957	8.59348	7.44397	7.47841	7.58931	7.62977		lulogut48512	1.06	2.03	1.545	0.627607	17.24	9.26	1.33	9.27667	3.21361	410.09	437.28	352.09	399.82	8.64321	251.44	286.8	223.68	253.973	7.98853	240.31	148.6	136.25	175.053	7.45165	265.89	179.5	222.695	7.79893
	lulogut46520	0.99838	-5.0055		lulogut46520	6.83731	6.15664	2.99699	3.47552	4.01167	3.92837	3.49783	6.87521	6.01108	4.4511	3.67054	3.16081	3.1511	2.99398		lulogut46520	127.82	100.88	114.35	6.83731	67.97	78.12	67.93	71.34	6.15664	9.78	10.24	3.93	7.98333	2.99699	13.51	11.66	8.2	11.1233	3.47552	16.44	13.71	18.24	16.13	4.01167	16.33	14.12	15.225	3.92837
	lulogut46051	-3.684	-2.8637		lulogut46051	3.94579	3.71991	2.15704	2.47335	2.22651	2.92979	2.77961	4.45987	3.92188	2.78799	3.71918	3.3978	3.3599	3.51602		lulogut46051	14.63	16.19	15.41	3.94579	11.09	15.41	13.03	13.1767	3.71991	3.14	5.63	4.61	4.46	2.15704	5.26	5.99	5.41	5.55333	2.47335	7.89	2.37	3.78	4.68	2.22651	8.07	7.17	7.62	2.92979
	lulogut46050	5.9957	-0.81125		lulogut46050	6.96446	6.25456	4.81301	5.18996	4.55172	5.56133	5.15623	7.06749	6.59355	5.66325	6.2173	6.17626	6.05094	6.22439		lulogut46050	118.79	130.98	124.885	6.96446	68.61	76.87	83.57	76.35	6.25456	19.55	28.23	36.55	28.11	4.81301	34.4	45.72	29.39	36.5033	5.18996	36.54	11.29	22.53	23.4533	4.55172	42.22	52.22	47.22	5.56133
	lulogut45589	1.6943	-7.872		lulogut45589	7.92822	7.10269	3.23113	2.0658	2.08746	1.66221	2.64078	8.06438	7.20222	4.48199	4.01287	3.44405	3.10936	3.78066		lulogut45589	241.42	245.73	243.575	7.92822	121.96	130.6	159.77	137.443	7.10269	7.07	9.1	12	9.39	3.23113	5.04	5.42	2.1	4.18667	2.0658	4.47	3.24	5.04	4.25	2.08746	2.71	3.62	3.165	1.66221
	lulogut45588	6.3186	-0.36587		lulogut45588	6.23016	6.76013	5.87143	5.44637	4.92505	4.65535	5.24438	6.54411	6.85462	6.75324	6.52815	6.5573	5.71946	5.96678		lulogut45588	75.26	74.88	75.07	6.23016	107.13	122.25	95.8	108.393	6.76013	30.82	38.21	106.6	58.5433	5.87143	24.29	50.2	56.32	43.6033	5.44637	26.75	29.45	34.94	30.38	4.92505	21.32	29.08	25.2	4.65535
	lulogut44992	3.9648	3.0384		lulogut44992	2.76235	6.3411	6.64251	5.66315	4.82069	5.97097	5.32829	3.31179	6.03129	6.68211	6.10713	6.0625	6.17039	6.47075		lulogut44992	6.19	7.38	6.785	2.76235	94.96	95.05	53.2	81.07	6.3411	100.11	90	109.61	99.9067	6.64251	49.71	50.95	51.36	50.6733	5.66315	42.1	10.18	32.5	28.26	4.82069	37.7	87.75	62.725	5.97097
	lulogut44776	-8.4478	2.1819		lulogut44776	1.26003	-0.68966	3.24945	2.92156	2.85798	3.22265	3.26704	0.641546	0.925999	2.89659	2.88297	3.26654	2.97881	2.67205		lulogut44776	3.19	1.6	2.395	1.26003	1.11	0.27	0.48	0.62	-0.68966	8.03	10.9	9.6	9.51	3.24945	8.52	6.09	8.12	7.57667	2.92156	7.46	5.25	9.04	7.25	2.85798	8.8	9.87	9.335	3.22265
	lulogut44749	-8.4994	1.9065		lulogut44749	0.163499	1.75845	3.57531	3.35661	3.62332	4.50112	2.93357	1.37295	0.0473057	1.73552	2.91775	2.86987	1.92347	2.10769		lulogut44749	1.22	1.02	1.12	0.163499	5.14	3.63	1.38	3.38333	1.75845	12.07	11.61	12.08	11.92	3.57531	17.96	3.65	9.12	10.2433	3.35661	20.26	4.82	11.89	12.3233	3.62332	18.77	26.52	22.645	4.50112
	lulogut44569	-13.158	1.4172		lulogut44569	-0.862496	1.4489	1.36364	1.49399	1.37295	2.58256	2.01316	-1.88897	-2.14136	1.71955	1.60565	1.95233	2.52523	1.47508		lulogut44569	0.3	0.8	0.55	-0.862496	2.17	3.7	2.32	2.73	1.4489	2.98	3.69	1.05	2.57333	1.36364	2.67	2.94	2.84	2.81667	1.49399	2.41	2.35	3.01	2.59	1.37295	5.73	6.25	5.99	2.58256
	lulogut42801	-7.0961	1.0149		lulogut42801	2.11936	2.15056	3.11603	3.17419	3.0658	3.36107	3.12983	0.505891	1	3.16457	2.98732	3.10154	2.80873	2.8784		lulogut42801	4.31	4.38	4.345	2.11936	4.93	4.3	4.09	4.44	2.15056	9.63	7.55	8.83	8.67	3.11603	8.01	8.1	10.97	9.02667	3.17419	9.14	5.74	10.24	8.37333	3.0658	10.92	9.63	10.275	3.36107
	lulogut42669	-6.4589	3.3054		lulogut42669	1.99458	-3.98089	3.97055	3.86229	3.54061	4.11894	3.25802	3.01733	2.51937	2.55336	3.31711	4.26878	4.01495	3.7673		lulogut42669	2.58	5.39	3.985	1.99458	0	0	0.19	0.0633333	-3.98089	14.99	19.68	12.36	15.6767	3.97055	12.12	10.25	21.26	14.5433	3.86229	8.25	14.09	12.57	11.6367	3.54061	18.97	15.78	17.375	4.11894
	lulogut42063	-8.0328	10.093		lulogut42063	-2.4344	-2.39593	4.82154	4.78031	4.6565	5.22477	4.58696	-3.47393	-0.487352	4.92805	4.68239	5.00749	4.83036	5.35062		lulogut42063	0.37	0	0.185	-2.4344	0	0	0.57	0.19	-2.39593	26.85	30.23	27.75	28.2767	4.82154	29.08	28.77	24.59	27.48	4.78031	23.36	23.25	29.05	25.22	4.6565	32.27	42.52	37.395	5.22477
	lulogut42037	14.33	-3.23		lulogut42037	10.4991	10.4847	6.73638	7.0735	6.54123	5.77663	6.38393	10.4893	10.7788	7.32436	7.68536	7.31717	7.13014	6.96174		lulogut42037	1529.56	1364.98	1447.27	10.4991	1336.19	1426.69	1535.71	1432.86	10.4847	89.63	91.35	138.89	106.623	6.73638	101.6	170.89	131.58	134.69	7.0735	95.71	85.93	97.76	93.1333	6.54123	62.21	47.43	54.82	5.77663
	lulogut41307	-14.434	2.5605		lulogut41307	0	0.222392	3.83693	2.20163	3.85831	4.74147	2.6009	-1.334	-4.22882	0.106572	2.27401	2.02503	-2.52838	-0.628906		lulogut41307	0	0	0	#NUM!	1.74	1.58	0.18	1.16667	0.222392	13.67	17.81	11.39	14.29	3.83693	10.22	0.97	2.61	4.6	2.20163	39.72	0.65	3.14	14.5033	3.85831	25.01	28.49	26.75	4.74147
	lulogut40330	-7.4275	1.4428		lulogut40330	1.04963	0.485427	3.50758	3.65	3.45549	2.88362	3.6777	1.81147	1.37851	3.41639	3.0612	2.76199	2.57854	2.07039		lulogut40330	1.24	2.9	2.07	1.04963	1.56	1.75	0.89	1.4	0.485427	15.97	11.66	6.49	11.3733	3.50758	11.23	12.94	13.49	12.5533	3.65	12.48	7.87	12.56	10.97	3.45549	7.64	7.12	7.38	2.88362
	lulogut40195	-10.927	-1.2734		lulogut40195	0.941106	2.10098	1.63537	1.83053	1.37851	1.64386	1.83727	0.629162	-0.0841604	1.62605	1.41143	1.7456	1.99156	1.88622		lulogut40195	2.08	1.76	1.92	0.941106	4.37	6.02	2.48	4.29	2.10098	1.96	4.21	3.15	3.10667	1.63537	3.09	4.8	2.78	3.55667	1.83053	3.02	2.34	2.44	2.6	1.37851	2.54	3.71	3.125	1.64386
	lulogut40111	-8.9403	-1.3085		lulogut40111	1.50843	2.15812	2.49228	2.58656	2.51517	2.90689	2.16027	1.61824	1.61196	1.60881	2.04847	2.0072	1.55582	1.43652		lulogut40111	2.57	3.12	2.845	1.50843	5.93	4.8	2.66	4.46333	2.15812	5.35	5.33	6.2	5.62667	2.49228	7.87	4.77	5.38	6.00667	2.58656	6.88	3.88	6.39	5.71667	2.51517	7.02	7.98	7.5	2.90689
	lulogut36308	6.5112	4.9594		lulogut36308	4.05961	5.40065	6.57703	6.48902	5.9357	6.58188	6.73697	4.42223	5.41188	7.14156	7.33694	7.44084	7.64847	7.84967		lulogut36308	16.82	16.53	16.675	4.05961	42.3	47.9	36.53	42.2433	5.40065	64.31	77.76	144.35	95.4733	6.57703	55.02	93.25	121.2	89.8233	6.48902	76.98	31.27	75.38	61.21	5.9357	87.71	103.88	95.795	6.58188
	lulogut36242	-27.57	-1.7052		lulogut36242	-6.05889	-5.22882	2.0368	0.172061	-0.358454	-0.621488	-0.769387	0	-6.22882	-4.90689	-0.827939	-2.32193	-6.64386	-6.22882		lulogut36242	0	0.03	0.015	-6.05889	0	0.08	0	0.0266667	-5.22882	8.4	2.75	1.16	4.10333	2.0368	1.4	0	1.98	1.12667	0.172061	1.01	0	1.33	0.78	-0.358454	0.64	0.66	0.65	-0.621488
	lulogut35266	-1.9738	-4.8904		lulogut35266	5.42811	4.60447	2.32865	2.12433	2.29866	2.34199	2.19954	6.00645	5.05817	3.30061	3.7438	3.54185	3.46684	3.37805		lulogut35266	33.1	53.01	43.055	5.42811	25.57	26.78	20.63	24.3267	4.60447	3.41	5	6.66	5.02333	2.32865	3.92	4.51	4.65	4.36	2.12433	5.39	2.59	6.78	4.92	2.29866	5.64	4.5	5.07	2.34199
	lulogut34615	16.823	11.163		lulogut34615	5.44774	7.09445	9.99121	10.2277	10.0066	10.4348	10.418	5.77619	7.01892	10.4888	10.6858	11.1769	11.5084	11.6497		lulogut34615	59.75	27.54	43.645	5.44774	140.47	148.34	121.17	136.66	7.09445	1059.32	995.47	998.54	1017.78	9.99121	996.23	1182.09	1418.87	1199.06	10.2277	1167.13	550.73	1368.3	1028.72	10.0066	1172.14	1596.1	1384.12	10.4348
	lulogut34584	4.5274	-1.0647		lulogut34584	5.82807	6.5167	3.84063	4.2162	4.56071	4.92196	4.81745	6.12543	6.63353	5.09663	5.82383	6.06881	6.06494	6.13996		lulogut34584	58.44	55.18	56.81	5.82807	95.33	80.26	99.1	91.5633	6.5167	14.1	11.72	17.16	14.3267	3.84063	13.33	17.66	24.77	18.5867	4.2162	19.64	15.92	35.24	23.6	4.56071	26.26	34.37	30.315	4.92196
	lulogut33966	10.045	2.1758		lulogut33966	7.08884	7.24771	6.78376	6.79047	6.82307	6.76507	6.87799	7.16825	7.05785	6.99043	7.35023	7.42313	7.75016	7.78884		lulogut33966	132.28	139.98	136.13	7.08884	134.92	176.25	144.76	151.977	7.24771	101.63	108.8	120.12	110.183	6.78376	104.63	107.71	119.75	110.697	6.79047	106.32	117.35	116.01	113.227	6.82307	112.1	105.43	108.765	6.76507
	lulogut33084	14.668	10.257		lulogut33084	5.2267	6.42895	9.47915	9.62984	9.29585	9.56493	9.70349	5.43741	6.31155	10.1174	10.2832	10.2741	10.8062	10.7424		lulogut33084	44.05	30.84	37.445	5.2267	81.43	97.32	79.73	86.16	6.42895	569.66	833.44	737.97	713.69	9.47915	619.18	863.15	894.46	792.263	9.62984	788.58	475.94	621.08	628.533	9.29585	645.02	869.8	757.41	9.56493
	lulogut32996	6.7663	6.072		lulogut32996	3.36177	6.08392	7.3197	6.5938	6.96386	7.19957	7.12567	3.87283	5.05817	7.10182	6.86893	7.53631	8.33538	7.69843		lulogut32996	12.21	8.35	10.28	3.36177	78.1	89.67	35.73	67.8333	6.08392	197.65	149.62	131.99	159.753	7.3197	128.34	78.34	83.09	96.59	6.5938	111.12	139.51	123.87	124.833	6.96386	133.45	160.53	146.99	7.19957
	lulogut32574	9.9962	5.3534		lulogut32574	5.27034	7.34527	8.15196	7.8568	7.72853	8.40971	7.9632	6.08725	5.62936	7.78736	7.55763	7.76997	7.65375	7.73263		lulogut32574	33.31	43.88	38.595	5.27034	226.24	198.51	63.08	162.61	7.34527	324.57	271.7	257.04	284.437	8.15196	256.62	188.15	250.66	231.81	7.8568	297.99	75.76	262.52	212.09	7.72853	310.71	369.44	340.075	8.40971
	lulogut32543	7.5599	-0.45452		lulogut32543	6.71301	7.3579	5.90006	5.7103	5.2589	4.88069	5.3492	6.92021	7.35067	6.71498	6.53481	6.49947	6.54329	6.67835		lulogut32543	119.16	90.66	104.91	6.71301	162.41	161.25	168.46	164.04	7.3579	54.21	64	60.94	59.7167	5.90006	34.13	52.27	70.67	52.3567	5.7103	50.36	15.86	48.65	38.29	5.2589	29.45	29.47	29.46	4.88069
	lulogut25316	-14.611	3.9589		lulogut25316	-2.55639	-3.22882	4.18481	2.53273	3.4974	3.46205	3.19535	0	-1.88897	-0.658963	2.24995	1.84398	0.00958605	0.106572		lulogut25316	0.13	0.21	0.17	-2.55639	0.18	0.14	0	0.106667	-3.22882	17.75	26.63	10.18	18.1867	4.18481	7.45	1.42	8.49	5.78667	2.53273	18.27	1.72	13.89	11.2933	3.4974	12.65	9.39	11.02	3.46205
	lulogut25246	-4.6169	-19.38		lulogut25246	8.77531	10.1002	0.429393	-1.30996	-1.00965	-1.68966	-1.21759	8.97197	10.0811	1.99639	-1.37084	-1.32193	-1.64386	-2.01937		lulogut25246	402.71	473.61	438.16	8.77531	997.67	1127.62	1167.7	1097.66	10.1002	1.47	0.98	1.59	1.34667	0.429393	0.52	0.69	0	0.403333	-1.30996	0.71	0.11	0.67	0.496667	-1.00965	0.39	0.23	0.31	-1.68966
	lulogut25198	-5.4129	5.0097		lulogut25198	-0.736966	4.08463	7.02684	5.85806	5.65526	6.52951	3.94298	0.925999	-0.234465	2.56884	5.01257	4.81079	1.19745	1.38773		lulogut25198	0.73	0.47	0.6	-0.736966	31.1	19.01	0.79	16.9667	4.08463	149.34	131.03	110.84	130.403	7.02684	100.08	10	63.93	58.0033	5.85806	109.65	6.24	35.3	50.3967	5.65526	73.24	111.52	92.38	6.52951
	lulogut24944	2.7402	-14.947		lulogut24944	10.659	10.3838	2.34483	1.0658	1.5294	1.66903	1.08179	10.645	10.4495	4.36691	1.26504	1.76695	1.11548	0.933573		lulogut24944	1944.97	1288.81	1616.89	10.659	1246.05	1140.35	1621.79	1336.06	10.3838	5.8	4.52	4.92	5.08	2.34483	1.62	2.24	2.42	2.09333	1.0658	3.77	1.19	3.7	2.88667	1.5294	2.86	3.5	3.18	1.66903
	lulogut24040	4.4255	1.2834		lulogut24040	4.31361	6.30025	5.54566	3.96409	4.42066	5.53512	5.66259	4.65	6.07902	6.56905	6.14785	5.81694	6.6553	6.57778		lulogut24040	19.65	20.12	19.885	4.31361	75.77	98.93	61.72	78.8067	6.30025	30.68	24.9	84.55	46.71	5.54566	15.2	18.73	12.89	15.6067	3.96409	19.8	22.27	22.18	21.4167	4.42066	64.6	28.14	46.37	5.53512
	lulogut237	5.8244	8.6809		lulogut237	2.3978	4.17845	7.10706	7.43079	6.82477	7.34806	7.40594	2.67356	3.82239	7.55893	7.61841	8.01458	8.5373	8.66402		lulogut237	7.44	3.1	5.27	2.3978	18.53	17.73	18.06	18.1067	4.17845	149.74	155.32	108.52	137.86	7.10706	154.04	167.49	196.09	172.54	7.43079	134.51	75.56	130.01	113.36	6.82477	144.12	181.73	162.925	7.34806
	lulogut23407	-6.4702	-0.7924		lulogut23407	1.50589	3.46205	3.27451	2.93357	3.09311	3.75756	2.53688	1.93609	2.83862	2.18057	2.78381	2.77329	2.11326	2.46554		lulogut23407	3.68	2	2.84	1.50589	13.36	11.47	8.23	11.02	3.46205	10	12.03	7	9.67667	3.27451	9.15	5.48	8.29	7.64	2.93357	12.82	3.31	9.47	8.53333	3.09311	12.39	14.66	13.525	3.75756
	lulogut23243	8.775	7.9015		lulogut23243	4.20867	5.06523	7.72996	7.65971	7.91175	7.82563	7.77032	4.305	4.84599	8.11438	8.3101	8.49086	8.83486	8.78643		lulogut23243	20.48	16.5	18.49	4.20867	34.15	36.82	29.47	33.48	5.06523	223.93	199.82	213.15	212.3	7.72996	209.65	211.74	185.24	202.21	7.65971	218.49	283.11	220.83	240.81	7.91175	237.63	216.08	226.855	7.82563
	lulogut22832	-8.7429	2.8893		lulogut22832	-0.104697	1.50758	4.35238	3.37573	3.67431	4.35755	3.276	0.137504	0.0565835	1.7034	3.07781	2.96655	2.1177	2.31615		lulogut22832	0.91	0.95	0.93	-0.104697	3.65	4.01	0.87	2.84333	1.50758	25.77	22.03	13.48	20.4267	4.35238	16.1	3.23	11.81	10.38	3.37573	18.61	6.55	13.14	12.7667	3.67431	18.01	22.99	20.5	4.35755
	lulogut21836	-14.215	-0.044621		lulogut21836	-1.08927	0.382206	3.14132	1.47681	1.96101	3.34837	1.91329	-0.0790716	-0.577767	-1.37084	1.20997	1.28688	-0.383329	-0.334001		lulogut21836	0.43	0.51	0.47	-1.08927	0.49	2.81	0.61	1.30333	0.382206	9.72	10.05	6.7	8.82333	3.14132	3.92	0.59	3.84	2.78333	1.47681	6.82	1.31	3.55	3.89333	1.96101	11.44	8.93	10.185	3.34837
	lulogut21767	-0.42024	2.1737		lulogut21767	3.49953	3.28983	6.27501	4.853	5.10811	6.09297	5.41616	4.26253	3.44316	3.67016	5.43429	4.41706	3.53356	3.48886		lulogut21767	15.05	7.57	11.31	3.49953	14.83	11.32	3.19	9.78	3.28983	71.22	111.33	49.77	77.44	6.27501	33.14	14.37	39.19	28.9	4.853	51.08	7.27	45.12	34.49	5.10811	61.5	75.02	68.26	6.09297
	lulogut21743	-6.1739	-2.1041		lulogut21743	1.91073	5.09958	3.7137	2.91711	2.81626	3.29646	2.97453	3.848	1.38773	2.05195	2.34483	1.79355	2.1088	1.89012		lulogut21743	3.98	3.54	3.76	1.91073	69.03	32.74	1.09	34.2867	5.09958	14.93	11	13.43	13.12	3.7137	10.95	2.01	9.7	7.55333	2.91711	8.51	2.61	10.01	7.04333	2.81626	9.5	10.15	9.825	3.29646
	lulogut21399	-6.9494	2.6105		lulogut21399	1.21412	1.82103	5.18692	3.8872	4.02296	4.73417	3.80357	0.690045	0.897886	2.09536	3.52356	3.40145	2.0072	2.06465		lulogut21399	3.42	1.22	2.32	1.21412	4.14	4.66	1.8	3.53333	1.82103	44.86	45.76	18.66	36.4267	5.18692	19.21	4.5	20.68	14.7967	3.8872	17.32	2.34	29.11	16.2567	4.02296	25.18	28.05	26.615	4.73417
	lulogut21324	-6.3548	0.011487		lulogut21324	2.6017	2.02266	4.54143	3.34719	2.93923	5.15198	2.22548	3.26554	1.25701	1.77681	3.58175	3.71003	0.63846	2.34767		lulogut21324	9.17	2.97	6.07	2.6017	6.25	4.86	1.08	4.06333	2.02266	48.71	17.79	3.36	23.2867	4.54143	19.17	6.28	5.08	10.1767	3.34719	12.87	5.5	4.64	7.67	2.93923	47.87	23.24	35.555	5.15198
	lulogut20226	-11.559	3.7883		lulogut20226	-1.30401	-0.528379	4.05543	2.80529	3.25147	4.00988	3.11326	-0.37707	-1.47393	1.15056	3.0612	2.68182	1.24082	1.66145		lulogut20226	0.48	0.33	0.405	-1.30401	0.42	1.52	0.14	0.693333	-0.528379	22.1	20.89	6.89	16.6267	4.05543	9.79	2.19	8.99	6.99	2.80529	12.16	3.28	13.13	9.52333	3.25147	10.87	21.35	16.11	4.00988
	lulogut20044	-10.114	3.9859		lulogut20044	-1.45403	0.344828	5.18666	3.64847	4.16672	4.68342	3.80907	0.133125	-0.304006	0.695994	3.87283	2.98429	-0.542318	2.23266		lulogut20044	0.73	0	0.365	-1.45403	0.52	3.29	0	1.27	0.344828	39.69	48.48	21.09	36.42	5.18666	14.12	4.42	19.08	12.54	3.64847	24.18	3.43	26.27	17.96	4.16672	21.32	30.07	25.695	4.68342
	lulogut19743	5.3922	6.4346		lulogut19743	3.15623	5.28096	8.69394	7.82218	7.71133	8.70099	7.00431	5.24907	3.56641	4.86229	7.76069	7.56907	5.07582	5.59971		lulogut19743	5.02	12.81	8.915	3.15623	52.42	51.02	13.2	38.88	5.28096	308.43	547.82	386.14	414.13	8.69394	387.58	65.43	225.93	226.313	7.82218	330.57	66.73	231.43	209.577	7.71133	260.92	571.4	416.16	8.70099
	lulogut18851	-13.248	0.14807		lulogut18851	-1.23447	0.704872	3.51475	1.54102	2.6017	3.06523	1.9684	1.17206	-1.25154	0.00958605	1.94486	1.59136	-0.802554	-0.184425		lulogut18851	0.85	0	0.425	-1.23447	1.84	2.24	0.81	1.63	0.704872	11.42	16.6	6.27	11.43	3.51475	3.91	0.65	4.17	2.91	1.54102	10.34	1.13	6.74	6.07	2.6017	5.9	10.84	8.37	3.06523
	lulogut18850	-10.735	-10.077		lulogut18850	3.71039	4.39529	-0.880091	-0.454032	-0.753085	-0.367732	-0.104697	3.67807	4.26903	0.826464	0.941106	0.0238467	-0.542318	-0.925038		lulogut18850	14.54	11.64	13.09	3.71039	21.98	24.68	16.47	21.0433	4.39529	0.51	0.48	0.64	0.543333	-0.880091	0.63	0.77	0.79	0.73	-0.454032	0.53	0.9	0.35	0.593333	-0.753085	0.77	0.78	0.775	-0.367732
	lulogut17740	-10.622	1.6119		lulogut17740	0.207893	2.22651	3.9573	3.20163	2.67205	3.8846	2.38497	-0.14667	-1.44746	0.997594	2.16135	2.3084	1.32769	1.45066		lulogut17740	0.93	1.38	1.155	0.207893	9.99	3.39	0.66	4.68	2.22651	13.74	15.91	16.95	15.5333	3.9573	14.56	2.98	10.06	9.2	3.20163	10.17	1.01	7.94	6.37333	2.67205	8.65	20.89	14.77	3.8846
	lulogut16984	-8.2668	-0.029894		lulogut16984	1.56803	1.55582	3.13477	2.7845	2.85266	3.36457	2.51937	1.86526	0.948601	2.17632	2.87971	2.50165	1.79077	1.83323		lulogut16984	3.29	2.64	2.965	1.56803	3.38	3.8	1.64	2.94	1.55582	11.74	8.78	5.83	8.78333	3.13477	6.79	4.66	9.22	6.89	2.7845	7.23	4.45	9.99	7.22333	2.85266	10.58	10.02	10.3	3.36457
	lulogut16293	-8.4137	0.64464		lulogut16293	2.13914	0.59136	4.16752	2.82985	3.47983	3.24184	3.28195	1.63072	0.687061	1.80735	2.07838	2.84666	1.86129	1.37851		lulogut16293	3.11	5.7	4.405	2.13914	3.1	1.08	0.34	1.50667	0.59136	15.52	30.87	7.52	17.97	4.16752	9.08	4.9	7.35	7.11	2.82985	15.23	5.38	12.86	11.1567	3.47983	7.93	10.99	9.46	3.24184
	lulogut16004	-2.705	3.1249		lulogut16004	1.84398	3.08803	5.27935	4.71241	4.79251	5.39866	4.53688	2.29082	2.34483	3.78066	4.40077	4.53149	4.03416	3.74165		lulogut16004	3.41	3.77	3.59	1.84398	12.84	8.6	4.07	8.50333	3.08803	48.01	41.78	26.72	38.8367	5.27935	35.97	16.22	26.46	26.2167	4.71241	34.25	17.96	30.93	27.7133	4.79251	37.75	46.62	42.185	5.39866
	lulogut15540	-14.68	-1.4165		lulogut15540	-1.55639	1.71663	3.0993	2.30548	1.77961	3.19613	0.81284	0.77961	-0.990414	-0.962032	1.53273	1.43829	-2.12029	-2.39593		lulogut15540	0.46	0.22	0.34	-1.55639	5.85	3.42	0.59	3.28667	1.71663	12.03	7.35	6.33	8.57	3.0993	8.51	0.66	5.66	4.94333	2.30548	6.83	0.3	3.17	3.43333	1.77961	8.26	10.07	9.165	3.19613
	lulogut15028	21.984	9.3277		lulogut15028	7.95478	9.49372	10.9942	11.0326	10.5931	11.2309	11.1534	8.40612	9.5177	11.469	11.5511	11.8836	12.0549	12.0995		lulogut15028	329.63	166.57	248.1	7.95478	752.05	771.92	638.82	720.93	9.49372	2099.75	2215.05	1804.66	2039.82	10.9942	1646.66	2114.49	2523.05	2094.73	11.0326	1911.28	687.09	2035.6	1544.66	10.5931	2034.03	2772.8	2403.41	11.2309
	lulogut13235	-6.8857	-5.1387		lulogut13235	2.88557	4.40849	2.03092	2.06465	0.468149	1.46467	0.457682	2.89853	4.26253	2.51517	1.90945	1.9988	1.99156	2.41143		lulogut13235	4.93	9.85	7.39	2.88557	20.64	21.9	21.17	21.2367	4.40849	4.56	4.67	3.03	4.08667	2.03092	3.25	3.74	5.56	4.18333	2.06465	1.9	0.21	2.04	1.38333	0.468149	1.97	3.55	2.76	1.46467
[truncated: 295 more columns]
