# Supplementary material for: Leishmania infection induces a limited differential gene expression in the sand fly midgut
Source: BMC Genomics. 2020 Sep 4;21:608. doi: 10.1186/s12864-020-07025-8 (PMC7487717; doi:10.1186/s12864-020-07025-8)
Supplement: Supplementary file 9 — Additional file 9 : Table S7 Genes uniquely differentially expressed at each time point. [file 12864_2020_7025_MOESM9_ESM.xlsx]

## Sheet: 1d_unique
					TPMs
	GeneID	log2FoldChange		Name	1dPBM_1	1dPBM_3	1dPBM average	log2(1dPBM average)	2dPBM_1	2dPBM_2	2dPBM_3	2dPBM average	log2(2dPBM average)	4dPBM_1	4dPBM_2	4dPBM_3	4dPBM average	log2(4dPBM average)	6dPBM_1	6dPBM_2	6dPBM_3	6dPBM average	log2(6dPBM average)	8dPBM_1	8dPBM_2	8dPBM_3	8dPBM average	log2(8dPBM average)	12dPBM_2	12dPBM_3	12dPBM average	log2(12dPBM average)	14dPBM_1	14dPBM_2	14dPBM_3	14dPBM average	log2(14dPBM average)	1dPi_1	1dPi_2	1dPi_3	1dPi average	log2(d1Pi average)	2dPi_1	2dPi_2	2dPi_3	2dPi average	log2(2dPi average)	4dPi_1	4dPi_2
	lulogut42801	-1.41959		lulogut42801	4.31	4.38	4.345	2.11936	4.93	4.3	4.09	4.44	2.15056	9.63	7.55	8.83	8.67	3.11603	8.01	8.1	10.97	9.02667	3.17419	9.14	5.74	10.24	8.37333	3.0658	10.92	9.63	10.275	3.36107	9.65	7.69	8.92	8.75333	3.12983	0.9	1.85	1.51	1.42	0.505891	2.64	3.36	0	2	1	8.24	11.16
[truncated: 278 more columns]

## Sheet: 2d_unique
					TPMs
	GeneID	log2FoldChange		Name	1dPBM_1	1dPBM_3	1dPBM average	log2(1dPBM average)	2dPBM_1	2dPBM_2	2dPBM_3	2dPBM average	log2(2dPBM average)	4dPBM_1	4dPBM_2	4dPBM_3	4dPBM average	log2(4dPBM average)	6dPBM_1	6dPBM_2	6dPBM_3	6dPBM average	log2(6dPBM average)	8dPBM_1	8dPBM_2	8dPBM_3	8dPBM average	log2(8dPBM average)	12dPBM_2	12dPBM_3	12dPBM average	log2(12dPBM average)	14dPBM_1	14dPBM_2	14dPBM_3	14dPBM average	log2(14dPBM average)	1dPi_1	1dPi_2	1dPi_3	1dPi average	log2(d1Pi average)	2dPi_1	2dPi_2	2dPi_3	2dPi average	log2(2dPi average)	4dPi_1	4dPi_2
	lulogutSigP-32510	-1.91946		lulogutSigP-32510	1.38	1.49	1.435	0.521051	10.24	5.22	0.81	5.42333	2.43918	3.25	1.72	4.37	3.11333	1.63846	6.5	5.5	6.08	6.02667	2.59136	7.58	5.53	7.52	6.87667	2.78171	6.31	5.99	6.15	2.62059	6.79	5.78	8.22	6.93	2.79286	5.06	1.16	2.43	2.88333	1.52774	1.09	0.98	1.11	1.06	0.0840643	1.66	1.82
	lulogutSigP-23161	-5.6885		lulogutSigP-23161	23.7	1.72	12.71	3.66789	594.63	290.16	9.16	297.983	8.21909	0.57	0.5	0.38	0.483333	-1.04891	0.4	0.24	0.6	0.413333	-1.27462	0.29	0	0.14	0.143333	-2.80255	0.53	0.24	0.385	-1.37707	0.62	1.15	0.22	0.663333	-0.592194	5.99	3.98	1.91	3.96	1.9855	2.28	4.68	3.83	3.59667	1.84666	0.45	2.35
	lulogutSigP-23092	-1.56323		lulogutSigP-23092	10.22	10.38	10.3	3.36457	50.59	26.45	14.29	30.4433	4.92805	28.4	17.68	18.66	21.58	4.43162	28.37	17.02	27.74	24.3767	4.60743	23.09	9.21	18.87	17.0567	4.09226	31.97	40.44	36.205	5.17812	22.43	23.97	35.56	27.32	4.77189	17.34	5.88	11.21	11.4767	3.52063	5.32	11.22	6.74	7.76	2.95606	14.04	24.72
	lulogutSigP-22907	-5.39755		lulogutSigP-22907	2.51	0.08	1.295	0.372952	48.03	23.99	0	24.0067	4.58536	0.23	0.3	0.23	0.253333	-1.98089	0.08	0.22	0.37	0.223333	-2.16273	0.09	0.07	0	0.0533333	-4.22882	0.16	0	0.08	-3.64386	0.07	0	0.41	0.16	-2.64386	0.22	0.54	0.22	0.326667	-1.61411	0.31	0.16	0.53	0.333333	-1.58496	0.72	0.4
	lulogutSigP-18032	-5.91792		lulogutSigP-18032	8.06	0.7	4.38	2.13093	210.94	77.19	7.3	98.4767	6.62171	0	0	0.13	0.0433333	-4.52838	0.14	0	0.21	0.116667	-3.09954	0.15	0.12	0.14	0.136667	-2.87127	0.14	0	0.07	-3.8365	0	0.3	0.16	0.153333	-2.70526	3.24	1.94	0.95	2.04333	1.03092	0.37	1.13	1.21	0.903333	-0.14667	0.16	0.35
	lulogut48512	-1.2459		lulogut48512	1.06	2.03	1.545	0.627607	17.24	9.26	1.33	9.27667	3.21361	410.09	437.28	352.09	399.82	8.64321	251.44	286.8	223.68	253.973	7.98853	240.31	148.6	136.25	175.053	7.45165	265.89	179.5	222.695	7.79893	360.11	273.7	241.12	291.643	8.18806	4.26	1.82	1.86	2.64667	1.40418	4.02	2.81	1.63	2.82	1.4957	435.17	361.02
	lulogut44776	1.50826		lulogut44776	3.19	1.6	2.395	1.26003	1.11	0.27	0.48	0.62	-0.68966	8.03	10.9	9.6	9.51	3.24945	8.52	6.09	8.12	7.57667	2.92156	7.46	5.25	9.04	7.25	2.85798	8.8	9.87	9.335	3.22265	7.75	12.28	8.85	9.62667	3.26704	1.13	1.5	2.05	1.56	0.641546	1.8	1.2	2.7	1.9	0.925999	6.78	5.96
	lulogut44569	-2.96052		lulogut44569	0.3	0.8	0.55	-0.862496	2.17	3.7	2.32	2.73	1.4489	2.98	3.69	1.05	2.57333	1.36364	2.67	2.94	2.84	2.81667	1.49399	2.41	2.35	3.01	2.59	1.37295	5.73	6.25	5.99	2.58256	2	3.48	6.63	4.03667	2.01316	0	0.48	0.33	0.27	-1.88897	0.57	0.11	0	0.226667	-2.14136	3.32	2.17
	lulogut42669	6.44917		lulogut42669	2.58	5.39	3.985	1.99458	0	0	0.19	0.0633333	-3.98089	14.99	19.68	12.36	15.6767	3.97055	12.12	10.25	21.26	14.5433	3.86229	8.25	14.09	12.57	11.6367	3.54061	18.97	15.78	17.375	4.11894	14.6	5.45	8.65	9.56667	3.25802	6.98	6.66	10.65	8.09667	3.01733	1.82	6.52	8.86	5.73333	2.51937	10.56	0
	lulogut42063	2.36189		lulogut42063	0.37	0	0.185	-2.4344	0	0	0.57	0.19	-2.39593	26.85	30.23	27.75	28.2767	4.82154	29.08	28.77	24.59	27.48	4.78031	23.36	23.25	29.05	25.22	4.6565	32.27	42.52	37.395	5.22477	23.75	22.43	25.92	24.0333	4.58696	0	0.27	0	0.09	-3.47393	0.52	1.04	0.58	0.713333	-0.487352	37.01	21.71
	lulogut40195	-1.82333		lulogut40195	2.08	1.76	1.92	0.941106	4.37	6.02	2.48	4.29	2.10098	1.96	4.21	3.15	3.10667	1.63537	3.09	4.8	2.78	3.55667	1.83053	3.02	2.34	2.44	2.6	1.37851	2.54	3.71	3.125	1.64386	3.09	3.84	3.79	3.57333	1.83727	1.4	1.48	1.76	1.54667	0.629162	0.91	0.88	1.04	0.943333	-0.0841604	3.7	2.49
	lulogut32574	-1.30922		lulogut32574	33.31	43.88	38.595	5.27034	226.24	198.51	63.08	162.61	7.34527	324.57	271.7	257.04	284.437	8.15196	256.62	188.15	250.66	231.81	7.8568	297.99	75.76	262.52	212.09	7.72853	310.71	369.44	340.075	8.40971	169.65	252.26	326.75	249.553	7.9632	113.14	42.38	48.45	67.99	6.08725	49.43	52.29	46.78	49.5	5.62936	205.59	245.67
	lulogut21743	-2.99118		lulogut21743	3.98	3.54	3.76	1.91073	69.03	32.74	1.09	34.2867	5.09958	14.93	11	13.43	13.12	3.7137	10.95	2.01	9.7	7.55333	2.91711	8.51	2.61	10.01	7.04333	2.81626	9.5	10.15	9.825	3.29646	4.34	4.56	14.68	7.86	2.97453	36.41	4.47	2.32	14.4	3.848	2.34	2.25	3.26	2.61667	1.38773	2.39	4.5
[truncated: 278 more columns]

## Sheet: 4d_unique
					TPMs
	GeneID	log2FoldChange		Name	1dPBM_1	1dPBM_3	1dPBM average	log2(1dPBM average)	2dPBM_1	2dPBM_2	2dPBM_3	2dPBM average	log2(2dPBM average)	4dPBM_1	4dPBM_2	4dPBM_3	4dPBM average	log2(4dPBM average)	6dPBM_1	6dPBM_2	6dPBM_3	6dPBM average	log2(6dPBM average)	8dPBM_1	8dPBM_2	8dPBM_3	8dPBM average	log2(8dPBM average)	12dPBM_2	12dPBM_3	12dPBM average	log2(12dPBM average)	14dPBM_1	14dPBM_2	14dPBM_3	14dPBM average	log2(14dPBM average)	1dPi_1	1dPi_2	1dPi_3	1dPi average	log2(d1Pi average)	2dPi_1	2dPi_2	2dPi_3	2dPi average	log2(2dPi average)	4dPi_1	4dPi_2
	lulogutSigP-8812	-2.6818		lulogutSigP-8812	0	0.37	0.185	-2.4344	0.63	0.49	0.63	0.583333	-0.777608	29.61	27.19	12.64	23.1467	4.53273	22.19	3.64	13.95	13.26	3.72901	13.88	3.79	23.43	13.7	3.7761	21.12	27.37	24.245	4.59962	3.44	5.65	34.41	14.5	3.85798	1.36	0.86	0.47	0.896667	-0.157356	0.49	0.55	0	0.346667	-1.52838	2.97	2.35
	lulogutSigP-646	2.30668		lulogutSigP-646	19484.5	22396	20940.2	14.354	19723.8	23060.7	26437.2	23073.9	14.494	115.77	180.83	130.7	142.433	7.15414	38.69	42.3	75.96	52.3167	5.7092	80.14	35.06	60.47	58.5567	5.87176	30.93	52.73	41.83	5.38647	24.9	25.48	14.89	21.7567	4.44339	18564.9	26280.9	26244.7	23696.8	14.5324	22818.2	26409.4	31682.4	26970	14.7191	559.42	1224.2
	lulogutSigP-40401	-3.08252		lulogutSigP-40401	0.19	0.16	0.175	-2.51457	1.26	2.92	0	1.39333	0.47854	11.26	11.37	4	8.87667	3.15002	6.55	0.83	3.27	3.55	1.82782	5.84	0.77	7.22	4.61	2.20477	6.41	11.97	9.19	3.20006	0.36	1.2	12.91	4.82333	2.27003	0.27	0	0.16	0.143333	-2.80255	0.77	0.2	0.16	0.376667	-1.40864	1.1	0.35
	lulogutSigP-40100	-2.76414		lulogutSigP-40100	0.24	0.26	0.25	-2	0.43	0.33	0.69	0.483333	-1.04891	17.9	12.31	6.91	12.3733	3.62916	6.13	2.14	4.93	4.4	2.1375	9.33	1.88	7.42	6.21	2.63459	6.51	10.33	8.42	3.07382	1.42	3.64	15.94	7	2.80735	0.62	0.12	0.34	0.36	-1.47393	0.51	0.49	0	0.333333	-1.58496	1.18	2.29
	lulogutSigP-34488	1.10942		lulogutSigP-34488	46.62	49.22	47.92	5.58256	18.19	21.56	16.75	18.8333	4.23522	8.2	8.45	12.62	9.75667	3.28639	9.13	6.25	6.91	7.43	2.89336	8.57	4.7	8.34	7.20333	2.84866	12.24	9.52	10.88	3.44361	10.12	8.23	8.26	8.87	3.14893	50.97	47.28	48.31	48.8533	5.61039	21.57	15.95	22.14	19.8867	4.31373	33.47	17.62
	lulogutSigP-34484	1.10936		lulogutSigP-34484	35.5	27.14	31.32	4.96901	5.38	8.75	7.88	7.33667	2.87512	6.98	10.57	8.96	8.83667	3.1435	6.9	7.84	9.09	7.94333	2.98974	5.68	6.99	11.61	8.09333	3.01673	12.02	15.3	13.66	3.77189	10.31	8.55	11.01	9.95667	3.31566	38.87	31.39	24.52	31.5933	4.98155	9.61	17.38	11.64	12.8767	3.68669	31.9	13.82
	lulogutSigP-33280	1.76146		lulogutSigP-33280	82.08	91.01	86.545	6.43538	49.69	66.18	57.88	57.9167	5.85591	1.84	2.83	3.83	2.83333	1.5025	1.37	1.47	1.04	1.29333	0.371094	1.38	0.34	1.16	0.96	-0.0588937	0.61	0.52	0.565	-0.823677	0.38	0.84	0.5	0.573333	-0.802554	76.55	84.21	78.15	79.6367	6.31536	61.06	55.16	59.18	58.4667	5.86954	10.28	14.74
	lulogutSigP-33169	1.45489		lulogutSigP-33169	10069.8	7531.34	8800.58	13.1034	16280.3	9286.07	14317.9	13294.7	13.6986	90.07	103.52	232.78	142.123	7.151	82.52	96.43	73.64	84.1967	6.39569	65.76	117.02	240.57	141.117	7.14074	175.19	220.11	197.65	7.6268	60.66	143.67	115.02	106.45	6.73403	7974.92	8125.02	8325.16	8141.7	12.9911	13813.8	15687.4	15045.2	14848.8	13.8581	405.14	769.34
	lulogutSigP-26492	-4.10568		lulogutSigP-26492	1.46	0.23	0.845	-0.242977	1.13	0.56	0	0.563333	-0.827939	30.05	33.5	10.69	24.7467	4.62916	13.23	1.59	8.89	7.90333	2.98246	18.16	0.44	24.44	14.3467	3.84264	17.76	33.3	25.53	4.67412	1.79	3.49	30.37	11.8833	3.57087	4.11	0.39	0.96	1.82	0.863938	1.34	0.5	0.33	0.723333	-0.467267	0.98	0.43
	lulogutSigP-25698	2.44363		lulogutSigP-25698	8875.67	11994.6	10435.1	13.3492	7685.58	13804.3	16161.3	12550.4	13.6154	148.54	71.07	191.06	136.89	7.09687	32.05	33.13	40.92	35.3667	5.14432	36.81	20.36	47.58	34.9167	5.12584	16.89	64.18	40.535	5.3411	25.25	35.18	59.01	39.8133	5.31518	9084.79	10013.1	13822.6	10973.5	13.4217	11367.1	14795.9	12416.7	12859.9	13.6506	666.04	1654.3
	lulogutSigP-25516	1.67471		lulogutSigP-25516	2311.02	2520.13	2415.57	11.2382	77100.9	92383.6	67056.3	78846.9	16.2668	2705.35	1705.25	2107.27	2172.62	11.0852	1531.25	1317.94	1913.08	1587.42	10.6325	1388.73	2252.34	2154.88	1931.98	10.9159	1605.32	1361.82	1483.57	10.5349	1419.69	2189.15	1084.34	1564.39	10.6114	1515.6	1893.61	2011.74	1806.98	10.8194	54310.2	75744.5	45150.4	58401.7	15.8337	4119.08	14091.2
	lulogutSigP-24104	-8.42328		lulogutSigP-24104	0.84	0.93	0.885	-0.176251	1.9	3.04	0.66	1.86667	0.900464	13.28	14.96	6.06	11.4333	3.51517	6.32	0.79	5.97	4.36	2.12433	9.52	0.94	9.76	6.74	2.75275	10.01	13.53	11.77	3.55704	0.35	1.62	19.15	7.04	2.81558	3.01	0.55	1.64	1.73333	0.793549	0.84	1.41	0.85	1.03333	0.0473057	0	0
	lulogutSigP-23273	1.04776		lulogutSigP-23273	19860.2	14838.2	17349.2	14.0826	22575.4	16716.1	21452.5	20248	14.3055	168.62	153.77	162.66	161.683	7.33703	229.15	231.74	220.06	226.983	7.82644	390.41	214.77	277.39	294.19	8.2006	220.14	324.71	272.425	8.08972	317.65	298.21	368.72	328.193	8.3584	15624.7	17140.6	15803.6	16189.6	13.9828	20548.9	20265.4	24553.8	21789.3	14.4113	561.04	343.4
	lulogutSigP-23085	-3.29585		lulogutSigP-23085	1.85	2.35	2.1	1.07039	9.96	5.73	0	5.23	2.38681	91.12	100.11	47.9	79.71	6.31669	31.41	9.1	27.14	22.55	4.49506	48.77	7.35	31.27	29.13	4.86443	41.13	83.29	62.21	5.95907	4.37	15.35	83.22	34.3133	5.1007	13.89	0	1.66	5.18333	2.37388	3.63	0.58	0	1.40333	0.488858	3.14	2.98
	lulogutSigP-17183	-3.74957		lulogutSigP-17183	1.04	0	0.52	-0.943416	83.83	37.45	0	40.4267	5.33724	59.07	48.65	14.47	40.73	5.34802	15.5	1.31	16.36	11.0567	3.46684	21.02	3.26	14.61	12.9633	3.69636	18.49	15.34	16.915	4.08023	1.64	8.31	27.76	12.57	3.65191	8.61	0	1.24	3.28333	1.71516	1.55	0.86	0.85	1.08667	0.119909	3.69	0.37
	lulogutSigP-17086	1.14882		lulogutSigP-17086	4239.59	6471.81	5355.7	12.3869	1954.5	2950.51	3412.66	2772.56	11.437	110.98	151.08	190.01	150.69	7.23544	210.01	236.57	327.8	258.127	8.01194	219.79	228.12	358.54	268.817	8.07048	241.92	348.47	295.195	8.20552	255.32	187.93	343.73	262.327	8.03522	4591.84	4512.62	5844.37	4982.94	12.2828	3089.72	2648.33	3571.44	3103.16	11.5995	288.3	545.29
	lulogutSigP-16502	-4.92616		lulogutSigP-16502	8.96	0.45	4.705	2.23419	3.03	2.38	1.51	2.30667	1.20581	750.92	948.44	285.31	661.557	9.36972	364.15	28.77	335.45	242.79	7.92357	460.76	32.82	522.56	338.713	8.40392	493.33	710.87	602.1	9.23386	20.78	85.7	835.82	314.1	8.29508	6.01	1.04	2.08	3.04333	1.60565	5.32	0.33	0	1.88333	0.913288	19.95	2.27
	lulogutSigP-16416	-4.12556		lulogutSigP-16416	0.66	0.28	0.47	-1.08927	0.94	1	0.29	0.743333	-0.427919	29.04	21.97	10.82	20.61	4.36527	9.44	0.94	8.69	6.35667	2.66827	11.91	1.17	11.45	8.17667	3.03151	12.78	17.97	15.375	3.94251	0.37	2.23	18.02	6.87333	2.78101	1.63	0.47	1.1	1.06667	0.0931094	0.76	0.52	0.49	0.59	-0.761213	1.42	0.5
	lulogutSigP-14897	-3.86143		lulogutSigP-14897	86.46	43.67	65.065	6.02381	1692.88	1004.52	38.49	911.963	9.83283	1091.36	995.85	926.55	1004.59	9.97239	738.11	57.61	377.2	390.973	8.61093	870.48	12.27	200.52	361.09	8.49621	536.13	923.21	729.67	9.5111	23.5	27	692.36	247.62	7.95198	1660.61	53.94	27.52	580.69	9.18162	70.19	46	53.12	56.4367	5.81856	24.39	42.17
	lulogutSigP-14363	-3.58469		lulogutSigP-14363	2.55	1.68	2.115	1.08066	3.84	2.5	1.88	2.74	1.45418	34.35	28.86	12.89	25.3667	4.66486	20.11	1.81	9.67	10.53	3.39643	18.83	1.01	20.54	13.46	3.75061	25.19	41.99	33.59	5.06996	1.3	3.49	40.43	15.0733	3.91393	4.43	2.34	3.4	3.39	1.76129	1.48	1.23	1.62	1.44333	0.529405	1.84	0.89
	lulogutSigP-13735	-3.10954		lulogutSigP-13735	1.55	2.19	1.87	0.903038	2.6	2.33	0	1.64333	0.716625	28.73	52.06	28.63	36.4733	5.18877	24.88	4.69	15.82	15.13	3.91934	12.06	0.37	26.32	12.9167	3.69116	22.32	22.87	22.595	4.49793	9.76	1.91	20.45	10.7067	3.42044	3.21	0.51	2.6	2.10667	1.07496	2.89	4.51	1.27	2.89	1.53107	3.5	3.33
	lulogutSigP-13703	1.07611		lulogutSigP-13703	163.11	98.33	130.72	7.03034	139.96	143.8	163.64	149.133	7.22046	2.85	1.88	1.67	2.13333	1.09311	1.37	2.23	1.93	1.84333	0.882317	1.49	1.79	3.01	2.09667	1.0681	3.24	2.31	2.775	1.47249	4.02	4.12	3.53	3.89	1.95977	135.07	162.41	122.03	139.837	7.1276	160.99	153.66	189.77	168.14	7.39352	4.95	6.95
	lulogut8521	-3.84785		lulogut8521	0.48	0.16	0.32	-1.64386	3.05	5.55	1.38	3.32667	1.73408	39.91	23.1	19.95	27.6533	4.78938	21.36	2.34	12.83	12.1767	3.60605	22.56	1.89	7.73	10.7267	3.42313	16.38	27.74	22.06	4.46336	0.68	0.36	14.98	5.34	2.41684	4.1	0.38	0.14	1.54	0.62293	0.87	1.15	0.95	0.99	-0.0144996	1.12	1.04
	lulogut56799	-1.68467		lulogut56799	4.54	5.57	5.055	2.33771	6.29	12.8	4.94	8.01	3.0018	107.82	76.91	56.94	80.5567	6.33193	78.73	29.45	55.87	54.6833	5.77303	100.69	18.57	45.56	54.94	5.77979	84.11	110.18	97.145	6.60207	43.09	38.84	105.79	62.5733	5.96748	5.23	3.47	3.87	4.19	2.06695	4.62	5.41	4.54	4.85667	2.27997	22.69	14.13
	lulogut50943	-3.19232		lulogut50943	0.26	0.22	0.24	-2.05889	1.61	0.59	0.19	0.796667	-0.327952	9.49	10.47	2.12	7.36	2.87971	2.61	0.7	1.85	1.72	0.782409	5.05	0.48	3.01	2.84667	1.50927	4.47	7.25	5.86	2.5509	0.21	0.73	4.79	1.91	0.933573	0.41	0.13	0.71	0.416667	-1.26303	0.59	0.82	0.65	0.686667	-0.542318	0.9	0.14
	lulogut46520	1.29016		lulogut46520	127.82	100.88	114.35	6.83731	67.97	78.12	67.93	71.34	6.15664	9.78	10.24	3.93	7.98333	2.99699	13.51	11.66	8.2	11.1233	3.47552	16.44	13.71	18.24	16.13	4.01167	16.33	14.12	15.225	3.92837	11.79	8.53	13.57	11.2967	3.49783	123.97	106.03	122.18	117.393	6.87521	66.34	60.92	66.22	64.4933	6.01108	18.39	40.95
	lulogut36242	-5.52367		lulogut36242	0	0.03	0.015	-6.05889	0	0.08	0	0.0266667	-5.22882	8.4	2.75	1.16	4.10333	2.0368	1.4	0	1.98	1.12667	0.172061	1.01	0	1.33	0.78	-0.358454	0.64	0.66	0.65	-0.621488	0.09	0	1.67	0.586667	-0.769387	0	0	0	0	#NUM!	0.04	0	0	0.0133333	-6.22882	0	0
	lulogut25316	-4.29974		lulogut25316	0.13	0.21	0.17	-2.55639	0.18	0.14	0	0.106667	-3.22882	17.75	26.63	10.18	18.1867	4.18481	7.45	1.42	8.49	5.78667	2.53273	18.27	1.72	13.89	11.2933	3.4974	12.65	9.39	11.02	3.46205	1.28	2.08	24.12	9.16	3.19535	0	0	0	0	#NUM!	0.42	0.39	0	0.27	-1.88897	0.73	0.67
	lulogut25246	1.38905		lulogut25246	402.71	473.61	438.16	8.77531	997.67	1127.62	1167.7	1097.66	10.1002	1.47	0.98	1.59	1.34667	0.429393	0.52	0.69	0	0.403333	-1.30996	0.71	0.11	0.67	0.496667	-1.00965	0.39	0.23	0.31	-1.68966	0.72	0	0.57	0.43	-1.21759	449.02	512.37	545.06	502.15	8.97197	973.43	1043.12	1232.98	1083.18	10.0811	2.51	6.22
	lulogut25198	-3.60085		lulogut25198	0.73	0.47	0.6	-0.736966	31.1	19.01	0.79	16.9667	4.08463	149.34	131.03	110.84	130.403	7.02684	100.08	10	63.93	58.0033	5.85806	109.65	6.24	35.3	50.3967	5.65526	73.24	111.52	92.38	6.52951	3.47	2.71	39.96	15.38	3.94298	4.94	0.36	0.4	1.9	0.925999	0.62	1.03	0.9	0.85	-0.234465	6.4	7.5
	lulogut24944	1.84318		lulogut24944	1944.97	1288.81	1616.89	10.659	1246.05	1140.35	1621.79	1336.06	10.3838	5.8	4.52	4.92	5.08	2.34483	1.62	2.24	2.42	2.09333	1.0658	3.77	1.19	3.7	2.88667	1.5294	2.86	3.5	3.18	1.66903	1.92	1.71	2.72	2.11667	1.08179	1683.09	1773.49	1347.24	1601.27	10.645	1169.08	1337.93	1687.91	1398.31	10.4495	9.61	44.33
	lulogut22832	-2.20502		lulogut22832	0.91	0.95	0.93	-0.104697	3.65	4.01	0.87	2.84333	1.50758	25.77	22.03	13.48	20.4267	4.35238	16.1	3.23	11.81	10.38	3.37573	18.61	6.55	13.14	12.7667	3.67431	18.01	22.99	20.5	4.35755	4.89	4.13	20.04	9.68667	3.276	2	0.5	0.8	1.1	0.137504	0.23	0.89	2	1.04	0.0565835	3.55	2.3
	lulogut21836	-3.86194		lulogut21836	0.43	0.51	0.47	-1.08927	0.49	2.81	0.61	1.30333	0.382206	9.72	10.05	6.7	8.82333	3.14132	3.92	0.59	3.84	2.78333	1.47681	6.82	1.31	3.55	3.89333	1.96101	11.44	8.93	10.185	3.34837	0.34	0.95	10.01	3.76667	1.91329	2.32	0	0.52	0.946667	-0.0790716	1.06	0.32	0.63	0.67	-0.577767	0.33	0.37
	lulogut21767	-2.09166		lulogut21767	15.05	7.57	11.31	3.49953	14.83	11.32	3.19	9.78	3.28983	71.22	111.33	49.77	77.44	6.27501	33.14	14.37	39.19	28.9	4.853	51.08	7.27	45.12	34.49	5.10811	61.5	75.02	68.26	6.09297	12.31	35.02	80.77	42.7	5.41616	24.29	18.06	15.23	19.1933	4.26253	18.77	9.75	4.11	10.8767	3.44316	9.2	18.61
	lulogut21399	-2.53307		lulogut21399	3.42	1.22	2.32	1.21412	4.14	4.66	1.8	3.53333	1.82103	44.86	45.76	18.66	36.4267	5.18692	19.21	4.5	20.68	14.7967	3.8872	17.32	2.34	29.11	16.2567	4.02296	25.18	28.05	26.615	4.73417	2.27	8.64	30.98	13.9633	3.80357	2.8	0.88	1.16	1.61333	0.690045	3.23	2.36	0	1.86333	0.897886	5.41	3.1
	lulogut20226	-2.43976		lulogut20226	0.48	0.33	0.405	-1.30401	0.42	1.52	0.14	0.693333	-0.528379	22.1	20.89	6.89	16.6267	4.05543	9.79	2.19	8.99	6.99	2.80529	12.16	3.28	13.13	9.52333	3.25147	10.87	21.35	16.11	4.00988	3.57	5.16	17.23	8.65333	3.11326	1.6	0.19	0.52	0.77	-0.37707	0.54	0.3	0.24	0.36	-1.47393	2.43	2.18
	lulogut20044	-3.71765		lulogut20044	0.73	0	0.365	-1.45403	0.52	3.29	0	1.27	0.344828	39.69	48.48	21.09	36.42	5.18666	14.12	4.42	19.08	12.54	3.64847	24.18	3.43	26.27	17.96	4.16672	21.32	30.07	25.695	4.68342	2.58	2.69	36.78	14.0167	3.80907	2.64	0	0.65	1.09667	0.133125	0.41	0.23	1.79	0.81	-0.304006	1.06	2.35
	lulogut19743	-3.28123		lulogut19743	5.02	12.81	8.915	3.15623	52.42	51.02	13.2	38.88	5.28096	308.43	547.82	386.14	414.13	8.69394	387.58	65.43	225.93	226.313	7.82218	330.57	66.73	231.43	209.577	7.71133	260.92	571.4	416.16	8.70099	36.34	52.64	296.17	128.383	7.00431	84.31	15.63	14.15	38.03	5.24907	3.76	23.55	8.23	11.8467	3.56641	17.08	33.39
	lulogut18851	-2.66285		lulogut18851	0.85	0	0.425	-1.23447	1.84	2.24	0.81	1.63	0.704872	11.42	16.6	6.27	11.43	3.51475	3.91	0.65	4.17	2.91	1.54102	10.34	1.13	6.74	6.07	2.6017	5.9	10.84	8.37	3.06523	0.67	1.57	9.5	3.91333	1.9684	4.56	0.42	1.78	2.25333	1.17206	0.64	0.62	0	0.42	-1.25154	1.51	0.76
	lulogut17740	-2.39202		lulogut17740	0.93	1.38	1.155	0.207893	9.99	3.39	0.66	4.68	2.22651	13.74	15.91	16.95	15.5333	3.9573	14.56	2.98	10.06	9.2	3.20163	10.17	1.01	7.94	6.37333	2.67205	8.65	20.89	14.77	3.8846	2.19	2.99	10.49	5.22333	2.38497	0.72	0.91	1.08	0.903333	-0.14667	0.52	0.58	0	0.366667	-1.44746	0.9	3.24
	lulogut16293	-1.78389		lulogut16293	3.11	5.7	4.405	2.13914	3.1	1.08	0.34	1.50667	0.59136	15.52	30.87	7.52	17.97	4.16752	9.08	4.9	7.35	7.11	2.82985	15.23	5.38	12.86	11.1567	3.47983	7.93	10.99	9.46	3.24184	3.97	5.31	19.9	9.72667	3.28195	3.73	2.12	3.44	3.09667	1.63072	0.54	1.35	2.94	1.61	0.687061	3.72	2.32
	lulogut16004	-1.15712		lulogut16004	3.41	3.77	3.59	1.84398	12.84	8.6	4.07	8.50333	3.08803	48.01	41.78	26.72	38.8367	5.27935	35.97	16.22	26.46	26.2167	4.71241	34.25	17.96	30.93	27.7133	4.79251	37.75	46.62	42.185	5.39866	15.34	14.51	39.79	23.2133	4.53688	7.44	3.8	3.44	4.89333	2.29082	6	5.61	3.63	5.08	2.34483	13.14	15.68
	lulogut15540	-3.23055		lulogut15540	0.46	0.22	0.34	-1.55639	5.85	3.42	0.59	3.28667	1.71663	12.03	7.35	6.33	8.57	3.0993	8.51	0.66	5.66	4.94333	2.30548	6.83	0.3	3.17	3.43333	1.77961	8.26	10.07	9.165	3.19613	0.28	0.57	4.42	1.75667	0.81284	4.7	0.1	0.35	1.71667	0.77961	0.46	0.42	0.63	0.503333	-0.990414	0.4	0.39
[truncated: 278 more columns]

## Sheet: 6d_unique
					TPMs
	GeneID	log2FoldChange		Name	1dPBM_1	1dPBM_3	1dPBM average	log2(1dPBM average)	2dPBM_1	2dPBM_2	2dPBM_3	2dPBM average	log2(2dPBM average)	4dPBM_1	4dPBM_2	4dPBM_3	4dPBM average	log2(4dPBM average)	6dPBM_1	6dPBM_2	6dPBM_3	6dPBM average	log2(6dPBM average)	8dPBM_1	8dPBM_2	8dPBM_3	8dPBM average	log2(8dPBM average)	12dPBM_2	12dPBM_3	12dPBM average	log2(12dPBM average)	14dPBM_1	14dPBM_2	14dPBM_3	14dPBM average	log2(14dPBM average)	1dPi_1	1dPi_2	1dPi_3	1dPi average	log2(d1Pi average)	2dPi_1	2dPi_2	2dPi_3	2dPi average	log2(2dPi average)	4dPi_1	4dPi_2
	lulogutSigP-54492	2.44501		lulogutSigP-54492	26548	31103.8	28825.9	14.8151	18922.4	14865.4	23428.6	19072.1	14.2192	47.07	37.43	44.19	42.8967	5.42279	4.93	8.51	13.96	9.13333	3.19114	12.81	7.37	19.47	13.2167	3.72429	2.57	20.15	11.36	3.50589	2.6	7.69	8.03	6.10667	2.61039	22183.9	16186.5	16535	18301.8	14.1597	16943.2	16703.4	20440.8	18029.1	14.138	142.26	462.49
	lulogutSigP-53922	2.40483		lulogutSigP-53922	1274.14	589.74	931.94	9.86409	268.03	494.07	581.65	447.917	8.80709	393.76	406.87	653.61	484.747	8.92109	1079.95	834.21	1714.66	1209.61	10.2403	1298.57	2002.64	4070.89	2457.37	11.2629	1658	1399.46	1528.73	10.5781	835.62	1250.93	982.97	1023.17	9.99883	957.07	1323.69	1043.52	1108.09	10.1139	519.4	397.61	452.71	456.573	8.8347	2490.26	2366.93
	lulogutSigP-53526	1.42967		lulogutSigP-53526	131.46	150.75	141.105	7.14063	121.07	102	122.44	115.17	6.84762	9.75	6.59	11.99	9.44333	3.2393	8.48	9.77	7.28	8.51	3.08916	7.62	17.34	8.11	11.0233	3.46249	15.65	9.51	12.58	3.65306	8.87	13.75	10.86	11.16	3.48027	114.46	113.61	121.13	116.4	6.86295	155.46	103.57	88.77	115.933	6.85715	13.99	21.09
	lulogutSigP-35736	2.17722		lulogutSigP-35736	49606	52571	51088.5	15.6407	14583.8	19226.3	25222.9	19677.7	14.2643	1343.4	1201.34	2004.5	1516.41	10.5664	1342.5	1252.06	1541.91	1378.82	10.4292	995.57	615.49	1337.12	982.727	9.94065	912.58	1000.31	956.445	9.90154	778.73	576.57	1384.75	913.35	9.83502	41782.4	48917.2	51992.9	47564.2	15.5376	23591.8	23057.4	25148	23932.4	14.5467	3361.33	3688.45
	lulogutSigP-23916	1.40439		lulogutSigP-23916	2725.32	2828.86	2777.09	11.4394	2765.96	1918.06	2487.77	2390.6	11.2232	59.52	92.27	205.99	119.26	6.89797	46.95	59.57	74.63	60.3833	5.91608	43.99	64.69	224.76	111.147	6.79632	106.97	84.81	95.89	6.58331	53.6	58.11	141.01	84.24	6.39643	3077.65	2391.19	3441.69	2970.18	11.5363	3750.65	2815.45	2559.74	3041.95	11.5708	277.7	528.53
	lulogutSigP-1870	1.84243		lulogutSigP-1870	9231.43	7277.16	8254.3	13.0109	10622	6478.94	9994.62	9031.85	13.1408	62.01	93.83	141.33	99.0567	6.63018	73.03	32.21	87.95	64.3967	6.00891	57.05	48.02	124.35	76.4733	6.25688	102.11	67.27	84.69	6.40412	41.76	96.44	96.76	78.32	6.29131	10551.7	8868.6	9799.19	9739.84	13.2497	13563.1	9045.17	7032.99	9880.43	13.2704	139.35	341.92
	lulogut53814	1.629		lulogut53814	4736.23	4568.88	4652.56	12.1838	1589.54	2142.78	2607.99	2113.44	11.0454	164.37	149.46	170.68	161.503	7.33542	151.87	176.2	169.92	165.997	7.37501	96.22	53.37	303.33	150.973	7.23815	80.52	94.74	87.63	6.45335	157.83	59.5	130.42	115.917	6.85694	4685.02	2973.27	4998.42	4218.9	12.0427	2010.58	1734.99	2918.51	2221.36	11.1172	420.65	361.82
	lulogut46051	1.1836		lulogut46051	14.63	16.19	15.41	3.94579	11.09	15.41	13.03	13.1767	3.71991	3.14	5.63	4.61	4.46	2.15704	5.26	5.99	5.41	5.55333	2.47335	7.89	2.37	3.78	4.68	2.22651	8.07	7.17	7.62	2.92979	5.32	6.54	8.74	6.86667	2.77961	27	22.41	16.61	22.0067	4.45987	15.42	14.3	15.75	15.1567	3.92188	5.67	10.97
	lulogut35266	1.58803		lulogut35266	33.1	53.01	43.055	5.42811	25.57	26.78	20.63	24.3267	4.60447	3.41	5	6.66	5.02333	2.32865	3.92	4.51	4.65	4.36	2.12433	5.39	2.59	6.78	4.92	2.29866	5.64	4.5	5.07	2.34199	4.06	2.2	7.52	4.59333	2.19954	59.8	60.79	72.27	64.2867	6.00645	28.74	33.85	37.36	33.3167	5.05817	10.12	10.59
	lulogut24040	2.10256		lulogut24040	19.65	20.12	19.885	4.31361	75.77	98.93	61.72	78.8067	6.30025	30.68	24.9	84.55	46.71	5.54566	15.2	18.73	12.89	15.6067	3.96409	19.8	22.27	22.18	21.4167	4.42066	64.6	28.14	46.37	5.53512	59.03	54.5	38.43	50.6533	5.66259	33.21	19.55	22.56	25.1067	4.65	85.17	54.48	63.16	67.6033	6.07902	92.73	154.21
[truncated: 279 more columns]

## Sheet: 6d_II_unique
					TPMs
	GeneID	log2FoldChange		Name	1dPBM_1	1dPBM_3	1dPBM average	log2(1dPBM average)	2dPBM_1	2dPBM_2	2dPBM_3	2dPBM average	log2(2dPBM average)	4dPBM_1	4dPBM_2	4dPBM_3	4dPBM average	log2(4dPBM average)	6dPBM_1	6dPBM_2	6dPBM_3	6dPBM average	log2(6dPBM average)	8dPBM_1	8dPBM_2	8dPBM_3	8dPBM average	log2(8dPBM average)	12dPBM_2	12dPBM_3	12dPBM average	log2(12dPBM average)	14dPBM_1	14dPBM_2	14dPBM_3	14dPBM average	log2(14dPBM average)	1dPi_1	1dPi_2	1dPi_3	1dPi average	log2(d1Pi average)	2dPi_1	2dPi_2	2dPi_3	2dPi average	log2(2dPi average)	4dPi_1	4dPi_2
	lulogutSigP-54492	2.44501		lulogutSigP-54492	26548	31103.8	28825.9	14.8151	18922.4	14865.4	23428.6	19072.1	14.2192	47.07	37.43	44.19	42.8967	5.42279	4.93	8.51	13.96	9.13333	3.19114	12.81	7.37	19.47	13.2167	3.72429	2.57	20.15	11.36	3.50589	2.6	7.69	8.03	6.10667	2.61039	22183.9	16186.5	16535	18301.8	14.1597	16943.2	16703.4	20440.8	18029.1	14.138	142.26	462.49
	lulogutSigP-53922	2.40483		lulogutSigP-53922	1274.14	589.74	931.94	9.86409	268.03	494.07	581.65	447.917	8.80709	393.76	406.87	653.61	484.747	8.92109	1079.95	834.21	1714.66	1209.61	10.2403	1298.57	2002.64	4070.89	2457.37	11.2629	1658	1399.46	1528.73	10.5781	835.62	1250.93	982.97	1023.17	9.99883	957.07	1323.69	1043.52	1108.09	10.1139	519.4	397.61	452.71	456.573	8.8347	2490.26	2366.93
	lulogutSigP-53640	1.26669		lulogutSigP-53640	97.31	222.53	159.92	7.32121	260.85	233.19	182.93	225.657	7.81799	56.77	44.76	73.87	58.4667	5.86954	60.89	46.49	59.34	55.5733	5.79632	47.73	88.05	60.14	65.3067	6.02916	91.21	104.35	97.78	6.61147	67.97	78.21	65.44	70.54	6.14037	120.29	86.02	107.84	104.717	6.71035	327.83	280.42	210.18	272.81	8.09175	128.23	170.06
	lulogutSigP-53526	1.42967		lulogutSigP-53526	131.46	150.75	141.105	7.14063	121.07	102	122.44	115.17	6.84762	9.75	6.59	11.99	9.44333	3.2393	8.48	9.77	7.28	8.51	3.08916	7.62	17.34	8.11	11.0233	3.46249	15.65	9.51	12.58	3.65306	8.87	13.75	10.86	11.16	3.48027	114.46	113.61	121.13	116.4	6.86295	155.46	103.57	88.77	115.933	6.85715	13.99	21.09
	lulogutSigP-32546	2.31245		lulogutSigP-32546	6373.75	2665.42	4519.59	12.142	1591.41	2944.45	2512.74	2349.53	11.1982	3314.98	1892.82	2757.51	2655.1	11.3746	5446.1	4447.68	6836.02	5576.6	12.4452	7071.44	11375.3	17593	12013.3	13.5523	7515.58	6979.71	7247.65	12.8233	4304.71	5980.2	8917	6400.64	12.644	5415.06	6338.41	4160.39	5304.62	12.373	2405.61	1795.42	2204.78	2135.27	11.0602	11402	11353.6
	lulogutSigP-23916	1.40439		lulogutSigP-23916	2725.32	2828.86	2777.09	11.4394	2765.96	1918.06	2487.77	2390.6	11.2232	59.52	92.27	205.99	119.26	6.89797	46.95	59.57	74.63	60.3833	5.91608	43.99	64.69	224.76	111.147	6.79632	106.97	84.81	95.89	6.58331	53.6	58.11	141.01	84.24	6.39643	3077.65	2391.19	3441.69	2970.18	11.5363	3750.65	2815.45	2559.74	3041.95	11.5708	277.7	528.53
	lulogutSigP-1870	1.84243		lulogutSigP-1870	9231.43	7277.16	8254.3	13.0109	10622	6478.94	9994.62	9031.85	13.1408	62.01	93.83	141.33	99.0567	6.63018	73.03	32.21	87.95	64.3967	6.00891	57.05	48.02	124.35	76.4733	6.25688	102.11	67.27	84.69	6.40412	41.76	96.44	96.76	78.32	6.29131	10551.7	8868.6	9799.19	9739.84	13.2497	13563.1	9045.17	7032.99	9880.43	13.2704	139.35	341.92
	lulogutSigP-16736	1.49904		lulogutSigP-16736	134937	131657	133297	17.0243	139951	130599	168083	146211	17.1577	600.72	622.5	582.17	601.797	9.23313	149.6	176.42	200.07	175.363	7.4542	175.09	134.19	245.2	184.827	7.53003	76.75	118.1	97.425	6.60622	65.23	66.08	52.43	61.2467	5.93656	123925	130548	152067	135514	17.0481	143397	140771	182729	155632	17.2478	3246.55	4001.78
	lulogutSigP-13949	1.50337		lulogutSigP-13949	168342	131884	150113	17.1957	100327	90244.5	125447	105339	16.6847	223.37	248.44	327.35	266.387	8.05738	74.76	94.18	128.93	99.29	6.63358	95.23	136.39	186.88	139.5	7.12412	43.4	122.17	82.785	6.3713	28.76	49.82	42.01	40.1967	5.329	149133	162401	142411	151315	17.2072	133113	118896	139322	130444	16.9931	2045.75	1480.97
	lulogutSigP-13652	1.75918		lulogutSigP-13652	111193	114936	113064	16.7868	103903	93167.3	114200	103757	16.6628	281.76	367.32	409.46	352.847	8.4629	70.27	117.46	162.37	116.7	6.86666	117.14	168.69	277.99	187.94	7.55413	42.33	148.06	95.195	6.57281	28.69	41.75	47.91	39.45	5.30195	111648	132171	112039	118619	16.856	117170	115251	110796	114406	16.8038	1620.43	1956.75
	lulogutSigP-12857	1.47133		lulogutSigP-12857	18239.1	24125.2	21182.1	14.3706	7207.28	12471	15163	11613.8	13.5035	290.08	392.62	531.41	404.703	8.66072	471	544.76	701.39	572.383	9.16084	583.93	705.31	921.16	736.8	9.52513	593.19	1143.69	868.44	9.76228	662.1	516.14	1035.51	737.917	9.52731	19878.7	20140.3	23077.2	21032.1	14.3603	13686.7	12532.7	14623.5	13614.3	13.7328	788.59	1542.13
	lulogut53814	1.629		lulogut53814	4736.23	4568.88	4652.56	12.1838	1589.54	2142.78	2607.99	2113.44	11.0454	164.37	149.46	170.68	161.503	7.33542	151.87	176.2	169.92	165.997	7.37501	96.22	53.37	303.33	150.973	7.23815	80.52	94.74	87.63	6.45335	157.83	59.5	130.42	115.917	6.85694	4685.02	2973.27	4998.42	4218.9	12.0427	2010.58	1734.99	2918.51	2221.36	11.1172	420.65	361.82
	lulogut46051	1.1836		lulogut46051	14.63	16.19	15.41	3.94579	11.09	15.41	13.03	13.1767	3.71991	3.14	5.63	4.61	4.46	2.15704	5.26	5.99	5.41	5.55333	2.47335	7.89	2.37	3.78	4.68	2.22651	8.07	7.17	7.62	2.92979	5.32	6.54	8.74	6.86667	2.77961	27	22.41	16.61	22.0067	4.45987	15.42	14.3	15.75	15.1567	3.92188	5.67	10.97
	lulogut24040	2.10256		lulogut24040	19.65	20.12	19.885	4.31361	75.77	98.93	61.72	78.8067	6.30025	30.68	24.9	84.55	46.71	5.54566	15.2	18.73	12.89	15.6067	3.96409	19.8	22.27	22.18	21.4167	4.42066	64.6	28.14	46.37	5.53512	59.03	54.5	38.43	50.6533	5.66259	33.21	19.55	22.56	25.1067	4.65	85.17	54.48	63.16	67.6033	6.07902	92.73	154.21
	lulogut18850	1.32602		lulogut18850	14.54	11.64	13.09	3.71039	21.98	24.68	16.47	21.0433	4.39529	0.51	0.48	0.64	0.543333	-0.880091	0.63	0.77	0.79	0.73	-0.454032	0.53	0.9	0.35	0.593333	-0.753085	0.77	0.78	0.775	-0.367732	0.89	0.52	1.38	0.93	-0.104697	13.34	13.73	11.33	12.8	3.67807	21.71	20.75	15.38	19.28	4.26903	1.48	2.49
[truncated: 279 more columns]

## Sheet: 8d_unique
					TPMs
	GeneID	log2FoldChange		Name	1dPBM_1	1dPBM_3	1dPBM average	log2(1dPBM average)	2dPBM_1	2dPBM_2	2dPBM_3	2dPBM average	log2(2dPBM average)	4dPBM_1	4dPBM_2	4dPBM_3	4dPBM average	log2(4dPBM average)	6dPBM_1	6dPBM_2	6dPBM_3	6dPBM average	log2(6dPBM average)	8dPBM_1	8dPBM_2	8dPBM_3	8dPBM average	log2(8dPBM average)	12dPBM_2	12dPBM_3	12dPBM average	log2(12dPBM average)	14dPBM_1	14dPBM_2	14dPBM_3	14dPBM average	log2(14dPBM average)	1dPi_1	1dPi_2	1dPi_3	1dPi average	log2(d1Pi average)	2dPi_1	2dPi_2	2dPi_3	2dPi average	log2(2dPi average)	4dPi_1	4dPi_2
	lulogutSigP-48117	1.17352		lulogutSigP-48117	69.75	99.97	84.86	6.40701	82.84	124.21	203.22	136.757	7.09547	196.69	111.4	190.74	166.277	7.37744	117.25	250.54	210.03	192.607	7.58951	184.21	171.46	217.52	191.063	7.57791	180.54	370.36	275.45	8.10565	443.3	322.82	224.97	330.363	8.36791	72.91	73.25	93.48	79.88	6.31976	91.98	119.67	158.29	123.313	6.94618	247.53	347.69
	lulogutSigP-39956	1.64281		lulogutSigP-39956	24.1	59.16	41.63	5.37955	9.69	23.21	20.67	17.8567	4.15839	2.01	0.98	1.25	1.41333	0.499102	1.8	1.09	1.3	1.39667	0.481988	0.8	1.35	0.75	0.966667	-0.0489096	1.72	1.96	1.84	0.879706	0.51	1.19	1.24	0.98	-0.0291463	30.39	29.87	44.11	34.79	5.1206	14.88	21.61	19.31	18.6	4.21723	1.87	2.65
	lulogut46050	1.48416		lulogut46050	118.79	130.98	124.885	6.96446	68.61	76.87	83.57	76.35	6.25456	19.55	28.23	36.55	28.11	4.81301	34.4	45.72	29.39	36.5033	5.18996	36.54	11.29	22.53	23.4533	4.55172	42.22	52.22	47.22	5.56133	39.04	32.91	35.03	35.66	5.15623	137.37	141.49	123.53	134.13	7.06749	86.99	96.84	105.89	96.5733	6.59355	47.27	74.65
	lulogut45588	1.3537		lulogut45588	75.26	74.88	75.07	6.23016	107.13	122.25	95.8	108.393	6.76013	30.82	38.21	106.6	58.5433	5.87143	24.29	50.2	56.32	43.6033	5.44637	26.75	29.45	34.94	30.38	4.92505	21.32	29.08	25.2	4.65535	26.9	34.18	52.64	37.9067	5.24438	91.84	81.07	107.05	93.32	6.54411	114.68	115.49	117.02	115.73	6.85462	135.8	133.39
	lulogut15028	1.14516		lulogut15028	329.63	166.57	248.1	7.95478	752.05	771.92	638.82	720.93	9.49372	2099.75	2215.05	1804.66	2039.82	10.9942	1646.66	2114.49	2523.05	2094.73	11.0326	1911.28	687.09	2035.6	1544.66	10.5931	2034.03	2772.8	2403.41	11.2309	2284.41	2402.95	2145.91	2277.76	11.1534	322.01	318.81	376.87	339.23	8.40612	812.99	714.98	671.07	733.013	9.5177	3068.04	2756.31
[truncated: 279 more columns]

## Sheet: 12d_unique
					TPMs
	GeneID	log2FoldChange		Name	1dPBM_1	1dPBM_3	1dPBM average	log2(1dPBM average)	2dPBM_1	2dPBM_2	2dPBM_3	2dPBM average	log2(2dPBM average)	4dPBM_1	4dPBM_2	4dPBM_3	4dPBM average	log2(4dPBM average)	6dPBM_1	6dPBM_2	6dPBM_3	6dPBM average	log2(6dPBM average)	8dPBM_1	8dPBM_2	8dPBM_3	8dPBM average	log2(8dPBM average)	12dPBM_2	12dPBM_3	12dPBM average	log2(12dPBM average)	14dPBM_1	14dPBM_2	14dPBM_3	14dPBM average	log2(14dPBM average)	1dPi_1	1dPi_2	1dPi_3	1dPi average	log2(d1Pi average)	2dPi_1	2dPi_2	2dPi_3	2dPi average	log2(2dPi average)	4dPi_1	4dPi_2
	lulogutSigP-56685	-2.00069		lulogutSigP-56685	0.21	0.18	0.195	-2.35845	0.81	1.45	0.91	1.05667	0.0795203	7.84	8.14	7.76	7.91333	2.98429	7.18	2.5	5.98	5.22	2.38405	8.04	2.37	5.72	5.37667	2.42671	9.38	8.97	9.175	3.19771	3.91	3	5.89	4.26667	2.09311	1.17	0.99	0.83	0.996667	-0.00481702	0	0.13	0.52	0.216667	-2.20645	3.08	1.94
	lulogutSigP-54446	1.18988		lulogutSigP-54446	4.28	4.43	4.355	2.12267	5.61	8.78	5.9	6.76333	2.75773	11.03	11	19.24	13.7567	3.78206	8.48	11.74	15.66	11.96	3.58015	11.89	8.68	20.03	13.5333	3.75845	12.38	13.3	12.84	3.68257	16.84	20.66	16.69	18.0633	4.17499	5.57	5.71	4.17	5.15	2.36457	6.79	7.05	5.6	6.48	2.69599	22.41	21.21
	lulogutSigP-54422	1.08258		lulogutSigP-54422	9.29	12.41	10.85	3.43962	17.79	18.51	16.26	17.52	4.13093	5.11	4.24	8.98	6.11	2.61117	4.17	4.71	7.24	5.37333	2.42582	6.23	5.2	9.82	7.08333	2.82443	8.33	11.42	9.875	3.30378	9.51	11.05	10.91	10.49	3.39094	15.25	12.06	10.61	12.64	3.65992	15.57	18.14	18.73	17.48	4.12763	11.45	14.07
	lulogutSigP-37841	-2.79907		lulogutSigP-37841	0	0.39	0.195	-2.35845	3.43	2.05	0	1.82667	0.869213	6.19	2.68	4.75	4.54	2.18269	9.2	0.86	7.26	5.77333	2.5294	13.17	2.14	5.2	6.83667	2.77329	13.69	24.67	19.18	4.26153	1.07	2.52	9.65	4.41333	2.14187	0.94	0.22	0.08	0.413333	-1.27462	0.77	0.14	0.56	0.49	-1.02915	0.22	0.98
	lulogutSigP-34911	1.108		lulogutSigP-34911	10.94	9.06	10	3.32193	22.18	23.4	22.51	22.6967	4.50441	162.42	228.57	237.93	209.64	7.71177	156.38	268.65	276.49	233.84	7.86938	214.51	142.27	184.99	180.59	7.49657	168.55	223.57	196.06	7.61515	207.41	244.26	194.96	215.543	7.75183	17.57	12.96	9.26	13.2633	3.72937	25.32	22.99	21.01	23.1067	4.53024	268.33	389.32
	lulogutSigP-24035	-4.53614		lulogutSigP-24035	0	0	0	#NUM!	0	0.18	0	0.06	-4.05889	32.3	27.18	14.52	24.6667	4.62449	18.27	2.3	10.19	10.2533	3.35802	15.02	1.57	16.45	11.0133	3.46118	20.71	25.78	23.245	4.53885	1.87	4.96	20.32	9.05	3.17792	0.17	0	0	0.0566667	-4.14136	0.18	0	0	0.06	-4.05889	2.65	0.09
	lulogutSigP-23035	-1.2075		lulogutSigP-23035	4.76	3.47	4.115	2.04089	10.49	9.07	3.74	7.76667	2.9573	19.86	14.81	13.59	16.0867	4.00779	9.68	5.96	8.32	7.98667	2.99759	14.75	10.34	13.95	13.0133	3.70192	14.91	20.05	17.48	4.12763	6.17	9.9	16.92	10.9967	3.45899	9.26	3.26	4.31	5.61	2.488	5.61	4.99	3.88	4.82667	2.27103	7.4	10.33
	lulogutSigP-16502	-3.89347		lulogutSigP-16502	8.96	0.45	4.705	2.23419	3.03	2.38	1.51	2.30667	1.20581	750.92	948.44	285.31	661.557	9.36972	364.15	28.77	335.45	242.79	7.92357	460.76	32.82	522.56	338.713	8.40392	493.33	710.87	602.1	9.23386	20.78	85.7	835.82	314.1	8.29508	6.01	1.04	2.08	3.04333	1.60565	5.32	0.33	0	1.88333	0.913288	19.95	2.27
	lulogutSigP-16416	-3.9021		lulogutSigP-16416	0.66	0.28	0.47	-1.08927	0.94	1	0.29	0.743333	-0.427919	29.04	21.97	10.82	20.61	4.36527	9.44	0.94	8.69	6.35667	2.66827	11.91	1.17	11.45	8.17667	3.03151	12.78	17.97	15.375	3.94251	0.37	2.23	18.02	6.87333	2.78101	1.63	0.47	1.1	1.06667	0.0931094	0.76	0.52	0.49	0.59	-0.761213	1.42	0.5
	lulogutSigP-15657	-4.08632		lulogutSigP-15657	4.03	0.82	2.425	1.27798	51.36	39.84	0.82	30.6733	4.93891	181.8	76.26	124	127.353	6.99269	107.66	8.01	110.41	75.36	6.23573	131.75	5.98	24.83	54.1867	5.75987	249.9	209.02	229.46	7.8421	1.82	6.74	137.72	48.76	5.60763	43.02	0.94	0.35	14.77	3.8846	1.51	0.6	1.41	1.17333	0.230613	13.42	7.24
	lulogut56799	-1.3483		lulogut56799	4.54	5.57	5.055	2.33771	6.29	12.8	4.94	8.01	3.0018	107.82	76.91	56.94	80.5567	6.33193	78.73	29.45	55.87	54.6833	5.77303	100.69	18.57	45.56	54.94	5.77979	84.11	110.18	97.145	6.60207	43.09	38.84	105.79	62.5733	5.96748	5.23	3.47	3.87	4.19	2.06695	4.62	5.41	4.54	4.85667	2.27997	22.69	14.13
	lulogut44749	-1.99587		lulogut44749	1.22	1.02	1.12	0.163499	5.14	3.63	1.38	3.38333	1.75845	12.07	11.61	12.08	11.92	3.57531	17.96	3.65	9.12	10.2433	3.35661	20.26	4.82	11.89	12.3233	3.62332	18.77	26.52	22.645	4.50112	2.67	3.32	16.93	7.64	2.93357	5.63	0.66	1.48	2.59	1.37295	1.35	1.28	0.47	1.03333	0.0473057	4.18	2.7
	lulogut42037	1.30713		lulogut42037	1529.56	1364.98	1447.27	10.4991	1336.19	1426.69	1535.71	1432.86	10.4847	89.63	91.35	138.89	106.623	6.73638	101.6	170.89	131.58	134.69	7.0735	95.71	85.93	97.76	93.1333	6.54123	62.21	47.43	54.82	5.77663	111.1	71.68	67.76	83.5133	6.38393	1287.01	1614.81	1410.68	1437.5	10.4893	1648.21	1674.5	1947.99	1756.9	10.7788	202.13	161.88
	lulogut41307	-6.14819		lulogut41307	0	0	0	#NUM!	1.74	1.58	0.18	1.16667	0.222392	13.67	17.81	11.39	14.29	3.83693	10.22	0.97	2.61	4.6	2.20163	39.72	0.65	3.14	14.5033	3.85831	25.01	28.49	26.75	4.74147	1.01	1.65	15.54	6.06667	2.6009	1.19	0	0	0.396667	-1.334	0	0.16	0	0.0533333	-4.22882	0.5	1.37
	lulogut40111	-1.10992		lulogut40111	2.57	3.12	2.845	1.50843	5.93	4.8	2.66	4.46333	2.15812	5.35	5.33	6.2	5.62667	2.49228	7.87	4.77	5.38	6.00667	2.58656	6.88	3.88	6.39	5.71667	2.51517	7.02	7.98	7.5	2.90689	3.35	2.81	7.25	4.47	2.16027	4.06	2.8	2.35	3.07	1.61824	3.22	2.79	3.16	3.05667	1.61196	3.3	3.3
	lulogut33966	1.01033		lulogut33966	132.28	139.98	136.13	7.08884	134.92	176.25	144.76	151.977	7.24771	101.63	108.8	120.12	110.183	6.78376	104.63	107.71	119.75	110.697	6.79047	106.32	117.35	116.01	113.227	6.82307	112.1	105.43	108.765	6.76507	114.11	123.12	115.63	117.62	6.87799	146.88	154.81	129.81	143.833	7.16825	123.74	150.08	125.89	133.237	7.05785	120.25	143.15
	lulogut33084	1.2214		lulogut33084	44.05	30.84	37.445	5.2267	81.43	97.32	79.73	86.16	6.42895	569.66	833.44	737.97	713.69	9.47915	619.18	863.15	894.46	792.263	9.62984	788.58	475.94	621.08	628.533	9.29585	645.02	869.8	757.41	9.56493	895.69	904.8	700.8	833.763	9.70349	44.52	38.23	47.25	43.3333	5.43741	84.23	82.57	71.48	79.4267	6.31155	1113.81	1240.47
	lulogut32996	1.02376		lulogut32996	12.21	8.35	10.28	3.36177	78.1	89.67	35.73	67.8333	6.08392	197.65	149.62	131.99	159.753	7.3197	128.34	78.34	83.09	96.59	6.5938	111.12	139.51	123.87	124.833	6.96386	133.45	160.53	146.99	7.19957	111.43	125.11	182.41	139.65	7.12567	22.12	13.42	8.41	14.65	3.87283	29.4	44.1	26.45	33.3167	5.05817	129.93	157.34
	lulogut25198	-4.38385		lulogut25198	0.73	0.47	0.6	-0.736966	31.1	19.01	0.79	16.9667	4.08463	149.34	131.03	110.84	130.403	7.02684	100.08	10	63.93	58.0033	5.85806	109.65	6.24	35.3	50.3967	5.65526	73.24	111.52	92.38	6.52951	3.47	2.71	39.96	15.38	3.94298	4.94	0.36	0.4	1.9	0.925999	0.62	1.03	0.9	0.85	-0.234465	6.4	7.5
	lulogut23407	-1.2596		lulogut23407	3.68	2	2.84	1.50589	13.36	11.47	8.23	11.02	3.46205	10	12.03	7	9.67667	3.27451	9.15	5.48	8.29	7.64	2.93357	12.82	3.31	9.47	8.53333	3.09311	12.39	14.66	13.525	3.75756	4.07	3.81	9.53	5.80333	2.53688	5.66	3.33	2.49	3.82667	1.93609	8.11	7.92	5.43	7.15333	2.83862	3.72	6.35
	lulogut23243	1.00051		lulogut23243	20.48	16.5	18.49	4.20867	34.15	36.82	29.47	33.48	5.06523	223.93	199.82	213.15	212.3	7.72996	209.65	211.74	185.24	202.21	7.65971	218.49	283.11	220.83	240.81	7.91175	237.63	216.08	226.855	7.82563	236.51	238.81	179.65	218.323	7.77032	22.74	20.87	15.69	19.7667	4.305	32.13	27.81	26.34	28.76	4.84599	255.81	279.64
	lulogut21324	-3.77822		lulogut21324	9.17	2.97	6.07	2.6017	6.25	4.86	1.08	4.06333	2.02266	48.71	17.79	3.36	23.2867	4.54143	19.17	6.28	5.08	10.1767	3.34719	12.87	5.5	4.64	7.67	2.93923	47.87	23.24	35.555	5.15198	4.43	2.78	6.82	4.67667	2.22548	14.63	2.55	11.67	9.61667	3.26554	4.53	1.97	0.67	2.39	1.25701	5.58	2.51
	lulogut20226	-2.13599		lulogut20226	0.48	0.33	0.405	-1.30401	0.42	1.52	0.14	0.693333	-0.528379	22.1	20.89	6.89	16.6267	4.05543	9.79	2.19	8.99	6.99	2.80529	12.16	3.28	13.13	9.52333	3.25147	10.87	21.35	16.11	4.00988	3.57	5.16	17.23	8.65333	3.11326	1.6	0.19	0.52	0.77	-0.37707	0.54	0.3	0.24	0.36	-1.47393	2.43	2.18
	lulogut19743	-2.90981		lulogut19743	5.02	12.81	8.915	3.15623	52.42	51.02	13.2	38.88	5.28096	308.43	547.82	386.14	414.13	8.69394	387.58	65.43	225.93	226.313	7.82218	330.57	66.73	231.43	209.577	7.71133	260.92	571.4	416.16	8.70099	36.34	52.64	296.17	128.383	7.00431	84.31	15.63	14.15	38.03	5.24907	3.76	23.55	8.23	11.8467	3.56641	17.08	33.39
	lulogut16984	-1.26624		lulogut16984	3.29	2.64	2.965	1.56803	3.38	3.8	1.64	2.94	1.55582	11.74	8.78	5.83	8.78333	3.13477	6.79	4.66	9.22	6.89	2.7845	7.23	4.45	9.99	7.22333	2.85266	10.58	10.02	10.3	3.36457	3.38	4.51	9.31	5.73333	2.51937	6.3	1.82	2.81	3.64333	1.86526	2.04	2.2	1.55	1.93	0.948601	4.67	4.7
[truncated: 278 more columns]

## Sheet: 14d_unique
					TPMs
	GeneID	log2FoldChange		Name	1dPBM_1	1dPBM_3	1dPBM average	log2(1dPBM average)	2dPBM_1	2dPBM_2	2dPBM_3	2dPBM average	log2(2dPBM average)	4dPBM_1	4dPBM_2	4dPBM_3	4dPBM average	log2(4dPBM average)	6dPBM_1	6dPBM_2	6dPBM_3	6dPBM average	log2(6dPBM average)	8dPBM_1	8dPBM_2	8dPBM_3	8dPBM average	log2(8dPBM average)	12dPBM_2	12dPBM_3	12dPBM average	log2(12dPBM average)	14dPBM_1	14dPBM_2	14dPBM_3	14dPBM average	log2(14dPBM average)	1dPi_1	1dPi_2	1dPi_3	1dPi average	log2(d1Pi average)	2dPi_1	2dPi_2	2dPi_3	2dPi average	log2(2dPi average)	4dPi_1	4dPi_2
	lulogutSigP-35615	1.16582		lulogutSigP-35615	0.87	0	0.435	-1.20091	2.49	3.38	2.49	2.78667	1.47854	27.52	24.67	29.56	27.25	4.76818	28.91	26.16	40.36	31.81	4.99141	45.99	36.24	39.59	40.6067	5.34364	35.53	59.66	47.595	5.57274	54.09	72.17	44.57	56.9433	5.83146	0	0	1.98	0.66	-0.599462	2.92	2.13	2.13	2.39333	1.25902	25.48	29.47
	lulogutSigP-34624	1.18167		lulogutSigP-34624	0.3	0.31	0.305	-1.71312	2.29	1.46	0.71	1.48667	0.572081	11.65	6.09	7.17	8.30333	3.05369	9.8	9.52	8.42	9.24667	3.20893	10.32	14.17	12.42	12.3033	3.62098	9.41	15.58	12.495	3.64328	10.49	10.22	12.69	11.1333	3.47681	0.42	0.1	0.32	0.28	-1.8365	1.52	1.43	0.98	1.31	0.389567	6.99	11.1
	lulogut56076	2.14069		lulogut56076	0.9	0.91	0.905	-0.14401	0.9	0.98	1.25	1.04333	0.0612002	0.22	0.16	0.16	0.18	-2.47393	0.23	0.31	0.23	0.256667	-1.96203	0.08	0.09	0.16	0.11	-3.18442	0.36	0.07	0.215	-2.21759	0.14	0	0.1	0.08	-3.64386	1.57	1.24	1.01	1.27333	0.34861	1.47	1.2	1.21	1.29333	0.371094	0.63	0.35
	lulogut40330	-1.29283		lulogut40330	1.24	2.9	2.07	1.04963	1.56	1.75	0.89	1.4	0.485427	15.97	11.66	6.49	11.3733	3.50758	11.23	12.94	13.49	12.5533	3.65	12.48	7.87	12.56	10.97	3.45549	7.64	7.12	7.38	2.88362	15.66	12.62	10.11	12.7967	3.6777	2.9	5.18	2.45	3.51	1.81147	2.79	3.49	1.52	2.6	1.37851	12.95	6.69
	lulogut13235	1.69275		lulogut13235	4.93	9.85	7.39	2.88557	20.64	21.9	21.17	21.2367	4.40849	4.56	4.67	3.03	4.08667	2.03092	3.25	3.74	5.56	4.18333	2.06465	1.9	0.21	2.04	1.38333	0.468149	1.97	3.55	2.76	1.46467	1.14	1.61	1.37	1.37333	0.457682	7.52	6.83	8.02	7.45667	2.89853	19.85	20.64	17.09	19.1933	4.26253	6.75	5
[truncated: 279 more columns]
