# Supplementary material for: Leishmania infection induces a limited differential gene expression in the sand fly midgut
Source: BMC Genomics. 2020 Sep 4;21:608. doi: 10.1186/s12864-020-07025-8 (PMC7487717; doi:10.1186/s12864-020-07025-8)
Supplement: Supplementary file 14 — Additional file 14 : Table S11 Transcriptional and bioinformatics description of the Lu. longipalpis midgut transcripts. [file 12864_2020_7025_MOESM14_ESM.xlsx]

## Sheet: lulogut8RSEMTPM
	TPMs
Name	1dPBM_1	1dPBM_3	1dPBM average	log2(1dPBM average)	2dPBM_1	2dPBM_2	2dPBM_3	2dPBM average	log2(2dPBM average)	4dPBM_1	4dPBM_2	4dPBM_3	4dPBM average	log2(4dPBM average)	6dPBM_1	6dPBM_2	6dPBM_3	6dPBM average	log2(6dPBM average)	8dPBM_1	8dPBM_2	8dPBM_3	8dPBM average	log2(8dPBM average)	12dPBM_2	12dPBM_3	12dPBM average	log2(12dPBM average)	14dPBM_1	14dPBM_2	14dPBM_3	14dPBM average	log2(14dPBM average)	1dPi_1	1dPi_2	1dPi_3	1dPi average	log2(d1Pi average)	2dPi_1	2dPi_2	2dPi_3	2dPi average	log2(2dPi average)	4dPi_1	4dPi_2	4dPi_3	4dPi average	log2(4dPi average)	6dPi_1
lulogutSigP-996	7	4.9	5.95	2.57289	8.59	9.29	10.02	9.3	3.21723	16.08	17.68	13.58	15.78	3.98003	17.74	17.33	13.42	16.1633	4.01465	16.75	17.29	14.67	16.2367	4.02118	17.82	17	17.41	4.12184	20.29	15.98	17	17.7567	4.15029	7.9	6.27	4.96	6.37667	2.6728	8.55	9.77	7.08	8.46667	3.08179	13.79	13.53	16.16	14.4933	3.85732	16.43
lulogutSigP-9878	0	0	0	#NUM!	0	0	0	0	#NUM!	0	0	0	0	#NUM!	0	0	0	0	#NUM!	0	0	0	0	#NUM!	0	0	0	#NUM!	0	0	0	0	#NUM!	0	0	0	0	#NUM!	0	0	0	0	#NUM!	0	0	0	0	#NUM!	0
lulogutSigP-983	3.12	3.67	3.395	1.76341	6.76	7.43	7.45	7.21333	2.85067	1.88	4.76	3.89	3.51	1.81147	4.65	7.04	9.97	7.22	2.852	4.19	5.92	3.97	4.69333	2.23061	6.5	5.2	5.85	2.54844	3.38	7.63	5.41	5.47333	2.45242	6.23	3.25	2.91	4.13	2.04614	4.57	3.8	4.86	4.41	2.14078	3.39	7.67	8.1	6.38667	2.67506	4.46
lulogutSigP-9763	0	0	0	#NUM!	0	0	0	0	#NUM!	0	0	0	0	#NUM!	0	0	0	0	#NUM!	0	0	0	0	#NUM!	0	0	0	#NUM!	1.54	0	0	0.513333	-0.962032	0	0	0	0	#NUM!	0	0	0	0	#NUM!	0	0	0	0	#NUM!	0
lulogutSigP-9723	0	0	0	#NUM!	0	0.28	0.79	0.356667	-1.48735	0	1.73	5.95	2.56	1.35614	0	1.59	0	0.53	-0.915936	0	0	0	0	#NUM!	0	1.66	0.83	-0.268817	0	0	0.49	0.163333	-2.61411	0	0	0.02	0.00666667	-7.22882	0	0	0	0	#NUM!	0	1.63	0	0.543333	-0.880091	0
lulogutSigP-9602	0	0	0	#NUM!	0	0	0	0	#NUM!	0	0	0	0	#NUM!	0	0	0	0	#NUM!	0	0	0	0	#NUM!	0	0	0	#NUM!	0	0	0	0	#NUM!	0	0	0	0	#NUM!	0	0	0	0	#NUM!	0	0	0	0	#NUM!	0
lulogutSigP-9539	0	0	0	#NUM!	0	0	0	0	#NUM!	0	0	0	0	#NUM!	0	0	0	0	#NUM!	0	0	0	0	#NUM!	0	0	0	#NUM!	0	0	0	0	#NUM!	0	0	0	0	#NUM!	0	0	0	0	#NUM!	0	0	0	0	#NUM!	0
lulogutSigP-9478	0	0	0	#NUM!	32.91	7.61	0	13.5067	3.7556	29.9	40.56	19.57	30.01	4.90737	47.62	0	22.61	23.41	4.54905	43.45	0.34	22.25	22.0133	4.46031	30.55	43.16	36.855	5.20379	0.68	0.87	50.44	17.33	4.1152	23.05	0.46	2.09	8.53333	3.09311	0.53	0.59	2.31	1.14333	0.193246	2.29	0.51	0	0.933333	-0.0995357	1.48
lulogutSigP-946	23.01	23.72	23.365	4.54628	27.68	32.6	13.71	24.6633	4.6243	54.88	51.88	57.53	54.7633	5.77514	53.36	59.54	73.7	62.2	5.95884	47.66	64.8	53.01	55.1567	5.78546	57.16	60.2	58.68	5.8748	68.17	50.76	57.98	58.97	5.88191	18.48	17.07	21.77	19.1067	4.256	22.64	20.66	20.49	21.2633	4.4103	64.78	52.9	69.51	62.3967	5.9634	52.96
lulogutSigP-9378	0	0	0	#NUM!	0	0	0	0	#NUM!	0	0	0	0	#NUM!	0	0	0	0	#NUM!	0	0	0	0	#NUM!	0	0	0	#NUM!	0	0	0	0	#NUM!	0	0	0	0	#NUM!	0	0	0	0	#NUM!	0	0	0	0	#NUM!	0
lulogutSigP-9370	17.32	18.01	17.665	4.14282	15.89	27.05	22.33	21.7567	4.44339	34.17	48.03	39.33	40.51	5.34021	28.84	29.82	25.96	28.2067	4.81796	26.28	17.38	19.7	21.12	4.40054	19.6	17.75	18.675	4.22304	31.92	35.91	26.37	31.4	4.97269	14.92	22.54	15.95	17.8033	4.15408	18.14	18.87	20.72	19.2433	4.26629	41.73	35.69	34.82	37.4133	5.22548	36.57
lulogutSigP-937	3.04	5.96	4.5	2.16993	6.36	8.67	13.4	9.47667	3.24438	21.45	21.86	21.19	21.5	4.42626	20.37	14.07	31.32	21.92	4.45418	20.91	9.74	25.34	18.6633	4.22213	12.76	28.76	20.76	4.37573	24.77	17.99	24.4	22.3867	4.48457	5.89	8.67	12.8	9.12	3.18903	11.71	13.04	5.03	9.92667	3.31131	15.17	15.69	15.21	15.3567	3.94079	16.1
lulogutSigP-935	2.62	2.37	2.495	1.31904	1.32	1.32	1.05	1.23	0.298658	38.95	41.51	45.04	41.8333	5.38658	24.02	31.84	24.33	26.73	4.74039	34.6	10.11	31.43	25.38	4.66562	25.18	27.35	26.265	4.71507	32.76	29.4	36.21	32.79	5.03518	2.37	3.57	2.9	2.94667	1.55908	1.51	1.08	0.33	0.973333	-0.0389941	38.65	26.26	26.34	30.4167	4.92679	23.14
lulogutSigP-9338	0	0	0	#NUM!	0	4.46	0	1.48667	0.572081	0	4.18	0	1.39333	0.47854	0	0	0	0	#NUM!	0.46	0	0	0.153333	-2.70526	13.78	0	6.89	2.7845	0	3.38	0	1.12667	0.172061	0	0	0	0	#NUM!	0	3.1	0	1.03333	0.0473057	4.68	0	0.25	1.64333	0.716625	0
lulogutSigP-9311	8.03	11.07	9.55	3.2555	13.81	15.51	10.84	13.3867	3.74272	19.63	24.1	28.19	23.9733	4.58336	20.11	20.52	20.65	20.4267	4.35238	18.51	10.56	16.55	15.2067	3.92663	16.46	19.34	17.9	4.16189	18.99	22.38	17.63	19.6667	4.29768	13.28	8.35	10.19	10.6067	3.4069	13.28	10.54	7.81	10.5433	3.39826	19.32	21.35	17.81	19.4933	4.28491	14.96
lulogutSigP-9284	1.12	2.85	1.985	0.989139	30.15	16.76	2.57	16.4933	4.04381	31.85	17.43	55.89	35.0567	5.13162	28.52	6.15	20.86	18.51	4.21023	35.25	7.1	20.36	20.9033	4.38566	36.88	44.94	40.91	5.35438	4.53	6.62	38.5	16.55	4.04876	7.59	1.3	0.65	3.18	1.66903	3.62	0.69	4.71	3.00667	1.58816	4.45	5.76	1.3	3.83667	1.93985	5.22
lulogutSigP-9270	12.11	23.64	17.875	4.15987	23.04	22.64	17.01	20.8967	4.3852	27.3	28.91	32.51	29.5733	4.88622	28.18	25.97	24.82	26.3233	4.71827	26.37	41.29	31.52	33.06	5.04701	35.94	29.23	32.585	5.02614	28.68	32.15	28.16	29.6633	4.89061	13.25	16.1	14.09	14.48	3.85599	25.71	23.19	20.39	23.0967	4.52961	35.13	35	36.14	35.4233	5.14663	29.67
lulogutSigP-9222	0.97	0	0.485	-1.04394	0	0.94	1.48	0.806667	-0.309955	3.76	1.1	4.98	3.28	1.7137	7.13	2.34	6.6	5.35667	2.42134	3.86	3.71	1.82	3.13	1.64616	5.26	6.32	5.79	2.53356	5.7	3.81	4.38	4.63	2.21101	1.07	0	2.96	1.34333	0.425817	0	1.29	0	0.43	-1.21759	3	4.45	8.26	5.23667	2.38865	8.69
lulogutSigP-9214	3.49	2.56	3.025	1.59694	4.46	4.61	3.37	4.14667	2.05195	7.32	10.34	8.94	8.86667	3.14839	9.78	9.55	6.67	8.66667	3.11548	6.38	6.69	7.88	6.98333	2.80392	12.28	10.92	11.6	3.53605	12.03	11.77	9.28	11.0267	3.46292	5.67	2.05	6	4.57333	2.19325	3.41	3.94	1.48	2.94333	1.55745	6.65	5.52	5.75	5.97333	2.57854	8.46
lulogutSigP-9209	8.75	19.64	14.195	3.82731	11.55	16.61	7.42	11.86	3.56803	60.6	56.43	61.54	59.5233	5.89538	56.39	54.2	58.97	56.52	5.82069	62.19	64.67	49.76	58.8733	5.87954	55.2	51.35	53.275	5.73539	62.11	56.92	43.48	54.17	5.75942	14.36	11.16	16.48	14	3.80735	10.51	12.35	9.39	10.75	3.42626	55.14	61.65	70.06	62.2833	5.96077	49.49
lulogutSigP-920	3.11	4.45	3.78	1.91839	5.24	6.66	5.3	5.73333	2.51937	8.63	9.56	12.42	10.2033	3.35097	10.78	13.06	15.76	13.2	3.72247	12.98	22.14	16.79	17.3033	4.11298	15.94	15.54	15.74	3.97636	17.25	12.04	20.37	16.5533	4.04905	4.64	3.87	4.04	4.18333	2.06465	6.65	5.58	7.19	6.47333	2.69451	13	12.94	13.58	13.1733	3.71955	11.68
lulogutSigP-9193	13.57	22.4	17.985	4.16872	23.57	29.17	23.83	25.5233	4.67374	54.42	56.64	63.03	58.03	5.85873	41.03	53.4	48.76	47.73	5.57682	47.17	14.28	43.48	34.9767	5.12832	48.24	45.82	47.03	5.55551	57.95	44.95	46.41	49.77	5.6372	16.74	19.11	18.59	18.1467	4.18163	21.56	22.71	15.73	20	4.32193	61.64	60.13	59.29	60.3533	5.91536	52.96
lulogutSigP-9174	0.73	1.56	1.145	0.195348	2.19	1.65	0.51	1.45	0.536053	4.2	3.71	2.43	3.44667	1.7852	5.7	5.49	5.59	5.59333	2.48371	4.43	2.65	4.33	3.80333	1.92726	5.97	3.37	4.67	2.22342	8.41	7.2	4.82	6.81	2.76765	2.35	0.66	0.76	1.25667	0.329602	2.15	1.56	1.65	1.78667	0.837271	3.97	2.47	4.4	3.61333	1.85333	3.58
lulogutSigP-9157	8.37	12.37	10.37	3.37434	24.99	29.18	20.4	24.8567	4.63556	23.84	22.83	24.75	23.8067	4.57329	18.13	22.75	19.5	20.1267	4.33104	21.78	15.46	19.03	18.7567	4.22933	23.04	19.62	21.33	4.41481	17.94	22.67	21.18	20.5967	4.36434	15.73	9.24	20	14.99	3.90593	22.52	25.41	24.82	24.25	4.59991	22.8	28.33	27.39	26.1733	4.71003	19.05
lulogutSigP-9152	73.02	77.61	75.315	6.23487	79.01	71.99	72.16	74.3867	6.21697	59.05	45.23	53.51	52.5967	5.7169	59.39	57.04	75.17	63.8667	5.99699	76.44	111.23	94.07	93.9133	6.55326	82.44	86.29	84.365	6.39857	88.26	80.83	106.73	91.94	6.52262	85.42	83.97	57.65	75.68	6.24184	62.39	52.94	65.13	60.1533	5.91057	50.98	64.78	57.7	57.82	5.8535	83.05
lulogutSigP-9143	581.28	543.65	562.465	9.13562	376.04	466.78	362.56	401.793	8.65031	708.88	735.86	647.14	697.293	9.44562	606.57	654.41	659.12	640.033	9.322	588.45	579.67	451.88	540	9.07682	685.13	554.9	620.015	9.27616	651.78	669.33	548.06	623.057	9.28322	660.75	542.77	521.71	575.077	9.16761	381.09	367.92	378.79	375.933	8.55433	750.8	796.59	707.49	751.627	9.55387	699.73
lulogutSigP-914	5.57	6.8	6.185	2.62877	9.2	15.67	10.96	11.9433	3.57813	18.97	17.45	12.05	16.1567	4.01406	30.12	26.68	19.96	25.5867	4.67732	22.78	40.15	34.34	32.4233	5.01896	29.83	27.56	28.695	4.84273	28.9	16.49	45.4	30.2633	4.9195	2.97	11.13	6.03	6.71	2.74631	11.35	12.43	0	7.92667	2.98671	23.46	22.22	24.04	23.24	4.53854	18.23
lulogutSigP-9125	172.15	230.23	201.19	7.65241	182.24	189.11	155.61	175.653	7.45659	226.66	194.64	182.68	201.327	7.65339	223.88	237.29	248.11	236.427	7.88525	239.05	262.6	278.01	259.887	8.02174	299.77	273.42	286.595	8.16287	295.79	310.84	335.27	313.967	8.29447	197.34	170.89	170.98	179.737	7.48974	173.26	175.87	166.76	171.963	7.42596	189.13	198.1	159.19	182.14	7.5089	204.23
lulogutSigP-9114	0.94	2.4	1.67	0.739848	4.06	2.12	1.35	2.51	1.32769	8.55	12.13	3.79	8.15667	3.02798	7.3	7.14	8.42	7.62	2.92979	3.52	9.54	6.62	6.56	2.7137	10.38	11.51	10.945	3.4522	11.13	10.43	9.77	10.4433	3.38451	0.98	0	4.06	1.68	0.748461	1.06	4.7	0	1.92	0.941106	2.74	4.05	6.26	4.35	2.12102	8.89
lulogutSigP-9083	10.87	16.62	13.745	3.78084	30.75	45.77	28.02	34.8467	5.12295	101.36	108.93	114.83	108.373	6.75987	139.22	152.76	115.77	135.917	7.08658	161.26	212.53	167.68	180.49	7.49578	165.43	208.34	186.885	7.54601	156.01	179.44	169.99	168.48	7.39643	8.27	8.54	16.41	11.0733	3.46902	21.15	27.16	23.14	23.8167	4.5739	108.33	112.4	145.61	122.113	6.93208	125.52
lulogutSigP-9080	34.48	37.45	35.965	5.16852	32.67	50.09	28.43	37.0633	5.21192	113.92	125.23	121.23	120.127	6.90841	109.95	115.74	97.74	107.81	6.75235	112.35	108.78	82.58	101.237	6.66159	103.06	83.45	93.255	6.54311	100.81	96.41	78.62	91.9467	6.52273	40.67	37.79	37.47	38.6433	5.27215	36.12	34.72	29.19	33.3433	5.05933	115.52	106.55	114.01	112.027	6.8077	95.46
lulogutSigP-9072	1.1	3.68	2.39	1.25701	0.17	8.15	0.35	2.89	1.53107	1.62	3.06	3.88	2.85333	1.51265	3.32	0	1.98	1.76667	0.82103	6.19	3.63	6.68	5.5	2.45943	2.95	7.91	5.43	2.44095	0.92	2.8	4.68	2.8	1.48543	6.26	1.94	0.48	2.89333	1.53273	0.7	2.41	0	1.03667	0.0519521	2.68	1.29	3.39	2.45333	1.29474	2.39
lulogutSigP-9066	41.99	61.41	51.7	5.69209	32.44	44.2	31.46	36.0333	5.17126	82.64	79.54	86.59	82.9233	6.37371	65.42	66.07	57.75	63.08	5.97911	61.73	70.74	47.4	59.9567	5.90585	74.32	49.72	62.02	5.95466	64.09	71.67	48.83	61.53	5.94322	43.42	33.96	47.77	41.7167	5.38255	38.52	34.7	35.21	36.1433	5.17566	86.53	101.7	90.4	92.8767	6.53724	68.91
lulogutSigP-9062	1.08	3.3	2.19	1.13093	1.84	3.88	2.45	2.72333	1.44537	3.81	5.32	4.66	4.59667	2.20059	3.88	3.84	6.73	4.81667	2.26804	3.41	2.37	2.13	2.63667	1.39872	3.32	4.79	4.055	2.0197	4.96	5.58	4.74	5.09333	2.34861	1.89	1.75	2.1	1.91333	0.936088	2.81	3.13	2.22	2.72	1.44361	3.07	2.22	4.12	3.13667	1.64923	4.43
lulogutSigP-9051	0	1.37	0.685	-0.545824	3.47	0	0	1.15667	0.209973	1.95	3.46	6.48	3.96333	1.98671	0	4.88	4.12	3	1.58496	0	0	1.42	0.473333	-1.07907	2.73	0	1.365	0.448901	0	2.98	1.52	1.5	0.584963	1.67	0	1.16	0.943333	-0.0841604	0	0	0	0	#NUM!	0	1.73	2.14	1.29	0.367371	3.38
lulogutSigP-905	0	0	0	#NUM!	0	4.23	0	1.41	0.495695	4.54	2.68	13.07	6.76333	2.75773	2.15	10.42	6.39	6.32	2.65992	4.67	0	5.5	3.39	1.76129	5.3	17.2	11.25	3.49185	4.93	2.31	9.44	5.56	2.47508	0	1.23	0	0.41	-1.2863	0	1.56	3.07	1.54333	0.62605	6.06	4.04	14.96	8.35333	3.06235	3.93
lulogutSigP-9032	421.2	368.47	394.835	8.62511	598.87	573.57	599.31	590.583	9.206	1157.54	1265.69	1130	1184.41	10.21	702.83	947.36	1244.28	964.823	9.91412	779.76	640.81	782.27	734.28	9.52019	970.99	863.83	917.41	9.84142	817.55	996.95	718.16	844.22	9.72148	449.7	421.59	367.91	413.067	8.69023	651.32	435.5	358.92	481.913	8.91263	1278.67	1062.59	1073.73	1138.33	10.1527	859.88
lulogutSigP-90	2567.04	1821.34	2194.19	11.0995	6238.08	3910.82	1479.37	3876.09	11.9204	4950.81	3838.05	4338.46	4375.77	12.0953	3353.2	1217.28	2171.42	2247.3	11.134	1865.53	928.42	1381.12	1391.69	10.4426	2289.44	1682.54	1985.99	10.9556	639.63	732.53	829.49	733.883	9.51941	3487.35	1854.49	1321.77	2221.2	11.1171	2389.42	1748.01	2038.4	2058.61	11.0075	1708.64	1581.52	1405.32	1565.16	10.6121	1194.48
lulogutSigP-8992	0	0.01	0.005	-7.64386	1.77	22.3	8.53	10.8667	3.44184	0	11.22	0.87	4.03	2.01078	0	0.25	0	0.0833333	-3.58496	0	0	1.03	0.343333	-1.54232	0	0	0	#NUM!	3.04	0	0	1.01333	0.0191088	0	3.49	6.93	3.47333	1.79632	0	0	10.95	3.65	1.8679	2.97	0	0	0.99	-0.0144996	0
lulogutSigP-8968	0	0	0	#NUM!	0	0	0	0	#NUM!	0	0	0	0	#NUM!	0	0	0	0	#NUM!	0	0	0	0	#NUM!	0	0	0	#NUM!	0	0	0	0	#NUM!	0	0	0	0	#NUM!	0	0	0	0	#NUM!	0	0	0	0	#NUM!	0
lulogutSigP-8965	0	0	0	#NUM!	0	0	0	0	#NUM!	0	0	0	0	#NUM!	0	0	0	0	#NUM!	0	0	0	0	#NUM!	0	0	0	#NUM!	0	0	0	0	#NUM!	0	0	0	0	#NUM!	0	0	0	0	#NUM!	0	0	0	0	#NUM!	0
lulogutSigP-8961	0.67	0.57	0.62	-0.68966	0.97	0.76	0.97	0.9	-0.152003	21.63	16.65	12.47	16.9167	4.08037	27.3	30.16	37.05	31.5033	4.97743	34.67	27.82	59.9	40.7967	5.35038	54.35	93.81	74.08	6.21101	45.19	57.3	82.09	61.5267	5.94314	0	0	0.48	0.16	-2.64386	0.76	0	1.66	0.806667	-0.309955	11.78	15.97	20.63	16.1267	4.01138	16.98
lulogutSigP-8952	0	0	0	#NUM!	0	0	0	0	#NUM!	0	0	0	0	#NUM!	0	0	0	0	#NUM!	0	0	0	0	#NUM!	5.59	0	2.795	1.48285	0	0	0	0	#NUM!	0	0	0	0	#NUM!	0	0	0	0	#NUM!	0	0	0	0	#NUM!	0
lulogutSigP-8946	15.68	8.47	12.075	3.59395	174.63	92.18	2.72	89.8433	6.48934	41.15	9.18	47.4	32.5767	5.02577	16.38	2.16	8.5	9.01333	3.17206	13.77	6.19	5.85	8.60333	3.1049	33.47	22.53	28	4.80735	1.87	2.63	32.52	12.34	3.62527	62.61	6.53	9.57	26.2367	4.71351	9.6	4.75	7	7.11667	2.8312	9.69	11.26	6.96	9.30333	3.21775	7.98
lulogutSigP-894	12.66	14.66	13.66	3.77189	17.08	18.18	20.53	18.5967	4.21697	20.34	23.93	21.63	21.9667	4.45724	21.01	22.22	20.06	21.0967	4.39894	21.13	6.59	21.36	16.36	4.0321	19.72	18.88	19.3	4.27053	23.19	26.88	22.67	24.2467	4.59971	17.04	16.85	15.91	16.6	4.05311	17.74	17.72	20.57	18.6767	4.22317	23.46	20.51	19.08	21.0167	4.39346	19.22
lulogutSigP-8935	1.75	2.48	2.115	1.08066	2.18	1.54	1.66	1.79333	0.842644	15.68	14.3	14.77	14.9167	3.89885	18.93	13.8	20.58	17.77	4.15137	19.56	26.47	28.55	24.86	4.63575	20.52	29	24.76	4.62994	17.02	27.26	27.46	23.9133	4.57974	2.63	1.85	1.86	2.11333	1.07952	0	1.46	1.44	0.966667	-0.0489096	14.63	10.9	16.85	14.1267	3.82035	13.85
lulogutSigP-8904	92.5	85.32	88.91	6.47427	113.56	118.42	121.71	117.897	6.88138	64.81	71.03	68.5	68.1133	6.08987	55.74	60.1	60.64	58.8267	5.8784	53.55	69.78	58.61	60.6467	5.92236	48.19	58.05	53.12	5.73118	56.03	58.72	49.08	54.61	5.77109	85.17	99.34	85.35	89.9533	6.4911	108.03	119.14	109.27	112.147	6.80924	71.58	71.22	68.99	70.5967	6.14153	55.18
lulogutSigP-8892	0	0	0	#NUM!	0.46	1	0	0.486667	-1.03899	0.54	0.95	0.61	0.7	-0.514573	0.22	0.1	0.16	0.16	-2.64386	0.36	0.27	0.45	0.36	-1.47393	0.32	0.39	0.355	-1.49411	0.2	0	0.54	0.246667	-2.01937	0.26	0.12	0	0.126667	-2.98089	0	0	0	0	#NUM!	0.12	0.41	0	0.176667	-2.5009	0.13
lulogutSigP-8859	12.49	25.52	19.005	4.24831	15.87	17.7	12.57	15.38	3.94298	36.07	35.12	38.29	36.4933	5.18956	28.87	29.64	43.85	34.12	5.09255	36.55	17.91	34.86	29.7733	4.89595	49.88	37.01	43.445	5.44112	41.73	50.12	57.61	49.82	5.63865	19.59	8.1	16.35	14.68	3.87578	15.22	14.12	15.03	14.79	3.88655	37.17	32.08	36.45	35.2333	5.13887	38.8
lulogutSigP-8849	1.53	2.02	1.775	0.827819	10.94	17.83	10.08	12.95	3.69488	2.18	4.9	9.46	5.51333	2.46292	9.14	1.97	10.14	7.08333	2.82443	7.06	2.36	7.12	5.51333	2.46292	4.68	8.89	6.785	2.76235	10.04	16.06	12.93	13.01	3.70155	1.12	0	1.12	0.746667	-0.421464	17.11	10.74	0	9.28333	3.21464	7.09	13.68	8.8	9.85667	3.3011	13.33
lulogutSigP-8840	92.61	65.05	78.83	6.30067	26.55	39.83	36.78	34.3867	5.10378	129.42	133.46	137.61	133.497	7.06066	121.7	122.77	131.6	125.357	6.96989	107	69.75	96.84	91.1967	6.51091	97.31	66.98	82.145	6.3601	86.26	90.26	64.62	80.38	6.32876	90.64	80.17	78.89	83.2333	6.37909	39.9	32.95	29.3	34.05	5.08958	144.25	120.05	131.22	131.84	7.04264	122.78
lulogutSigP-8834	6.03	10.15	8.09	3.01614	10.24	13.28	6.42	9.98	3.31904	26.27	25.95	26.46	26.2267	4.71296	24.93	31.71	28.73	28.4567	4.83069	31.52	18.94	32.7	27.72	4.79286	36.83	31.21	34.02	5.08831	40.02	34.38	41.18	38.5267	5.26779	6.98	7	8.53	7.50333	2.90753	9.99	10.89	7.36	9.41333	3.23471	39.41	35.14	26.03	33.5267	5.06724	31
lulogutSigP-8821	0	0	0	#NUM!	0	0	0	0	#NUM!	2.09	3.71	1.39	2.39667	1.26103	0	1.31	2.21	1.17333	0.230613	0	0	6.07	2.02333	1.01673	1.46	0	0.73	-0.454032	4.08	0	1.63	1.90333	0.928528	0	0	0	0	#NUM!	0	2.16	0	0.72	-0.473931	0	3.72	0	1.24	0.31034	1.81
lulogutSigP-8812	0	0.37	0.185	-2.4344	0.63	0.49	0.63	0.583333	-0.777608	29.61	27.19	12.64	23.1467	4.53273	22.19	3.64	13.95	13.26	3.72901	13.88	3.79	23.43	13.7	3.7761	21.12	27.37	24.245	4.59962	3.44	5.65	34.41	14.5	3.85798	1.36	0.86	0.47	0.896667	-0.157356	0.49	0.55	0	0.346667	-1.52838	2.97	2.35	1.74	2.35333	1.23471	1.83
lulogutSigP-8779	0	0	0	#NUM!	0	0	0	0	#NUM!	0	0	0	0	#NUM!	0	0	0	0	#NUM!	0	0	0	0	#NUM!	0	0	0	#NUM!	0	0	0	0	#NUM!	0	0	0	0	#NUM!	0	0	0	0	#NUM!	0	0	0	0	#NUM!	0
lulogutSigP-8759	24.89	30.58	27.735	4.79364	39.97	47.13	48.38	45.16	5.49697	77.26	93.56	71.88	80.9	6.33807	63.96	67.76	68.75	66.8233	6.06228	83.97	37.99	67.67	63.21	5.98208	64.52	82.27	73.395	6.19761	78.53	62.44	63.37	68.1133	6.08987	34.13	24.45	36.6	31.7267	4.98762	35.93	44.16	50.24	43.4433	5.44106	78.54	77.1	68.03	74.5567	6.22027	53.67
lulogutSigP-8737	2.73	0	1.365	0.448901	0	0	0	0	#NUM!	1.66	17.62	2.2	7.16	2.83996	4.71	10.37	10.49	8.52333	3.09142	2.56	0	9.62	4.06	2.02148	11.6	8.36	9.98	3.31904	8.63	10.11	6.45	8.39667	3.06982	0	2.69	0	0.896667	-0.157356	0	1.71	0	0.57	-0.810966	5.31	5.89	7.28	6.16	2.62293	2.87
lulogutSigP-8732	0	0	0	#NUM!	0	0	0	0	#NUM!	0.3	0	0	0.1	-3.32193	0	0.38	0	0.126667	-2.98089	0	0.36	0	0.12	-3.05889	0	0	0	#NUM!	0.79	0	0	0.263333	-1.92504	0	0	0	0	#NUM!	0	0	0	0	#NUM!	0	0	0	0	#NUM!	0
lulogutSigP-8686	1.71	1.23	1.47	0.555816	4.96	4.81	1.02	3.59667	1.84666	9.14	9.31	3.66	7.37	2.88166	7.63	3.24	3.57	4.81333	2.26704	7.57	3.99	4.6	5.38667	2.42939	8.91	13.31	11.11	3.47379	3.34	2.75	9.61	5.23333	2.38773	4.94	0.89	1.63	2.48667	1.31421	1.59	1.22	0.68	1.16333	0.218265	3.07	2.77	1.3	2.38	1.25096	2.48
lulogutSigP-8683	0	0	0	#NUM!	0	0	0	0	#NUM!	0	0	0	0	#NUM!	0	0	0	0	#NUM!	0	0	0	0	#NUM!	0	0	0	#NUM!	0	0	0	0	#NUM!	0	0	0	0	#NUM!	0.59	0	0	0.196667	-2.34618	0	0	0	0	#NUM!	0
lulogutSigP-8680	2.45	7.33	4.89	2.28983	1.01	3.54	1.79	2.11333	1.07952	7.95	8.31	10.61	8.95667	3.16296	5.78	5.13	11.02	7.31	2.86987	6.22	4.43	6.09	5.58	2.48027	7	3.88	5.44	2.44361	4.55	4.1	10.6	6.41667	2.68182	1.09	0.69	2.86	1.54667	0.629162	4.64	2.36	5.12	4.04	2.01436	2.72	8.21	9.45	6.79333	2.76412	6.38
lulogutSigP-8673	2.15	1.86	2.005	1.0036	2.22	4.02	1.78	2.67333	1.41864	5.96	6.41	7.54	6.63667	2.73046	7.13	6.47	6.58	6.72667	2.74989	3.64	3.33	7.34	4.77	2.25399	6.97	6.41	6.69	2.74201	6.21	7	6.8	6.67	2.73769	3.49	2.12	2.01	2.54	1.34483	0.92	2.94	2.48	2.11333	1.07952	5.11	5.82	4.15	5.02667	2.3296	3.88
lulogutSigP-8665	4.35	6.74	5.545	2.47119	7.13	10.13	3.46	6.90667	2.78799	8.14	6.86	10.37	8.45667	3.08009	6.87	8.74	8.27	7.96	2.99277	8.76	4.59	7.06	6.80333	2.76624	9.76	8.6	9.18	3.19849	6.36	10.81	8.93	8.7	3.12102	5.05	3.07	4.68	4.26667	2.09311	6.07	6.44	7.07	6.52667	2.70635	9.69	7.8	9.27	8.92	3.15704	7.67
lulogutSigP-8645	0	0	0	#NUM!	0	0	0	0	#NUM!	0	0	0	0	#NUM!	0	0	0	0	#NUM!	0	0	0	0	#NUM!	0	0	0	#NUM!	0	0	0	0	#NUM!	0	0	0	0	#NUM!	0	0	0	0	#NUM!	0	0	0	0	#NUM!	0
lulogutSigP-8642	0.06	0	0.03	-5.05889	0.04	0.06	0	0.0333333	-4.90689	0.44	0.53	0.45	0.473333	-1.07907	0.19	0.29	0.07	0.183333	-2.44746	0.36	0.08	0.24	0.226667	-2.14136	0.42	0.42	0.42	-1.25154	0.17	0	0.24	0.136667	-2.87127	0.17	0.05	0	0.0733333	-3.76939	0.06	0	0	0.02	-5.64386	0.11	0.24	0.44	0.263333	-1.92504	0.23
lulogutSigP-8638	0.92	1.56	1.24	0.31034	2.64	0	0	0.88	-0.184425	6.11	2.95	2.21	3.75667	1.90945	5.53	2.78	3.52	3.94333	1.97942	3.43	1.33	6.46	3.74	1.90304	9.34	11.22	10.28	3.36177	6.51	8.48	3.9	6.29667	2.65459	4.76	2.7	2.97	3.47667	1.7977	3.09	0.57	4.51	2.72333	1.44537	2.67	1.98	2.44	2.36333	1.24082	2.89
lulogutSigP-8547	0	6	3	1.58496	7.63	3.99	0	3.87333	1.95358	0	0	5.69	1.89667	0.923466	0	0	9.04	3.01333	1.59136	3.31	0	0	1.10333	0.141869	0	0	0	#NUM!	2.79	0	1.67	1.48667	0.572081	3.67	0	0	1.22333	0.290818	0	4.42	0	1.47333	0.559084	3.43	0	4.7	2.71	1.43829	0
lulogutSigP-8544	27.93	3.76	15.845	3.98596	78.77	81.11	5.94	55.2733	5.78851	18.42	2.97	16.02	12.47	3.64039	25.74	5.66	8.13	13.1767	3.71991	42.93	71.1	1.95	38.66	5.27277	14.55	13.54	14.045	3.81198	2.84	9.2	4.57	5.53667	2.46902	46.2	11.68	10.24	22.7067	4.50504	27.63	14.17	15.63	19.1433	4.25877	13.16	57.5	14.35	28.3367	4.8246	9.58
lulogutSigP-8512	2.92	3.51	3.215	1.68482	4.66	4.53	4.87	4.68667	2.22856	9.74	7.78	8.16	8.56	3.09761	9.69	10.95	10.46	10.3667	3.37388	10.92	7.7	11.08	9.9	3.30743	12.42	9.96	11.19	3.48414	11.98	11.44	12.33	11.9167	3.57491	3.49	3.71	3.06	3.42	1.774	4.19	3.83	2.88	3.63333	1.86129	9.48	7.68	9.32	8.82667	3.14187	7.8
lulogutSigP-8474	159.86	165.31	162.585	7.34505	234.92	369.46	353.13	319.17	8.31818	718.3	821.32	1324.84	954.82	9.89908	793.72	922.56	1575.01	1097.1	10.0995	1226.15	614.43	1383.98	1074.85	10.0699	1303.17	1316.79	1309.98	10.3553	1303.38	1691.68	1387.25	1460.77	10.5125	173.99	239.09	187.31	200.13	7.64479	278.13	383.57	309.93	323.877	8.3393	1460.51	1817.95	1361.39	1546.62	10.5949	2087.28
lulogutSigP-8466	0	0	0	#NUM!	0	0	0	0	#NUM!	0	0	0	0	#NUM!	0	0	0	0	#NUM!	0	0	0	0	#NUM!	0	0	0	#NUM!	0	0	0	0	#NUM!	0	0	0.69	0.23	-2.12029	0	0	0	0	#NUM!	0	0.69	0	0.23	-2.12029	0
lulogutSigP-8450	6.36	8.32	7.34	2.87578	4.93	8.25	3.09	5.42333	2.43918	12.46	10.15	11.81	11.4733	3.52021	11.19	11.82	16	13.0033	3.70081	8.67	8.78	15.15	10.8667	3.44184	23.92	14.5	19.21	4.26379	16.67	15.79	22.92	18.46	4.20633	4.08	4.57	3.58	4.07667	2.02739	6.18	4.33	4.72	5.07667	2.34388	22.61	15.44	13.09	17.0467	4.09142	17.01
lulogutSigP-8444	11.32	5.87	8.595	3.1035	10.51	11.8	12.76	11.69	3.5472	32.32	36.2	36.57	35.03	5.13052	35.85	33.91	33.09	34.2833	5.09944	35.55	33.4	28.35	32.4333	5.01941	27.62	25.2	26.41	4.72301	31.98	33.36	34.28	33.2067	5.0534	8.44	8.03	9.75	8.74	3.12763	11.75	9.6	0.95	7.43333	2.89401	31.86	37.52	32.49	33.9567	5.08562	35.52
lulogutSigP-8440	0	0	0	#NUM!	0	0	0	0	#NUM!	0	0	0	0	#NUM!	0	0	0	0	#NUM!	0	0	0	0	#NUM!	0	0	0	#NUM!	0	0	0	0	#NUM!	0	0	0	0	#NUM!	0	0	0	0	#NUM!	0	0	0	0	#NUM!	0
lulogutSigP-8429	4.24	2.4	3.32	1.73118	5.34	3.99	3.04	4.12333	2.04381	15.41	17.08	16.49	16.3267	4.02916	26.5	37.79	29.82	31.37	4.97131	33.05	30.97	55.98	40	5.32193	41.7	55.68	48.69	5.60555	47.47	37.23	53.39	46.03	5.5245	2.2	5.21	5.46	4.29	2.10098	2.78	4.86	2.61	3.41667	1.77259	12.01	15.23	19.29	15.51	3.95513	22.27
lulogutSigP-841	15.86	11.12	13.49	3.75382	6.67	11	5.15	7.60667	2.92726	2.15	2.01	4.27	2.81	1.49057	2.35	3.86	2.36	2.85667	1.51433	3.23	0.71	3.19	2.37667	1.24894	4.26	2.86	3.56	1.83188	4.96	2.9	5.85	4.57	2.19219	10.75	16.75	13.44	13.6467	3.77048	7.67	7.9	6.93	7.5	2.90689	4.14	1.88	5.24	3.75333	1.90817	2.25
lulogutSigP-8397	43.12	51.72	47.42	5.56742	46.3	47.81	46.46	46.8567	5.55018	15.28	10.81	15.7	13.93	3.80012	14.14	13.48	14.62	14.08	3.81558	17.9	21.6	25.81	21.77	4.44427	21.84	23	22.42	4.48671	20.58	23.43	22.41	22.14	4.46858	37.65	38.2	45.26	40.37	5.33521	54.98	44.41	46.11	48.5	5.59991	19.43	22.36	19.19	20.3267	4.3453	21.79
lulogutSigP-8363	10.46	17.67	14.065	3.81404	18.81	21.76	20.64	20.4033	4.35073	28.15	30.7	24.12	27.6567	4.78956	36.75	33.93	34.31	34.9967	5.12915	36.3	30.21	33.33	33.28	5.05658	27.52	42.3	34.91	5.12557	32.45	35.65	34.73	34.2767	5.09915	15.92	13.12	17.71	15.5833	3.96193	22.7	19.53	15.99	19.4067	4.27848	30.12	28.54	24.59	27.75	4.79442	32.45
lulogutSigP-8342	7.17	6.09	6.63	2.72901	38.18	16.18	4.11	19.49	4.28466	27.15	14.64	29.43	23.74	4.56925	24.11	7.34	13.76	15.07	3.91361	17.11	9.87	19.25	15.41	3.94579	27.7	22.49	25.095	4.64933	7.07	7.29	28.11	14.1567	3.82341	18.98	3.17	4.26	8.80333	3.13805	4.03	4.26	0.88	3.05667	1.61196	6.96	10.43	7.16	8.18333	3.03269	9.79
lulogutSigP-8264	0	0	0	#NUM!	7.87	15.42	3.92	9.07	3.1811	8.28	14.68	6.6	9.85333	3.30061	7.07	14.52	13.98	11.8567	3.56763	7.67	0	4.81	4.16	2.05658	44.09	16.73	30.41	4.92647	6.47	10.11	9.04	8.54	3.09424	0	2.69	0.98	1.22333	0.290818	3.07	5.12	0	2.73	1.4489	13.27	5.89	14.56	11.24	3.49057	14.35
lulogutSigP-8215	0	0	0	#NUM!	0	0	0	0	#NUM!	0	0	0	0	#NUM!	6.81	0	3.37	3.39333	1.7627	14.78	1.91	0	5.56333	2.47595	0	0	0	#NUM!	0	0	1.24	0.413333	-1.27462	0	0	0	0	#NUM!	0	3.29	0	1.09667	0.133125	2.56	0	3.51	2.02333	1.01673	0
lulogutSigP-8191	0	0	0	#NUM!	1.86	0	0	0.62	-0.68966	7.84	8.34	2.08	6.08667	2.60565	2.23	0	3.31	1.84667	0.884923	0	0	4.55	1.51667	0.600904	2.2	0	1.1	0.137504	6.12	9.56	9.77	8.48333	3.08463	2.68	0	0.93	1.20333	0.267036	0	3.23	0	1.07667	0.106572	2.51	5.58	0	2.69667	1.43118	0
lulogutSigP-8167	0	0	0	#NUM!	0	0	0	0	#NUM!	0	0	0	0	#NUM!	0	0	0	0	#NUM!	0	0	0	0	#NUM!	0	0	0	#NUM!	0	0	0	0	#NUM!	0	0	0	0	#NUM!	0	0	0	0	#NUM!	0	0	0	0	#NUM!	0
lulogutSigP-8129	2.75	2.16	2.455	1.29572	8.14	9.48	7.41	8.34333	3.06062	29.48	31.44	28.24	29.72	4.89336	29.5	32.13	29.52	30.3833	4.92521	30.62	25.7	28.79	28.37	4.82629	32.65	28.3	30.475	4.92955	29.52	29.31	32	30.2767	4.92013	2.44	2.89	1.85	2.39333	1.25902	7.38	7.54	4.87	6.59667	2.72174	30.34	23.74	32.02	28.7	4.84298	24.65
lulogutSigP-807	16.45	19.08	17.765	4.15097	27.13	40.09	20.06	29.0933	4.86262	53.95	56.91	51.5	54.12	5.75809	47.91	51.56	60.39	53.2867	5.7357	42.63	28.09	51.54	40.7533	5.34885	44.73	49.7	47.215	5.56117	46.8	40.15	53.6	46.85	5.54998	21.78	14.17	16.39	17.4467	4.12488	28.41	27.6	13.92	23.31	4.54288	43.14	49.72	51.7	48.1867	5.59056	55.13
lulogutSigP-797	5.53	16.91	11.22	3.488	8.75	13.73	6.34	9.60667	3.26404	20.77	23.76	20.47	21.6667	4.43741	27.64	17.62	14.14	19.8	4.30743	32.07	1.6	17.52	17.0633	4.09283	30.98	20.3	25.64	4.68032	26.17	16.36	27.68	23.4033	4.54864	5.74	9.78	7.95	7.82333	2.96778	14.9	13.13	5.44	11.1567	3.47983	27.92	19.07	17.67	21.5533	4.42984	17.42
lulogutSigP-7766	2.59	4.4	3.495	1.80529	0	2.92	0	0.973333	-0.0389941	3.13	0	4.16	2.43	1.28096	4.46	15.7	0	6.72	2.74846	4.84	0	2.28	2.37333	1.24691	0	7.92	3.96	1.9855	8.16	9.56	6.11	7.94333	2.98974	2.68	5.08	0.93	2.89667	1.53439	5.81	6.47	0	4.09333	2.03328	5.02	0	3.44	2.82	1.4957	2.72
lulogutSigP-7720	0	0	0	#NUM!	0	0	0	0	#NUM!	0	0	0	0	#NUM!	0	0	0	0	#NUM!	0	0	0	0	#NUM!	0	0	0	#NUM!	0	0	0	0	#NUM!	0	0	0	0	#NUM!	0	0	0	0	#NUM!	0	0	0	0	#NUM!	0
lulogutSigP-772	0	0.24	0.12	-3.05889	0	0	0	0	#NUM!	0	0	0	0	#NUM!	0.8	0	0	0.266667	-1.90689	0	0	1.33	0.443333	-1.17354	0.4	0.66	0.53	-0.915936	0	0	0	0	#NUM!	0.06	0.31	0	0.123333	-3.01937	0	0.19	1	0.396667	-1.334	0	1	2.18	1.06	0.0840643	0.12
lulogutSigP-7587	0	0	0	#NUM!	0	0	0	0	#NUM!	1.76	0	4.66	2.14	1.09761	0	0	0	0	#NUM!	2.71	0	0	0.903333	-0.14667	2.46	0	1.23	0.298658	0	0	0	0	#NUM!	0	0	0	0	#NUM!	0	0	0	0	#NUM!	0	0	0	0	#NUM!	3.04
lulogutSigP-7579	0	0	0	#NUM!	0	0	0	0	#NUM!	0	0	0	0	#NUM!	0	0	0	0	#NUM!	0	0	0	0	#NUM!	0	0	0	#NUM!	0	0	0	0	#NUM!	0	0	0	0	#NUM!	0	0	0	0	#NUM!	0	0	0	0	#NUM!	0
lulogutSigP-757	11.68	13.14	12.41	3.63343	17.64	23.79	14.45	18.6267	4.2193	50.22	45.92	50.56	48.9	5.61176	51.01	49.08	41.53	47.2067	5.56092	48.41	35.98	52.41	45.6	5.51096	47.63	42.41	45.02	5.49249	51.24	47.56	51.97	50.2567	5.65124	11.64	13.83	12.66	12.71	3.66789	18.47	17.02	14.7	16.73	4.06437	46.59	43.82	43.26	44.5567	5.47757	48.61
lulogutSigP-751	0.71	0	0.355	-1.49411	1.58	2.42	0	1.33333	0.415037	2.16	0	0	0.72	-0.473931	0.68	2.17	1.21	1.35333	0.436517	1.56	0.52	0.63	0.903333	-0.14667	1.41	0	0.705	-0.504305	0	0	0.74	0.246667	-2.01937	0	0.7	0	0.233333	-2.09954	0	0	0	0	#NUM!	0.69	2.31	1.9	1.63333	0.707819	2.71
lulogutSigP-733	18.66	19.9	19.28	4.26903	28.81	27.12	18.93	24.9533	4.64116	35.15	38.8	35.04	36.33	5.18309	35.67	31.57	39.9	35.7133	5.15839	32.6	15.37	33.28	27.0833	4.75933	39.8	29.26	34.53	5.10978	34.79	29.9	25.02	29.9033	4.90223	20	25.78	21.86	22.5467	4.49484	20.49	29.75	17.19	22.4767	4.49036	40.43	35.2	30.45	35.36	5.14405	38.63
lulogutSigP-728	2.23	2.96	2.595	1.37573	2.04	2.55	2.67	2.42	1.27501	2.93	4.25	3.41	3.53	1.81967	3.45	2.89	5.41	3.91667	1.96963	3.78	2.67	3.19	3.21333	1.68407	5.43	4.84	5.135	2.36036	5.08	5.37	4.47	4.97333	2.31421	2.72	1.8	2.23	2.25	1.16993	2	2.73	3.51	2.74667	1.45768	3.58	2.48	3.73	3.26333	1.70635	2.69
lulogutSigP-7205	0	0	0	#NUM!	0	3.63	0	1.21	0.275007	5.84	3.46	0	3.1	1.63227	2.77	2.44	4.12	3.11	1.63691	0	0	0	0	#NUM!	0	0	0	#NUM!	0	11.9	9.12	7.00667	2.80873	0	0	0	0	#NUM!	0	2.01	0	0.67	-0.577767	0	3.44	0	1.14667	0.197446	0
lulogutSigP-714	29.63	30.25	29.94	4.904	24.43	35.43	20.7	26.8533	4.74703	41.11	40.37	46.77	42.75	5.41785	36.33	41.59	46.19	41.37	5.37051	37.48	55.66	38.37	43.8367	5.45407	44.54	34.84	39.69	5.3107	31.73	42.34	33.08	35.7167	5.15853	30.55	28.49	22.59	27.21	4.76607	24.64	24.92	20.19	23.25	4.53916	46.24	38.85	35.55	40.2133	5.3296	37.06
lulogutSigP-7114	0	0	0	#NUM!	0	5.64	0	1.88	0.910733	0	0	0	0	#NUM!	0	0	0	0	#NUM!	0	0	0	0	#NUM!	0	0	0	#NUM!	0	0	9.44	3.14667	1.65382	0	0	3.59	1.19667	0.259021	0	0	0	0	#NUM!	9.7	0	0	3.23333	1.69302	0
lulogutSigP-700	3.89	2.5	3.195	1.67582	8.36	5.73	3.99	6.02667	2.59136	12.25	10.2	11.37	11.2733	3.49484	10.3	11.8	9.84	10.6467	3.41233	9.73	7.18	9.76	8.89	3.15218	13.24	14.66	13.95	3.80219	13.4	12.87	17.57	14.6133	3.86921	4.72	3.86	2.66	3.74667	1.90561	4.51	5.81	3.52	4.61333	2.20581	9.62	12.22	10.35	10.73	3.42358	8.68
lulogutSigP-694	1.97	0.33	1.15	0.201634	51.55	29.01	1.69	27.4167	4.77698	0	0	0	0	#NUM!	0	0	0	0	#NUM!	0	0	0.35	0.116667	-3.09954	0	0	0	#NUM!	0.31	0.73	0.37	0.47	-1.08927	0.41	0.39	0	0.266667	-1.90689	0.44	0.25	0	0.23	-2.12029	0	0	0	0	#NUM!	0
lulogutSigP-6930	0	0	0	#NUM!	0	0	0	0	#NUM!	0	0	0	0	#NUM!	0	0	0	0	#NUM!	0	0	0	0	#NUM!	0	0	0	#NUM!	0	0	0	0	#NUM!	0	0	0	0	#NUM!	0	0	0	0	#NUM!	0	0	0	0	#NUM!	0
lulogutSigP-691	0.15	0.26	0.205	-2.2863	0.67	0	0.22	0.296667	-1.75309	1.68	0.66	1.74	1.36	0.443607	0.93	1.29	1.38	1.2	0.263034	1.16	2.8	3.81	2.59	1.37295	1.31	2.36	1.835	0.87578	0.97	1.43	1.9	1.43333	0.519374	0	0.15	0.11	0.0866667	-3.52838	0.35	0.19	0.38	0.306667	-1.70526	1.65	0.33	1.44	1.14	0.189034	0.97
lulogutSigP-684	1.65	3.78	2.715	1.44095	4.23	4.42	2.26	3.63667	1.86262	6.2	8.68	9.76	8.21333	3.03797	7.39	7.32	9.01	7.90667	2.98307	7.66	5.55	8.62	7.27667	2.86328	7.97	6.32	7.145	2.83693	8.29	9.26	8.03	8.52667	3.09198	2.75	1.8	3.38	2.64333	1.40236	4.81	3.52	3.14	3.82333	1.93483	9.96	10.41	7.26	9.21	3.2032	7.86
lulogutSigP-6744	0	0	0	#NUM!	0	0	0	0	#NUM!	8.78	0	0	2.92667	1.54926	6.24	0	0	2.08	1.05658	0	0	0	0	#NUM!	0	0	0	#NUM!	14.29	0	0	4.76333	2.25197	0	0	0	0	#NUM!	0	0	0	0	#NUM!	3.52	0	0	1.17333	0.230613	3.8
lulogutSigP-669	0.69	0	0.345	-1.53533	6.03	8.57	0	4.86667	2.28293	0	0	0	0	#NUM!	0	0	0	0	#NUM!	0	0	0	0	#NUM!	0	0	0	#NUM!	0	0	0	0	#NUM!	0	0	0	0	#NUM!	0	0	0	0	#NUM!	0	0	0	0	#NUM!	0
lulogutSigP-6520	0	0	0	#NUM!	0	0	0	0	#NUM!	6.05	0	0	2.01667	1.01197	0	0	0	0	#NUM!	0	0	0	0	#NUM!	0	0	0	#NUM!	3.94	0	2.36	2.1	1.07039	0	0	0	0	#NUM!	0	3.12	0	1.04	0.0565835	0	0	0	0	#NUM!	0
lulogutSigP-646	19484.5	22396	20940.2	14.354	19723.8	23060.7	26437.2	23073.9	14.494	115.77	180.83	130.7	142.433	7.15414	38.69	42.3	75.96	52.3167	5.7092	80.14	35.06	60.47	58.5567	5.87176	30.93	52.73	41.83	5.38647	24.9	25.48	14.89	21.7567	4.44339	18564.9	26280.9	26244.7	23696.8	14.5324	22818.2	26409.4	31682.4	26970	14.7191	559.42	1224.2	443.7	742.44	9.53613	75.23
lulogutSigP-612	18.37	19.82	19.095	4.25512	24.15	21.74	15.16	20.35	4.34696	1	1.32	2.13	1.48333	0.568843	0.47	0.97	0.23	0.556667	-0.845114	0.54	0.02	0.23	0.263333	-1.92504	0	0.13	0.065	-3.94342	0.07	0	0.31	0.126667	-2.98089	19.04	20.14	14.38	17.8533	4.15812	27.32	19.62	26.06	24.3333	4.60486	2.21	1.97	1.21	1.79667	0.845323	0.2
lulogutSigP-610	0	4.24	2.12	1.08406	0	0	0	0	#NUM!	6.05	0	0	2.01667	1.01197	0	0	0	0	#NUM!	0	3.62	0	1.20667	0.271027	0	0	0	#NUM!	0	0	2.36	0.786667	-0.346176	0	0	0	0	#NUM!	0	0	0	0	#NUM!	4.85	0	0	1.61667	0.693022	0
lulogutSigP-6074	0	0	0	#NUM!	8.87	10.43	0	6.43333	2.68557	0	0	4.96	1.65333	0.725378	0	0	0	0	#NUM!	0	0	0	0	#NUM!	0	0	0	#NUM!	0	0	0	0	#NUM!	3.2	3.03	4.43	3.55333	1.82917	0	13.48	22.73	12.07	3.59335	0	0	0	0	#NUM!	0
lulogutSigP-57011	12.77	12.66	12.715	3.66846	16.81	14.79	16.26	15.9533	3.99579	26.68	23.13	25.08	24.9633	4.64174	28.27	26.35	24.58	26.4	4.72247	26.11	27.94	30.28	28.11	4.81301	29.13	28.16	28.645	4.84021	31.57	25.06	27.84	28.1567	4.8154	13.17	8.72	11.34	11.0767	3.46945	17.24	13.65	14.25	15.0467	3.91137	22.56	24.22	29.47	25.4167	4.6677	25.44
lulogutSigP-5701	0	0	0	#NUM!	7.11	3.72	0	3.61	1.852	1.99	0	2.65	1.54667	0.629162	0	2.5	0	0.833333	-0.263034	6.16	0	0	2.05333	1.03797	5.59	0	2.795	1.48285	0	0	0	0	#NUM!	0	0	0	0	#NUM!	0	0	0	0	#NUM!	0	0	0	0	#NUM!	0
lulogutSigP-56996	31.63	29.45	30.54	4.93263	38.95	46.75	37.39	41.03	5.35861	93.03	89.16	78.69	86.96	6.44228	92.61	93.35	92.53	92.83	6.53652	92.24	115.86	96.76	101.62	6.66704	100.13	93.6	96.865	6.5979	97.95	110.29	103.82	104.02	6.70072	28.38	29.3	25.08	27.5867	4.7859	35.52	41	33.26	36.5933	5.19351	78.05	75.3	75.93	76.4267	6.256	79.77
lulogutSigP-56994	21.93	19.54	20.735	4.374	21.73	15.43	22.6	19.92	4.31615	62.32	53.51	63.75	59.86	5.90352	55.54	52.35	55.88	54.59	5.77056	52.12	31.22	52.6	45.3133	5.50186	59.58	48.58	54.08	5.75702	56.31	53.09	55.17	54.8567	5.7776	25.31	15.09	18.48	19.6267	4.29474	21.9	16.1	9.53	15.8433	3.9858	62.26	63.3	66.84	64.1333	6.003	49.29
lulogutSigP-56992	9.82	11.42	10.62	3.40871	11.4	10.18	9.02	10.2	3.3505	30.84	28.79	26.72	28.7833	4.84716	25.39	28.92	27.85	27.3867	4.7754	26.89	19.67	22.02	22.86	4.51475	29.12	28.35	28.735	4.84474	22.58	25.88	25.76	24.74	4.62877	11.44	8.63	8.68	9.58333	3.26053	8	10.21	8.72	8.97667	3.16618	31.04	25.39	30.62	29.0167	4.85881	24.29
lulogutSigP-56989	5.96	4.78	5.37	2.42492	8.82	8.75	5.6	7.72333	2.94922	6.85	3.67	5.51	5.34333	2.41774	6.61	5.43	4.97	5.67	2.50335	6.91	3.56	5.06	5.17667	2.37202	6.45	6.75	6.6	2.72247	5.71	4.14	7.79	5.88	2.55582	11.74	4.32	6.21	7.42333	2.89207	9	10.7	9.27	9.65667	3.27153	5.84	5.08	5.23	5.38333	2.4285	3.28
lulogutSigP-56975	33.62	32.82	33.22	5.05398	38.08	41.34	35.49	38.3033	5.2594	46.98	39.25	44.68	43.6367	5.44747	43.91	44.71	42.09	43.57	5.44526	39.39	36.34	36.13	37.2867	5.22059	45.18	45.98	45.58	5.51033	45.4	39.02	34.18	39.5333	5.305	38.07	32.95	32.12	34.38	5.1035	37.64	34.33	30.83	34.2667	5.09873	48.73	46.9	44.72	46.7833	5.54792	42.63
lulogutSigP-56968	13.98	16.77	15.375	3.94251	16.54	16.11	14.71	15.7867	3.98063	13.46	13.08	13.66	13.4	3.74416	18.53	15.61	18.79	17.6433	4.14105	16.23	19.26	19.3	18.2633	4.19088	18.5	23.97	21.235	4.40837	16.48	16.13	22.05	18.22	4.18745	14.76	13.45	14.82	14.3433	3.84231	12.21	12.32	15.55	13.36	3.73985	9.71	10.53	12.88	11.04	3.46467	13.1
lulogutSigP-56965	1.33	1.1	1.215	0.280956	1.08	1.24	0.28	0.866667	-0.206451	22.18	21.21	18.29	20.56	4.36177	30	33.79	25.63	29.8067	4.89756	26.91	40.74	26.12	31.2567	4.96609	29.06	24.64	26.85	4.74685	31.42	31.04	35.64	32.7	5.03122	1.6	1.43	1.23	1.42	0.505891	1.8	0.35	1.47	1.20667	0.271027	15.28	15.02	19.39	16.5633	4.04992	22.18
lulogutSigP-56963	0.31	1.23	0.77	-0.37707	1.33	0.62	0.57	0.84	-0.251539	7.45	9.09	12.69	9.74333	3.28442	9.83	15.04	17.51	14.1267	3.82035	16.45	14.87	15.17	15.4967	3.95389	13.64	15.61	14.625	3.87036	18.54	11.43	17.35	15.7733	3.97942	1.16	0	0.11	0.423333	-1.24013	0	0.69	0	0.23	-2.12029	9.25	7.05	9.69	8.66333	3.11492	11.04
lulogutSigP-56911	1.37	0	0.685	-0.545824	5.92	1.37	1.05	2.78	1.47508	3.04	2.25	3.9	3.06333	1.6151	3.45	1.78	0	1.74333	0.801848	1.96	0.64	2.89	1.83	0.871844	0.29	1.72	1.005	0.0071955	0.62	2.45	3.29	2.12	1.08406	5.69	0.69	0	2.12667	1.08859	0.4	0.62	0	0.34	-1.55639	0	0.51	0	0.17	-2.55639	2.01
lulogutSigP-56900	90.38	237.25	163.815	7.35592	88.47	115.4	66.67	90.18	6.49474	282.66	224.72	255.5	254.293	7.99035	137.75	136.72	174.34	149.603	7.225	158.81	155.19	120.41	144.803	7.17795	216.53	141.76	179.145	7.48498	127.73	165.44	119.19	137.453	7.1028	198.84	84.01	186.23	156.36	7.28873	84.56	93.88	63.28	80.5733	6.33223	330.64	322.35	313.3	322.097	8.33135	193.17
lulogutSigP-56879	0	0	0	#NUM!	0.7	0	0	0.233333	-2.09954	0	0.56	1.05	0.536667	-0.897902	0	0.13	0	0.0433333	-4.52838	0.66	0.51	0	0.39	-1.35845	0.44	0	0.22	-2.18442	0	0	0	0	#NUM!	0	0	0	0	#NUM!	0.5	0.53	0.12	0.383333	-1.38333	0	0	0	0	#NUM!	0
lulogutSigP-56855	5.87	14.38	10.125	3.33985	13.49	14.2	16.1	14.5967	3.86757	19.32	21.99	21.19	20.8333	4.38082	16.27	21.51	22.61	20.13	4.33128	18.59	23.9	17.41	19.9667	4.31952	23.72	25.71	24.715	4.62732	19.75	19.96	13.24	17.65	4.1416	12.09	6.87	9.23	9.39667	3.23215	9.53	11.6	11.85	10.9933	3.45856	23.37	23.65	20.3	22.44	4.488	19.7
lulogutSigP-56819	3.99	4.42	4.205	2.07211	7.17	6.58	5.65	6.46667	2.69302	91.91	90.95	80.07	87.6433	6.45357	69.82	84.93	79.08	77.9433	6.28435	74.56	37.38	86.75	66.23	6.04941	51.53	72.49	62.01	5.95443	66.07	54.25	68.22	62.8467	5.97376	5.08	5.95	7.16	6.06333	2.60011	5.34	5.47	5.18	5.33	2.41414	87.61	70.69	114.16	90.82	6.50494	67.84
lulogutSigP-56817	3.4	2.27	2.835	1.50335	5.9	5.65	3.75	5.1	2.3505	109.22	111.07	109.5	109.93	6.78044	68.6	83.5	97.32	83.14	6.37747	94.51	26.69	98.39	73.1967	6.19371	75.1	91.69	83.395	6.38189	78.62	73.9	95.56	82.6933	6.3697	4.59	6.4	3.93	4.97333	2.31421	4.68	4.8	3.55	4.34333	2.1188	142.07	79.1	140.51	120.56	6.91361	87.08
lulogutSigP-56806	4.57	5.47	5.02	2.32769	5.01	6.38	4	5.13	2.35896	12.19	10.97	9.79	10.9833	3.45724	12.36	11.23	12.26	11.95	3.57894	13.22	20.09	14.59	15.9667	3.99699	14.22	15.06	14.64	3.87184	14.8	11.71	16.48	14.33	3.84097	4.17	3.51	3.78	3.82	1.93357	5.84	5.41	6.44	5.89667	2.5599	10.95	11.39	11.26	11.2	3.48543	10.88
lulogutSigP-56741	18.57	17.94	18.255	4.19022	16.67	20.08	14.53	17.0933	4.09536	47.48	51.23	53.93	50.88	5.66903	45.65	49.02	46.93	47.2	5.56071	40.76	28.5	38.19	35.8167	5.16256	52.04	38.73	45.385	5.50414	44.36	44.28	42.54	43.7267	5.45044	25.21	19.62	17.24	20.69	4.37086	17.21	16.23	13.24	15.56	3.95977	52.25	48.32	49.65	50.0733	5.64597	46.41
lulogutSigP-56733	7.87	11.1	9.485	3.24565	7.23	9.92	6.72	7.95667	2.99216	200.28	206.45	192.19	199.64	7.64126	226.56	233.65	226.57	228.927	7.83874	257.32	176.48	256.86	230.22	7.84687	302.44	290.83	296.635	8.21255	331.91	294.29	313.45	313.217	8.29102	10.86	9.46	9.85	10.0567	3.33008	9.22	6.91	7	7.71	2.94673	214.69	173.44	214.27	200.8	7.64962	222.86
lulogutSigP-56727	16.57	24.29	20.43	4.35262	25.01	32.25	29.78	29.0133	4.85864	149.55	128.4	137.76	138.57	7.11447	74.75	86	78.08	79.61	6.31488	70.8	42.59	60.9	58.0967	5.86038	63.43	48.7	56.065	5.80903	68.16	61.85	46.78	58.93	5.88093	18.2	17.55	19.74	18.4967	4.20919	24.44	21.52	15.17	20.3767	4.34885	145.42	138.26	139.67	141.117	7.14074	79.83
lulogutSigP-56717	0	0	0	#NUM!	0	0	0	0	#NUM!	0	0	0	0	#NUM!	0	0	0	0	#NUM!	0	0	0	0	#NUM!	0	0	0	#NUM!	0	0	0	0	#NUM!	0	0	0	0	#NUM!	0	0	0	0	#NUM!	0	0	0	0	#NUM!	0
lulogutSigP-56709	1.15	7.19	4.17	2.06005	5.21	4.53	4.06	4.6	2.20163	10.39	7.02	9.02	8.81	3.13914	7.99	8.84	5.1	7.31	2.86987	8.04	2.81	9	6.61667	2.7261	6.95	8.36	7.655	2.9364	11.04	13.96	13.3	12.7667	3.67431	4.16	4.6	5.46	4.74	2.24489	0	1.9	2.23	1.37667	0.461179	3.38	10.42	5.93	6.57667	2.71736	9.57
lulogutSigP-56701	4724.68	4879.39	4802.03	12.2294	7174.48	7285.99	6882.07	7114.18	12.7965	2503.03	2278.64	2734.55	2505.41	11.2908	2401.19	2493.5	3224.79	2706.49	11.4022	2693.51	1496.77	3065.3	2418.53	11.2399	2528.39	2570.23	2549.31	11.3159	2346.55	2585.05	2864.93	2598.84	11.3437	4466.46	5009.63	5426.44	4967.51	12.2783	5881.26	6357.5	6205.76	6148.17	12.5859	2587.22	2775.28	2621.89	2661.46	11.378	2965.41
lulogutSigP-56690	0	0	0	#NUM!	0	0	0	0	#NUM!	2.11	0	0	0.703333	-0.50772	0	0	0	0	#NUM!	0	0	0	0	#NUM!	0	0	0	#NUM!	0	0	0	0	#NUM!	0	0	0	0	#NUM!	0	0	0	0	#NUM!	0	0	0	0	#NUM!	0
lulogutSigP-56685	0.21	0.18	0.195	-2.35845	0.81	1.45	0.91	1.05667	0.0795203	7.84	8.14	7.76	7.91333	2.98429	7.18	2.5	5.98	5.22	2.38405	8.04	2.37	5.72	5.37667	2.42671	9.38	8.97	9.175	3.19771	3.91	3	5.89	4.26667	2.09311	1.17	0.99	0.83	0.996667	-0.00481702	0	0.13	0.52	0.216667	-2.20645	3.08	1.94	2.66	2.56	1.35614	2.84
lulogutSigP-56661	1.29	2.78	2.035	1.02503	3.68	2.78	1.63	2.69667	1.43118	7.05	6.05	6.75	6.61667	2.7261	2.46	5.73	3.52	3.90333	1.96471	5.15	5.22	3.14	4.50333	2.17099	3.53	4.17	3.85	1.94486	4.1	6.17	2.2	4.15667	2.05543	2.76	2.73	2.43	2.64	1.40054	2.42	2.55	1.12	2.03	1.02148	5.77	4.92	4.08	4.92333	2.29964	4.22
lulogutSigP-56631	0	3.44	1.72	0.782409	5.24	9.13	5.8	6.72333	2.74918	12.75	14.78	5.86	11.13	3.47638	6.28	9.82	6.21	7.43667	2.89466	9.08	2.35	4.99	5.47333	2.45242	12.37	14.86	13.615	3.76713	13.41	13.47	14.14	13.6733	3.77329	6.72	5.57	9.02	7.10333	2.8285	9.09	11.63	0	6.90667	2.78799	7.86	13.08	5.39	8.77667	3.13367	6.8
lulogutSigP-56607	8.23	13.82	11.025	3.46271	21.21	25.85	10.84	19.3	4.27053	38.89	31.78	50.73	40.4667	5.33866	34.16	45.22	44.59	41.3233	5.36888	54.04	45.11	39.37	46.1733	5.52899	40.15	46.6	43.375	5.43879	54.61	57.99	57.45	56.6833	5.82485	15.88	20.2	18.11	18.0633	4.17499	28.3	22.36	22.32	24.3267	4.60447	41.71	35.71	62.29	46.57	5.54133	29.35
lulogutSigP-56574	0	0	0	#NUM!	0	0	0	0	#NUM!	5.27	3.12	0	2.79667	1.48371	2.5	2.2	0	1.56667	0.647698	2.71	0	0	0.903333	-0.14667	0	0	0	#NUM!	0	0	0	0	#NUM!	0	0	2.08	0.693333	-0.528379	0	0	0	0	#NUM!	0	9.37	0	3.12333	1.64309	0
lulogutSigP-56553	17.36	20.23	18.795	4.23228	22.05	24.07	18.29	21.47	4.42425	43.45	31.94	43.76	39.7167	5.31167	38.42	32.31	53.63	41.4533	5.37342	34.56	52.02	36.11	40.8967	5.35391	38.72	28.54	33.63	5.07168	41.92	48.97	35.41	42.1	5.39575	14.47	18.11	15.38	15.9867	3.9988	22.67	21.46	21.01	21.7133	4.44051	41.13	46.44	48.03	45.2	5.49825	47.07
lulogutSigP-56551	11.57	12.82	12.195	3.60822	11.83	17.11	14.31	14.4167	3.84967	22.91	18.86	25.99	22.5867	4.4974	24.8	27.39	26.17	26.12	4.70708	25.27	31.91	26.57	27.9167	4.80305	28.43	18.18	23.305	4.54257	24.72	28.68	19.32	24.24	4.59932	12.29	11.02	10.34	11.2167	3.48757	12.33	11.09	11.82	11.7467	3.55418	27.17	33.07	32.14	30.7933	4.94455	29.01
lulogutSigP-5654	0	0	0	#NUM!	5.35	0	0	1.78333	0.834576	0	0	0	0	#NUM!	0	0	0	0	#NUM!	0	0	0	0	#NUM!	0	0	0	#NUM!	0	0	1.75	0.583333	-0.777608	7.71	3.65	0	3.78667	1.92093	0	6.96	0	2.32	1.21412	0	0	0	0	#NUM!	0
lulogutSigP-56537	0	0	0	#NUM!	0	0	0	0	#NUM!	0	0	0	0	#NUM!	0	0	0	0	#NUM!	0	0	0	0	#NUM!	0	0	0	#NUM!	0	0	0	0	#NUM!	0	0	0	0	#NUM!	0	0	0	0	#NUM!	0	0	0	0	#NUM!	0
lulogutSigP-56520	17.34	15.18	16.26	4.02326	18.84	17.08	15.74	17.22	4.10601	165.83	145.33	152.49	154.55	7.27193	213.71	220.13	243.96	225.933	7.81975	259.26	181.43	244.25	228.313	7.83487	232.93	253.05	242.99	7.92475	265.64	306.22	245.92	272.593	8.09061	17.9	13.1	15.63	15.5433	3.95822	22.3	16.55	14.81	17.8867	4.16081	149.25	134.44	148.25	143.98	7.16972	201.43
lulogutSigP-56518	61.4	56.64	59.02	5.88313	65.11	21.58	35.8	40.83	5.35156	0.62	1.43	4.7	2.25	1.16993	0.38	0.47	0.26	0.37	-1.4344	0.1	0.44	0.18	0.24	-2.05889	1.39	0.16	0.775	-0.367732	0.4	0	0.05	0.15	-2.73697	81.76	42.41	46.18	56.7833	5.8274	48.23	30.14	37.81	38.7267	5.27526	0.63	0.58	0.27	0.493333	-1.01937	0.43
lulogutSigP-565	3.37	0	1.685	0.752749	9.7	7.6	0	5.76667	2.52774	0	0	0	0	#NUM!	0	0	0	0	#NUM!	0	0	0	0	#NUM!	0	0	0	#NUM!	0	0	0	0	#NUM!	0	6.62	1.21	2.61	1.38405	3.78	0	0	1.26	0.333424	0	0	0	0	#NUM!	0
lulogutSigP-56491	0.9	1.1	1	0	0.97	1.22	0.46	0.883333	-0.17897	5.88	7.64	6.07	6.53	2.70708	5.75	6.2	7.54	6.49667	2.6997	7.4	6.21	8.86	7.49	2.90497	9.34	8.15	8.745	3.12846	6.84	8.44	8.88	8.05333	3.00959	2.03	1.71	1.62	1.78667	0.837271	2.41	1.3	0.68	1.46333	0.549258	4.19	6.53	6.04	5.58667	2.48199	5.61
lulogutSigP-56471	502.48	397.66	450.07	8.81401	3552.17	5317.15	1445.43	3438.25	11.7475	437.16	967.96	1196.69	867.27	9.76034	3347.3	1484.93	268.77	1700.33	10.7316	712.37	589.95	438.06	580.127	9.18022	5065.82	884.58	2975.2	11.5388	1035.15	1632.81	833.12	1167.03	10.1886	579.55	611.81	502.07	564.477	9.14077	1400.83	3057.68	840.32	1766.28	10.7865	2245.26	1244.91	824.4	1438.19	10.49	1604.32
lulogutSigP-56466	1.99	1.49	1.74	0.799087	2.17	1.21	1.79	1.72333	0.785202	6.57	6.81	5.07	6.15	2.62059	4.15	7.24	2.7	4.69667	2.23164	4.64	3.64	3.28	3.85333	1.94611	8.96	6.9	7.93	2.98732	3.47	9.96	3.54	5.65667	2.49995	5.02	1.12	2.8	2.98	1.57531	2.1	4.74	2.12	2.98667	1.57854	7.66	2.65	6.51	5.60667	2.48714	6
lulogutSigP-56458	2.5	2.92	2.71	1.43829	9.98	9.7	1.66	7.11333	2.83053	14.15	11.23	13.14	12.84	3.68257	12.56	5.04	7.96	8.52	3.09085	15.78	4.96	12.19	10.9767	3.45637	14.37	20.65	17.51	4.13011	4.41	9.1	23.54	12.35	3.62644	6.36	1.78	2.88	3.67333	1.87709	2.97	1.96	1.88	2.27	1.18269	5.66	6.14	4.23	5.34333	2.41774	6.29
lulogutSigP-56400	0	0	0	#NUM!	0	0	0	0	#NUM!	0	0	0	0	#NUM!	0	0	0	0	#NUM!	0	0	0	0	#NUM!	0	0	0	#NUM!	0	0	0	0	#NUM!	0	0	0	0	#NUM!	0	0	0	0	#NUM!	0	0	0	0	#NUM!	0
lulogutSigP-56385	0	0	0	#NUM!	0	0	0	0	#NUM!	0	0	0	0	#NUM!	0	0	0	0	#NUM!	0	0	0	0	#NUM!	0	0	0	#NUM!	0	0	0	0	#NUM!	0	0	0	0	#NUM!	0	0	0	0	#NUM!	0	0	0	0	#NUM!	0
lulogutSigP-56360	99.87	86.18	93.025	6.53955	80.37	55.07	45.08	60.1733	5.91105	82.38	102.35	124.85	103.193	6.68921	96.39	91.34	112.06	99.93	6.64285	102.22	93.8	77.75	91.2567	6.51186	86.77	64.3	75.535	6.23907	71.18	90.44	79.68	80.4333	6.32972	98.96	69.39	71.78	80.0433	6.32271	60.21	72.85	48.13	60.3967	5.9164	136.74	150.23	99.94	128.97	7.01089	87.72
lulogutSigP-56358	9.22	14.44	11.83	3.56438	18.5	23.49	16.48	19.49	4.28466	22.12	27.53	22.44	24.03	4.58676	21.26	24.15	23.2	22.87	4.51538	23.83	26.9	32.37	27.7	4.79181	26.7	30.42	28.56	4.83592	33.99	29.51	42.01	35.17	5.13627	16.06	13.06	11	13.3733	3.74129	18.31	17.03	11.7	15.68	3.97085	22.55	26.42	25.41	24.7933	4.63188	24.67
lulogutSigP-56333	3.31	7.06	5.185	2.37434	11.02	14.5	10.89	12.1367	3.6013	24.69	26.28	28	26.3233	4.71827	20.84	19.59	23.48	21.3033	4.41301	21.81	20.58	22.03	21.4733	4.42447	29.92	23.05	26.485	4.7271	33.68	28.76	28.08	30.1733	4.9152	7.99	3.16	2.51	4.55333	2.18692	11.53	11.32	9.97	10.94	3.45154	25.73	32.04	29.71	29.16	4.86592	23.43
lulogutSigP-56327	5.3	6.13	5.715	2.51475	4.92	10.28	9.09	8.09667	3.01733	52.64	58.41	56.2	55.75	5.8009	38.32	46.42	59.2	47.98	5.58436	56.69	44.06	47.84	49.53	5.63023	49.96	68.28	59.12	5.88557	43.92	40.88	67.63	50.81	5.66704	5.96	5.06	3.7	4.90667	2.29474	4.69	4.74	2.66	4.03	2.01078	67.5	53.31	60.83	60.5467	5.91998	56.95
lulogutSigP-56309	250.09	157.1	203.595	7.66956	378.24	241.69	172.35	264.093	8.0449	35.72	26.32	31.84	31.2933	4.96778	17.15	26.45	15.67	19.7567	4.30427	7.41	3.56	13.13	8.03333	3.006	10.42	3.76	7.09	2.82579	17.7	18.16	12.52	16.1267	4.01138	390.09	280.06	143.45	271.2	8.08321	387.15	351.66	226.51	321.773	8.3299	31.12	77.04	53.03	53.73	5.74766	38.68
lulogutSigP-56295	7.25	21.95	14.6	3.8679	15.16	25.14	4.93	15.0767	3.91425	19.43	19.44	30.6	23.1567	4.53336	15.91	9.97	23.17	16.35	4.03122	12.97	9.12	15.07	12.3867	3.63072	17.7	13.59	15.645	3.96763	12.76	21.93	18.1	17.5967	4.13723	18.73	14.19	13.74	15.5533	3.95915	19.54	17.46	16.98	17.9933	4.16939	17.86	23.33	20.82	20.67	4.36947	9.55
lulogutSigP-56293	20.63	41.54	31.085	4.95815	35.34	44.15	44.17	41.22	5.36527	41.02	33.56	38.21	37.5967	5.23253	30.23	35.49	37.86	34.5267	5.10964	38.31	44.49	35.12	39.3067	5.2967	52.26	36.11	44.185	5.46548	40.37	38.95	42.24	40.52	5.34056	28.31	22.32	24.38	25.0033	4.64405	36.79	35.37	17.61	29.9233	4.9032	40.55	54.13	47.43	47.37	5.5659	36.99
lulogutSigP-56268	2.66	3.51	3.085	1.62527	5.22	6.81	5.81	5.94667	2.57208	12.49	14.74	14.25	13.8267	3.78938	11.09	17.04	12.2	13.4433	3.74882	14.38	6.51	8.31	9.73333	3.28293	15.58	11.92	13.75	3.78136	13.12	8.59	11.97	11.2267	3.48886	1.67	1.58	1.33	1.52667	0.610385	5.76	6.17	3.22	5.05	2.33628	10.32	10.69	12.62	11.21	3.48671	12.1
lulogutSigP-56260	63.49	48.28	55.885	5.80439	45.44	55.07	58.62	53.0433	5.7291	3.49	2.64	2.98	3.03667	1.60249	2.77	2.15	3.47	2.79667	1.48371	3.71	3.02	3.57	3.43333	1.77961	6.98	4.46	5.72	2.51602	3.47	3.86	5.74	4.35667	2.12322	40.44	49.65	31.88	40.6567	5.34542	48.37	46.41	45.19	46.6567	5.54401	2.66	2.97	2.7	2.77667	1.47335	4.43
lulogutSigP-56255	14.87	25.7	20.285	4.34234	28.28	30.46	24.68	27.8067	4.79736	43.2	38.56	51.08	44.28	5.46858	46.01	48.2	45.3	46.5033	5.53926	40.66	46.84	45.38	44.2933	5.46902	47.71	46.8	47.255	5.5624	44.15	39.36	55.42	46.31	5.53325	21.9	16.28	16.71	18.2967	4.19351	27.6	22.8	22.43	24.2767	4.6015	38.32	40.99	43.45	40.92	5.35473	39.67
lulogutSigP-56241	228.1	230.25	229.175	7.84031	402.53	448.97	398.16	416.553	8.70236	449.48	453.46	457	453.313	8.82436	399.46	466.59	508.28	458.11	8.83955	470.2	253.12	493.18	405.5	8.66356	427.44	465.92	446.68	8.8031	466.06	510.67	448.61	475.113	8.89213	237.76	251.95	217.85	235.853	7.88175	413.02	384.5	348.63	382.05	8.57762	572.42	476.4	579.99	542.937	9.08464	512.09
lulogutSigP-56229	37.88	137.23	87.555	6.45212	173.21	188.79	124.58	162.193	7.34157	545.86	710.5	1363.3	873.22	9.7702	661.93	496.74	231.48	463.383	8.85606	377.12	219.71	163.96	253.597	7.98639	532.68	254.28	393.48	8.62015	459.16	384.46	304.26	382.627	8.57979	184.94	77.37	106.68	122.997	6.94248	142.5	197.11	135.11	158.24	7.30597	699.32	1268.79	550.02	839.377	9.71317	396.58
lulogutSigP-56221	1.16	2.22	1.69	0.757023	4.85	4.41	2.26	3.84	1.94111	5.3	4.38	5.7	5.12667	2.35802	1.78	1.03	2.91	1.90667	0.931053	3.67	2.53	4.02	3.40667	1.76836	2.98	3.78	3.38	1.75702	2.64	4.33	3.78	3.58333	1.8413	1.59	2.57	1.15	1.77	0.823749	2	4.8	3.73	3.51	1.81147	2.45	2.9	4.17	3.17333	1.666	2.1
lulogutSigP-56188	4.95	3.95	4.45	2.15381	3.2	2.57	2.17	2.64667	1.40418	34.57	20.49	19.18	24.7467	4.62916	23.69	27.25	34.36	28.4333	4.82951	22.93	14.4	22.57	19.9667	4.31952	33.16	15.9	24.53	4.61648	29.26	35.27	21.24	28.59	4.83744	5.82	3.05	5.41	4.76	2.25096	6.47	4.91	3.48	4.95333	2.3084	26.32	19.03	28.72	24.69	4.62585	27.9
lulogutSigP-56185	4.47	5.82	5.145	2.36317	1.96	3.15	2.93	2.68	1.42223	19.33	21.72	20.85	20.6333	4.36691	25.2	29.82	15.64	23.5533	4.55786	20.49	13.86	14.6	16.3167	4.02827	28.84	24.59	26.715	4.73958	18.1	18.56	16.78	17.8133	4.15489	3.57	3.37	5.39	4.11	2.03914	5.61	3.18	0.96	3.25	1.70044	24.72	27.75	12.52	21.6633	4.43718	24.3
lulogutSigP-56162	10.47	13.34	11.905	3.5735	15.29	13.28	10.78	13.1167	3.71333	10.1	11.24	13.42	11.5867	3.53439	9.02	8.19	10.87	9.36	3.22651	7.65	9.95	11.23	9.61	3.26454	26.1	11.01	18.555	4.21374	12.13	11.49	18.38	14	3.80735	8.49	7.39	8.59	8.15667	3.02798	16.89	12.06	8.84	12.5967	3.65497	11.43	10.22	16.54	12.73	3.67016	11.68
lulogutSigP-56160	0	1.43	0.715	-0.483985	0	0	0	0	#NUM!	4.08	0	2.71	2.26333	1.17845	0	0	2.15	0.716667	-0.480626	3.15	0	0	1.05	0.0703893	1.43	2.58	2.005	1.0036	2.66	3.11	0.8	2.19	1.13093	0	1.65	0	0.55	-0.862496	0	0	0	0	#NUM!	1.64	3.63	0	1.75667	0.81284	0
lulogutSigP-56146	5.34	5.86	5.6	2.48543	8.36	10.3	8.11	8.92333	3.15758	7.52	5.7	5.9	6.37333	2.67205	8.7	6.73	6.69	7.37333	2.88232	7.18	6.49	6.85	6.84	2.774	6.52	7.12	6.82	2.76977	6.49	8.89	7.99	7.79	2.96162	4.99	5.39	4.31	4.89667	2.2918	8.99	8.28	6.46	7.91	2.98368	5.27	5.39	6.01	5.55667	2.47422	5.21
lulogutSigP-56126	374.83	510.9	442.865	8.79072	312.2	329.86	239.62	293.893	8.19915	725.34	683.79	733.78	714.303	9.48039	693.52	675.97	593.08	654.19	9.35357	715.13	587.08	506.56	602.923	9.23583	602.23	552.75	577.49	9.17365	543.02	542.2	510.51	531.91	9.05504	476.02	326.35	445.87	416.08	8.70072	255.62	273.66	264.12	264.467	8.04694	689.36	629.44	587.31	635.37	9.31145	580.34
lulogutSigP-56117	1.75	1.11	1.43	0.516015	1.57	4.44	2.82	2.94333	1.55745	9.33	16.9	4.75	10.3267	3.3683	4.66	3.98	5.57	4.73667	2.24387	5.4	0.95	9.23	5.19333	2.37666	10.31	17.54	13.925	3.79961	1.54	3.64	7.12	4.1	2.03562	0	3.61	1.13	1.58	0.659925	0.74	2.66	4.83	2.74333	1.45593	3.82	1.06	0.87	1.91667	0.938599	3.44
lulogutSigP-56115	0.87	0.56	0.715	-0.483985	3.14	0	0	1.04667	0.0658021	0.98	0	0	0.326667	-1.61411	1.55	0	0	0.516667	-0.952694	1.35	0	0	0.45	-1.152	1.38	3.51	2.445	1.28983	0	0	0	0	#NUM!	0.68	0.9	0.28	0.62	-0.68966	0	2.66	0	0.886667	-0.173536	0	1.06	0	0.353333	-1.5009	0
lulogutSigP-56108	2.74	0.58	1.66	0.731183	1.24	3.93	1.81	2.32667	1.21826	2.68	2.4	0.85	1.97667	0.98307	1.01	2.14	1.52	1.55667	0.63846	3.44	5.1	3.23	3.92333	1.97208	2.79	2.71	2.75	1.45943	2.74	7.32	2.99	4.35	2.12102	1.1	2.87	1.76	1.91	0.933573	4.99	2.1	1.22	2.77	1.46989	2.18	2.82	3.47	2.82333	1.4974	3.41
lulogutSigP-56105	46.83	47.41	47.12	5.55827	46.46	54.41	43.45	48.1067	5.58816	1135.61	969.47	1327.61	1144.23	10.1602	939.06	960.47	1159.35	1019.63	9.99383	838.79	890.07	1009.49	912.783	9.83413	891.07	862.84	876.955	9.77636	834.54	946.79	763.27	848.2	9.72826	58.42	40.32	50.61	49.7833	5.63759	63.47	52.38	49.69	55.18	5.78607	1034.39	1157.7	977.77	1056.62	10.0452	1062.87
lulogutSigP-56082	37.29	33.05	35.17	5.13627	491.56	518.97	377.9	462.81	8.85428	67.05	54.04	55.53	58.8733	5.87954	65.85	50.96	84.8	67.2033	6.07046	61.78	47.96	81.93	63.89	5.99752	64.41	66.85	65.63	6.03628	57.47	74.7	59.02	63.73	5.9939	47.34	29.17	24.68	33.73	5.07596	355.7	463.83	215.51	345.013	8.43051	56.75	103.65	55.04	71.8133	6.16618	49.09
lulogutSigP-56070	41.96	49.47	45.715	5.5146	46.76	41.5	37.6	41.9533	5.39071	78.78	74.77	81.41	78.32	6.29131	72.84	74.27	71.81	72.9733	6.1893	73.79	80.98	70.09	74.9533	6.22792	69.84	70.46	70.15	6.13237	71.84	71.85	93.59	79.0933	6.30548	50.01	36.08	33.55	39.88	5.31759	45.12	38.27	36.22	39.87	5.31723	75.73	72.21	64.71	70.8833	6.14737	70.31
lulogutSigP-56058	4.99	4.75	4.87	2.28392	20.04	23.8	14.15	19.33	4.27277	20.49	17.28	18.43	18.7333	4.22754	16.74	13.85	23.11	17.9	4.16189	15.83	12.96	22.88	17.2233	4.10629	21.17	16.19	18.68	4.22342	17.99	14.44	18.1	16.8433	4.07411	7.26	6.36	4.14	5.92	2.5656	23.08	15.73	10.4	16.4033	4.03592	21.17	14.41	18.01	17.8633	4.15893	18.1
lulogutSigP-56042	0	0	0	#NUM!	1.73	0.9	0	0.876667	-0.1899	6.79	2.58	2.47	3.94667	1.98063	8.91	4.25	1.02	4.72667	2.24082	3.72	1.74	7.44	4.3	2.10434	2.72	13.11	7.915	2.98459	3.79	0	8.55	4.11333	2.04031	0	0	0	0	#NUM!	0.9	1.5	0	0.8	-0.321928	2.33	15.42	7.46	8.40333	3.07096	14.29
lulogutSigP-56040	0	0	0	#NUM!	1.18	0.23	0.35	0.586667	-0.769387	2.9	3.59	2.69	3.06	1.61353	4.31	1.67	1.52	2.5	1.32193	0.27	1.96	5.2	2.47667	1.3084	3.93	10.83	7.38	2.88362	3.86	4.54	5.55	4.65	2.21723	0.17	0.08	0	0.0833333	-3.58496	0.78	0.53	0	0.436667	-1.1954	2.59	4.69	12.95	6.74333	2.75346	7.81
lulogutSigP-56022	0	1.19	0.595	-0.749038	1.56	2.62	0.95	1.71	0.773996	2.91	2.73	2.4	2.68	1.42223	0	1.2	0.6	0.6	-0.736966	1.49	1.54	1.32	1.45	0.536053	0	2.43	1.215	0.280956	1.05	0	1.09	0.713333	-0.487352	1.04	0	0.75	0.596667	-0.745003	3.03	1.99	0	1.67333	0.742725	1.42	1	2.58	1.66667	0.736966	1.25
lulogutSigP-56004	0	0	0	#NUM!	0	0	0	0	#NUM!	0	0	0	0	#NUM!	0	0	0	0	#NUM!	0	0	0	0	#NUM!	0	0	0	#NUM!	0	0	0	0	#NUM!	0	0	0	0	#NUM!	0	0	0	0	#NUM!	0	0	0	0	#NUM!	0
lulogutSigP-56002	3.51	2.49	3	1.58496	34.95	53.11	34.91	40.99	5.3572	14.09	22.84	86.58	41.17	5.36352	2.41	3.79	4.72	3.64	1.86394	2.98	0.65	2.56	2.06333	1.04498	1.72	2.92	2.32	1.21412	3.7	2.34	1.79	2.61	1.38405	3.45	3.75	3.46	3.55333	1.82917	26.63	34.01	20.39	27.01	4.75542	31.42	147.13	18.81	65.7867	6.03972	2.97
lulogutSigP-56	1755.82	1533.47	1644.64	10.6836	1667.32	2186.18	2920.36	2257.95	11.1408	11.16	20.83	22.71	18.2333	4.18851	9.35	5.95	6.32	7.20667	2.84933	10.15	5.27	45.72	20.38	4.34908	15.88	4.05	9.965	3.31687	3.92	6.95	14.49	8.45333	3.07952	2798.17	3035.32	3649.55	3161.01	11.6262	2400.69	2946.28	974.93	2107.3	11.0412	18.86	54.56	28.18	33.8667	5.08179	50.35
lulogutSigP-55977	5.33	5.95	5.64	2.4957	8.09	5.97	5.28	6.44667	2.68855	11.76	10.69	8.24	10.23	3.35473	11.71	6.84	9.1	9.21667	3.20425	12.14	7.97	10.87	10.3267	3.3683	11.18	12.48	11.83	3.56438	5.52	5.94	13.86	8.44	3.07724	8.63	5.58	5.38	6.53	2.70708	5.22	3.62	4.16	4.33333	2.11548	4.76	5.67	5.28	5.23667	2.38865	5.28
lulogutSigP-55971	2.29	3.62	2.955	1.56316	1.25	6.32	1.81	3.12667	1.64463	4.43	3.85	5.59	4.62333	2.20893	5.08	1.45	4.85	3.79333	1.92347	0	7.27	6.47	4.58	2.19535	1.02	3.52	2.27	1.18269	5.52	5.36	0	3.62667	1.85864	4.82	0	3.95	2.92333	1.54761	5.39	5.06	3.1	4.51667	2.17526	5.95	8.18	4.64	6.25667	2.64539	3.97
lulogutSigP-55963	17.02	34.7	25.86	4.69265	13.59	22.19	19.56	18.4467	4.20529	13.66	11.08	26.22	16.9867	4.08633	8.49	14.05	2.8	8.44667	3.07838	11.34	4.49	16.19	10.6733	3.41594	28.7	21.83	25.265	4.65907	14.24	9.12	28.07	17.1433	4.09958	31.62	40.31	58.48	43.47	5.44195	14.49	21.26	10.04	15.2633	3.932	15.51	21.98	4.74	14.0767	3.81523	11.17
lulogutSigP-55961	14.94	13.13	14.035	3.81096	14.18	16.76	15.02	15.32	3.93734	14.89	6.56	10.15	10.5333	3.39689	7.07	11.78	3.99	7.61333	2.92853	7.02	1.05	6.48	4.85	2.27798	27.63	10.53	19.08	4.25399	9.35	9.9	13.16	10.8033	3.4334	16.78	17.08	40.01	24.6233	4.62195	11.7	12.45	2.36	8.83667	3.1435	12.13	17.56	2.92	10.87	3.44228	8.67
lulogutSigP-55939	4.72	4.36	4.54	2.18269	15.67	16.81	14.17	15.55	3.95884	8.6	6.51	6.32	7.14333	2.8366	7.87	8.23	12.63	9.57667	3.25952	10.85	3.66	10.63	8.38	3.06695	12.89	11.24	12.065	3.59276	8.31	6.44	12.88	9.21	3.2032	4.81	3.34	3.23	3.79333	1.92347	10.38	14.09	10.66	11.71	3.54967	6.11	5.63	5.56	5.76667	2.52774	4.88
lulogutSigP-55923	0.31	0.78	0.545	-0.875672	0.44	3.8	3.95	2.73	1.4489	2.23	0.99	2.22	1.81333	0.858644	2.38	2.56	3.92	2.95333	1.56234	1.15	2.88	1.08	1.70333	0.768361	2.34	2.81	2.575	1.36457	1.45	2.83	1.74	2.00667	1.0048	0.32	1.81	0.88	1.00333	0.00480099	1.38	0.96	0.75	1.03	0.0426443	2.38	2.64	1.63	2.21667	1.14839	1.61
lulogutSigP-55897	1.89	4.18	3.035	1.6017	10.87	11.31	4.39	8.85667	3.14676	3.27	4.17	2.57	3.33667	1.73841	2.26	0.9	1.31	1.49	0.575312	0.84	1.09	3.34	1.75667	0.81284	3.89	2.95	3.42	1.774	0.74	2.58	2.21	1.84333	0.882317	2.34	2.73	3.6	2.89	1.53107	10.72	8.06	5.69	8.15667	3.02798	2.57	1.56	3.91	2.68	1.42223	0
lulogutSigP-55854	3.1	2.63	2.865	1.51854	2.23	5.83	4.44	4.16667	2.05889	12.88	8.89	8.68	10.15	3.34341	10.01	5.49	3.96	6.48667	2.69748	9.55	4.89	5.46	6.63333	2.72973	8.9	7.91	8.405	3.07125	3.97	9.93	14.64	9.51333	3.24995	4.3	1.02	0.65	1.99	0.992768	5.8	2.58	0	2.79333	1.48199	3.25	2.21	9.61	5.02333	2.32865	6.51
lulogutSigP-55850	58.5	41.38	49.94	5.64212	82.81	103.67	84.15	90.21	6.49522	132.16	134.69	119.13	128.66	7.00742	131.76	166.2	172.81	156.923	7.29392	116.95	166.33	139.05	140.777	7.13726	200.57	164.45	182.51	7.51183	175.14	171.03	161.43	169.2	7.40259	47.89	57.6	61.22	55.57	5.79623	61.51	85.28	69.79	72.1933	6.17379	125.92	167.76	163.69	152.457	7.25226	176.01
lulogutSigP-55836	1.2	3.79	2.495	1.31904	4.17	4.71	2.59	3.82333	1.93483	5.68	6.7	6.39	6.25667	2.64539	10.29	6.47	5.75	7.50333	2.90753	9.85	5.24	6.29	7.12667	2.83323	10.32	10.99	10.655	3.41346	6.14	5.57	7.68	6.46333	2.69228	1.97	2.32	1.31	1.86667	0.900464	3.01	4.51	3.01	3.51	1.81147	5.18	7.27	7.22	6.55667	2.71296	5.19
lulogutSigP-55823	267.34	300.36	283.85	8.14898	122.06	255.94	221.69	199.897	7.64311	10429.9	14867	12262.7	12519.8	13.6119	7593.03	9726.98	9117.12	8812.38	13.1053	9003.52	3394.19	5970.34	6122.68	12.5799	7379.91	7985.94	7682.92	12.9074	9519.09	8857.58	7790.12	8722.26	13.0905	288.21	426.06	367.74	360.67	8.49454	323.93	261.41	245.84	277.06	8.11405	15006.5	11746.5	13126.1	13293	13.6984	11008.8
lulogutSigP-55821	66.93	76.83	71.88	6.16752	50.8	51.03	78.29	60.04	5.90785	1517.3	1356.1	2048	1640.47	10.6799	1010.63	1420.09	1051.03	1160.58	10.1806	1098.17	240.68	1146.72	828.523	9.6944	1301.5	1241.61	1271.55	10.3124	1219.49	1162.55	1182.97	1188.34	10.2147	83.77	91.67	101.57	92.3367	6.52883	59.65	50.73	70.94	60.44	5.91743	1918.64	1343.61	1800.39	1687.55	10.7207	1311.76
lulogutSigP-55789	4.09	3.2	3.645	1.86592	7.42	7.81	4.57	6.6	2.72247	5.94	5.51	6.24	5.89667	2.5599	6.43	5.53	8.89	6.95	2.79701	5.91	7.11	5.79	6.27	2.64847	6.26	4.9	5.58	2.48027	5.16	8.59	4.51	6.08667	2.60565	4.11	2.46	3.26	3.27667	1.71223	4.25	5.95	2.33	4.17667	2.06235	5.75	5.26	8.37	6.46	2.69153	6.97
lulogutSigP-55787	2.48	1.42	1.95	0.963474	4.88	4.89	2.16	3.97667	1.99156	3.83	3.93	3.47	3.74333	1.90432	3.51	3.3	2.82	3.21	1.68257	2.58	2.96	4.1	3.21333	1.68407	4.15	4.87	4.51	2.17313	3.28	2.01	4.1	3.13	1.64616	2.21	2.05	1.43	1.89667	0.923466	3.69	3.45	2.53	3.22333	1.68855	3.09	2.84	3.88	3.27	1.70929	3.4
lulogutSigP-55750	28.06	33.08	30.57	4.93404	38.26	39.99	34.23	37.4933	5.22856	58.75	59.3	58.25	58.7667	5.87693	57.69	53.92	51.17	54.26	5.76182	64.38	41.08	53.84	53.1	5.73064	51.55	55.91	53.73	5.74766	63.42	61.92	52.61	59.3167	5.89037	29.33	24.87	35.02	29.74	4.89433	39.87	36.3	29.8	35.3233	5.14255	56.68	57.03	55.55	56.42	5.81813	52.39
lulogutSigP-55717	16.44	21.8	19.12	4.25701	14.85	22.17	19.98	19	4.24793	23.38	23.71	19.28	22.1233	4.4675	30.18	26.97	23.9	27.0167	4.75578	25.22	21.64	24.54	23.8	4.57289	28.49	26.01	27.25	4.76818	32.55	26.78	23.51	27.6133	4.78729	20.42	15.14	16.64	17.4	4.12102	19.6	20.03	15.25	18.2933	4.19325	22.73	24.11	22.36	23.0667	4.52774	25.72
lulogutSigP-55698	3.83	3.9	3.865	1.95047	4.67	7.91	4.89	5.82333	2.54185	11.67	14.05	13.66	13.1267	3.71443	8.44	11.82	13.68	11.3133	3.49995	11.6	17.11	10.78	13.1633	3.71845	11.55	21.52	16.535	4.04745	11.93	10.75	16.88	13.1867	3.72101	4.6	5.42	4.16	4.72667	2.24082	5.9	5.58	4.82	5.43333	2.44184	14.25	10.22	17.09	13.8533	3.79216	9.92
lulogutSigP-55682	0	9.72	4.86	2.28096	16.46	8.6	0	8.35333	3.06235	2.31	28.67	0	10.3267	3.3683	9.86	8.68	4.87	7.80333	2.96409	3.57	0	6.71	3.42667	1.77681	16.18	0	8.09	3.01614	6.02	7.05	9	7.35667	2.87905	0	3.75	1.37	1.70667	0.771181	17.13	2.38	9.37	9.62667	3.26704	11.11	4.11	10.15	8.45667	3.08009	4
lulogutSigP-55663	28.78	12.74	20.76	4.37573	66.13	65.44	60.92	64.1633	6.00368	46.31	36.59	42.78	41.8933	5.38865	48.15	51	58.85	52.6667	5.71882	50.89	45.21	64.15	53.4167	5.73922	45.77	48.29	47.03	5.55551	51.01	47.13	45.85	47.9967	5.58486	33.92	25.59	17.95	25.82	4.69042	49.28	49.72	35.81	44.9367	5.48982	42.53	47.25	50.95	46.91	5.55182	51.12
lulogutSigP-55640	30.67	25.39	28.03	4.8089	30.98	37.31	24.81	31.0333	4.95575	42.82	55.36	37.23	45.1367	5.49623	53.66	60.78	48.71	54.3833	5.76509	52.83	50.07	38.54	47.1467	5.55908	37.68	42.45	40.065	5.32427	39.38	46.71	30.05	38.7133	5.27476	25.64	30.69	26.76	27.6967	4.79164	30.21	27.51	28.22	28.6467	4.8403	44.66	40	38.29	40.9833	5.35697	57.43
lulogutSigP-55638	5.52	8.01	6.765	2.75809	16.42	14.71	15.1	15.41	3.94579	19.96	18.94	17.28	18.7267	4.22702	20.44	19.35	18.04	19.2767	4.26878	20.47	25.37	18.65	21.4967	4.42604	14.03	17.52	15.775	3.97957	17.79	16.86	16.77	17.14	4.0993	8.28	9.1	7.83	8.40333	3.07096	11.04	10.62	8.32	9.99333	3.32097	16.51	13.26	19.83	16.5333	4.04731	14.33
lulogutSigP-55634	1.14	3.72	2.43	1.28096	3.96	3.37	2.84	3.39	1.76129	4.65	6.87	4.4	5.30667	2.40781	5.39	3.99	4.96	4.78	2.25701	3.97	3.47	4.67	4.03667	2.01316	5.1	5.34	5.22	2.38405	4.69	5.58	6.69	5.65333	2.4991	3.09	3.64	1.99	2.90667	1.53937	4.53	3.11	4.56	4.06667	2.02385	2.76	3.76	3.36	3.29333	1.71955	3.65
lulogutSigP-55603	0.22	0	0.11	-3.18442	0.32	0	0	0.106667	-3.22882	0	0	0	0	#NUM!	0	0.17	0	0.0566667	-4.14136	0	0	0.2	0.0666667	-3.90689	0	0	0	#NUM!	0	0	0	0	#NUM!	0	0	0	0	#NUM!	0	0.14	0	0.0466667	-4.42146	0	0.24	0	0.08	-3.64386	0
lulogutSigP-55576	6.15	11.24	8.695	3.12019	15.18	17.39	10.92	14.4967	3.85765	44.91	37.73	31.96	38.2	5.2555	34.02	34.84	35.57	34.81	5.12143	34.89	59.38	37.77	44.0133	5.45987	50.82	40.81	45.815	5.51775	44.18	50.78	41.99	45.65	5.51254	7.65	8.29	6.79	7.57667	2.92156	16.33	17.33	11.87	15.1767	3.92378	45.06	48.58	45.89	46.51	5.53947	35.54
lulogutSigP-55558	0.44	4.57	2.505	1.32481	6.39	4.54	4.36	5.09667	2.34955	9.6	12.9	12.45	11.65	3.54226	11.16	9.09	7.52	9.25667	3.21049	11.23	2.36	11.26	8.28333	3.05021	19.51	18.35	18.93	4.2426	8.49	9.29	20.92	12.9	3.6893	3.95	1.42	2.14	2.50333	1.32385	4.81	2.73	2.82	3.45333	1.78799	9.64	10.15	9.01	9.6	3.26303	6.95
lulogutSigP-55483	21.61	22.32	21.965	4.45713	12.24	14.25	11.41	12.6333	3.65916	20.66	15.52	19.82	18.6667	4.22239	15.48	16.89	19.8	17.39	4.12019	10.73	20.54	15.73	15.6667	3.96963	17.5	24.68	21.09	4.39849	21.97	17.74	24.62	21.4433	4.42246	25.9	27.84	26.67	26.8033	4.74434	15.63	10.53	10.87	12.3433	3.62566	16.53	11.82	17.05	15.1333	3.91966	18.68
lulogutSigP-55441	0	1.81	0.905	-0.14401	1.53	0	0	0.51	-0.971431	11.62	9.15	15.43	12.0667	3.59296	9.18	1.62	2.72	4.50667	2.17206	5.98	1.54	5.63	4.38333	2.13203	0	9.78	4.89	2.28983	0	7.88	3.02	3.63333	1.86129	0	0	5.36	1.78667	0.837271	0	2.66	0	0.886667	-0.173536	6.21	11.48	11.34	9.67667	3.27451	4.47
lulogutSigP-55437	4.46	5.68	5.07	2.34199	8.02	5.03	12.77	8.60667	3.10545	9.45	2.39	17.94	9.92667	3.31131	13.45	20.29	28.5	20.7467	4.37481	16.68	6.46	17.66	13.6	3.76553	22.71	20.46	21.585	4.43196	17.58	4.12	23.15	14.95	3.90207	16.19	8.76	16.03	13.66	3.77189	5.01	6.96	16.43	9.46667	3.24286	12.99	16.81	29.67	19.8233	4.30913	14.04
lulogutSigP-55422	34.87	38.56	36.715	5.1983	14.45	20.11	11.17	15.2433	3.93011	77.3	58.6	64.64	66.8467	6.06278	66.29	65.37	69.53	67.0633	6.06745	74.62	39.35	67.83	60.6	5.92125	57.47	46.99	52.23	5.70681	65.12	61.85	57.23	61.4	5.94017	29.85	36.71	36.53	34.3633	5.1028	16.08	19.95	16.67	17.5667	4.13477	86.58	58.9	70.6	72.0267	6.17046	65.2
lulogutSigP-55414	6.54	4.84	5.69	2.50843	8.63	9.27	3.09	6.99667	2.80667	15.61	10.33	16.63	14.19	3.8268	14.38	14.05	13.12	13.85	3.79181	13.72	7.85	13.88	11.8167	3.56275	11.72	14.02	12.87	3.68594	12.64	14.97	12.09	13.2333	3.7261	8.84	7.34	3.13	6.43667	2.68631	7.07	7.66	3.69	6.14	2.61824	11.55	14.85	17.5	14.6333	3.87119	11.73
lulogutSigP-55376	0	0	0	#NUM!	0	0	0	0	#NUM!	0	0	0	0	#NUM!	0	0	0	0	#NUM!	0	0	0	0	#NUM!	0	0	0	#NUM!	0	0	0	0	#NUM!	0	0	0	0	#NUM!	0	0	0	0	#NUM!	0	0	0	0	#NUM!	0
lulogutSigP-55332	9.73	8.35	9.04	3.17632	41.41	30.9	38.86	37.0567	5.21166	1.04	1.02	2.61	1.55667	0.63846	0.5	0.98	0.29	0.59	-0.761213	0.75	0.33	0.79	0.623333	-0.681924	1.02	0.44	0.73	-0.454032	0.18	0.93	0.32	0.476667	-1.06895	9.47	11.15	7.72	9.44667	3.23981	47.58	36.02	28.74	37.4467	5.22677	2.86	5.57	0.62	3.01667	1.59296	0.63
lulogutSigP-55330	6.44	9.2	7.82	2.96717	16.76	14.55	15.43	15.58	3.96162	0.38	0.75	0.4	0.51	-0.971431	0	0.16	0.71	0.29	-1.78588	0	0.32	0	0.106667	-3.22882	0	0	0	#NUM!	0	0	0	0	#NUM!	11.1	10.03	7.32	9.48333	3.24539	16.51	17.25	23.17	18.9767	4.24615	0.83	0.46	0.58	0.623333	-0.681924	0.82
lulogutSigP-55306	41294.7	37196.5	39245.6	15.2602	27685	29560.5	31982.4	29742.7	14.8602	26.23	31.77	43.73	33.91	5.08364	2.09	2.61	2.78	2.49333	1.31808	0.77	1.38	1.84	1.33	0.411426	1.29	0.4	0.845	-0.242977	1.36	2.29	0.74	1.46333	0.549258	34618.8	49866.4	51036.7	45174	15.4632	27205.9	28607.5	31965.3	29259.5	14.8366	38.08	230.74	34.92	101.247	6.66173	1.39
lulogutSigP-55207	81.97	32.66	57.315	5.84084	838.55	492.9	24.63	452.027	8.82026	351.91	165.13	214.15	243.73	7.92914	177.51	15.39	142.48	111.793	6.80469	168.56	9.51	93.16	90.41	6.49841	148.43	222.46	185.445	7.53485	4.33	5.21	147.7	52.4133	5.71186	1101.88	34.29	25.22	387.13	8.59667	42.25	20.93	25.85	29.6767	4.89126	12.56	16.72	14.35	14.5433	3.86229	6.68
lulogutSigP-55157	1.12	1.7	1.41	0.495695	1.22	0.81	1.11	1.04667	0.0658021	6.09	5.82	6.26	6.05667	2.59852	9.49	4.73	9.63	7.95	2.99095	7.37	5.35	5.79	6.17	2.62527	5.32	4.14	4.73	2.24184	4.25	5.92	5.76	5.31	2.40871	2.04	2.27	1.78	2.03	1.02148	1.84	0.88	0	0.906667	-0.141356	8.2	5.83	9.56	7.86333	2.97514	8.91
lulogutSigP-55140	44.09	42.92	43.505	5.44311	61.52	73.48	89.16	74.72	6.22342	52.55	64.02	67.33	61.3	5.93782	52.52	37.95	47.94	46.1367	5.52784	33.45	11.14	39.28	27.9567	4.80512	40.24	31.23	35.735	5.15927	22.12	27.22	35.33	28.2233	4.81882	35.33	42.76	40.95	39.68	5.31034	76.3	75.48	64.93	72.2367	6.17466	64.19	38.53	78.04	60.2533	5.91297	40.89
lulogutSigP-55138	37.92	24.78	31.35	4.97039	41.36	51.14	58.11	50.2033	5.64971	33.12	30.38	32.45	31.9833	4.99925	28.44	24.29	31.24	27.99	4.80684	26.67	20.14	23.31	23.3733	4.54679	24.72	22.76	23.74	4.56925	13.75	14.93	16.58	15.0867	3.9152	26.05	34.85	21.04	27.3133	4.77153	53.89	61.46	43.25	52.8667	5.72429	37.02	19.53	35.96	30.8367	4.94657	24.53
lulogutSigP-55136	31.65	144.05	87.85	6.45697	142.8	138.49	80.97	120.753	6.91592	976.96	1467.94	1748.56	1397.82	10.449	1038.41	1089.47	944.64	1024.17	10.0002	780.98	945.69	849.83	858.833	9.74623	1155.01	655.23	905.12	9.82197	762.17	1114.09	829.45	901.903	9.81683	94.31	25.27	92.23	70.6033	6.14166	143.62	160.89	86.85	130.453	7.02739	1243.74	1999.92	1309.68	1517.78	10.5677	1181.93
lulogutSigP-55134	51.46	185.76	118.61	6.89008	202.73	207.13	126.17	178.677	7.48121	1347.6	1933.55	2624.86	1968.67	10.943	1424.48	1421.35	1230.31	1358.71	10.408	1198.7	2053.11	1094.17	1448.66	10.5005	1711.71	1113.29	1412.5	10.464	1175.96	1412.99	1291.18	1293.38	10.3369	178.48	51.27	162.97	130.907	7.03239	235.11	155.25	134.75	175.037	7.45151	1676.36	3615.05	1955.49	2415.63	11.2382	1864.15
lulogutSigP-55129	2.58	3.16	2.87	1.52105	5.33	7.92	4.98	6.07667	2.60328	15.06	18.12	21.5	18.2267	4.18798	21.82	21.41	21.9	21.71	4.44029	22.5	30.3	29.12	27.3067	4.77118	26.06	34.07	30.065	4.91001	27.84	25	30.7	27.8467	4.79943	3.42	2.43	2.72	2.85667	1.51433	6.14	6.29	4.67	5.7	2.51096	17.18	15.34	19.76	17.4267	4.12322	20.31
lulogutSigP-55102	144.98	74.6	109.79	6.7786	209.15	204.02	171.58	194.917	7.60671	1274.42	964.48	1167.98	1135.63	10.1493	908.39	992.42	928.14	942.983	9.88109	784.89	666.44	689.21	713.513	9.4788	825.61	742.75	784.18	9.61504	670.11	708.78	500.33	626.407	9.29096	109.84	113.06	84.62	102.507	6.67957	232.34	183.3	138.26	184.633	7.52852	1359.42	987.16	1331.93	1226.17	10.2599	795.23
lulogutSigP-5508	0	0	0	#NUM!	0	0	0	0	#NUM!	0	0	0	0	#NUM!	0	0	0	0	#NUM!	0	0	0	0	#NUM!	0	0	0	#NUM!	0	0	0	0	#NUM!	0	0	0	0	#NUM!	0	0	0	0	#NUM!	0	0	0	0	#NUM!	0
lulogutSigP-55077	64.74	112.51	88.625	6.46964	36.18	48.3	36.28	40.2533	5.33104	98.93	125.67	132.27	118.957	6.89429	101.12	129.42	132.68	121.073	6.91974	124.46	244.5	112.43	160.463	7.3261	83.6	106.81	95.205	6.57297	95.98	82.9	96.62	91.8333	6.52095	121.11	66.56	59.83	82.5	6.36632	29.81	32.03	19.91	27.25	4.76818	136.75	139.14	136.79	137.56	7.10392	164.13
lulogutSigP-55050	0	3.24	1.62	0.695994	0	12.91	0	4.30333	2.10545	6.93	0	0	2.31	1.20789	6.57	11.57	4.87	7.67	2.93923	14.26	2.76	6.71	7.91	2.98368	25.89	5.83	15.86	3.98732	0	0	7.2	2.4	1.26303	0	3.75	6.86	3.53667	1.82239	8.56	4.77	9.37	7.56667	2.91966	0	4.11	0	1.37	0.454176	0
lulogutSigP-5497	0	0	0	#NUM!	2.74	0	0	0.913333	-0.130787	0	0	0	0	#NUM!	0	0	0	0	#NUM!	0	0	0	0	#NUM!	0	0	0	#NUM!	3.01	7.05	0	3.35333	1.7456	0	0	0	0	#NUM!	0	0	9.37	3.12333	1.64309	0	0	0	0	#NUM!	0
lulogutSigP-54922	223.71	7.97	115.84	6.85599	314.16	297.64	24.63	212.143	7.7289	1.08	1.42	0	0.833333	-0.263034	0	0.05	0.35	0.133333	-2.90689	0.64	0.6	0.06	0.433333	-1.20645	0.23	0.42	0.325	-1.62149	0	0	0.39	0.13	-2.94342	351.01	42.8	123.13	172.313	7.42889	171.73	50.43	53.85	92.0033	6.52361	0.8	0.45	0.09	0.446667	-1.16273	0
lulogutSigP-54908	0	0	0	#NUM!	0	0	0	0	#NUM!	0	0	0	0	#NUM!	0	0	0	0	#NUM!	0	0	0	0	#NUM!	0	0	0	#NUM!	0	0	0	0	#NUM!	0	0	0	0	#NUM!	0	0	0	0	#NUM!	0	0	0	0	#NUM!	0
lulogutSigP-54905	0	0	0	#NUM!	0	0	0	0	#NUM!	0	0	0	0	#NUM!	0	0	0	0	#NUM!	0	0	0	0	#NUM!	0	0	0	#NUM!	0	0	0	0	#NUM!	0	0	0	0	#NUM!	0	0	0	0	#NUM!	0	0	0	0	#NUM!	0
lulogutSigP-54892	183.51	297.61	240.56	7.91025	334.3	373.44	297.36	335.033	8.38816	297.34	399.93	330.41	342.56	8.42021	320.44	379.62	336.66	345.573	8.43285	305.42	282.98	360.37	316.257	8.30495	357.06	307.41	332.235	8.37606	347.51	423.05	375.1	381.887	8.577	191.05	187.92	206.9	195.29	7.60947	341.9	278.9	249.58	290.127	8.18054	408.49	384.54	314.72	369.25	8.52845	287.52
lulogutSigP-54803	7.61	9.5	8.555	3.09677	10.17	17.37	12.03	13.19	3.72137	86.22	76.11	72.78	78.37	6.29223	83.43	86.1	87.57	85.7	6.42122	70.8	72.67	77.15	73.54	6.20046	75.35	60.24	67.795	6.08311	78.84	71.93	67.58	72.7833	6.18554	8.6	10.11	6.8	8.50333	3.08803	18.92	11.05	5.59	11.8533	3.56722	75.54	72.36	72.82	73.5733	6.20111	79.3
lulogutSigP-54738	222.79	273.29	248.04	7.95443	204.26	227.88	201.54	211.227	7.72265	237.8	205.76	226.88	223.48	7.804	170.11	194.96	169.27	178.113	7.47665	154.77	150.61	133.44	146.273	7.19252	175.91	141.99	158.95	7.31243	180.63	180.37	123	161.333	7.3339	250.65	209.02	216.34	225.337	7.81594	245.22	222.43	189.14	218.93	7.77433	217.99	248.13	196.69	220.937	7.78749	177.4
lulogutSigP-54681	14.71	33.72	24.215	4.59783	18.17	21.9	18.39	19.4867	4.28442	47.36	46.01	54.81	49.3933	5.62624	35.63	41.25	51.93	42.9367	5.42414	47.26	14.86	32.37	31.4967	4.97713	45.84	33.76	39.8	5.3147	44.63	50.18	25.84	40.2167	5.32972	18.72	24.36	31.28	24.7867	4.63149	17.15	33.29	18.6	23.0133	4.5244	52	46.66	43.71	47.4567	5.56854	38.29
lulogutSigP-54651	69.36	47.38	58.37	5.86716	44.73	48.48	51.56	48.2567	5.59266	65.47	55.07	53.79	58.11	5.86071	73.41	80.76	76.04	76.7367	6.26184	83.34	97.75	84.54	88.5433	6.46831	63.21	73.9	68.555	6.09919	77.17	72.84	72.9	74.3033	6.21536	48.78	57.44	37.87	48.03	5.58586	54.07	41.78	46.58	47.4767	5.56915	63.5	45.83	62.04	57.1233	5.83601	83.54
lulogutSigP-54632	11.51	6.48	8.995	3.16912	75.43	38.38	8.69	40.8333	5.35168	52.85	73.21	60.65	62.2367	5.95969	53.27	37.76	42.54	44.5233	5.47649	56.86	23.58	29.78	36.74	5.19928	30.21	47.98	39.095	5.28891	17.94	19.77	18.69	18.8	4.23266	30.06	7.45	9.62	15.71	3.97361	14.68	13.61	11.48	13.2567	3.72865	24.06	36.62	18.02	26.2333	4.71333	22.99
lulogutSigP-54575	13.58	0	6.79	2.76341	0	0	0	0	#NUM!	5.49	0	0	1.83	0.871844	0	0	28.94	9.64667	3.27003	0	0	11.95	3.98333	1.99398	3.84	13.85	8.845	3.14486	0	16.74	8.55	8.43	3.07553	0	13.34	1.63	4.99	2.31904	0	5.66	0	1.88667	0.91584	0	9.76	12.05	7.27	2.86196	4.75
lulogutSigP-54546	0.57	0.42	0.495	-1.0145	4.74	1.3	0	2.01333	1.00959	4.83	0.53	3.79	3.05	1.60881	5.47	3.63	5.69	4.93	2.30159	1.86	4.17	4.12	3.38333	1.75845	1.2	0	0.6	-0.736966	5.06	7.69	7.27	6.67333	2.73841	1.34	0.77	1.42	1.17667	0.234706	2.41	1.41	0	1.27333	0.34861	2.33	0.53	0	0.953333	-0.0689474	3.54
lulogutSigP-54521	2.97	1.55	2.26	1.17632	2.61	4.19	2	2.93333	1.55254	104.34	82	84	90.1133	6.49367	87.27	85.2	105.34	92.6033	6.53299	92.96	50.24	87.54	76.9133	6.26516	97.17	88.17	92.67	6.53403	107.94	103.49	78.53	96.6533	6.59475	1.34	2.43	2.22	1.99667	0.997594	3.22	1.58	1.58	2.12667	1.08859	105	93.62	101.89	100.17	6.64631	90.85
lulogutSigP-54506	0	0	0	#NUM!	0	0	0	0	#NUM!	0	0	0	0	#NUM!	0	0	0	0	#NUM!	0	0	0	0	#NUM!	0	0	0	#NUM!	0	0	0	0	#NUM!	0	0	0	0	#NUM!	0	0	0	0	#NUM!	0	0	1.51	0.503333	-0.990414	0
lulogutSigP-54501	61.11	160.01	110.56	6.78869	111.32	136.42	108.03	118.59	6.88984	79.66	103.96	122.47	102.03	6.67285	54.22	90.3	84.2	76.24	6.25248	106	17.51	69.18	64.23	6.00518	131.09	87.25	109.17	6.77043	133.67	127.47	116.47	125.87	6.97579	97.1	95.5	132.85	108.483	6.76133	99.46	141.46	77.58	106.167	6.73019	87.26	153.61	126.28	122.383	6.93526	99.48
lulogutSigP-54492	26548	31103.8	28825.9	14.8151	18922.4	14865.4	23428.6	19072.1	14.2192	47.07	37.43	44.19	42.8967	5.42279	4.93	8.51	13.96	9.13333	3.19114	12.81	7.37	19.47	13.2167	3.72429	2.57	20.15	11.36	3.50589	2.6	7.69	8.03	6.10667	2.61039	22183.9	16186.5	16535	18301.8	14.1597	16943.2	16703.4	20440.8	18029.1	14.138	142.26	462.49	66.57	223.773	7.80589	102.01
lulogutSigP-5446	14.91	25.76	20.335	4.34589	23.33	11.33	8.55	14.4033	3.84833	0.28	0	0.15	0.143333	-2.80255	0	0	0.4	0.133333	-2.90689	0	0.17	0.31	0.16	-2.64386	0	0	0	#NUM!	0.23	1.32	0.23	0.593333	-0.753085	10.83	27.86	37.61	25.4333	4.66865	11.34	15.53	16.82	14.5633	3.86427	0	0.71	0.77	0.493333	-1.01937	0.41
lulogutSigP-54448	7.99	10.27	9.13	3.19061	13.73	19.57	19.4	17.5667	4.13477	2.65	2.43	6.47	3.85	1.94486	2.75	2.89	6.46	4.03333	2.01197	3.87	5.11	6.3	5.09333	2.34861	6.54	7.52	7.03	2.81352	6.14	6.68	9.45	7.42333	2.89207	12.92	13.06	9.94	11.9733	3.58175	13.64	14.86	17.08	15.1933	3.92537	12.06	7.77	4.9	8.24333	3.04323	5.89
lulogutSigP-54446	4.28	4.43	4.355	2.12267	5.61	8.78	5.9	6.76333	2.75773	11.03	11	19.24	13.7567	3.78206	8.48	11.74	15.66	11.96	3.58015	11.89	8.68	20.03	13.5333	3.75845	12.38	13.3	12.84	3.68257	16.84	20.66	16.69	18.0633	4.17499	5.57	5.71	4.17	5.15	2.36457	6.79	7.05	5.6	6.48	2.69599	22.41	21.21	21.91	21.8433	4.44912	20.3
lulogutSigP-54422	9.29	12.41	10.85	3.43962	17.79	18.51	16.26	17.52	4.13093	5.11	4.24	8.98	6.11	2.61117	4.17	4.71	7.24	5.37333	2.42582	6.23	5.2	9.82	7.08333	2.82443	8.33	11.42	9.875	3.30378	9.51	11.05	10.91	10.49	3.39094	15.25	12.06	10.61	12.64	3.65992	15.57	18.14	18.73	17.48	4.12763	11.45	14.07	6.63	10.7167	3.42178	8.36
lulogutSigP-54411	0.71	0.45	0.58	-0.785875	0.83	2.01	0.64	1.16	0.214125	1.78	3.92	2.65	2.78333	1.47681	2.07	3.04	2.28	2.46333	1.30061	2	2.19	2.82	2.33667	1.22445	2.12	1.91	2.015	1.01078	2.81	3.13	3.61	3.18333	1.67054	0.92	0.7	0.48	0.7	-0.514573	0.8	1.22	0.87	0.963333	-0.053893	2.68	3.93	1.66	2.75667	1.46292	1.78
lulogutSigP-54405	35.35	27.68	31.515	4.97797	48.87	46.15	38.73	44.5833	5.47843	17.22	15.64	29.56	20.8067	4.37897	15.53	11.57	19.5	15.5333	3.9573	27.88	21.09	23.79	24.2533	4.60011	32.37	24.39	28.38	4.8268	21.87	19.22	18	19.6967	4.29988	23.74	37.45	29.42	30.2033	4.91664	41.26	47.22	40.89	43.1233	5.4304	15.48	24.65	11.07	17.0667	4.09311	26.94
lulogutSigP-54374	0	0	0	#NUM!	0	0	0	0	#NUM!	0	0	0	0	#NUM!	0	0	0	0	#NUM!	0	0	0	0	#NUM!	0	0	0	#NUM!	0	0	0	0	#NUM!	0	0	0	0	#NUM!	0	0	0	0	#NUM!	0	0	0	0	#NUM!	0
lulogutSigP-54348	1.94	3.75	2.845	1.50843	1.87	2.71	2.79	2.45667	1.2967	4.73	3.67	5.78	4.72667	2.24082	4.07	5.29	7.48	5.61333	2.48886	2.58	4.03	5.3	3.97	1.98914	4.5	4.8	4.65	2.21723	3.64	2.16	4.4	3.4	1.76553	1.6	1.3	2.77	1.89	0.918386	3.6	2.09	1.33	2.34	1.22651	1.76	2.49	4.96	3.07	1.61824	3.69
lulogutSigP-54335	18.55	22.09	20.32	4.34483	34.41	44.46	32.99	37.2867	5.22059	44.74	44.48	45.93	45.05	5.49346	37.54	50.39	41.92	43.2833	5.43574	42.35	31.28	40.1	37.91	5.24451	40.18	39.58	39.88	5.31759	43	47.88	43.62	44.8333	5.4865	19.28	20.13	18.72	19.3767	4.27625	37.94	34.71	28.17	33.6067	5.07068	45.91	51.6	54.52	50.6767	5.66325	47.99
lulogutSigP-54333	12.7	12.07	12.385	3.63052	24.03	29.22	19.76	24.3367	4.60506	28.19	25.42	26.7	26.77	4.74255	22.83	29.44	32.24	28.17	4.81609	22.14	20.21	26.07	22.8067	4.51138	29.09	22.97	26.03	4.7021	24.07	26.17	27.5	25.9133	4.69562	14	14.54	11.19	13.2433	3.72719	23.48	22.36	15.48	20.44	4.35332	31.22	27.59	24.04	27.6167	4.78747	27.75
lulogutSigP-54305	0	1.69	0.845	-0.242977	0	0	0	0	#NUM!	0	0	0	0	#NUM!	0	0	0	0	#NUM!	0	0	0	0	#NUM!	0	0	0	#NUM!	0	0	0	0	#NUM!	0	0	0.96	0.32	-1.64386	0	0.83	0	0.276667	-1.85378	0	0	0	0	#NUM!	0
lulogutSigP-54303	62.11	146.91	104.51	6.7075	8.85	13.05	28.5	16.8	4.07039	8.75	9.52	12.11	10.1267	3.34009	7.65	11.09	6.37	8.37	3.06523	6.63	7.7	4.68	6.33667	2.66372	4.74	0	2.37	1.24489	2.36	4.3	2.89	3.18333	1.67054	58.7	63.88	164.01	95.53	6.57788	21.6	12.12	32.61	22.11	4.46663	7.1	9.61	7.37	8.02667	3.0048	6.98
lulogutSigP-54204	4.14	3.58	3.86	1.9486	5.52	6.69	3.17	5.12667	2.35802	2.35	6.74	11.4	6.83	2.77189	10.45	11.15	9.63	10.41	3.3799	7.82	7.88	5.03	6.91	2.78869	8.79	9.21	9	3.16993	11.09	13.38	10.92	11.7967	3.56031	0.33	1.16	5.67	2.38667	1.255	9.65	6.58	5.38	7.20333	2.84866	16.45	10.42	4.39	10.42	3.38128	5.91
lulogutSigP-54197	1.45	1.16	1.305	0.38405	1.45	0.82	2.22	1.49667	0.581753	6.18	3.99	3.14	4.43667	2.14948	4.73	3.16	2.41	3.43333	1.77961	5.4	0.94	3.65	3.33	1.73552	5.97	3.32	4.645	2.21568	4.06	4.69	4.28	4.34333	2.1188	0.7	1.07	2.62	1.46333	0.549258	3.22	2.61	1.65	2.49333	1.31808	3.01	2.35	3.19	2.85	1.51096	5.09
lulogutSigP-54195	88.51	98.48	93.495	6.54682	70.18	83.66	51.79	68.5433	6.09894	176.76	107.18	107.28	130.407	7.02687	134.02	131.8	87.24	117.687	6.87881	94.56	97.22	108.12	99.9667	6.64338	92.83	103.73	98.28	6.61883	125.73	137.97	99.73	121.143	6.92057	96.04	66.21	103.3	88.5167	6.46788	57.64	45.94	63.44	55.6733	5.79891	133.51	105.95	99.74	113.067	6.82103	113.4
lulogutSigP-54193	48.19	28.03	38.11	5.2521	295.52	281.19	26.92	201.21	7.65256	160.84	113.83	124.93	133.2	7.05745	157.36	26.67	45.37	76.4667	6.25676	108.29	78.53	21.09	69.3033	6.11485	137.97	164.15	151.06	7.23898	23.22	72.36	81.65	59.0767	5.88452	160.3	21.75	38.56	73.5367	6.20039	76.51	67.6	63.9	69.3367	6.11555	62.24	85.83	29.57	59.2133	5.88785	48.04
lulogutSigP-54191	293.77	88.05	190.91	7.57675	1120.52	755.93	80.96	652.47	9.34977	702.53	254.1	570.76	509.13	8.99189	459.86	158.48	270.67	296.337	8.21109	371.62	338.7	195.54	301.953	8.23818	503.85	526.05	514.95	9.00829	149.63	262.15	255.31	222.363	7.79678	489.96	113.76	121.3	241.673	7.91691	244.2	172.2	114.52	176.973	7.46739	264.62	361.65	140.91	255.727	7.99846	178.84
lulogutSigP-54145	0	0	0	#NUM!	0	0	0	0	#NUM!	0	0	0	0	#NUM!	0	0	0	0	#NUM!	0	0	0	0	#NUM!	0	0	0	#NUM!	0	0	0	0	#NUM!	0	0	0	0	#NUM!	0	0	0	0	#NUM!	0	0	0.67	0.223333	-2.16273	0
lulogutSigP-54141	0	0	0	#NUM!	0	0	0	0	#NUM!	0	0	0.24	0.08	-3.64386	0	0.45	0	0.15	-2.73697	0.56	0.65	0	0.403333	-1.30996	0.51	0	0.255	-1.97143	0	0	0.71	0.236667	-2.07907	0	0	0.11	0.0366667	-4.76939	0	0.19	0	0.0633333	-3.98089	0	0	0	0	#NUM!	0
lulogutSigP-54101	8.78	5.48	7.13	2.8339	15.09	11.83	6.81	11.2433	3.491	236.23	232.21	223.32	230.587	7.84917	328.62	281.93	451.2	353.917	8.46727	375.45	265.72	410.05	350.407	8.45289	338.47	354.93	346.7	8.43754	357.65	387.89	281.81	342.45	8.41975	12.72	4.2	5.9	7.60667	2.92726	12.26	11.55	8.6	10.8033	3.4334	187.03	228.32	244.71	220.02	7.78149	285.79
lulogutSigP-54098	7.65	10.28	8.965	3.1643	7.18	10.16	8.51	8.61667	3.10713	19.01	18.24	19.04	18.7633	4.22984	19.12	19.36	21.3	19.9267	4.31663	20.31	34.9	19.56	24.9233	4.63943	21.66	20.21	20.935	4.38785	21.45	17.86	22.35	20.5533	4.3613	8.65	7.26	6.65	7.52	2.91073	6.01	7.97	5.44	6.47333	2.69451	17.58	18.57	17.58	17.91	4.16269	19.58
lulogutSigP-54095	15.16	19.81	17.485	4.12805	18.84	21.18	18.86	19.6267	4.29474	14.64	17.14	20.4	17.3933	4.12046	12.07	11.03	14.72	12.6067	3.65611	13.36	9.75	13.42	12.1767	3.60605	14.96	13.54	14.25	3.83289	11.96	14.97	12.03	12.9867	3.69896	18.94	15.86	18.59	17.7967	4.15354	20.49	20.83	17.27	19.53	4.28762	19.4	20.61	17.92	19.31	4.27128	12.44
lulogutSigP-54060	167.88	132.69	150.285	7.23156	54.95	45.6	60.1	53.55	5.74281	15.84	12.39	11.82	13.35	3.73877	11.88	20.29	10.2	14.1233	3.82001	10.92	7.99	11.63	10.18	3.34767	14.11	7.76	10.935	3.45088	13.23	11.02	9.74	11.33	3.50208	148.05	128.65	140.11	138.937	7.11828	56.35	50.41	76.47	61.0767	5.93255	11.38	15.52	8.6	11.8333	3.56478	14.88
lulogutSigP-54053	29.9	84.46	57.18	5.83744	79.81	87.8	61.97	76.5267	6.25789	150.54	103.64	218.38	157.52	7.29939	167.14	147.24	218.69	177.69	7.47322	265.94	191.13	265.65	240.907	7.91233	313.3	212.09	262.695	8.03724	250.68	294.95	394.71	313.447	8.29208	67.54	32.87	95.81	65.4067	6.03137	84.9	95.36	65.03	81.7633	6.35338	201.54	403.68	267.5	290.907	8.18441	349.65
lulogutSigP-54046	4.14	0	2.07	1.04963	0	0	0	0	#NUM!	0	0	0	0	#NUM!	0	0	0	0	#NUM!	0	0	0	0	#NUM!	0	0	0	#NUM!	0	0	0	0	#NUM!	0	0	0	0	#NUM!	0	0	0	0	#NUM!	4.02	0	0	1.34	0.422233	0
lulogutSigP-54030	11.29	8.17	9.73	3.28244	22.41	16.36	3.77	14.18	3.82579	25.91	21.73	23.87	23.8367	4.57511	24.49	15.81	15.2	18.5	4.20945	18.51	17.5	13.52	16.51	4.04527	20.24	22.15	21.195	4.40565	9.79	14.51	14	12.7667	3.67431	16.81	8.47	8.9	11.3933	3.51012	9.7	7.04	6.55	7.76333	2.95668	19.07	18.08	20.6	19.25	4.26679	15.25
lulogutSigP-54014	12.93	12.69	12.81	3.6792	9.01	10.74	8.78	9.51	3.24945	12.45	9.23	10.88	10.8533	3.44007	12.18	10.21	14.63	12.34	3.62527	11.78	10.31	12.8	11.63	3.53978	10.7	11.17	10.935	3.45088	9.42	8.42	11.99	9.94333	3.31373	11.85	10.79	9.94	10.86	3.44095	8.06	8.08	5.21	7.11667	2.8312	11.83	10.26	11.31	11.1333	3.47681	10.37
lulogutSigP-54002	12.19	8.06	10.125	3.33985	11.39	15.66	15.22	14.09	3.8166	48.96	48.26	37.89	45.0367	5.49303	40.71	42.2	44.75	42.5533	5.4112	44.26	47.22	45.17	45.55	5.50938	46.63	49.9	48.265	5.59291	49.27	47.08	48.23	48.1933	5.59076	17.57	13.79	6.86	12.74	3.67129	14.31	15.17	17.57	15.6833	3.97116	43.47	36.35	41.55	40.4567	5.33831	37.03
lulogutSigP-53991	102.36	185.97	144.165	7.17158	293.39	311.51	262.28	289.06	8.17523	386.99	414.26	432.12	411.123	8.68343	357.8	403.89	411.09	390.927	8.61075	367.97	187.54	375.63	310.38	8.27789	383.39	353.47	368.43	8.52525	400.17	416.35	367.79	394.77	8.62487	162.05	129.51	161.9	151.153	7.23987	294.27	293.99	241.94	276.733	8.11235	462.23	427.7	445.01	444.98	8.7976	397.18
lulogutSigP-53989	297.59	436.8	367.195	8.5204	713.89	803.58	651.76	723.077	9.498	2035.95	1890.41	1875.39	1933.92	10.9173	1685.96	1776.62	1682.27	1714.95	10.744	1514.52	1267.55	1610.83	1464.3	10.516	1701.76	1428.28	1565.02	10.612	1760.93	1616.64	1591.99	1656.52	10.6939	491.55	347.32	457.35	432.073	8.75513	803.58	772.63	608.27	728.16	9.50811	2307.05	1840.44	2246.27	2131.25	11.0575	1505.8
lulogutSigP-53977	1.46	2.69	2.075	1.05311	23.25	13.53	16.63	17.8033	4.15408	75.29	81.7	40.29	65.76	6.03914	31.11	35.24	49.37	38.5733	5.26953	33.47	15.2	17.42	22.03	4.4614	11.4	18.54	14.97	3.904	14.75	28.89	13.45	19.03	4.2502	6.46	8.58	1.9	5.64667	2.4974	19.17	22.82	23.82	21.9367	4.45527	56.79	80.51	89.7	75.6667	6.24159	27.82
lulogutSigP-53970	5.58	10.63	8.105	3.01881	29.55	22.37	20.65	24.19	4.59634	58.11	77.55	46.81	60.8233	5.92655	42.8	37.02	35.78	38.5333	5.26804	29.1	16.54	24.97	23.5367	4.55684	14.21	27.23	20.72	4.37295	21.02	19.64	19.01	19.89	4.31397	7.09	8.05	7.85	7.66333	2.93797	16.13	27.08	15.71	19.64	4.29572	48.36	73.63	43.65	55.2133	5.78694	36.78
lulogutSigP-53922	1274.14	589.74	931.94	9.86409	268.03	494.07	581.65	447.917	8.80709	393.76	406.87	653.61	484.747	8.92109	1079.95	834.21	1714.66	1209.61	10.2403	1298.57	2002.64	4070.89	2457.37	11.2629	1658	1399.46	1528.73	10.5781	835.62	1250.93	982.97	1023.17	9.99883	957.07	1323.69	1043.52	1108.09	10.1139	519.4	397.61	452.71	456.573	8.8347	2490.26	2366.93	3142.15	2666.45	11.3807	6352.8
lulogutSigP-53908	28.15	37.29	32.72	5.0321	70.75	56.55	47	58.1	5.86047	23.94	24.69	15.43	21.3533	4.41639	11.2	7.37	8.2	8.92333	3.15758	4.33	4.3	5.73	4.78667	2.25902	15.99	3.5	9.745	3.28466	7.33	15.39	8.03	10.25	3.35755	42.38	27.71	33.46	34.5167	5.10922	63.13	42.33	48.69	51.3833	5.68323	14.37	33.07	13.9	20.4467	4.35379	7.93
lulogutSigP-53906	66.12	98.6	82.36	6.36387	172.88	172.8	114.37	153.35	7.26068	69.35	56.17	65.19	63.57	5.99027	31.2	13.96	38.08	27.7467	4.79424	13.27	8.83	10.85	10.9833	3.45724	46.31	7.66	26.985	4.75409	24.6	42.25	15.42	27.4233	4.77733	143.23	61.61	86.97	97.27	6.60392	159.55	130.55	133.44	141.18	7.14139	43.92	83.21	21.95	49.6933	5.63498	29.52
lulogutSigP-53880	8.7	17.85	13.275	3.73064	15.59	13.92	9.58	13.03	3.70377	24.56	23.01	20.21	22.5933	4.49783	20.74	27.41	23.05	23.7333	4.56884	18.63	9.21	22.39	16.7433	4.06551	28.53	19.89	24.21	4.59753	26.02	26.91	20.2	24.3767	4.60743	13.35	9.2	12.89	11.8133	3.56234	15.95	13.35	10.52	13.2733	3.73046	30.55	27.94	22.52	27.0033	4.75507	23.77
lulogutSigP-53871	50.68	37.45	44.065	5.46156	69.8	87.52	46.19	67.8367	6.08399	4899.56	4990.48	5160.93	5016.99	12.2926	4615.05	5754.97	5957.42	5442.48	12.41	3519.54	4017.97	6060.65	4532.72	12.1462	3106.48	4596.54	3851.51	11.9112	2746.96	2750.06	3468.15	2988.39	11.5452	42.21	38.22	44.64	41.69	5.38163	90.96	78.32	47.4	72.2267	6.17446	4935.81	3615.09	5814.24	4788.38	12.2253	5245.01
lulogutSigP-53869	1.62	2.25	1.935	0.952334	5.38	9.9	1.98	5.75333	2.5244	102.2	136.45	74.47	104.373	6.70561	109.76	148.6	85.07	114.477	6.83891	68.39	74.94	77.58	73.6367	6.20235	92.67	71.94	82.305	6.36291	77.83	56.96	92.12	75.6367	6.24101	1.75	1.7	2.51	1.98667	0.99035	5.32	8.23	3.28	5.61	2.488	134.9	77.24	103.79	105.31	6.7185	106.22
lulogutSigP-53834	13.93	12.42	13.175	3.71973	46.11	42.91	39.58	42.8667	5.42178	30.14	26.47	48.45	35.02	5.13011	22.62	27.81	33.78	28.07	4.81096	25.83	16.71	32.01	24.85	4.63517	28.84	34.24	31.54	4.97911	26.09	33.22	35.42	31.5767	4.98079	12.65	13.41	13.31	13.1233	3.71406	34.52	40.51	41.64	38.89	5.28133	45.17	47.07	29.24	40.4933	5.33961	29.86
lulogutSigP-53832	1.77	5.02	3.395	1.76341	7.25	3.62	3.49	4.78667	2.25902	8.26	11.91	21.91	14.0267	3.8101	10.42	8.02	9.65	9.36333	3.22702	13.18	10.83	9.44	11.15	3.47897	12.37	11.75	12.06	3.59216	16	15.3	14.97	15.4233	3.94704	2.72	4.17	4.58	3.82333	1.93483	6.83	5.96	10.04	7.61	2.9279	21.34	14.96	16.1	17.4667	4.12653	10.81
lulogutSigP-53815	14.63	5.52	10.075	3.33271	10.04	16.51	17.62	14.7233	3.88003	26.13	10.51	12.99	16.5433	4.04818	28.97	39.52	27	31.83	4.99232	24.58	18.8	28.55	23.9767	4.58356	16.64	48.96	32.8	5.03562	31.84	35.87	9.19	25.6333	4.67995	17.72	7.97	8.19	11.2933	3.4974	19.41	4.45	0	7.95333	2.99156	25.14	8.64	37.3	23.6933	4.56641	25.51
lulogutSigP-53809	0	0.26	0.13	-2.94342	0	0.34	0	0.113333	-3.14136	0.37	1.31	0.49	0.723333	-0.467267	0.26	0.46	0	0.24	-2.05889	0.28	0.22	0.27	0.256667	-1.96203	0	0.47	0.235	-2.08927	0	1.13	0.14	0.423333	-1.24013	0	0	0	0	#NUM!	0.68	0.57	0	0.416667	-1.26303	0	0	0	0	#NUM!	0.64
lulogutSigP-53801	654.62	1022.24	838.43	9.71155	1152.83	1244.49	1281.81	1226.38	10.2602	691.93	850.18	934.51	825.54	9.68919	599.68	760.91	655.65	672.08	9.39249	559.9	570.05	432.53	520.827	9.02466	602.36	470.12	536.24	9.06674	551.91	642.06	471.3	555.09	9.11658	701.94	692.86	836.07	743.623	9.53843	1150.84	1137.19	1156.29	1148.11	10.165	830.4	838.47	697.85	788.907	9.62371	631.81
lulogutSigP-53796	1.99	1.74	1.865	0.899176	4.52	3.28	1.25	3.01667	1.59296	6.13	4.36	5.01	5.16667	2.36923	5.6	3.52	6.21	5.11	2.35332	5.97	6.36	5.02	5.78333	2.5319	7.45	6.73	7.09	2.82579	3.83	4.91	8.11	5.61667	2.48971	3.65	1.14	1.2	1.99667	0.997594	3.46	3.9	2.47	3.27667	1.71223	4.16	3.6	3.89	3.88333	1.9573	3.2
lulogutSigP-53776	1465.89	724.35	1095.12	10.0969	13666.4	7777.36	547.04	7330.26	12.8396	5982.28	3170.05	2782.39	3978.24	11.9579	2220.37	275.52	2075.48	1523.79	10.5734	2383.16	101.7	745.75	1076.87	10.0726	1488	3386.74	2437.37	11.2511	54.09	71.09	3372.91	1166.03	10.1874	13655.6	1171.61	761.01	5196.07	12.3432	965.15	709.79	611.18	762.04	9.57372	232.37	302.03	248.54	260.98	8.0278	146.27
lulogutSigP-53774	9.6	7.9	8.75	3.12928	14.46	10.83	3.01	9.43333	3.23777	29.8	28.35	22.69	26.9467	4.75203	32.06	21.62	24.55	26.0767	4.70469	28.9	27.6	28.78	28.4267	4.82917	35.65	30.29	32.97	5.04308	28.4	23.84	32.29	28.1767	4.81643	14.94	8.84	6.36	10.0467	3.32865	2.36	4.87	4.42	3.88333	1.9573	20.97	18.75	17.17	18.9633	4.24514	21.42
lulogutSigP-53743	22.5	31.38	26.94	4.75168	23.2	32.33	26.48	27.3367	4.77277	216.74	202	201.77	206.837	7.69235	221.72	226.33	220.68	222.91	7.80032	194.68	159.52	199.28	184.493	7.52742	193.09	150.55	171.82	7.42475	216.27	185.11	166.94	189.44	7.5656	22.51	21.98	18.76	21.0833	4.39803	28.31	26.92	21.94	25.7233	4.68501	187.71	176.41	217.85	193.99	7.59984	228.52
lulogutSigP-53738	4.37	5.37	4.87	2.28392	8.97	10.75	7.74	9.15333	3.1943	10.62	9.05	10.14	9.93667	3.31276	10.86	6.86	8.25	8.65667	3.11381	11.64	6.46	10.66	9.58667	3.26103	8.06	10.45	9.255	3.21023	6.58	9.81	11.08	9.15667	3.19482	5.57	4.99	5.91	5.49	2.45681	8.32	9.54	7.3	8.38667	3.0681	9.06	9.09	7.86	8.67	3.11603	7.32
lulogutSigP-53731	0	0	0	#NUM!	0	0	0	0	#NUM!	0	0	0	0	#NUM!	0	0	0	0	#NUM!	0	0	0	0	#NUM!	0	0	0	#NUM!	0	0	0	0	#NUM!	0	0	0	0	#NUM!	0	0	0	0	#NUM!	0	0	0	0	#NUM!	0
lulogutSigP-53676	20.82	22.11	21.465	4.42391	23.72	16.64	19.88	20.08	4.32769	18.92	34.48	18.15	23.85	4.57592	16.45	17.77	25.51	19.91	4.31542	19.48	3.77	16.8	13.35	3.73877	19.15	37.16	28.155	4.81532	30.8	28.87	13.93	24.5333	4.61667	15.31	22.16	19.97	19.1467	4.25902	29.23	14.64	4.26	16.0433	4.0039	27.8	31.78	16.17	25.25	4.65821	20.04
lulogutSigP-53659	102.55	114.27	108.41	6.76035	220.29	243.1	176.13	213.173	7.73588	99.38	81.11	110.13	96.8733	6.59803	86.31	95.9	127.28	103.163	6.68879	105.28	93.21	122.33	106.94	6.74066	103.48	87.31	95.395	6.57584	87.54	86.33	68.11	80.66	6.33378	107.54	86.14	89.32	94.3333	6.5597	173.73	208.28	141.86	174.623	7.4481	85.56	109.14	93.92	96.2067	6.58806	102.82
lulogutSigP-53653	2.63	6.71	4.67	2.22342	2.84	5.94	3.77	4.18333	2.06465	7.18	8.49	14.84	10.17	3.34625	10.22	6.99	13.47	10.2267	3.35426	14.78	0	11.59	8.79	3.13586	8.95	20.15	14.55	3.86295	11.43	14.61	15.55	13.8633	3.7932	1.37	9.06	5.21	5.21333	2.38221	4.44	5.76	3.24	4.48	2.1635	2.56	5.68	0	2.74667	1.45768	5.53
lulogutSigP-53640	97.31	222.53	159.92	7.32121	260.85	233.19	182.93	225.657	7.81799	56.77	44.76	73.87	58.4667	5.86954	60.89	46.49	59.34	55.5733	5.79632	47.73	88.05	60.14	65.3067	6.02916	91.21	104.35	97.78	6.61147	67.97	78.21	65.44	70.54	6.14037	120.29	86.02	107.84	104.717	6.71035	327.83	280.42	210.18	272.81	8.09175	128.23	170.06	88.24	128.843	7.00947	112.16
lulogutSigP-53636	69.1	58.59	63.845	5.9965	49.05	61.87	41.71	50.8767	5.66893	127.98	148.5	102.26	126.247	6.9801	95.5	93.57	94.7	94.59	6.56362	91.3	68.44	57.27	72.3367	6.17666	69.87	48.83	59.35	5.89118	57.01	49.51	33.77	46.7633	5.54731	79.09	60.03	57.15	65.4233	6.03173	42.95	46.73	49.49	46.39	5.53574	131.78	122	130.1	127.96	6.99955	77
lulogutSigP-53625	0	0.09	0.045	-4.47393	0.37	0	0	0.123333	-3.01937	0.3	0.36	0.29	0.316667	-1.65896	0.09	0	0	0.03	-5.05889	0.05	0	0	0.0166667	-5.90689	1.3	0	0.65	-0.621488	0	0	0.32	0.106667	-3.22882	0	0	0	0	#NUM!	0	0.19	0.45	0.213333	-2.22882	0.43	0.36	0	0.263333	-1.92504	0.24
lulogutSigP-53619	254.69	106.31	180.5	7.49586	59.29	55.88	81.6	65.59	6.0354	214.6	158.23	178.34	183.723	7.52139	191.3	205.6	314.37	237.09	7.88929	263.08	196.96	295.43	251.823	7.97627	207.51	258.26	232.885	7.86347	230.9	268.43	251.7	250.343	7.96776	167.49	166.14	117.92	150.517	7.23378	75.7	73.74	82.62	77.3533	6.27339	249.9	195.26	237.59	227.583	7.83025	269.76
lulogutSigP-53583	90.33	124.24	107.285	6.7453	210.52	214.79	182.88	202.73	7.66342	162.16	154.23	151.89	156.093	7.28627	174.79	160.05	177.8	170.88	7.41684	149.81	118.06	183.8	150.557	7.23416	203.64	149.25	176.445	7.46307	175.24	177.1	208.96	187.1	7.54767	91.54	89.22	109.03	96.5967	6.5939	195.21	189.57	159.77	181.517	7.50396	174.58	162.81	163.84	167.077	7.38437	161.25
lulogutSigP-53575	239.86	225.57	232.715	7.86242	323.14	308	257.31	296.15	8.21018	31	25.06	23.43	26.4967	4.72774	21.09	19.42	27.37	22.6267	4.49995	18.4	19.97	32.57	23.6467	4.56356	19.07	16.22	17.645	4.14119	15.64	23.04	18.13	18.9367	4.24311	193.85	229.77	229.95	217.857	7.76724	316.03	255.8	300.1	290.643	8.18311	57.66	52.78	44.36	51.6	5.6893	31.81
lulogutSigP-53573	268.83	199.97	234.4	7.87283	371.34	496.43	400.86	422.877	8.72409	59.34	54.59	41.5	51.81	5.69516	34.57	35.83	43.83	38.0767	5.25084	33.21	30.2	51.69	38.3667	5.26178	51.29	50.08	50.685	5.66349	25.73	28.24	41.83	31.9333	4.99699	235.91	254.59	255.82	248.773	7.95869	365.74	417.23	350.36	377.777	8.56139	72.72	109.76	46.91	76.4633	6.2567	57.14
lulogutSigP-53552	786.03	943.36	864.695	9.75605	955.86	995.53	992.72	981.37	9.93865	1367.97	1326.45	1247.41	1313.94	10.3597	1168.37	1210.41	1239.8	1206.19	10.2362	1098.32	1048.09	1191.13	1112.51	10.1196	1025.22	1098.58	1061.9	10.0524	1235.06	1204.34	817.54	1085.65	10.0843	786.32	851.56	926.02	854.633	9.73916	955.34	948.54	973.08	958.987	9.90537	1557.98	1320.9	1418.6	1432.49	10.4843	1194.71
lulogutSigP-53550	262.98	206.36	234.67	7.87449	156.41	367.87	297.63	273.97	8.09787	262.92	311.95	364.6	313.157	8.29074	274.41	357.54	269.62	300.523	8.23133	275.15	210.96	193.42	226.51	7.82343	244.11	260.16	252.135	7.97805	254.4	258.63	304.43	272.487	8.09004	189.56	241.94	205.53	212.343	7.73026	252.75	238.77	278.47	256.663	8.00373	262.84	249.95	256.81	256.533	8.003	323.68
lulogutSigP-53548	37.18	80.89	59.035	5.8835	35.27	43.79	22.42	33.8267	5.08009	32.28	0.43	21.34	18.0167	4.17126	18.73	0.6	5.33	8.22	3.03914	12.78	10.72	2	8.5	3.08746	9.42	5.4	7.41	2.88947	23.27	1.22	2.35	8.94667	3.16135	39.55	34.69	49.59	41.2767	5.36725	111.06	48.52	57.84	72.4733	6.17938	10.75	32.09	1.77	14.87	3.89433	13.99
lulogutSigP-53541	38.29	66.15	52.22	5.70653	82.19	74.89	49.37	68.8167	6.10469	73.07	135.05	103.23	103.783	6.69743	99.01	110.87	108.53	106.137	6.72978	125.96	112.35	149.42	129.243	7.01395	150.63	165.01	157.82	7.30214	158.6	191.13	214.87	188.2	7.55612	45.04	60.81	53.94	53.2633	5.73507	60.92	79.77	39.21	59.9667	5.90609	76.23	123.1	77.31	92.2133	6.5269	93.17
lulogutSigP-53526	131.46	150.75	141.105	7.14063	121.07	102	122.44	115.17	6.84762	9.75	6.59	11.99	9.44333	3.2393	8.48	9.77	7.28	8.51	3.08916	7.62	17.34	8.11	11.0233	3.46249	15.65	9.51	12.58	3.65306	8.87	13.75	10.86	11.16	3.48027	114.46	113.61	121.13	116.4	6.86295	155.46	103.57	88.77	115.933	6.85715	13.99	21.09	7.82	14.3	3.83794	25.95
lulogutSigP-53478	9.96	13.88	11.92	3.57531	21.68	21.44	18.97	20.6967	4.37133	40.87	32.21	32.92	35.3333	5.14296	37.86	37.42	39.14	38.14	5.25323	36.8	31.55	45.41	37.92	5.24489	38.2	45.01	41.605	5.37869	35.93	37.62	46.2	39.9167	5.31892	14.04	11.23	7.76	11.01	3.46074	24.16	17.73	12.95	18.28	4.19219	29.5	27.99	40.12	32.5367	5.02399	27.55
lulogutSigP-53475	1.3	0.58	0.94	-0.0892673	2.31	1.93	1.27	1.83667	0.87709	4.68	4.48	5.01	4.72333	2.23981	3.95	5.92	6.3	5.39	2.43029	6.21	5.26	5.42	5.63	2.49313	5.17	3.14	4.155	2.05485	4.1	7.08	6.27	5.81667	2.54019	1.7	0.81	0.52	1.01	0.0143553	1.15	2.22	0.5	1.29	0.367371	4.52	5.97	3.28	4.59	2.19849	4.74
lulogutSigP-53450	28.76	24.06	26.41	4.72301	18.6	21.93	21.81	20.78	4.37712	1.62	1.1	2.04	1.58667	0.665999	1.99	0.15	0.66	0.933333	-0.0995357	1.17	0.61	2.02	1.26667	0.341037	2.02	0.61	1.315	0.395063	1.91	1.69	0.82	1.47333	0.559084	32.68	29.2	20.43	27.4367	4.77803	30.3	31.13	31.79	31.0733	4.95761	0.77	3.57	0.88	1.74	0.799087	0.77
lulogutSigP-53426	0	0	0	#NUM!	0	4.67	2.98	2.55	1.3505	3.77	2.23	3.88	3.29333	1.71955	1.18	1.03	4.41	2.20667	1.14187	2	0	2.44	1.48	0.565597	2.93	1.03	1.98	0.9855	4.91	0	2.6	2.50333	1.32385	0	0.67	0	0.223333	-2.16273	7.8	2.17	1.7	3.89	1.95977	2.02	1.43	3.68	2.37667	1.24894	1.35
lulogutSigP-53421	13.77	7.57	10.67	3.41549	11.95	16.62	4.56	11.0433	3.4651	27.03	26.46	25.44	26.31	4.71754	21.09	18.35	30.83	23.4233	4.54987	20.59	22.84	22.8	22.0767	4.46445	23.27	29.39	26.33	4.71864	29.02	26.44	23.05	26.17	4.70984	9.15	6.25	9.92	8.44	3.07724	15.17	10.78	4.95	10.3	3.36457	23.7	16	29.33	23.01	4.52419	19.85
lulogutSigP-53411	0.4	0.17	0.285	-1.81097	0.29	0.23	0	0.173333	-2.52838	0.25	0.87	0.81	0.643333	-0.636362	0.52	0	0.26	0.26	-1.94342	0.19	1.91	0.89	0.996667	-0.00481702	2.75	3.41	3.08	1.62293	1.76	2.62	1.43	1.93667	0.953576	0.21	0	0.07	0.0933333	-3.42146	0	0	0.5	0.166667	-2.58496	0.59	0.87	0.81	0.756667	-0.40227	0.42
lulogutSigP-53400	5.63	5.85	5.74	2.52105	7.23	7.52	5.79	6.84667	2.7754	20.96	20.78	21.77	21.17	4.40395	21.67	22.05	24.95	22.89	4.51665	21.78	25.22	21.55	22.85	4.51412	19.35	19.06	19.205	4.26341	19.96	18.89	23.51	20.7867	4.37759	6.75	6.28	5.05	6.02667	2.59136	6.81	6.66	4.84	6.10333	2.6096	20.8	16.31	22.63	19.9133	4.31566	19.46
lulogutSigP-53382	0	0	0	#NUM!	0	0	0	0	#NUM!	0	0	0	0	#NUM!	0	0	0	0	#NUM!	0	0	0	0	#NUM!	0	0	0	#NUM!	0	0	0	0	#NUM!	0	0	0	0	#NUM!	0	0	0	0	#NUM!	0	0	0	0	#NUM!	0
lulogutSigP-53363	9.65	10.22	9.935	3.31252	9.85	11.25	8.58	9.89333	3.30646	27.49	20.83	26.19	24.8367	4.6344	22.56	24.75	24.71	24.0067	4.58536	22.1	32.98	25.12	26.7333	4.74057	22.11	24.74	23.425	4.54998	23.5	28.66	25.62	25.9267	4.69636	11.3	7.92	9.61	9.61	3.26454	5.8	9.31	7.61	7.57333	2.92093	24.07	29.7	21.91	25.2267	4.65688	21.78
lulogutSigP-53340	0	0	0	#NUM!	0	0	0	0	#NUM!	2.38	0.7	1.06	1.38	0.464668	0.56	0.5	0	0.353333	-1.5009	0	0.47	1.15	0.54	-0.888969	0.56	1	0.78	-0.358454	1.03	1.21	0.31	0.85	-0.234465	0	0	0	0	#NUM!	0	0	0	0	#NUM!	0.64	0.71	0	0.45	-1.152	0
lulogutSigP-53332	5.14	6.28	5.71	2.51349	9.27	8.06	6.65	7.99333	2.9988	15.15	16.77	16.15	16.0233	4.0021	18.17	16.59	17.62	17.46	4.12598	15.07	18.51	20.1	17.8933	4.16135	19.04	17.51	18.275	4.1918	16.93	20.99	24.18	20.7	4.37156	6.55	5.55	4.01	5.37	2.42492	6.92	6.16	4.8	5.96	2.57531	14.53	13.74	15.92	14.73	3.88069	15.86
lulogutSigP-53326	547.48	261.32	404.4	8.65964	163.48	121.01	173.53	152.673	7.2543	1.4	0.12	0.39	0.636667	-0.65139	0.41	0.05	0.45	0.303333	-1.72102	0.42	0.09	0.81	0.44	-1.18442	0.08	0.53	0.305	-1.71312	0	0.48	1.27	0.583333	-0.777608	392.16	463.99	322.55	392.9	8.61802	122.94	138.33	128.26	129.843	7.02063	3.01	0.7	0.18	1.29667	0.374808	0.09
lulogutSigP-53320	438.55	357.22	397.885	8.63621	602.45	708.31	617.17	642.643	9.32787	4351.35	4410.48	4492.22	4418.02	12.1092	2992.71	3427.48	3103.83	3174.67	11.6324	2831.06	2180.14	2642.07	2551.09	11.3169	2587.86	2752.72	2670.29	11.3828	2528.91	2856.69	2490.09	2625.23	11.3582	441.06	358.11	390.41	396.527	8.63127	703.13	663.3	458.08	608.17	9.24833	4790.87	3706.06	4204.91	4233.95	12.0478	2603.79
lulogutSigP-53316	28.63	49.61	39.12	5.28983	91.56	100.97	47.91	80.1467	6.32457	77.06	100.67	93.42	90.3833	6.49798	59.73	78.93	68.22	68.96	6.10769	55	17.27	32.89	35.0533	5.13148	74.62	44.99	59.805	5.90219	50.53	61.49	63.99	58.67	5.87455	37.73	34.6	52.5	41.61	5.37886	86.37	81.12	51.38	72.9567	6.18897	80.98	107.45	38.41	75.6133	6.24057	75.28
lulogutSigP-53312	19.41	20.6	20.005	4.32229	38.05	54.07	35.46	42.5267	5.4103	63.3	69.8	31.8	54.9667	5.78049	44.62	53.47	51.51	49.8667	5.64	48.68	50.07	21.65	40.1333	5.32673	38.81	15.36	27.085	4.75942	38.59	42.4	32.42	37.8033	5.24044	22.71	9.61	14.44	15.5867	3.96224	48.36	33.52	50.63	44.17	5.46499	83.9	32.78	33.69	50.1233	5.64741	50.32
lulogutSigP-53304	0	36.78	18.39	4.20085	29.84	0	20.59	16.81	4.07125	51.46	38.85	0	30.1033	4.91185	0	42.38	0	14.1267	3.82035	55.63	33.4	36.75	41.9267	5.3898	47.05	25.99	36.52	5.19061	0	57.51	48.43	35.3133	5.14214	33.07	54.08	0	29.05	4.86047	32.97	43.67	31.28	35.9733	5.16886	0	0	0	0	#NUM!	0
lulogutSigP-53301	3.53	2.98	3.255	1.70266	0	0	0	0	#NUM!	3.24	9.45	5.43	6.04	2.59455	2.95	7.75	4.3	5	2.32193	4.83	5.02	5.99	5.28	2.40054	19.09	5.2	12.145	3.60229	4.02	9.47	7.24	6.91	2.78869	0	3.34	4.3	2.54667	1.34861	1.9	0	0	0.633333	-0.658963	0	3.3	4.47	2.59	1.37295	1.63
lulogutSigP-53299	31.45	37.66	34.555	5.11082	37.36	46.05	42.25	41.8867	5.38842	44.16	56.63	56.69	52.4933	5.71406	52.12	60.02	45.62	52.5867	5.71663	52.92	16.67	49.89	39.8267	5.31566	60.64	63.9	62.27	5.96047	68.12	70.09	57.63	65.28	6.02857	46.83	51.8	48.24	48.9567	5.61343	38.82	42	45.04	41.9533	5.39071	64.27	72.28	51.41	62.6533	5.96932	67.05
lulogutSigP-53265	4.59	5.02	4.805	2.26454	5.91	7.57	3.29	5.59	2.48285	9.46	8.13	8.37	8.65333	3.11326	9.13	7.13	5.81	7.35667	2.87905	6.96	7.23	8.43	7.54	2.91456	8.56	8.92	8.74	3.12763	8.78	9.68	10.55	9.67	3.27352	3.64	4.31	2.31	3.42	1.774	4.27	4.9	4.86	4.67667	2.22548	7.89	7.43	6.82	7.38	2.88362	6.99
lulogutSigP-5326	0.25	0	0.125	-3	10.39	5.71	0	5.36667	2.42403	0.64	1	0.21	0.616667	-0.697437	2.67	0.63	1.27	1.52333	0.607232	2.2	0.91	0.64	1.25	0.321928	0.98	2.83	1.905	0.929791	0.36	0.89	1.17	0.806667	-0.309955	15.25	0.54	0.07	5.28667	2.40236	0.73	0.68	1.16	0.856667	-0.223194	0.27	0.98	0.73	0.66	-0.599462	0.15
lulogutSigP-53245	0.28	0.15	0.215	-2.21759	0.1	0.07	0	0.0566667	-4.14136	1.5	1.33	2.21	1.68	0.748461	10.04	2.94	8.81	7.26333	2.86063	2.11	2.39	7.9	4.13333	2.04731	2.77	11.11	6.94	2.79494	2.35	2.83	1.97	2.38333	1.25298	0.2	0.18	0.12	0.166667	-2.58496	0.16	0.34	0.13	0.21	-2.25154	1.98	2.75	3.15	2.62667	1.39323	2.31
lulogutSigP-5324	48.54	65.1	56.82	5.82833	111.97	122.21	109.17	114.45	6.83857	164.72	152.09	165.01	160.607	7.32739	167.28	168.76	180.23	172.09	7.42702	186.84	226.06	175.96	196.287	7.61682	217.22	230.61	223.915	7.80681	155.99	170.13	196.63	174.25	7.44501	64.77	48.91	51.07	54.9167	5.77917	105.88	114.64	80.38	100.3	6.64818	146.94	107.68	193.8	149.473	7.22374	165.13
lulogutSigP-53210	4.52	5.04	4.78	2.25701	5.88	4.49	3.3	4.55667	2.18798	11.05	13.05	14.89	12.9967	3.70007	13.98	12.32	11.83	12.71	3.66789	10.74	8.16	17.25	12.05	3.59096	11.49	10.15	10.82	3.43563	12.05	12.07	14.22	12.78	3.67582	4.72	4.65	3.63	4.33333	2.11548	5.24	4.25	3.33	4.27333	2.09536	10.18	12.39	9.07	10.5467	3.39872	10.33
lulogutSigP-53204	60.94	60.22	60.58	5.92077	42.5	42.84	25.81	37.05	5.2114	221.27	191.02	269.43	227.24	7.82807	203.17	300	275.89	259.687	8.02063	241.22	131.99	260.51	211.24	7.72274	288.79	268.29	278.54	8.12174	242.15	434.68	221.4	299.41	8.22598	59.43	75.15	53.35	62.6433	5.96909	33.58	38.47	19.87	30.64	4.93734	301.77	257.73	254.13	271.21	8.08327	332.12
lulogutSigP-53201	10.2	14.69	12.445	3.63749	6.67	4.58	15.47	8.90667	3.15489	28.23	48.47	46.01	40.9033	5.35415	48.15	77.76	121.56	82.49	6.36615	39.38	48.78	35.88	41.3467	5.3697	90.5	62.67	76.585	6.25899	46.53	47.12	138.23	77.2933	6.27227	3.41	10.45	10.43	8.09667	3.01733	24.14	8.69	7.42	13.4167	3.74595	77.74	72.8	45.26	65.2667	6.02827	81.59
lulogutSigP-53197	8.89	7.13	8.01	3.0018	0	3.72	2.36	2.02667	1.01911	0	0	0	0	#NUM!	0	7.37	0	2.45667	1.2967	0	2.74	0	0.913333	-0.130787	0	8.56	4.28	2.09761	0	0	0	0	#NUM!	3.25	6.95	0	3.4	1.76553	0	0	4.45	1.48333	0.568843	0	0	0	0	#NUM!	0
lulogutSigP-53195	8.89	7.13	8.01	3.0018	7.82	3.72	2.36	4.63333	2.21205	29.12	22.28	16.43	22.61	4.49889	21.57	7.37	27.36	18.7667	4.2301	29.26	2.74	11.59	14.53	3.86096	13.42	8.56	10.99	3.45812	28.05	16.43	15.86	20.1133	4.33008	9.74	6.95	26.17	14.2867	3.8366	8.5	7.41	4.45	6.78667	2.7627	33.25	56.41	28.05	39.2367	5.29413	68.47
lulogutSigP-53171	552.42	926.86	739.64	9.53068	578.73	1170.28	1011.59	920.2	9.8458	2104.34	2460.26	2274.64	2279.75	11.1547	1470.29	1942.96	1847.92	1753.72	10.7762	1576.31	970.93	1592.94	1380.06	10.4305	2007.84	1559.48	1783.66	10.8006	2005.89	1635.56	1490.05	1710.5	10.7402	488.42	513.5	668.69	556.87	9.1212	927.93	818.27	1048.23	931.477	9.86338	2515.48	2173.35	2328.79	2339.21	11.1918	2039.12
lulogutSigP-53164	383.79	966.96	675.375	9.39954	724.46	832.98	940.85	832.763	9.70176	1173.97	2509.86	3218.16	2300.66	11.1678	1116.71	1091.51	1454.81	1221.01	10.2539	1187.06	1403.51	1325.82	1305.46	10.3503	1150.38	1953.1	1551.74	10.5997	961.51	1159.57	1505.35	1208.81	10.2394	660.41	441.96	789.71	630.693	9.30079	588.03	1144.9	730.64	821.19	9.68157	1852.63	1804.72	1794.63	1817.33	10.8276	1087.91
lulogutSigP-53120	26589.8	56931.1	41760.4	15.3498	32187.4	44341.2	42865.4	39798	15.2804	4207.66	4192.81	6235.2	4878.56	12.2522	2548.37	1866.88	2023.91	2146.39	11.0677	1941.74	975.12	1416.37	1444.41	10.4963	3206.07	2648.99	2927.53	11.5155	3489.45	3991.76	1933.52	3138.24	11.6157	38072.5	34399.5	55073.7	42515.2	15.3757	41727.9	42309.4	48179.1	44072.1	15.4276	9279.89	7355.26	3367.21	6667.45	12.7029	5199.48
lulogutSigP-53118	811.81	981.94	896.875	9.80876	232.41	447.15	466.18	381.913	8.5771	38.88	75.54	69.98	61.4667	5.94173	151.09	29.79	0	60.2933	5.91393	69.06	8.69	41.94	39.8967	5.3182	42.08	48.42	45.25	5.49985	29.11	22.15	29.98	27.08	4.75916	578.37	591.67	570.93	580.323	9.18071	460.7	1074.13	536.9	690.577	9.43166	97.4	13.38	166.64	92.4733	6.53097	180.15
lulogutSigP-53099	3.14	6.08	4.61	2.20477	4.59	5.9	4.06	4.85	2.27798	16.99	19.05	16.18	17.4067	4.12157	18.06	18.03	20.07	18.72	4.22651	20.83	16.37	23.91	20.37	4.34837	21.29	18.91	20.1	4.32912	22.11	23.32	24.93	23.4533	4.55172	4.62	3.6	3.26	3.82667	1.93609	4.05	4.54	3.17	3.92	1.97085	20.74	17.29	18.39	18.8067	4.23317	14.83
lulogutSigP-53047	153.77	232.97	193.37	7.59522	416.16	395.43	396.32	402.637	8.65333	2653.69	2335.03	2226.43	2405.05	11.2319	1895.12	2283.52	2194.26	2124.3	11.0528	2036.52	1071.39	2169.81	1759.24	10.7807	1886.95	2075.01	1980.98	10.952	1928.14	1967.04	1931.79	1942.32	10.9236	229.95	174.06	194.53	199.513	7.64034	372.89	366.97	240.64	326.833	8.35241	2707.36	1839.33	2276.98	2274.56	11.1514	1805.66
lulogutSigP-53044	47.17	70.2	58.685	5.87492	108.16	105.54	130.11	114.603	6.84051	552.87	691.03	629.63	624.51	9.28658	428.43	608.13	586.28	540.947	9.07934	488.21	484.01	780.24	584.153	9.1902	386.06	660.34	523.2	9.03122	500.27	630.59	576.19	569.017	9.15233	47.7	55.26	68.27	57.0767	5.83483	119.83	136.84	66.57	107.747	6.7515	633.1	598.05	725.41	652.187	9.34914	408.35
lulogutSigP-53041	10.28	7.04	8.66	3.11437	16.46	10.1	9.5	12.02	3.58736	22.89	18.87	23.48	21.7467	4.44272	29.14	24.9	20.77	24.9367	4.6402	29.46	16.33	35.89	27.2267	4.76695	37.43	33.98	35.705	5.15805	34.26	36.77	37.88	36.3033	5.18203	8.6	7.82	9.3	8.57333	3.09986	13.77	10.77	14.67	13.07	3.70819	21.89	25.01	18.98	21.96	4.45681	27.85
lulogutSigP-53011	291.96	331.37	311.665	8.28385	141.46	198.51	189.86	176.61	7.46442	279.61	236.92	325.44	280.657	8.13266	209.35	224.59	275.95	236.63	7.88649	210.37	210.01	219.57	213.317	7.73685	215.25	219.42	217.335	7.76378	197.05	216.68	186.16	199.963	7.64359	275.47	220.12	272.97	256.187	8.00105	212.71	201.68	177.92	197.437	7.62525	404.98	518.21	328.18	417.123	8.70433	376.66
lulogutSigP-530	6.78	3.5	5.14	2.36177	4.64	7.67	5.02	5.77667	2.53024	8.92	7.04	8.78	8.24667	3.04381	5.01	6.45	7.5	6.32	2.65992	9.49	8.76	7.08	8.44333	3.07781	4.92	6.22	5.57	2.47768	6.14	4.42	4.41	4.99	2.31904	1.34	4.66	4.38	3.46	1.79077	5	5.29	7.23	5.84	2.54597	7.03	8.87	6.76	7.55333	2.91711	5.05
lulogutSigP-52986	94.14	125.39	109.765	6.77827	50.3	69.79	53.27	57.7867	5.85266	52.61	59.64	73.12	61.79	5.9493	67.86	69.93	62.7	66.83	6.06242	59.82	52.28	64.82	58.9733	5.88199	58.62	64.1	61.36	5.93923	71.72	63.14	36.59	57.15	5.83668	130.26	107.42	117.48	118.387	6.88736	60.1	43.23	51.93	51.7533	5.69358	66.03	39.29	69.35	58.2233	5.86353	55.04
lulogutSigP-52963	0.61	0.09	0.35	-1.51457	0.07	0	0.15	0.0733333	-3.76939	0	0.11	0	0.0366667	-4.76939	0	0.08	0	0.0266667	-5.22882	0	0.07	0.09	0.0533333	-4.22882	0.09	0.16	0.125	-3	0.08	0.38	0	0.153333	-2.70526	0	0.2	0.29	0.163333	-2.61411	0	0.13	0	0.0433333	-4.52838	0	0	0	0	#NUM!	0
lulogutSigP-52945	111.12	184.45	147.785	7.20736	258.29	269.19	233.07	253.517	7.98594	319.64	319.22	312.48	317.113	8.30885	237.51	302.05	288.82	276.127	8.10919	255.37	190.54	251.34	232.417	7.86057	267.31	216.07	241.69	7.91701	269.17	260.83	225.37	251.79	7.97608	174.18	138.07	202.43	171.56	7.42257	254.27	275.24	252.2	260.57	8.02553	341.42	334.77	338.45	338.213	8.40179	263.74
lulogutSigP-52938	0	0	0	#NUM!	0	0	0	0	#NUM!	0	0	0	0	#NUM!	0	0	0	0	#NUM!	0	0	0	0	#NUM!	0	0	0	#NUM!	0	0	0	0	#NUM!	0	0	0	0	#NUM!	0	0	0	0	#NUM!	0	0	0	0	#NUM!	0
lulogutSigP-52928	54.48	64.19	59.335	5.89081	99.87	86.92	95.04	93.9433	6.55372	9.09	5.4	7.56	7.35	2.87774	6.49	5.37	5.07	5.64333	2.49655	5.63	2.87	6.26	4.92	2.29866	6.07	5.9	5.985	2.58135	3.71	1.66	2.19	2.52	1.33342	57.43	66.91	58.97	61.1033	5.93318	84.66	87.17	108.38	93.4033	6.5454	3.94	8.61	4.64	5.73	2.51854	6.32
lulogutSigP-52926	0	0.59	0.295	-1.76121	1.79	0.4	0.47	0.886667	-0.173536	1.96	0.89	1.4	1.41667	0.5025	3.52	4.1	4.12	3.91333	1.9684	4.55	0	3.21	2.58667	1.37109	2.41	0.72	1.565	0.646163	1.86	0.73	2.73	1.77333	0.826464	0.34	0.33	0.84	0.503333	-0.990414	0.79	1.2	0	0.663333	-0.592194	2.16	1.76	2.82	2.24667	1.16779	3.1
lulogutSigP-52924	13.22	12.33	12.775	3.67525	19.21	15.72	16.11	17.0133	4.08859	9.48	10.12	12.49	10.6967	3.41909	16.84	18.14	14.27	16.4167	4.03709	22	11.95	13.78	15.91	3.99186	10.93	6.7	8.815	3.13996	11.83	5.67	6.73	8.07667	3.01376	13.12	11.04	13.29	12.4833	3.64193	16.02	17.74	18.7	17.4867	4.12818	11.24	8.47	8.38	9.36333	3.22702	16.73
lulogutSigP-52922	3.73	5.43	4.58	2.19535	11.74	7.24	10.01	9.66333	3.27252	6.51	8.33	9.26	8.03333	3.006	8.54	8.73	8.96	8.74333	3.12818	11.08	7.46	13.96	10.8333	3.43741	12.38	12.34	12.36	3.62761	9.79	8.5	13.7	10.6633	3.41459	5.28	6.3	3.75	5.11	2.35332	6.28	7.61	4.45	6.11333	2.61196	7.58	8.1	7.64	7.77333	2.95853	5.58
lulogutSigP-52920	0.62	1.86	1.24	0.31034	2.49	4.07	2.94	3.16667	1.66297	3.79	1.18	4.35	3.10667	1.63537	4.43	1.86	4.29	3.52667	1.81831	2.65	4.02	2.01	2.89333	1.53273	3.24	2.85	3.045	1.60644	2.44	1.97	4.16	2.85667	1.51433	1.04	1.66	2.99	1.89667	0.923466	1.81	3.34	1.95	2.36667	1.24286	2.12	4.79	4.14	3.68333	1.88101	2.54
lulogutSigP-52879	0	0	0	#NUM!	0	0	0	0	#NUM!	0	0	0	0	#NUM!	0	0	0	0	#NUM!	0	0	0	0	#NUM!	0	0	0	#NUM!	0	0	0	0	#NUM!	0	0	0	0	#NUM!	0	0	0	0	#NUM!	0	0	0	0	#NUM!	0
lulogutSigP-52871	0	0	0	#NUM!	0	0	0	0	#NUM!	0	0	0	0	#NUM!	0.47	0	0.69	0.386667	-1.37084	0.51	0.2	0.71	0.473333	-1.07907	0	0	0	#NUM!	0	0	1.02	0.34	-1.55639	0	0	0	0	#NUM!	0	0	0	0	#NUM!	0	0	0	0	#NUM!	0
lulogutSigP-528	143.37	106.66	125.015	6.96596	301.39	289.88	291.52	294.263	8.20096	486.45	376.85	321.98	395.093	8.62605	475.99	436.87	550.46	487.773	8.93007	486.11	515.76	480.36	494.077	8.94859	400.52	538.41	469.465	8.87487	460.07	484.11	378.98	441.053	8.78481	124.65	142.04	129.11	131.933	7.04367	235.78	257.67	211.74	235.063	7.87691	478.97	377.65	439.67	432.097	8.75521	429.17
lulogutSigP-52786	15.96	26.11	21.035	4.39472	13.84	15.77	13.12	14.2433	3.83221	23.15	31.9	26.46	27.17	4.76394	22.59	24.73	27.61	24.9767	4.64251	20.07	26.64	17.77	21.4933	4.42582	26.65	21	23.825	4.5744	25.49	23.92	28.03	25.8133	4.69004	22.05	16.38	19.07	19.1667	4.26053	17.58	15.47	15.46	16.17	4.01525	24.74	29.37	23.52	25.8767	4.69358	28.71
lulogutSigP-52753	95.45	93.27	94.36	6.5601	221.56	293.33	255.66	256.85	8.00478	17.16	22.01	23.67	20.9467	4.38865	21.88	34.62	21.43	25.9767	4.69914	35.97	13.42	19.86	23.0833	4.52878	33.07	18.42	25.745	4.68622	30.89	58.9	19.29	36.36	5.18428	79.65	104.52	72.23	85.4667	6.41729	233.57	325.18	238.24	265.663	8.05346	34.23	18.19	21.23	24.55	4.61765	33.43
lulogutSigP-52732	5.95	5.96	5.955	2.5741	8.38	9.06	6.63	8.02333	3.0042	21.17	16.36	15.16	17.5633	4.13449	19.46	18.51	21.8	19.9233	4.31639	18.1	16.49	22.82	19.1367	4.25827	20.08	18.48	19.28	4.26903	16.75	20.31	19.55	18.87	4.23802	6.87	5.79	4.67	5.77667	2.53024	9.23	7.37	6.76	7.78667	2.96101	18.6	15.67	17.17	17.1467	4.09986	16.25
lulogutSigP-52728	1.49	1.61	1.55	0.632268	8.65	5.03	1.35	5.01	2.32481	10.55	6.96	5.76	7.75667	2.95544	11.29	1.54	10.19	7.67333	2.93985	13.39	2.93	8.67	8.33	3.05832	8.02	12.19	10.105	3.337	2.77	6.99	13.01	7.59	2.9241	5.04	1.72	1.21	2.65667	1.40962	1.36	1.69	2.65	1.9	0.925999	4.33	3.93	6.11	4.79	2.26003	3.69
lulogutSigP-52713	0	0	0	#NUM!	0	0	0	0	#NUM!	0	0	0.71	0.236667	-2.07907	0	0	0	0	#NUM!	0	0	0	0	#NUM!	0	0	0	#NUM!	0	0	0	0	#NUM!	0	0	0	0	#NUM!	0	0	0	0	#NUM!	0	0	0	0	#NUM!	0
lulogutSigP-52697	16.71	27.41	22.06	4.46336	28.64	31.02	31.91	30.5233	4.93184	71.42	52.27	58.06	60.5833	5.92085	45.82	50.95	62.36	53.0433	5.7291	61.42	22.98	43.12	42.5067	5.40962	50.28	51.65	50.965	5.67143	69.32	75.22	68.67	71.07	6.15117	20.79	25.25	21.73	22.59	4.49761	43.32	28.03	22.64	31.33	4.96947	65.12	57.76	68.63	63.8367	5.99631	48.52
lulogutSigP-52695	142.22	191.07	166.645	7.38063	249.16	258.01	215.27	240.813	7.91177	623.48	479.92	501.82	535.073	9.06359	493.58	612.81	634.53	580.307	9.18067	518.57	382.6	464.14	455.103	8.83005	633.58	389.66	511.62	8.99893	599.91	455.69	482.28	512.627	9.00176	186.5	137.3	165.75	163.183	7.35035	256.28	218.37	202.76	225.803	7.81892	554.87	480.2	559.38	531.483	9.05388	456.51
lulogutSigP-52671	0.92	1.14	1.03	0.0426443	1.26	2.27	1.54	1.69	0.757023	30.5	22.3	24.21	25.67	4.68201	32.4	28.47	25.17	28.68	4.84197	31.27	20.04	26	25.77	4.68762	34.31	20.46	27.385	4.77531	37.6	31.27	22.51	30.46	4.92884	1.28	0.5	1	0.926667	-0.109878	2.26	0.77	0.99	1.34	0.422233	23.73	17.22	19.8	20.25	4.33985	18.33
lulogutSigP-52656	16.19	33.53	24.86	4.63575	15.29	24.45	18.15	19.2967	4.27028	45.8	53.69	50.49	49.9933	5.64366	37.78	45.56	46.6	43.3133	5.43674	39.09	43.73	32.47	38.43	5.26416	45.56	33.13	39.345	5.29811	41.38	36.14	38.7	38.74	5.27575	23.41	15.33	17.61	18.7833	4.23138	20.84	21.51	15.33	19.2267	4.26504	47.8	61.01	47.29	52.0333	5.70136	39.09
lulogutSigP-52645	20.52	20.9	20.71	4.37226	19.6	29.93	22.57	24.0333	4.58696	63.35	69.26	59.32	63.9767	5.99947	63.18	81.57	75.68	73.4767	6.19921	71.61	100.84	84.62	85.69	6.42105	88.32	83.86	86.09	6.42777	86.93	101.54	85.25	91.24	6.51159	18.14	18.59	17.96	18.23	4.18824	27.6	25.32	19.16	24.0267	4.58656	70.84	68.3	64.45	67.8633	6.08456	74.23
lulogutSigP-52639	2.79	5.18	3.985	1.99458	5.93	5.82	3.9	5.21667	2.38313	3.84	3.54	5.34	4.24	2.08406	2.67	4.18	2.11	2.98667	1.57854	3.13	3.14	3.34	3.20333	1.67957	3.25	3.76	3.505	1.80941	3.88	5.72	3.65	4.41667	2.14296	3.71	1.56	4.92	3.39667	1.76412	5.81	3.36	5.39	4.85333	2.27898	5.92	5.79	2.02	4.57667	2.1943	2.88
lulogutSigP-52631	2.68	3.84	3.26	1.70487	1.32	2.83	2.4	2.18333	1.12653	1.22	1.62	1.88	1.57333	0.653824	1.87	1.14	2.14	1.71667	0.77961	1.88	1.58	1.33	1.59667	0.675063	0.99	1.54	1.265	0.339137	1.32	1.55	1.74	1.53667	0.619804	2.6	3.12	4.63	3.45	1.7866	1.32	1.78	1.23	1.44333	0.529405	1.79	1.8	1.34	1.64333	0.716625	1.41
lulogutSigP-52616	65.09	201.73	133.41	7.05972	125.49	89.43	140.07	118.33	6.88667	19.21	9.69	42.46	23.7867	4.57208	11.32	13.64	6.76	10.5733	3.40236	56.06	3.98	10.2	23.4133	4.54926	31.98	22.56	27.27	4.76924	13.23	31.72	41.75	28.9	4.853	116.8	84.06	145.73	115.53	6.85212	90.19	98.11	129.79	106.03	6.72833	40.98	19.38	25.69	28.6833	4.84214	21.57
lulogutSigP-52614	251.75	691.51	471.63	8.88151	471.51	647.22	428.62	515.783	9.01062	207.02	129.76	121.74	152.84	7.25588	56.91	50.33	145.75	84.33	6.39797	55.61	42.47	34.43	44.17	5.46499	109.35	92.78	101.065	6.65914	55.99	62.93	72.48	63.8	5.99548	608.32	291.03	472.86	457.403	8.83732	402.05	617.83	444.15	488.01	8.93077	180.38	274.11	67.84	174.11	7.44386	89.36
lulogutSigP-52612	0	0	0	#NUM!	0	0	0	0	#NUM!	0	0	0	0	#NUM!	0	0	0	0	#NUM!	0	0	0	0	#NUM!	0	0	0	#NUM!	0	0	0	0	#NUM!	0	0	0	0	#NUM!	0	0	0	0	#NUM!	0	0	0	0	#NUM!	0
lulogutSigP-52578	10.7	10.18	10.44	3.38405	11.64	17.1	12.24	13.66	3.77189	20.79	18.34	21.06	20.0633	4.32649	20.25	16.02	15.03	17.1	4.09592	18.99	15.01	18.65	17.55	4.1334	18.62	14.13	16.375	4.03342	16.28	27.34	16.1	19.9067	4.31518	9.62	10.46	10.22	10.1	3.33628	8.99	8.17	9.51	8.89	3.15218	19.99	13.47	21.5	18.32	4.19535	13.17
lulogutSigP-52558	334.89	509.69	422.29	8.72209	426.52	391.87	334.35	384.247	8.58589	158.38	147.02	182.56	162.653	7.34566	128.78	125.3	76.49	110.19	6.78385	104.04	37.14	66.16	69.1133	6.11089	154.51	115.01	134.76	7.07425	110.6	136.5	119.98	122.36	6.93499	424.19	296.31	311.3	343.933	8.42599	453.29	410.63	337.69	400.537	8.64579	182.31	180.14	159.09	173.847	7.44167	113.72
lulogutSigP-52515	28.38	56.04	42.21	5.39951	45.3	43.48	26.54	38.44	5.26454	50.62	37.75	59.67	49.3467	5.62488	47.21	45.01	54.04	48.7533	5.60743	48.45	34.68	56.28	46.47	5.53823	50.85	38.72	44.785	5.48494	48.27	54.69	58.3	53.7533	5.74828	81.6	29.21	37.52	49.4433	5.6277	50.67	37.71	37.15	41.8433	5.38693	76.41	74.31	57.5	69.4067	6.117	63.76
lulogutSigP-52513	0	2.1	1.05	0.0703893	1.07	0.55	1.41	1.01	0.0143553	13.15	6.88	6.77	8.93333	3.1592	16.18	14.95	12.62	14.5833	3.86625	17.14	12.88	17.25	15.7567	3.97789	17.62	13.57	15.595	3.96301	21.44	20.95	14.89	19.0933	4.255	2.51	1.46	1.6	1.85667	0.892715	2.27	0	1.21	1.16	0.214125	12.48	7.97	6.46	8.97	3.16511	9.31
lulogutSigP-52498	11.67	12.91	12.29	3.61941	17.04	22.22	12.86	17.3733	4.1188	37.87	36.9	35.56	36.7767	5.20072	29.41	28.98	30.3	29.5633	4.88574	29.83	28.21	31.42	29.82	4.89821	29.45	25.7	27.575	4.78529	30.75	25.44	30.82	29.0033	4.85815	13.06	9.37	12.35	11.5933	3.53522	13.44	16.77	12.08	14.0967	3.81728	28.22	35.08	35.45	32.9167	5.04075	28.48
lulogutSigP-52494	47.62	60.67	54.145	5.75876	36.08	32.27	26.91	31.7533	4.98884	46.96	40.39	46.91	44.7533	5.48392	47.89	49.29	53.96	50.38	5.65478	51.94	55.32	57.78	55.0133	5.78171	56.17	51.89	54.03	5.75569	48.78	54.64	53.83	52.4167	5.71195	55.97	38.81	44.36	46.38	5.53543	27.6	27.54	24.46	26.5333	4.72973	44.99	43.34	43.88	44.07	5.46172	46.32
lulogutSigP-52395	0.49	0.84	0.665	-0.588574	0.71	1.12	0	0.61	-0.713119	1.2	2.12	2.39	1.90333	0.928528	2.56	1.5	3.16	2.40667	1.26704	0.46	0.36	1.74	0.853333	-0.228819	4.62	3.03	3.825	1.93546	3.12	0.91	3.5	2.51	1.32769	0.51	0.97	0	0.493333	-1.01937	1.11	0.31	0	0.473333	-1.07907	0.48	0	3.29	1.25667	0.329602	1.04
lulogutSigP-5238	0	0	0	#NUM!	0	0	0	0	#NUM!	0	0	0	0	#NUM!	0	0	0	0	#NUM!	0	0	0	0	#NUM!	0	0	0	#NUM!	0	0	0	0	#NUM!	0	0	0	0	#NUM!	0	0	0	0	#NUM!	0	0	0	0	#NUM!	0
lulogutSigP-52370	0	0	0	#NUM!	0	0	0	0	#NUM!	0	0	0	0	#NUM!	0	0	0	0	#NUM!	0	0	0	0	#NUM!	0	0	0	#NUM!	0	0	0	0	#NUM!	0	0	0	0	#NUM!	0	0	0	0	#NUM!	0	0	0	0	#NUM!	0
lulogutSigP-52365	0	0	0	#NUM!	0	0	0	0	#NUM!	0	0	0	0	#NUM!	0	0	0	0	#NUM!	0	0	0	0	#NUM!	0	0	0	#NUM!	0	0	0	0	#NUM!	0	0	0	0	#NUM!	0	0	0	0	#NUM!	0	0	0	0	#NUM!	0
lulogutSigP-52324	41.89	47.94	44.915	5.48913	70.86	81.55	58.12	70.1767	6.13292	114.31	100.6	101.95	105.62	6.72274	97.3	113.95	115.4	108.883	6.76664	108.78	58.38	91.26	86.14	6.42861	89.53	102.9	96.215	6.58819	111.93	103.22	102.8	105.983	6.72769	45.68	41.03	48.32	45.01	5.49217	57.19	74.67	69.1	66.9867	6.0658	110.37	104.24	96.5	103.703	6.69632	101.17
lulogutSigP-52320	66.01	99.4	82.705	6.3699	120.71	134.66	142.6	132.657	7.05155	228.01	231.71	220.6	226.773	7.82511	160.52	229.64	205.76	198.64	7.63401	196.81	65.17	212.05	158.01	7.30387	221.7	211.2	216.45	7.75789	228.36	196.73	192.86	205.983	7.68638	75.64	78.14	89.06	80.9467	6.3389	136.52	118.71	112.07	122.433	6.93585	215.58	190.59	254.97	220.38	7.78385	216.23
lulogutSigP-52287	1.65	2.12	1.885	0.914565	2.48	3.79	1.38	2.55	1.3505	8	10.35	6.01	8.12	3.02148	12.54	11.38	11.95	11.9567	3.57974	6.88	11.37	8.1	8.78333	3.13477	7.67	8.83	8.25	3.04439	6.92	12.11	11.77	10.2667	3.3599	1.34	1.93	2.57	1.94667	0.961006	3.88	2.82	0	2.23333	1.1592	5.89	6.93	6.28	6.36667	2.67054	5.38
lulogutSigP-52249	3.77	4.33	4.05	2.01792	6.02	4.79	4.49	5.1	2.3505	9.55	8.4	10.43	9.46	3.24184	9.68	8.38	9.22	9.09333	3.18481	9.46	9.3	9.28	9.34667	3.22445	10.13	8.7	9.415	3.23496	9.2	9.71	8.73	9.21333	3.20372	3.83	3.72	3.46	3.67	1.87578	4.99	4.12	4.79	4.63333	2.21205	9.97	8.35	9.24	9.18667	3.19954	8.16
lulogutSigP-52244	25.99	32.24	29.115	4.86369	29.48	25.96	32.87	29.4367	4.87954	91.42	86.31	100.99	92.9067	6.53771	71.64	72.15	78.73	74.1733	6.21283	65.61	54.56	71.45	63.8733	5.99714	74.37	76.75	75.56	6.23955	70.16	75.68	69.23	71.69	6.1637	26.38	25.56	30.77	27.57	4.78503	24.38	30.02	29.04	27.8133	4.7977	95.89	95.02	95.17	95.36	6.57531	80.94
lulogutSigP-5220	0	2.17	1.085	0.117695	11.67	16.66	11.16	13.1633	3.71845	0.94	0.83	0.35	0.706667	-0.500898	0.51	0.29	0	0.266667	-1.90689	0	0	0.23	0.0766667	-3.70526	0.38	0	0.19	-2.39593	0	0	0.09	0.03	-5.05889	0	0.43	0.08	0.17	-2.55639	10.36	5.77	3.51	6.54667	2.71076	3.05	0.62	1.9	1.85667	0.892715	0.34
lulogutSigP-52150	281.97	490.4	386.185	8.59315	169.34	373.26	206.33	249.643	7.96372	20078.2	20691.4	19656.1	20141.9	14.2979	34935.7	34021.9	34460.7	34472.8	15.0732	30674.1	50495	34456.8	38542	15.2341	28382.5	30757.8	29570.2	14.8519	31813.2	28180.5	25914.2	28635.9	14.8055	428.97	402.73	493	441.567	8.78649	327.48	240.52	203.73	257.243	8.00699	19786.3	23358.2	22469.8	21871.4	14.4168	41525.5
lulogutSigP-52148	344.43	434.08	389.255	8.60457	196.5	623.23	234.83	351.52	8.45746	24734.3	22862.4	20307.4	22634.7	14.4662	45681.8	38249.1	33552.3	39161.1	15.2571	40738.4	50335.5	34384.6	41819.5	15.3519	32711.7	34534.9	33623.3	15.0372	33303.5	31150.9	23222.5	29225.6	14.8349	312.04	325.16	509.72	382.307	8.57859	276.28	222.41	238.83	245.84	7.94158	17681.7	24130.6	24982.2	22264.8	14.4425	41360.1
lulogutSigP-52134	0.15	0.65	0.4	-1.32193	1.32	1.1	1.1	1.17333	0.230613	0.37	0.66	1.09	0.706667	-0.500898	1.32	0.58	2.27	1.39	0.475085	1.43	0.22	1.62	1.09	0.124328	0.52	0.94	0.73	-0.454032	1.09	1.98	0.58	1.21667	0.282934	0.16	0.45	0.06	0.223333	-2.16273	0.52	0.86	2.26	1.21333	0.278976	0.52	0.99	0.61	0.706667	-0.500898	0.32
lulogutSigP-52078	58.57	91.66	75.115	6.23103	75.4	62.6	97.15	78.3833	6.29248	112.04	139.07	193.48	148.197	7.21137	146.12	116.91	145.83	136.287	7.0905	141.28	62.52	179.06	127.62	6.99571	164.87	75.45	120.16	6.90881	162.93	159.55	104.8	142.427	7.15408	89.58	99.92	108.63	99.3767	6.63484	58.85	73.2	60.61	64.22	6.00495	116.74	96.32	123.1	112.053	6.80804	100.35
lulogutSigP-52055	1.94	0.64	1.29	0.367371	3.9	1.75	1.66	2.43667	1.28491	47.51	38.02	22.46	35.9967	5.16979	19.49	6.76	20.05	15.4333	3.94798	31.11	5.33	27.5	21.3133	4.41368	31.28	31.41	31.345	4.97016	5.68	11.46	26.44	14.5267	3.86063	5.23	0.76	3.9	3.29667	1.72101	0	1.45	0	0.483333	-1.04891	5.27	8.35	11.34	8.32	3.05658	5.29
lulogutSigP-52053	22.76	12.98	17.87	4.15947	22.23	47.14	20.57	29.98	4.90593	234.42	280.53	246.61	253.853	7.98785	158.33	261.81	128.37	182.837	7.51441	213.74	35.99	116.08	121.937	6.92999	180.04	116.96	148.5	7.21432	175.16	327.81	107.54	203.503	7.66891	12.75	8.52	17.02	12.7633	3.67393	32.37	41.27	28.52	34.0533	5.08972	227.53	211.85	180.05	206.477	7.68983	159.36
lulogutSigP-52026	0	1.06	0.53	-0.915936	0.9	0	0	0.3	-1.73697	0.76	0	0	0.253333	-1.98089	0	1.89	1.83	1.24	0.31034	0	0.9	0	0.3	-1.73697	0.42	0	0.21	-2.25154	4.93	0.19	1.78	2.3	1.20163	0	0	0	0	#NUM!	1.4	0.78	0	0.726667	-0.460634	0	1.35	5.01	2.12	1.08406	1.31
lulogutSigP-52020	37.91	60.97	49.44	5.62761	73.06	73.33	50.43	65.6067	6.03577	123.03	139.62	99.15	120.6	6.91409	108.53	141.74	83.1	111.123	6.79602	132.98	20.6	123.94	92.5067	6.53149	160.93	136.71	148.82	7.21742	139.93	155.19	183.49	159.537	7.31774	50.59	59.85	52.1	54.18	5.75969	68.42	53.31	63.23	61.6533	5.94611	140.68	103.59	108.15	117.473	6.87619	108.07
lulogutSigP-52005	30.25	31.17	30.71	4.94064	51.32	46.68	49	49	5.61471	14.48	15.27	11.12	13.6233	3.76801	11.49	12.9	12.24	12.21	3.60999	15.37	14.47	12.7	14.18	3.82579	12.58	14.87	13.725	3.77873	13.69	19.88	15.71	16.4267	4.03797	32.15	30.17	26.11	29.4767	4.8815	45.93	48.9	39.4	44.7433	5.4836	10.47	11.51	12.27	11.4167	3.51307	9.45
lulogutSigP-52003	12.18	11.12	11.65	3.54226	25.6	22.29	19.59	22.4933	4.49143	6.44	5.04	7.13	6.20333	2.63304	5.85	5.25	5.58	5.56	2.47508	5.09	3.24	5.27	4.53333	2.18057	5.23	5.8	5.515	2.46336	5.11	5.4	6.26	5.59	2.48285	13.65	13.45	11.04	12.7133	3.66827	22.13	21.47	17.85	20.4833	4.35638	7.9	8.18	7.47	7.85	2.97269	5.15
lulogutSigP-51981	29.02	33.29	31.155	4.96139	62.17	84.91	98.77	81.95	6.35667	46.63	30.2	27.22	34.6833	5.11617	48.65	38.89	65.34	50.96	5.67129	53.37	32.37	48.97	44.9033	5.48875	38.73	86.19	62.46	5.96486	70.07	78.68	69.51	72.7533	6.18494	17.48	41.72	25.25	28.15	4.81506	78.15	57.43	10.48	48.6867	5.60545	49.75	50.03	88.42	62.7333	5.97116	50.54
lulogutSigP-51968	1.8	2.84	2.32	1.21412	3.97	3.82	0	2.59667	1.37666	14.53	17.28	7.13	12.98	3.69822	11.4	8.33	10.71	10.1467	3.34293	12.4	13.01	14.76	13.39	3.74308	12.19	12.82	12.505	3.64443	5.25	6.62	10.45	7.44	2.8953	4.6	1.94	1.93	2.82333	1.4974	0.93	2.88	3.04	2.28333	1.19114	4.55	6.16	6.98	5.89667	2.5599	10.31
lulogutSigP-51966	4.49	7.51	6	2.58496	4.36	4.44	6.74	5.18	2.37295	11.51	9.22	12.59	11.1067	3.47335	11.04	10.51	10.75	10.7667	3.4285	10.15	14.47	11.22	11.9467	3.57854	16.84	20.82	18.83	4.23496	18.23	19.36	18.62	18.7367	4.22779	4.43	4.51	4.25	4.39667	2.13641	4.97	2.64	2.2	3.27	1.70929	11.3	8.38	9.86	9.84667	3.29964	11.72
lulogutSigP-51911	0	0	0	#NUM!	2.37	0	0	0.79	-0.340075	1.99	7.07	5.3	4.78667	2.25902	2.84	7.49	4.21	4.84667	2.27699	3.08	7.16	11.59	7.27667	2.86328	11.18	10.07	10.625	3.40939	2.6	0	1.55	1.38333	0.468149	0	0	2.37	0.79	-0.340075	3.7	2.06	0	1.92	0.941106	6.39	3.55	4.38	4.77333	2.255	3.46
lulogutSigP-51909	13.77	11.19	12.48	3.64155	14.78	13.52	9.54	12.6133	3.65688	47.43	39.05	44.52	43.6667	5.44846	29.11	38.08	38.61	35.2667	5.14023	23.65	43.41	27.66	31.5733	4.98063	45.66	19.83	32.745	5.0332	29.41	31.42	25.11	28.6467	4.8403	11.88	12.53	9.76	11.39	3.5097	17.83	14.61	10.68	14.3733	3.84532	39.15	47.45	35.27	40.6233	5.34424	33.65
lulogutSigP-51907	4.79	11.36	8.075	3.01346	7.82	11.12	7.03	8.65667	3.11381	38.95	25.33	20.2	28.16	4.81558	27.52	23.97	21.63	24.3733	4.60723	19.48	22.95	27.39	23.2733	4.54061	18.64	20.67	19.655	4.29682	18.44	30.11	18.33	22.2933	4.47854	4.13	4.52	4.87	4.50667	2.17206	10.62	7.41	8.26	8.76333	3.13148	31.73	25.88	29.09	28.9	4.853	24.91
lulogutSigP-51900	0	0	0	#NUM!	0	0	0	0	#NUM!	0	0	0	0	#NUM!	0	0	0	0	#NUM!	0	0	0	0	#NUM!	0	0	0	#NUM!	0	0	0	0	#NUM!	0	0	0	0	#NUM!	0	0	0	0	#NUM!	0	0	0	0	#NUM!	0
lulogutSigP-51894	23.82	47.51	35.665	5.15644	108.83	84.19	43.87	78.9633	6.30311	101.35	138.67	115.53	118.517	6.88895	97.71	122.99	140.1	120.267	6.91009	112.99	132.52	86.83	110.78	6.79155	130.73	109.37	120.05	6.90749	126.98	110.5	101.22	112.9	6.8189	33.14	53.7	36.47	41.1033	5.36118	108	100.36	91.26	99.8733	6.64203	125.17	118.59	142.46	128.74	7.00832	135.45
lulogutSigP-51888	0	0	0	#NUM!	0	0	0	0	#NUM!	0	0	0	0	#NUM!	0.19	0	0	0.0633333	-3.98089	0	0	0	0	#NUM!	0.19	0	0.095	-3.39593	0	0	0	0	#NUM!	0	0	0	0	#NUM!	0	0	0	0	#NUM!	0.22	0	0	0.0733333	-3.76939	0
lulogutSigP-51886	355.3	400.55	377.925	8.56196	446.02	563.33	409.57	472.973	8.88562	19092.4	19809.5	18076.6	18992.8	14.2132	11597.2	14033.2	11523	12384.5	13.5962	11355.5	6521.89	8615.39	8830.92	13.1083	8598.08	7445.6	8021.84	12.9697	10244.7	9677.02	6832.05	8917.92	13.1225	380.47	372.33	443.3	398.7	8.63916	605.59	499.29	331.07	478.65	8.90283	22179.1	17093.9	21123.9	20132.3	14.2972	13825.7
lulogutSigP-51876	5.17	1.5	3.335	1.73769	7.42	5.93	1.42	4.92333	2.29964	13.09	7.22	9.28	9.86333	3.30208	11.32	2.64	9.27	7.74333	2.95295	11.13	6.71	8.41	8.75	3.12928	12.43	8.76	10.595	3.40531	3.02	5.74	12.32	7.02667	2.81284	5.62	1.48	1.44	2.84667	1.50927	2.05	1.81	3.44	2.43333	1.28293	3.7	5.1	2.58	3.79333	1.92347	3.76
lulogutSigP-51870	0	10.55	5.275	2.39917	0	0	0	0	#NUM!	0	0	0	0	#NUM!	0	0	0	0	#NUM!	0	0	0	0	#NUM!	0	0	0	#NUM!	0	0	0	0	#NUM!	0	0	0	0	#NUM!	0	0	10.17	3.39	1.76129	0	0	0	0	#NUM!	0
lulogutSigP-51845	25.07	37.75	31.41	4.97315	24.54	28.22	17.2	23.32	4.5435	76.29	75.88	73.19	75.12	6.23113	84.93	81.31	93.98	86.74	6.43863	79.13	116.21	84.62	93.32	6.54411	89.37	80.24	84.805	6.40608	87.56	85.93	89.71	87.7333	6.45505	40.79	22.4	30.24	31.1433	4.96085	24.76	29.85	28.83	27.8133	4.7977	78.93	74.02	94.88	82.61	6.36824	79.65
lulogutSigP-51808	19.88	19.57	19.725	4.30195	18.3	23.35	22.14	21.2633	4.4103	13.06	12.26	14	13.1067	3.71223	10.6	9.05	15.37	11.6733	3.54514	14.52	7.25	12.15	11.3067	3.4991	7.99	9.91	8.95	3.16189	9.91	7.83	11.27	9.67	3.27352	22.03	25.81	20.57	22.8033	4.51117	16.57	18.45	18.82	17.9467	4.16564	11.89	13.92	12.21	12.6733	3.66372	14.88
lulogutSigP-51805	4.74	4.03	4.385	2.13258	5.93	2.93	0	2.95333	1.56234	0	2.72	1.31	1.34333	0.425817	0	3.23	0	1.07667	0.106572	4.55	1.51	1.33	2.46333	1.30061	2.18	0	1.09	0.124328	3.49	3.26	0	2.25	1.16993	1.79	1.57	4.41	2.59	1.37295	1.61	1.05	0	0.886667	-0.173536	3.18	3.36	1.65	2.73	1.4489	2.45
lulogutSigP-51798	0.94	0.4	0.67	-0.577767	29.02	7.79	0	12.27	3.61706	41.62	26.14	11.47	26.41	4.72301	31.43	0	21.89	17.7733	4.15164	24.75	0.34	37.37	20.82	4.3799	20.17	31.68	25.925	4.69627	1.92	0	51.29	17.7367	4.14866	19.42	1.39	2.48	7.76333	2.95668	0	0.88	0	0.293333	-1.76939	0.45	1.52	0.63	0.866667	-0.206451	0.99
lulogutSigP-51757	154.83	246.04	200.435	7.64699	287.75	270.63	255	271.127	8.08282	233.63	210.53	254.7	232.953	7.8639	217.05	220.68	288.49	242.073	7.9193	293.34	175.42	253.22	240.66	7.91085	193.59	268.63	231.11	7.85244	188.86	241.84	231.5	220.733	7.78616	187.5	163.33	165.12	171.983	7.42612	208.14	218.3	239.79	222.077	7.79491	217.29	232.66	199.93	216.627	7.75907	247.12
lulogutSigP-51749	170.76	96.61	133.685	7.06269	202.91	193.12	229.76	208.597	7.70457	4.92	6.33	7.98	6.41	2.68032	7.05	10.23	7.2	8.16	3.02857	7.46	8.32	9.57	8.45	3.07895	8.31	4.39	6.35	2.66676	5.61	8.54	4.75	6.3	2.65535	114.3	165.24	105.17	128.237	7.00267	225.76	210.47	157.96	198.063	7.62982	10.9	6.68	6.18	7.92	2.9855	8.49
lulogutSigP-51737	1.16	1.6	1.38	0.464668	2.94	4.02	2.46	3.14	1.65076	6.45	3.93	6.18	5.52	2.46467	6.15	4.52	5.33	5.33333	2.41504	7.63	4.98	5.47	6.02667	2.59136	5.41	5.16	5.285	2.4019	7.06	5.33	9.54	7.31	2.86987	1.97	2.53	0.43	1.64333	0.716625	0.42	1.61	1.9	1.31	0.389567	2.66	5.74	5.58	4.66	2.22033	3.68
lulogutSigP-51728	10.33	11.79	11.06	3.46728	8.94	25.71	26.22	20.29	4.3427	45.27	67.89	73.09	62.0833	5.95613	36.26	69.23	46.18	50.5567	5.65983	52.33	37.59	36.29	42.07	5.39472	41.4	34.25	37.825	5.24127	71.59	45.92	61.12	59.5433	5.89587	6.22	7.57	13.06	8.95	3.16189	24.85	29.73	25.14	26.5733	4.73191	73.41	55.86	83.13	70.8	6.14568	53.42
lulogutSigP-51693	196.28	173.91	185.095	7.53212	448.59	394.4	379.38	407.457	8.6705	1601.26	1492.97	1659.39	1584.54	10.6298	1279.19	1433.2	1998.48	1570.29	10.6168	1345.56	814.78	1411.72	1190.69	10.2176	1471.55	1563.68	1517.62	10.5676	1467.62	1823.3	1499.63	1596.85	10.641	196.95	185.35	182.07	188.123	7.55553	446.89	345.41	237.6	343.3	8.42333	1800.6	1562.51	1785.43	1716.18	10.745	1588.18
lulogutSigP-51614	10.42	8.57	9.495	3.24717	24	15.1	11.94	17.0133	4.08859	3.54	6.5	5.03	5.02333	2.32865	6.44	1.85	4.8	4.36333	2.12543	5.92	10.19	3.1	6.40333	2.67882	6.28	7.21	6.745	2.75382	5.21	10.6	7.36	7.72333	2.94922	10	7.68	12.6	10.0933	3.33533	15.98	19.79	16.87	17.5467	4.13313	6.27	5.15	5.28	5.56667	2.47681	4.77
lulogutSigP-51608	70.45	24.12	47.285	5.56331	74.84	76.27	35.36	62.1567	5.95784	4.96	20.34	22.74	16.0133	4.0012	29.25	14.82	22.8	22.29	4.47832	21.94	49.64	22.34	31.3067	4.9684	77.96	18.94	48.45	5.59842	44.15	26.04	28.06	32.75	5.03342	27.52	6.23	11.01	14.92	3.89918	91.68	43.19	31.71	55.5267	5.79511	26.17	32.17	20.43	26.2567	4.71461	10.58
lulogutSigP-51587	363.33	355.28	359.305	8.48907	641.33	698.12	678.2	672.55	9.3935	674.77	656.27	695.46	675.5	9.39981	603	735.04	731.45	689.83	9.4301	632.79	461.06	766.28	620.043	9.27623	677.77	727.3	702.535	9.45643	648.5	710.74	713.69	690.977	9.43249	360.06	445.54	355.81	387.137	8.5967	698.34	629.78	534.44	620.853	9.27811	828.22	724.43	851.11	801.253	9.64611	796.41
lulogutSigP-51560	12.1	12.91	12.505	3.64443	7.34	6.82	7.3	7.15333	2.83862	17.45	13.99	13.83	15.09	3.91552	16.1	21.76	16.42	18.0933	4.17739	16.05	23.97	14.39	18.1367	4.18084	18.84	15.32	17.08	4.09424	15	17.22	18.04	16.7533	4.06638	13.7	10.83	8.67	11.0667	3.46815	10.65	9.23	7.4	9.09333	3.18481	23.83	32.18	16.8	24.27	4.6011	16.47
lulogutSigP-515	11.54	13.4	12.47	3.64039	13.21	13.5	16.88	14.53	3.86096	2.17	5.36	0.96	2.83	1.5008	1.07	1.52	0.51	1.03333	0.0473057	1.19	1.42	0	0.87	-0.200913	0.63	0.82	0.725	-0.463947	0.59	0	0.23	0.273333	-1.87127	19.12	10.89	16.94	15.65	3.96809	9.55	20.48	18.72	16.25	4.02237	2.66	0.56	0.46	1.22667	0.294743	2.07
lulogutSigP-51497	10.95	12.48	11.715	3.55029	16.97	18.93	11.84	15.9133	3.99216	34.76	33.9	30.06	32.9067	5.04031	31.38	33.53	29.43	31.4467	4.97484	31.79	15.92	29.26	25.6567	4.68126	33.42	32.96	33.19	5.05268	35.27	33	40.77	36.3467	5.18375	10.32	13.73	10.15	11.4	3.51096	12.47	14.93	10.18	12.5267	3.64693	31.18	35.98	28.85	32.0033	5.00015	29.24
lulogutSigP-51474	36	48.68	42.34	5.40395	47.28	51.88	40.3	46.4867	5.53875	23.65	22.78	22.64	23.0233	4.52502	15.28	15.45	23.36	18.03	4.17233	17.09	18.29	17.19	17.5233	4.13121	18.24	13.97	16.105	4.00944	19.05	17.55	31.2	22.6	4.49825	50.18	38.36	36.85	41.7967	5.38532	52.09	44.54	45.92	47.5167	5.57036	28.95	30.3	21.46	26.9033	4.74971	20.88
lulogutSigP-51467	0	0	0	#NUM!	0	0	0	0	#NUM!	0	0	0	0	#NUM!	0	0	0	0	#NUM!	0	0	0	0	#NUM!	0	0	0	#NUM!	0	0	0	0	#NUM!	0	0	0	0	#NUM!	0	0	0	0	#NUM!	0	0	0	0	#NUM!	0
lulogutSigP-51464	0.4	0	0.2	-2.32193	0.37	0.76	0	0.376667	-1.40864	0.48	0	0.96	0.48	-1.05889	0.53	0	0.76	0.43	-1.21759	0	0	0.05	0.0166667	-5.90689	1.46	0	0.73	-0.454032	1.15	0	1.79	0.98	-0.0291463	0.79	0.47	1.12	0.793333	-0.334001	0.13	0.41	0.32	0.286667	-1.80255	0	0	1.71	0.57	-0.810966	0
lulogutSigP-51455	22.49	19.22	20.855	4.38232	29.18	24.89	23.65	25.9067	4.69525	45.35	42.34	47.98	45.2233	5.499	61.21	44.48	50.22	51.97	5.69961	51.78	65.36	53.36	56.8333	5.82867	48.81	61.4	55.105	5.78411	46.37	50.51	62.09	52.99	5.72765	25.4	19.57	14.18	19.7167	4.30134	25.25	21.08	19.94	22.09	4.46532	32.34	35.58	43.19	37.0367	5.21088	43.79
lulogutSigP-51417	5.16	3.32	4.24	2.08406	7.61	11.79	2.53	7.31	2.86987	8.66	11.86	9.56	10.0267	3.32577	11.65	14.65	5.65	10.65	3.41278	16.08	10.23	14.49	13.6	3.76553	12.01	18.64	15.325	3.93782	9.99	2.69	18.08	10.2533	3.35802	11.89	6.93	6	8.27333	3.04847	3.96	7.17	2.79	4.64	2.21412	17.7	13.17	5.42	12.0967	3.59654	11
lulogutSigP-5137	5.29	11.14	8.215	3.03826	11.33	16.38	10.42	12.71	3.66789	15.25	17.28	21.85	18.1267	4.18004	20.2	16.37	16.06	17.5433	4.13285	15.01	27.08	19.79	20.6267	4.36644	18.8	26.75	22.775	4.50938	17.35	21.34	23.5	20.73	4.37365	18.08	7.74	15.36	13.7267	3.77891	16.03	14.34	13.18	14.5167	3.85964	15.89	15.89	15.9	15.8933	3.99035	13
lulogutSigP-5128	93.77	91.74	92.755	6.53535	148.02	142.5	117.31	135.943	7.08686	135.75	122.31	124.11	127.39	6.99311	126.23	133.02	131.25	130.167	7.02422	121.97	150.58	140.58	137.71	7.10549	129.62	123.1	126.36	6.9814	131.06	143.48	140.06	138.2	7.11061	107.13	90.01	86.85	94.6633	6.56473	132.34	123.27	118.04	124.55	6.96058	141.81	133.09	141.88	138.927	7.11818	126.01
lulogutSigP-51266	34.67	33.42	34.045	5.08937	55.08	55.79	62.37	57.7467	5.85167	29.53	25.81	32.46	29.2667	4.87119	33.86	33.37	31.65	32.96	5.04264	25.91	16.59	25.82	22.7733	4.50927	29.14	32.32	30.73	4.94158	20.76	22.46	20.79	21.3367	4.41526	33.41	39.53	32.8	35.2467	5.13941	51	55.07	34.6	46.89	5.55121	41.61	27.67	31.5	33.5933	5.0701	31.65
lulogutSigP-51264	26.61	24.34	25.475	4.67101	43.25	52.09	45.65	46.9967	5.55449	22.87	38.92	25.95	29.2467	4.8702	38.39	25.61	27.56	30.52	4.93168	15.61	11.35	19.9	15.62	3.96532	26.3	27.13	26.715	4.73958	14.73	12.23	16.6	14.52	3.85997	33.15	25.59	35.12	31.2867	4.96748	35.76	39.84	49.05	41.55	5.37678	29.3	41.1	39.46	36.62	5.19456	23.23
lulogutSigP-51236	2.57	3.04	2.805	1.488	1.61	0.5	2.29	1.46667	0.552541	5.4	3.42	4.26	4.36	2.12433	9.82	3.58	2.61	5.33667	2.41594	2.66	4.27	2.14	3.02333	1.59614	7.45	6.64	7.045	2.8166	3.14	4.27	5.08	4.16333	2.05774	3.24	3.88	6.87	4.66333	2.22136	2.16	0.74	0	0.966667	-0.0489096	3.76	1.85	2.98	2.86333	1.5177	9.42
lulogutSigP-51234	34.75	27.17	30.96	4.95233	10.57	21.78	13.3	15.2167	3.92758	60.15	61.29	62.65	61.3633	5.9393	61.79	57.26	63.14	60.73	5.92434	53.68	68.27	57.89	59.9467	5.90561	62.96	61.18	62.07	5.95582	63.36	55.75	54.27	57.7933	5.85283	32.65	29.47	23.99	28.7033	4.84315	14.66	27.58	19.63	20.6233	4.36621	67.56	54.13	68.69	63.46	5.98778	65.47
lulogutSigP-51232	57	50	53.5	5.74147	30.09	30.23	24.16	28.16	4.81558	90.37	100.04	112.36	100.923	6.65712	91.53	99.1	105.83	98.82	6.62673	84.71	124.65	102.77	104.043	6.70104	96.25	95.73	95.99	6.58481	98.57	95.97	93.01	95.85	6.58271	48.33	50.33	41.94	46.8667	5.55049	31.01	32.11	29.35	30.8233	4.94595	102.91	102.5	120.54	108.65	6.76354	101.14
lulogutSigP-5111	0	16.41	8.205	3.0365	0	0	0	0	#NUM!	14.63	10.37	3.89	9.63	3.26754	12.49	29.31	0	13.9333	3.80047	36.14	0	12.75	16.2967	4.02651	20.5	14.78	17.64	4.14078	7.62	8.93	36.48	17.6767	4.14377	25.06	9.49	6.95	13.8333	3.79008	16.27	3.02	0	6.43	2.68482	9.38	15.61	32.14	19.0433	4.25121	30.43
lulogutSigP-51105	33.27	47.71	40.49	5.33949	18.08	24.26	17.3	19.88	4.31325	6.38	5.05	3.31	4.91333	2.2967	7.67	5.33	5.42	6.14	2.61824	6.8	5.09	7.32	6.40333	2.67882	8.02	5.43	6.725	2.74953	6.52	7.61	7.48	7.20333	2.84866	50.06	35.09	42.44	42.53	5.41041	25.55	20.56	24.31	23.4733	4.55295	6.24	6.95	3.2	5.46333	2.44978	9.83
lulogutSigP-51096	2.47	4.12	3.295	1.72028	3.97	6.39	2.67	4.34333	2.1188	6.69	4.02	6.1	5.60333	2.48629	4.08	5.92	4.12	4.70667	2.23471	4.91	2.81	4.83	4.18333	2.06465	4.53	4.33	4.43	2.14731	5.1	4.17	5.44	4.90333	2.29376	4.81	2.54	2.65	3.33333	1.73697	2.51	4.11	2.75	3.12333	1.64309	5.85	4.38	5.1	5.11	2.35332	4.18
lulogutSigP-51083	0.99	8.43	4.71	2.23573	2.86	10.08	2.84	5.26	2.39506	15.03	18.12	16.77	16.64	4.05658	9.41	10.54	11.42	10.4567	3.38635	25.99	0	13.97	13.32	3.73552	10.11	6.07	8.09	3.01614	13.31	11.01	16.87	13.73	3.77926	3.09	3.9	9.28	5.42333	2.43918	3.34	8.06	4.88	5.42667	2.44007	19.27	13.9	18.49	17.22	4.10601	10.42
lulogutSigP-51064	9.99	7.63	8.81	3.13914	16.28	18.47	12.56	15.77	3.97911	20.4	18.86	19.45	19.57	4.29057	18.27	19.97	17.35	18.53	4.21179	18.96	14.06	19.2	17.4067	4.12157	17.45	18.16	17.805	4.15421	19.67	15.12	21.07	18.62	4.21878	8.93	8.92	7.32	8.39	3.06867	10.89	10.98	13.26	11.71	3.54967	18.45	16.46	24.81	19.9067	4.31518	17.44
lulogutSigP-51018	78.84	80.45	79.645	6.31551	49.6	58.74	41.99	50.11	5.64703	22.58	21.54	22.86	22.3267	4.4807	25.6	20.98	31.33	25.97	4.69877	29.02	29.5	29.22	29.2467	4.8702	30.39	28.63	29.51	4.88313	29.52	28.54	29.1	29.0533	4.86063	75.21	72.24	54.68	67.3767	6.07418	50.69	47.75	42.25	46.8967	5.55141	21.93	24.42	29.62	25.3233	4.6624	24.18
lulogutSigP-50970	24.66	22.36	23.51	4.5552	30.57	37.1	25.22	30.9633	4.95249	60.69	49.58	45.43	51.9	5.69766	49.45	38.71	48.41	45.5233	5.50853	61.56	46.37	67.69	58.54	5.87135	60.86	68.63	64.745	6.0167	47.78	57.09	63.06	55.9767	5.80675	26.34	23.78	21.02	23.7133	4.56763	29.64	26.47	28.15	28.0867	4.81181	52.05	51.65	62.64	55.4467	5.79303	55.83
lulogutSigP-50964	3.24	3.98	3.61	1.852	12.67	13.83	10.87	12.4567	3.63885	17.39	20.28	19.17	18.9467	4.24387	17.78	22.48	28.85	23.0367	4.52586	18.96	15.43	24.06	19.4833	4.28417	23.13	22.61	22.87	4.51538	21.88	15.5	21.65	19.6767	4.29841	4.26	3.59	3.27	3.70667	1.89012	10.67	9.8	9.1	9.85667	3.3011	21.69	18.26	19.64	19.8633	4.31204	22.24
lulogutSigP-50961	58.81	44.38	51.595	5.68916	63.83	61.1	51.27	58.7333	5.87611	73.5	77.83	62.48	71.27	6.15522	69.68	82.24	74.32	75.4133	6.23675	63.67	70.52	69.57	67.92	6.08576	72.1	67.67	69.885	6.12691	65.7	94.35	68.92	76.3233	6.25405	42.69	56.41	50.78	49.96	5.6427	61.46	58.35	40.63	53.48	5.74093	83.39	73.12	78.47	78.3267	6.29143	72.03
lulogutSigP-50935	0	0	0	#NUM!	0	0	0	0	#NUM!	0	0	0	0	#NUM!	0	0	0	0	#NUM!	0	0	0	0	#NUM!	0	0	0	#NUM!	0	0	0	0	#NUM!	0	0	0	0	#NUM!	0	0	0	0	#NUM!	0	0	0	0	#NUM!	0
lulogutSigP-50875	0	0	0	#NUM!	0	0	0	0	#NUM!	0	0	0	0	#NUM!	0	0	0	0	#NUM!	0	0	0	0	#NUM!	0	0	0	#NUM!	0	0	0	0	#NUM!	0	1.67	0	0.556667	-0.845114	0	0	0	0	#NUM!	0	0	0	0	#NUM!	0
lulogutSigP-50862	0	0	0	#NUM!	0	0	0	0	#NUM!	0	0	0	0	#NUM!	0	0	0	0	#NUM!	0	0	0	0	#NUM!	0	0	0	#NUM!	0	0	0	0	#NUM!	0	0	0	0	#NUM!	0	0	0	0	#NUM!	0	0	0	0	#NUM!	0
lulogutSigP-50859	0	0	0	#NUM!	0	0	0	0	#NUM!	0	0	0	0	#NUM!	0	0	0	0	#NUM!	0	0	0	0	#NUM!	0	0	0	#NUM!	0	0	0	0	#NUM!	0	0	0	0	#NUM!	0	0	0	0	#NUM!	0	0	0	0	#NUM!	0
lulogutSigP-50806	122.29	141.33	131.81	7.04232	35.19	30.63	43.99	36.6033	5.1939	4.8	6.08	6.21	5.69667	2.51012	5.95	1.42	3.92	3.76333	1.91201	4.64	4.73	19.96	9.77667	3.28934	4.86	7.17	6.015	2.58856	3.55	2.84	9.89	5.42667	2.44007	127.37	106.88	150.18	128.143	7.00161	53.03	52.22	67.35	57.5333	5.84633	6.16	2.58	3.96	4.23333	2.08179	3.56
lulogutSigP-508	17.11	22.01	19.56	4.28983	13.59	22.15	13.71	16.4833	4.04294	30.79	26.51	28.01	28.4367	4.82968	25	29.37	31.08	28.4833	4.83205	23.01	18.75	25.44	22.4	4.48543	33.19	25.5	29.345	4.87504	28.76	24.19	19.87	24.2733	4.6013	17.4	13.46	15.51	15.4567	3.95016	16	16.08	12.44	14.84	3.89142	27.29	24.83	30.71	27.61	4.78712	26.78
lulogutSigP-50785	2.71	1.15	1.93	0.948601	12.66	9.17	1.94	7.92333	2.98611	4.1	7.27	10.9	7.42333	2.89207	10.5	7.19	12.12	9.93667	3.31276	11.4	0	11.92	7.77333	2.95853	10.35	6.21	8.28	3.04963	10.68	12.51	8.95	10.7133	3.42134	8.43	7.98	4.87	7.09333	2.82646	4.56	5.92	3.33	4.60333	2.20268	7.89	4.38	3.6	5.29	2.40327	11.38
lulogutSigP-50772	0	0.74	0.37	-1.4344	0	0	0	0	#NUM!	2.94	2.09	0.66	1.89667	0.923466	4.58	0	2.43	2.33667	1.22445	0.85	0	4.57	1.80667	0.85333	9.97	0	4.985	2.31759	1.47	0	1.68	1.05	0.0703893	0	0	0	0	#NUM!	0	0	2.07	0.69	-0.535332	0	0	0	0	#NUM!	0
lulogutSigP-50764	36.24	42.64	39.44	5.30159	46.52	48.89	36.39	43.9333	5.45724	42.55	39.25	47.78	43.1933	5.43274	36.14	39.19	37.96	37.7633	5.23891	43.45	23.91	38.57	35.31	5.142	37.54	36.85	37.195	5.21704	43.78	39.86	33.16	38.9333	5.28293	35.7	39.15	36.91	37.2533	5.2193	40.86	51.19	37.02	43.0233	5.42705	54.7	49.61	57.12	53.81	5.7498	42.96
lulogutSigP-50741	8.97	7.58	8.275	3.04876	8.9	6.37	5.37	6.88	2.78241	6.33	5.06	3.33	4.90667	2.29474	5.52	6.58	6.29	6.13	2.61589	5.79	4.09	3.64	4.50667	2.17206	4.91	6.12	5.515	2.46336	5.57	4.5	9.23	6.43333	2.68557	8.61	10.65	10.15	9.80333	3.29327	5.44	7.69	9.25	7.46	2.89918	7.29	2.94	6.06	5.43	2.44095	6.21
lulogutSigP-50724	22.44	37.76	30.1	4.91169	25.69	30.67	19.13	25.1633	4.65325	45.08	41.71	47.48	44.7567	5.48403	33.39	45.61	41.94	40.3133	5.33319	32.32	32.91	25.87	30.3667	4.92442	39.37	27.76	33.565	5.06889	28.89	35.75	27.77	30.8033	4.94501	34.38	24.54	31.12	30.0133	4.90753	26.67	27.73	23.3	25.9	4.69488	45.28	52.11	43.28	46.89	5.55121	36.88
lulogutSigP-50706	0	0	0	#NUM!	0	0	0	0	#NUM!	0.03	0	0.03	0.02	-5.64386	0	0	0	0	#NUM!	0.04	0	0	0.0133333	-6.22882	0	0	0	#NUM!	0	0	0	0	#NUM!	0	0	0	0	#NUM!	0	0	0	0	#NUM!	0	0	0	0	#NUM!	0.05
lulogutSigP-50688	40.35	50.28	45.315	5.50192	40.36	46.83	30.28	39.1567	5.29119	101.73	105.67	109.47	105.623	6.72278	75.18	91.53	73.21	79.9733	6.32145	93.46	68.48	91.32	84.42	6.39951	80.91	77.02	78.965	6.30314	85.79	117.93	74.4	92.7067	6.5346	49.85	39.64	44.22	44.57	5.478	35.82	33.38	48.17	39.1233	5.28996	93.29	89.44	98.73	93.82	6.55182	84.75
lulogutSigP-50668	4.46	0	2.23	1.15704	3.21	2.51	3.19	2.97	1.57046	25.65	11.97	8.97	15.53	3.95699	36.5	16.91	19.95	24.4533	4.61196	31.27	0	13.73	15	3.90689	24.6	57.97	41.285	5.36755	26.37	24.72	32.63	27.9067	4.80254	2.31	6.57	0	2.96	1.5656	7.51	9.75	0	5.75333	2.5244	32.47	19.21	35.61	29.0967	4.86278	32.77
lulogutSigP-50665	147.23	135.3	141.265	7.14226	307.96	317.55	223.95	283.153	8.14544	1864.91	1489.36	1214.94	1523.07	10.5728	985.45	1533.37	1120.91	1213.24	10.2447	1150.58	721.02	884.42	918.673	9.84341	931.55	1032.98	982.265	9.93997	1276.69	1078.58	1119.78	1158.35	10.1779	139.58	115.64	136.44	130.553	7.0285	269.29	225.48	169.58	221.45	7.79084	1523.45	1383.35	1603.95	1503.58	10.5542	1119.5
lulogutSigP-50663	264.58	230.68	247.63	7.95204	547.56	624.59	546.3	572.817	9.16193	3587.9	4304.08	4313.44	4068.47	11.9903	2665.95	3069.95	3516.94	3084.28	11.5907	2828.12	1916.23	2758.71	2501.02	11.2883	2636.02	2469.2	2552.61	11.3178	3143.42	3132.22	2629.68	2968.44	11.5355	304	343.19	256.89	301.36	8.23534	540.98	490.75	436.44	489.39	8.93484	4959.62	3609.59	3847.46	4138.89	12.015	3227.03
lulogutSigP-50650	5.98	5.19	5.585	2.48156	10.85	14.16	7.75	10.92	3.4489	12.28	16.44	12.39	13.7033	3.77645	16.61	13.17	14.54	14.7733	3.88492	17.02	23.03	18.55	19.5333	4.28787	15.34	17.34	16.34	4.03034	12.53	12.05	16.78	13.7867	3.7852	5.58	4.73	5.73	5.34667	2.41864	9.66	12.3	10.78	10.9133	3.44802	10.54	10.96	7.88	9.79333	3.2918	15.04
lulogutSigP-5063	0	0	0	#NUM!	0	0	0	0	#NUM!	0	0	0	0	#NUM!	0	0	0	0	#NUM!	0	0	0	0	#NUM!	0	0	0	#NUM!	0	0	0	0	#NUM!	0	0	0	0	#NUM!	0	0	0	0	#NUM!	0	0	0	0	#NUM!	0
lulogutSigP-50628	71.39	72.94	72.165	6.17323	60.65	76.66	47.48	61.5967	5.94478	12.43	16.47	18.46	15.7867	3.98063	14.99	7.72	9.36	10.69	3.41819	9.76	7.55	11.22	9.51	3.24945	10.12	10.01	10.065	3.33128	4.06	8.67	10.1	7.61	2.9279	62.11	111.74	99.42	91.09	6.50922	57.97	66.83	65.69	63.4967	5.98861	15.16	8.55	12	11.9033	3.57329	12.3
lulogutSigP-5058	8.11	9.57	8.84	3.14405	10.04	12.97	5.72	9.57667	3.25952	39.59	37.27	36.77	37.8767	5.24324	28.83	34.99	34.16	32.66	5.02945	32.06	27.58	30.61	30.0833	4.91089	35.46	27.8	31.63	4.98322	37.54	37.05	30.05	34.88	5.12433	10.54	6.99	11.86	9.79667	3.29229	13.7	9.12	8.26	10.36	3.37295	35.95	30.19	40.13	35.4233	5.14663	30.19
lulogutSigP-50576	6.8	8.39	7.595	2.92505	9.19	11.78	6.96	9.31	3.21878	17.2	13.42	15.44	15.3533	3.94048	12.93	15.46	13.6	13.9967	3.80701	12.93	14.29	13.87	13.6967	3.77575	11.01	14.02	12.515	3.64559	12.57	18.78	11.51	14.2867	3.8366	9.3	5.1	8.25	7.55	2.91648	6.85	7.99	6.1	6.98	2.80323	11.32	14.13	14.11	13.1867	3.72101	14.44
lulogutSigP-5054	12.68	7.12	9.9	3.30743	22.05	24.59	31.32	25.9867	4.6997	16.96	20.82	16.19	17.99	4.16912	15.55	22.88	19.24	19.2233	4.26479	22.04	22.4	20.6	21.68	4.43829	33.94	29.66	31.8	4.99095	29.78	18.41	27.35	25.18	4.65421	15.06	8.4	13.81	12.4233	3.63498	21.78	26.5	6	18.0933	4.17739	26.8	32.63	32.97	30.8	4.94486	17.57
lulogutSigP-50538	9.7	9.42	9.56	3.25701	14.01	15.35	12.86	14.0733	3.81489	33.94	31.99	31.58	32.5033	5.02252	31.91	35.22	29.18	32.1033	5.00465	30.26	36.38	34.46	33.7	5.07468	29.98	34.49	32.235	5.01056	33.86	28.44	31.09	31.13	4.96023	12.22	11.93	13.15	12.4333	3.63614	11.7	12.81	11.4	11.97	3.58135	32.92	27.32	27.93	29.39	4.87725	30.13
lulogutSigP-50524	4.98	5.8	5.39	2.43029	4.64	4.12	6.84	5.2	2.37851	27.87	28.94	17.25	24.6867	4.62566	26.4	20.72	16.5	21.2067	4.40645	25.85	15.85	33.21	24.97	4.64212	23.61	23.83	23.72	4.56803	14.87	20.19	28.94	21.3333	4.41504	5.33	3.42	3.74	4.16333	2.05774	4.76	6.57	5.84	5.72333	2.51686	19.43	17.11	23.01	19.85	4.31107	20.76
lulogutSigP-50520	9.99	0	4.995	2.32048	0	5.64	0	1.88	0.910733	6.05	0	0	2.01667	1.01197	4.31	7.58	0	3.96333	1.98671	4.67	3.62	8.79	5.69333	2.50927	0	0	0	#NUM!	0	0	4.72	1.57333	0.653824	0	0	3.59	1.19667	0.259021	0	0	0	0	#NUM!	0	0	13.3	4.43333	2.14839	5.25
lulogutSigP-50507	1.33	1.4	1.365	0.448901	1.63	2.65	1.84	2.04	1.02857	4.47	4.87	3.35	4.23	2.08066	4.15	3.89	5.23	4.42333	2.14513	3.91	6.58	3.39	4.62667	2.20997	6.09	4.19	5.14	2.36177	5	6.52	6.31	5.94333	2.57127	3.01	1.38	1.43	1.94	0.956057	1.93	1.55	2.5	1.99333	0.995183	4.09	4.77	3.34	4.06667	2.02385	4.4
lulogutSigP-50483	1.14	1.4	1.27	0.344828	2.64	0	0	0.88	-0.184425	4.59	7.51	2.58	4.89333	2.29082	2.46	2.82	4.35	3.21	1.68257	1.76	2.84	2.46	2.35333	1.23471	3.53	4.45	3.99	1.99639	1.6	2.84	3.22	2.55333	1.35238	0.87	1.01	0	0.626667	-0.67423	1.89	0.86	0	0.916667	-0.125531	7.04	3.61	6.17	5.60667	2.48714	2.88
lulogutSigP-5048	4.02	0	2.01	1.0072	0	9.08	0	3.02667	1.59773	0	0	0	0	#NUM!	0	0	0	0	#NUM!	0	0	0	0	#NUM!	0	0	0	#NUM!	0	0	3.8	1.26667	0.341037	0	0	0	0	#NUM!	0	0	0	0	#NUM!	0	0	0	0	#NUM!	0
lulogutSigP-50455	88.74	39.09	63.915	5.99808	159.88	147.03	157.11	154.673	7.27308	418.78	350.98	274.51	348.09	8.44332	383.24	413.77	488.27	428.427	8.7429	383.69	313.46	434.66	377.27	8.55945	360.08	502.18	431.13	8.75198	451.8	497.18	406.42	451.8	8.81954	66.52	75.11	61.55	67.7267	6.08165	132.38	105.29	87.56	108.41	6.76035	516.42	454.76	509.31	493.497	8.9469	551.94
lulogutSigP-50453	920.5	768.07	844.285	9.72159	759.18	932.89	1126.05	939.373	9.87555	67.91	74.92	94.59	79.14	6.30634	58.71	80.37	67.81	68.9633	6.10776	69.07	55.73	42.84	55.88	5.80426	48.64	40.37	44.505	5.4759	81.22	48.82	36.73	55.59	5.79675	801.57	826.08	791.35	806.333	9.65523	986.98	1012.82	1119.03	1039.61	10.0218	187.15	132.69	70.35	130.063	7.02307	137.83
lulogutSigP-50416	0	0	0	#NUM!	0.76	0	0	0.253333	-1.98089	0	0	0	0	#NUM!	0	0	0	0	#NUM!	0	0	0.93	0.31	-1.68966	0.9	0	0.45	-1.152	0	0	0	0	#NUM!	0	0	0	0	#NUM!	0	0	0	0	#NUM!	0	0	0	0	#NUM!	0
lulogutSigP-50367	6.39	7.72	7.055	2.81865	9.87	10.17	8.79	9.61	3.26454	16.82	15.93	16.76	16.5033	4.04469	13.57	14.43	15.56	14.52	3.85997	15.12	10.82	15.37	13.77	3.78346	16.78	15.49	16.135	4.01212	16.43	16.71	16.07	16.4033	4.03592	8.47	6.26	6.68	7.13667	2.83525	7.82	8.33	6.46	7.53667	2.91393	16.52	14.34	17.22	16.0267	4.0024	13.21
lulogutSigP-50357	0	0.91	0.455	-1.13606	0.77	0	0	0.256667	-1.96203	0	0	0.86	0.286667	-1.80255	0.92	0	0	0.306667	-1.70526	1	0	0.94	0.646667	-0.628906	1.81	0	0.905	-0.14401	0	0	1.51	0.503333	-0.990414	0	0	0	0	#NUM!	0	0.67	2.62	1.09667	0.133125	0	1.15	1.42	0.856667	-0.223194	0
lulogutSigP-50326	1.26	1.54	1.4	0.485427	1.76	3.39	2.7	2.61667	1.38773	6.83	6.03	7.43	6.76333	2.75773	6.11	5.96	5.3	5.79	2.53356	5.76	5.08	6.94	5.92667	2.56722	9.7	7.09	8.395	3.06953	7.39	11.43	8.76	9.19333	3.20059	1.19	0.71	1.54	1.14667	0.197446	2.44	2.06	0.68	1.72667	0.78799	5.43	5.38	7.1	5.97	2.57773	6.16
lulogutSigP-50321	1.36	2.21	1.785	0.835924	2.85	1.53	2.63	2.33667	1.22445	3.45	3.14	3.6	3.39667	1.76412	4.28	4.37	3.79	4.14667	2.05195	5.55	5.03	6.67	5.75	2.52356	5.39	6.62	6.005	2.58616	7.49	2.67	6.95	5.70333	2.51181	1.75	1.38	2.17	1.76667	0.82103	2.77	1.28	1.13	1.72667	0.78799	5.27	3.2	3.18	3.88333	1.9573	5.41
lulogutSigP-5030	158.46	111.54	135	7.07682	267.09	173.68	129.71	190.16	7.57107	315.39	286.93	112.94	238.42	7.89736	238.02	157.98	266.28	220.76	7.78633	444.66	108.23	259.01	270.633	8.0802	368.99	221.64	295.315	8.20611	360.73	343.14	194.54	299.47	8.22627	220.84	111.18	226.31	186.11	7.54001	71.18	172.59	400.58	214.783	7.74674	180.25	195.14	192.86	189.417	7.56542	171.17
lulogutSigP-50255	14.34	11.97	13.155	3.71754	9.45	10.58	7.15	9.06	3.17951	25.95	24.62	22.96	24.51	4.6153	20.46	21.62	25.19	22.4233	4.48693	24.13	20.05	22.97	22.3833	4.48435	24.42	21.02	22.72	4.50589	24.98	23.77	22.2	23.65	4.56377	19.5	13.63	13.54	15.5567	3.95946	6.57	7.2	9.02	7.59667	2.92537	22.75	24.22	25.37	24.1133	4.59176	25.04
lulogutSigP-5025	0	0	0	#NUM!	0	0	0	0	#NUM!	0	0	0	0	#NUM!	0	0	0	0	#NUM!	0	0	0	0	#NUM!	0	0	0	#NUM!	0	0	0	0	#NUM!	0	0	0	0	#NUM!	0	0	0	0	#NUM!	0	0	0	0	#NUM!	0
lulogutSigP-50224	2.66	3.41	3.035	1.6017	10.01	9.49	6.79	8.76333	3.13148	9.55	7.48	9.47	8.83333	3.14296	8.3	10.33	11.01	9.88	3.30451	8.78	8.73	13	10.17	3.34625	10.03	12.01	11.02	3.46205	9.23	9.36	11.1	9.89667	3.30694	4.86	3.51	2.99	3.78667	1.92093	8.14	7.36	5.14	6.88	2.78241	8.41	8.21	9.78	8.8	3.1375	8.85
lulogutSigP-5021	93.38	98.87	96.125	6.58684	67.78	81.61	90.16	79.85	6.31922	34.23	33.28	34.64	34.05	5.08958	29.57	31.21	24.57	28.45	4.83036	27.32	18.93	22.22	22.8233	4.51244	23.01	28.82	25.915	4.69572	28.47	16.33	17.79	20.8633	4.3829	88.14	80.44	87.89	85.49	6.41768	80.06	72.74	74.59	75.7967	6.24406	41.28	33.97	33.39	36.2133	5.17845	27.15
lulogutSigP-50205	1.51	1.7	1.605	0.682573	14.02	10.4	1.54	8.65333	3.11326	18.08	17.95	10.81	15.6133	3.96471	12.44	6.71	8.93	9.36	3.22651	11.06	3.98	10	8.34667	3.0612	9.62	12.35	10.985	3.45746	4.38	3.71	10.57	6.22	2.63691	21.97	0.99	1.6	8.18667	3.03328	3.6	1.58	1.84	2.34	1.22651	4.69	4.25	4	4.31333	2.1088	3.09
lulogutSigP-50182	14.95	24.27	19.61	4.29352	29.79	28.57	24.98	27.78	4.79597	21.15	20.74	24.19	22.0267	4.46118	25.39	23.45	27.35	25.3967	4.66657	24.02	20.17	28.37	24.1867	4.59614	28.75	25.71	27.23	4.76713	23.51	23.88	29.41	25.6	4.67807	23.01	17.16	16.84	19.0033	4.24818	30.51	27.9	19.95	26.12	4.70708	19.63	19.94	22.33	20.6333	4.36691	21.38
lulogutSigP-50178	0.75	1.58	1.165	0.22033	3.05	1.24	0.47	1.58667	0.665999	4.11	2.28	3.61	3.33333	1.73697	3.5	2.18	3.07	2.91667	1.54432	4.88	3.42	3.35	3.88333	1.9573	2.29	3.1	2.695	1.43029	1.99	0.92	6.45	3.12	1.64155	1.32	0.95	1.15	1.14	0.189034	1.2	0.18	0.82	0.733333	-0.447459	2.02	4.25	2.88	3.05	1.60881	1.71
lulogutSigP-50124	2.37	2.85	2.61	1.38405	3.74	4.89	3.61	4.08	2.02857	6.18	5.4	4.29	5.29	2.40327	6.52	5.86	5	5.79333	2.53439	5.78	5.21	4.83	5.27333	2.39872	4.14	6.44	5.29	2.40327	3.37	3.82	4.32	3.83667	1.93985	3.17	4.45	2.52	3.38	1.75702	3.19	1.29	1.42	1.96667	0.975752	4.24	4.58	3.16	3.99333	1.99759	3.4
lulogutSigP-50104	8.77	9.24	9.005	3.17073	13.95	13	8.73	11.8933	3.57208	16.23	16.45	20.38	17.6867	4.14459	18.4	15.04	20.56	18	4.16993	20.22	28.18	23.67	24.0233	4.58636	17.87	28.74	23.305	4.54257	18.31	23.63	19.71	20.55	4.36107	9.8	9.27	5.73	8.26667	3.04731	10.84	6.12	9.15	8.70333	3.12157	18.75	16.8	21.88	19.1433	4.25877	12.33
lulogutSigP-50092	15.42	12.31	13.865	3.79338	35.32	32.53	28.39	32.08	5.0036	21.9	22.5	13.62	19.34	4.27352	22.8	28.39	24.52	25.2367	4.65745	39.2	50.5	38.87	42.8567	5.42145	26.36	20.78	23.57	4.55888	22.83	25.98	29.19	26	4.70044	14.91	13.98	16.71	15.2	3.926	28.34	19.35	21.18	22.9567	4.52084	19.51	27.89	35.61	27.67	4.79025	23.27
lulogutSigP-50062	14677.8	11568.8	13123.3	13.6798	17776.8	13836.5	17236.4	16283.2	13.9911	112.17	119.38	167.08	132.877	7.05394	150.89	165.16	143.48	153.177	7.25905	266.87	180.91	197.27	215.017	7.7483	199.21	211.05	205.13	7.68039	226.53	214.56	284.44	241.843	7.91793	12155.3	12117.1	11290.5	11854.3	13.5331	15125	14923.6	16828.3	15625.6	13.9316	436.21	229.56	138.65	268.14	8.06684	191.22
lulogutSigP-50055	0	0	0	#NUM!	0	0	0	0	#NUM!	0	0	0	0	#NUM!	0	0	0	0	#NUM!	0	0	0	0	#NUM!	0	0	0	#NUM!	0	0	0	0	#NUM!	0	0	0	0	#NUM!	0	0	0	0	#NUM!	0	0	0	0	#NUM!	0
lulogutSigP-50047	0.81	1.38	1.095	0.130931	1.75	1.32	1.12	1.39667	0.481988	5.12	6.85	4.94	5.63667	2.49484	6.26	5.29	6.74	6.09667	2.60802	6.35	7.55	6.23	6.71	2.74631	7.69	6.4	7.045	2.8166	5.72	8.69	8.38	7.59667	2.92537	1.83	0.89	1.85	1.52333	0.607232	1.19	1.82	0.53	1.18	0.238787	5.56	3.93	4.59	4.69333	2.23061	4.85
lulogutSigP-50007	0	0	0	#NUM!	0	0	0	0	#NUM!	0	0	0	0	#NUM!	0	0	0	0	#NUM!	0	0	0	0	#NUM!	0	0	0	#NUM!	0	0	0	0	#NUM!	0	0	0	0	#NUM!	0	0	0	0	#NUM!	0	0	0	0	#NUM!	0
lulogutSigP-50003	0	0	0	#NUM!	0	0	0	0	#NUM!	0.45	0	0	0.15	-2.73697	0	0	0	0	#NUM!	0	0	0	0	#NUM!	0	0	0	#NUM!	0	0	0	0	#NUM!	0	0	0	0	#NUM!	0	0	0	0	#NUM!	0	0	0	0	#NUM!	0
lulogutSigP-49996	2.24	1.09	1.665	0.735522	2.73	2.84	2.42	2.66333	1.41323	3.56	3.75	5.25	4.18667	2.0658	3.6	2.16	2.1	2.62	1.38957	4.03	4.16	4.11	4.1	2.03562	1.6	3.71	2.655	1.40871	2.19	2.96	5.1	3.41667	1.77259	2.71	2.11	2.6	2.47333	1.30646	2.48	2.25	3.18	2.63667	1.39872	2.7	1.96	2.73	2.46333	1.30061	3.35
lulogutSigP-4999	0	0	0	#NUM!	0	0	0	0	#NUM!	0	0	0	0	#NUM!	0	0	0	0	#NUM!	0	0	0	0	#NUM!	0	0	0	#NUM!	0	0	0	0	#NUM!	0	0	0	0	#NUM!	0	0	0	0	#NUM!	0	0	0	0	#NUM!	0
lulogutSigP-49978	153.21	155.39	154.3	7.26959	184.25	203.77	208.98	199	7.63662	107.77	108.69	73.03	96.4967	6.59241	86.84	88.82	65.57	80.41	6.3293	57.59	25.2	47.97	43.5867	5.44581	77.36	57.52	67.44	6.07553	86.41	75.9	108.37	90.2267	6.49548	158.12	192.53	159.6	170.083	7.4101	181.41	188.74	160.92	177.023	7.4678	127.23	95.68	86.68	103.197	6.68925	70.17
lulogutSigP-4996	0	0	0	#NUM!	0	0	0	0	#NUM!	0	0	0	0	#NUM!	0	0	0	0	#NUM!	0	0	0	0	#NUM!	0	0	0	#NUM!	0	0	0	0	#NUM!	0	0	0	0	#NUM!	0	0	0	0	#NUM!	0	0	0	0	#NUM!	0
lulogutSigP-49958	65.66	64.36	65.01	6.02259	101.24	100.63	86.26	96.0433	6.58561	141.45	155.98	131.22	142.883	7.15869	110.66	126.77	129.77	122.4	6.93546	114.38	108.8	107.52	110.233	6.78442	125.27	120.33	122.8	6.94017	128.27	114.1	124.81	122.393	6.93538	67.14	70.74	64.78	67.5533	6.07796	85.42	90.88	72.37	82.89	6.37313	134.58	131.04	125.64	130.42	7.02702	122.59
lulogutSigP-49932	0.15	0	0.075	-3.73697	0.11	0	0	0.0366667	-4.76939	0.09	0	0.12	0.07	-3.8365	0.13	0.11	0.19	0.143333	-2.80255	0.14	0	0	0.0466667	-4.42146	0	0	0	#NUM!	0.12	0	0.35	0.156667	-2.67423	0.15	0.29	0	0.146667	-2.76939	0	0	0	0	#NUM!	0.29	0	0	0.0966667	-3.37084	0.15
lulogutSigP-49920	0	0	0	#NUM!	0	0	0	0	#NUM!	0	0	0	0	#NUM!	0	0	0	0	#NUM!	0	0	0	0	#NUM!	0	0	0	#NUM!	0	0	0	0	#NUM!	0	0	0	0	#NUM!	0	0	0	0	#NUM!	0	0	0	0	#NUM!	0
lulogutSigP-49915	59.34	39.23	49.285	5.62308	75.28	76.91	21.59	57.9267	5.85616	42.55	92.7	0.53	45.26	5.50016	84.37	69.41	77.01	76.93	6.26547	103.33	313.83	63.87	160.343	7.32502	21.02	70.27	45.645	5.51238	66.76	58.48	10.55	45.2633	5.50027	53.17	14.59	87.15	51.6367	5.69032	13.82	22.71	71.28	35.9367	5.16738	132.22	99.18	51.81	94.4033	6.56077	44.73
lulogutSigP-49911	4.8	3.13	3.965	1.98732	4.86	6.43	6.47	5.92	2.5656	3.81	2.98	4.51	3.76667	1.91329	4.33	4.79	5.85	4.99	2.31904	6.12	5.68	5.91	5.90333	2.56153	9.57	11.87	10.72	3.42223	11.9	7.13	10.11	9.71333	3.27997	3.16	8.88	2.47	4.83667	2.27401	3.3	5.85	6.27	5.14	2.36177	3.19	5.03	3.2	3.80667	1.92853	5.6
lulogutSigP-49909	1.73	2.91	2.32	1.21412	2.09	2.38	3.77	2.74667	1.45768	1.67	3.45	3.92	3.01333	1.59136	3.09	4.61	4.57	4.09	2.0321	4.21	1.7	4.1	3.33667	1.73841	3.62	4.84	4.23	2.08066	7.68	6.49	6.35	6.84	2.774	2.06	3.09	2.1	2.41667	1.27302	1.74	2.21	3.14	2.36333	1.24082	3.23	2.78	3.9	3.30333	1.72392	2.24
lulogutSigP-49887	5.35	6.02	5.685	2.50716	57.68	24.94	1.61	28.0767	4.8113	30.56	27.43	46.01	34.6667	5.11548	30.85	7.79	33.04	23.8933	4.57854	80.09	1.85	37.48	39.8067	5.31494	39.98	48.79	44.385	5.472	2.08	0.52	40.67	14.4233	3.85033	24.86	2.87	6.08	11.27	3.49442	0.8	0.7	4.84	2.11333	1.07952	3.15	5.15	2.25	3.51667	1.81421	4.17
lulogutSigP-49881	5.33	6.11	5.72	2.51602	8.04	4.92	6.09	6.35	2.66676	6.42	5.46	6.58	6.15333	2.62137	9.38	5.58	5.72	6.89333	2.7852	7.73	8.8	7.39	7.97333	2.99518	5.98	7.24	6.61	2.72465	8.33	4.88	5.95	6.38667	2.67506	4.8	4.82	6.25	5.29	2.40327	5.17	6.86	0.57	4.2	2.07039	5.23	4.54	7.02	5.59667	2.48457	6.96
lulogutSigP-49813	116.19	220.3	168.245	7.39442	199.11	212.09	172.9	194.7	7.60511	276.33	263.04	401.63	313.667	8.29309	285.04	282.08	327.18	298.1	8.21965	188.49	453.76	223.38	288.543	8.17264	263.94	265.95	264.945	8.04955	240.44	288	269.99	266.143	8.05606	185.64	130.57	142.8	153.003	7.25742	237.84	206.86	155.81	200.17	7.64508	314.5	351.88	347.19	337.857	8.40027	303.46
lulogutSigP-49805	0	0	0	#NUM!	0	0	0	0	#NUM!	0	0	0	0	#NUM!	0	0	0	0	#NUM!	0	0	0	0	#NUM!	0	0	0	#NUM!	0	0	0	0	#NUM!	0	0	0	0	#NUM!	0	1.08	0	0.36	-1.47393	0	0	0	0	#NUM!	0
lulogutSigP-49772	36.49	43.96	40.225	5.33002	75.77	43.79	91.35	70.3033	6.13552	122.29	246.47	435.5	268.087	8.06656	231.14	211.47	306.48	249.697	7.96403	216.57	89.8	216.05	174.14	7.4441	177.84	145.87	161.855	7.33856	249.55	175.39	232.31	219.083	7.77534	68.06	24.66	54.83	49.1833	5.6201	106.93	61.2	55.97	74.7	6.22304	213.25	292.79	352.85	286.297	8.16137	221.19
lulogutSigP-49770	3.93	3.96	3.945	1.98003	10.53	11.8	11.09	11.14	3.47768	20.88	25.35	21.1	22.4433	4.48822	20.66	17.79	14.08	17.51	4.13011	14.44	3.39	11.3	9.71	3.27947	16.1	10.42	13.26	3.72901	12.26	26.19	15.58	18.01	4.17073	8.12	6.93	7.91	7.65333	2.93609	9.02	7.22	5.17	7.13667	2.83525	24.95	18.27	16.46	19.8933	4.31421	17.16
lulogutSigP-49732	0	0.29	0.145	-2.78588	0.12	2.67	0.48	1.09	0.124328	1.95	0.36	1.9	1.40333	0.488858	0.87	0.38	0.65	0.633333	-0.658963	0.95	0.61	0.3	0.62	-0.68966	1.29	0.78	1.035	0.0496308	0.53	0.63	1.28	0.813333	-0.298081	0.7	0	0.06	0.253333	-1.98089	0	0	0.83	0.276667	-1.85378	0.49	0.36	0	0.283333	-1.81943	0.36
lulogutSigP-49701	0.47	0.4	0.435	-1.20091	10.92	4.02	0.34	5.09333	2.34861	4.54	2.6	1.82	2.98667	1.57854	1.56	0	0.75	0.77	-0.37707	2.7	0	0.26	0.986667	-0.0193653	1.9	3.37	2.635	1.3978	0	0	3.83	1.27667	0.352382	10.81	0.92	0.08	3.93667	1.97697	0.66	0.22	0.29	0.39	-1.35845	0.23	0.19	0	0.14	-2.8365	0
lulogutSigP-49683	6.68	23.88	15.28	3.93357	14.18	21.99	29.53	21.9	4.45286	61.08	68	35.55	54.8767	5.77812	51.57	56.38	71.54	59.83	5.9028	60.2	27.92	77.96	55.36	5.79077	59.79	48.18	53.985	5.75449	45.25	51.84	57.07	51.3867	5.68332	6.45	15.58	8.7	10.2433	3.35661	25.22	10.61	5.45	13.76	3.78241	25.82	44.86	54.4	41.6933	5.38174	38.64
lulogutSigP-49669	31.68	27.01	29.345	4.87504	78.22	79.66	51.43	69.77	6.12453	53.81	32.88	39.37	42.02	5.393	67.84	54.52	69.07	63.81	5.99571	68.63	63.33	111.88	81.28	6.34483	68.87	76.79	72.83	6.18646	55.43	56.3	60.6	57.4433	5.84407	29.41	38.96	40.89	36.42	5.18666	65.54	60.58	53.85	59.99	5.90665	48.41	36.5	62.3	49.07	5.61677	56.11
lulogutSigP-49658	3.16	5.07	4.115	2.04089	3.4	6.69	2.06	4.05	2.01792	9.25	9.55	9.77	9.52333	3.25147	7.35	6.3	6.61	6.75333	2.7556	6.13	4.27	3.76	4.72	2.23879	5.8	0.06	2.93	1.5509	6.2	5.06	3.76	5.00667	2.32385	4.71	2.38	2.61	3.23333	1.69302	5.04	4.38	3.14	4.18667	2.0658	9.4	11.69	7.1	9.39667	3.23215	5.78
lulogutSigP-49652	1.65	2.15	1.9	0.925999	2.8	4.35	3.05	3.4	1.76553	4.97	6.69	6.2	5.95333	2.5737	5.72	5.74	6.85	6.10333	2.6096	5.35	4.55	8.71	6.20333	2.63304	7.4	7.72	7.56	2.91839	8.11	9.87	13.72	10.5667	3.40145	3.35	3.77	1.24	2.78667	1.47854	1.63	2.47	2.15	2.08333	1.05889	4.11	4.2	4.73	4.34667	2.11991	6.08
lulogutSigP-49559	0	0.05	0.025	-5.32193	0	0.52	0	0.173333	-2.52838	0	0	0	0	#NUM!	0	0	0	0	#NUM!	0	0	0	0	#NUM!	0	0	0	#NUM!	0	0	0	0	#NUM!	0	0	0	0	#NUM!	0	0	0	0	#NUM!	0	0	0	0	#NUM!	0
lulogutSigP-49548	9.13	3.11	6.12	2.61353	76.27	82.05	51.94	70.0867	6.13107	32.58	57.38	40.57	43.51	5.44328	56.4	57.67	95.65	69.9067	6.12736	63.42	23.79	62.81	50.0067	5.64405	39.36	71.8	55.58	5.79649	28.08	66.21	38.31	44.2	5.46597	8.27	5.76	5.75	6.59333	2.72101	31.62	61.29	26.8	39.9033	5.31844	38.44	40.78	28.49	35.9033	5.16605	71.46
lulogutSigP-49546	0	0	0	#NUM!	0	0	0	0	#NUM!	0	0	0	0	#NUM!	0	0	0	0	#NUM!	0	0	0.78	0.26	-1.94342	0	0	0	#NUM!	0	0	0	0	#NUM!	0	0	0	0	#NUM!	0	0	0	0	#NUM!	0	0	0	0	#NUM!	0
lulogutSigP-49529	123.24	191.93	157.585	7.29999	43.67	77.21	49.81	56.8967	5.83027	2889.99	2853.08	2824.93	2856	11.4798	2568.75	2645.82	2420.59	2545.05	11.3135	2523.17	2163.02	2027.8	2238	11.128	2029.18	1639.08	1834.13	10.8409	2376.25	2198.82	1573.2	2049.42	11.001	137.09	136.26	168.3	147.217	7.2018	72.26	63.97	37.28	57.8367	5.85391	3477.03	2819.08	2696.1	2997.4	11.5495	2704.34
lulogutSigP-49469	28.74	39.46	34.1	5.0917	63.83	87.36	73.31	74.8333	6.22561	228.49	237.08	293.81	253.127	7.98372	220.14	215.34	318.25	251.243	7.97294	227.6	137.28	210.2	191.693	7.58266	282.51	228.22	255.365	7.99642	271.95	253.14	199.45	241.513	7.91596	32.08	37.37	28.14	32.53	5.0237	87.35	69.97	61.76	73.0267	6.19035	323.74	280.21	238.18	280.71	8.13294	288.75
lulogutSigP-49466	5.79	4.07	4.93	2.30159	7.42	8.75	8.74	8.30333	3.05369	60.32	54.5	57.25	57.3567	5.84189	53.53	56.39	50.12	53.3467	5.73733	45.35	48.58	37.73	43.8867	5.45571	53.05	48.83	50.94	5.67073	52.4	48.13	46.3	48.9433	5.61304	5.47	7.35	5.4	6.07333	2.60249	7.23	9.33	6.4	7.65333	2.93609	59.96	58.58	48.35	55.63	5.79779	46.91
lulogutSigP-49464	6.82	8.34	7.58	2.9222	11.76	11.97	13.48	12.4033	3.63266	62.48	57.58	61.51	60.5233	5.91942	49.28	59.48	66.53	58.43	5.86864	60.7	26.95	58.6	48.75	5.60733	60.13	39.17	49.65	5.63372	61.14	66.75	40.83	56.24	5.81352	6.59	7.06	5.62	6.42333	2.68332	11.54	14.86	9.97	12.1233	3.59971	61.09	44.59	58.87	54.85	5.77742	48.15
lulogutSigP-49458	3.4	3.96	3.68	1.87971	5.46	5.21	3.93	4.86667	2.28293	6.82	7.75	5.93	6.83333	2.77259	5.81	5.7	5.85	5.78667	2.53273	5.89	8.63	7.79	7.43667	2.89466	6.91	6.35	6.63	2.72901	8.19	9.72	10.45	9.45333	3.24082	2.87	3.41	2.25	2.84333	1.50758	4.44	3.02	2.36	3.27333	1.71076	6.38	6.56	7.08	6.67333	2.73841	5.13
lulogutSigP-49449	21.72	33.04	27.38	4.77505	37.62	51.64	34.38	41.2133	5.36504	51.18	60.76	44.49	52.1433	5.70441	57.66	43.77	59.3	53.5767	5.74353	61.33	58.19	65.39	61.6367	5.94572	72.62	72.8	72.71	6.18408	78.86	69.52	88.11	78.83	6.30067	27.25	27.65	20.95	25.2833	4.66011	38.55	33.07	27.64	33.0867	5.04818	47.29	49.28	45.43	47.3333	5.56478	57.36
lulogutSigP-49390	2.15	1.52	1.835	0.87578	3.45	2.1	2.47	2.67333	1.41864	5.58	3.42	3.52	4.17333	2.0612	3.53	4.59	3.41	3.84333	1.94236	3.99	2.21	3.4	3.2	1.67807	5.44	5.53	5.485	2.45549	3.17	3.26	6.5	4.31	2.10769	2.64	0.53	0.78	1.31667	0.39689	2.91	1.43	1.28	1.87333	0.905608	4.12	2.6	2.42	3.04667	1.60723	4.04
lulogutSigP-49383	27.22	24.34	25.78	4.68818	20.49	25.35	22.04	22.6267	4.49995	24.05	24.83	21.24	23.3733	4.54679	20.73	26.33	26.65	24.57	4.61883	23.6	18.66	26.98	23.08	4.52857	22.11	22.27	22.19	4.47184	26.57	21.18	22.4	23.3833	4.54741	27.26	28	27.44	27.5667	4.78485	25.42	24.97	24.38	24.9233	4.63943	29.4	22.74	22.36	24.8333	4.63421	33.68
lulogutSigP-4938	0	0	0	#NUM!	0	0	0	0	#NUM!	0	0	0	0	#NUM!	0	0	0	0	#NUM!	0	0	0	0	#NUM!	0	0	0	#NUM!	0	0	0	0	#NUM!	0	0	0	0	#NUM!	0	0	0	0	#NUM!	0	0	0	0	#NUM!	0
lulogutSigP-49379	0	0	0	#NUM!	0	0	0	0	#NUM!	0	0	0	0	#NUM!	0	0	0	0	#NUM!	0	0	0	0	#NUM!	0	0	0	#NUM!	0	0	0	0	#NUM!	0	0	0	0	#NUM!	0	0	0	0	#NUM!	0	0	0	0	#NUM!	0
lulogutSigP-49377	5.2	17.71	11.455	3.51791	5.61	11.75	0	5.78667	2.53273	22.1	16.77	16.77	18.5467	4.21309	22.38	13.82	26.65	20.95	4.38888	19.48	24.55	34.37	26.1333	4.70782	30.97	7.96	19.465	4.28281	8.15	52.98	28.24	29.79	4.89676	2.68	12.71	2.78	6.05667	2.59852	2.89	11.4	6.38	6.89	2.7845	22.74	19.62	6.95	16.4367	4.03885	19.16
lulogutSigP-49357	0	0	0	#NUM!	0	0	0	0	#NUM!	0	0	0	0	#NUM!	0	0	0	0	#NUM!	0	0	0	0	#NUM!	0	0	0	#NUM!	0	0	0	0	#NUM!	0	0	0	0	#NUM!	0	0	0	0	#NUM!	0	0	0	0	#NUM!	0
lulogutSigP-49353	0	0	0	#NUM!	0	0	3.53	1.17667	0.234706	0	0	0	0	#NUM!	0	0	0	0	#NUM!	0	0	0	0	#NUM!	0	0	0	#NUM!	0	0	0	0	#NUM!	0	0	0	0	#NUM!	0	0	9.99	3.33	1.73552	0	0	0	0	#NUM!	0
lulogutSigP-49314	83.36	68.93	76.145	6.25068	105.67	100.49	99.15	101.77	6.66917	56.99	51.87	51.27	53.3767	5.73814	56.21	63.23	63.03	60.8233	5.92655	59.29	62.52	71.28	64.3633	6.00817	65.21	61.61	63.41	5.98664	69.54	69.99	68.56	69.3633	6.1161	81.27	76.89	72.05	76.7367	6.26184	113.32	101.49	99.89	104.9	6.71287	48.82	51.79	50.69	50.4333	5.65631	49.77
lulogutSigP-48707	3.02	1.69	2.355	1.23573	3.18	6.56	4.14	4.62667	2.20997	3.79	8.14	4.89	5.60667	2.48714	2.76	4.72	5.23	4.23667	2.08293	4.41	19.94	2.76	9.03667	3.17579	9.15	9.75	9.45	3.24031	8.05	11.47	12.57	10.6967	3.41909	0	3.74	3.73	2.49	1.31615	2.15	2.9	0	1.68333	0.751321	3.09	4.52	3.72	3.77667	1.91711	7.53
lulogutSigP-48704	994.22	763.14	878.68	9.77919	738.21	619.2	798.81	718.74	9.48933	2.81	2.64	3.71	3.05333	1.61039	1.29	0.8	1.75	1.28	0.356144	0.9	0.68	0.6	0.726667	-0.460634	0.29	1.54	0.915	-0.128156	0.16	0.89	1.28	0.776667	-0.364633	937.6	977.15	823.61	912.787	9.83413	698.11	710.42	890.73	766.42	9.58199	4	20.77	2.88	9.21667	3.20425	1.23
lulogutSigP-48671	7.74	6.58	7.16	2.83996	2.39	12.48	1.58	5.48333	2.45505	8.04	14.26	10.68	10.9933	3.45856	14.3	15.94	16.97	15.7367	3.97606	15.52	18.43	12.65	15.5333	3.9573	9.39	13.54	11.465	3.51916	32.28	20.44	15.14	22.62	4.49953	3.44	4.35	5.57	4.45333	2.15489	9.94	4.84	5.44	6.74	2.75275	16.11	10.73	20.61	15.8167	3.98337	4.65
lulogutSigP-48655	28.88	32.45	30.665	4.93852	24.8	37.32	19.35	27.1567	4.76323	66.6	57.04	74.22	65.9533	6.04337	52.19	54.07	54.8	53.6867	5.74649	40.09	27.33	52.48	39.9667	5.32073	47.46	33.5	40.48	5.33914	69.46	49.95	47.51	55.64	5.79805	25.62	15.56	25.97	22.3833	4.48435	17.79	26.2	18.32	20.77	4.37643	68.76	69.27	56.43	64.82	6.01837	61.15
lulogutSigP-486	19.81	22.63	21.22	4.40735	39.74	47.59	29.43	38.92	5.28244	62.25	42.78	51.22	52.0833	5.70275	79.18	48.52	69.1	65.6	6.03562	53.41	34.04	48.55	45.3333	5.5025	49.56	20.33	34.945	5.12701	64.77	64.55	79.35	69.5567	6.12012	28.94	23.66	27.94	26.8467	4.74667	30.76	47.6	40.01	39.4567	5.3022	46.78	75.34	36.96	53.0267	5.72865	60.52
lulogutSigP-48596	7.01	11.35	9.18	3.19849	13.05	15.67	11.21	13.31	3.73444	81.35	73.1	77.78	77.41	6.27445	76.87	75.78	68.4	73.6833	6.20327	66.35	55.64	56.69	59.56	5.89627	70.31	63.88	67.095	6.06813	89.55	62.64	63.33	71.84	6.16672	10.95	9.19	9.9	10.0133	3.32385	13.86	13.23	8.43	11.84	3.5656	70.6	72.7	79.91	74.4033	6.2173	64.1
lulogutSigP-48589	0	0	0	#NUM!	0	0	0	0	#NUM!	0	0	0	0	#NUM!	0	0	0	0	#NUM!	0	0	0	0	#NUM!	0	0	0	#NUM!	0	0	0	0	#NUM!	0	0	0	0	#NUM!	0	0	0	0	#NUM!	0	0	0	0	#NUM!	0
lulogutSigP-48571	4.08	3.73	3.905	1.96532	2.74	2.02	1.95	2.23667	1.16135	51.94	44.21	50.87	49.0067	5.61491	49.27	51.67	45.96	48.9667	5.61373	52.99	58.38	38.32	49.8967	5.64087	47.48	65.51	56.495	5.82005	43.08	48.99	51.41	47.8267	5.57974	1.9	3.83	2.41	2.71333	1.44007	2.9	2.34	0	1.74667	0.804604	58.45	46.67	48.89	51.3367	5.68192	48.5
lulogutSigP-48569	1.18	0.17	0.675	-0.567041	2.94	2.19	0.81	1.98	0.9855	7.33	6.77	7.16	7.08667	2.82511	6.36	3.36	4.42	4.71333	2.23675	7.2	2.71	3.18	4.36333	2.12543	4.56	2.39	3.475	1.79701	2.61	2.71	1.88	2.4	1.26303	2.82	1	0.84	1.55333	0.635367	1.11	0.51	0.45	0.69	-0.535332	7.17	3.19	5.7	5.35333	2.42044	3.15
lulogutSigP-48550	187.28	223.09	205.185	7.68078	184.31	166.95	169.26	173.507	7.43885	123.35	130.95	146.62	133.64	7.06221	133.43	128.5	139.78	133.903	7.06505	136.55	125.27	131.98	131.267	7.03636	135	137.85	136.425	7.09196	127.18	150.24	137.34	138.253	7.11117	197.8	213.04	230.48	213.773	7.73994	161.45	178.31	185.09	174.95	7.4508	134.46	155.4	126.42	138.76	7.11645	137.77
lulogutSigP-48534	0.63	0.64	0.635	-0.655172	7.56	10.32	6.11	7.99667	2.9994	28.14	27.75	24.92	26.9367	4.7515	17.63	31.34	30	26.3233	4.71827	21.51	10.64	29.44	20.53	4.35966	34.78	27.05	30.915	4.95024	29.23	24.92	21.45	25.2	4.65535	0.92	0.31	0.78	0.67	-0.577767	10.52	10.05	3.77	8.11333	3.02029	24.33	18.52	27.54	23.4633	4.55234	19.22
lulogutSigP-48516	1.02	1.58	1.3	0.378512	3.65	3.85	2	3.16667	1.66297	22.49	18.86	16.82	19.39	4.27724	22.2	19.31	19.5	20.3367	4.34601	20.15	19.45	20.39	19.9967	4.32169	22.69	21.25	21.97	4.45746	21.31	21.44	24.26	22.3367	4.48134	2.08	1.3	0.66	1.34667	0.429393	3.11	2.63	1.18	2.30667	1.20581	17.85	12.86	16.42	15.71	3.97361	14.47
lulogutSigP-48475	12.96	13.15	13.055	3.70653	14.09	14.62	13.13	13.9467	3.80185	41.73	44.46	49.71	45.3	5.50144	52.29	62.68	60.8	58.59	5.87258	63.99	38.57	69.8	57.4533	5.84432	77.93	63.08	70.505	6.13965	74.53	73.89	71.32	73.2467	6.19469	12.95	14.43	10.11	12.4967	3.64347	11.53	11.55	9.71	10.93	3.45022	54.77	54.14	55.73	54.88	5.77821	59.73
lulogutSigP-48400	0	0	0	#NUM!	0	0	0	0	#NUM!	0	0	0	0	#NUM!	0	0	0	0	#NUM!	0	0	0	0	#NUM!	0	0	0	#NUM!	0	0	0	0	#NUM!	0	0	0	0	#NUM!	0	0	0	0	#NUM!	0	0	0	0	#NUM!	0
lulogutSigP-48376	3.58	6.01	4.795	2.26153	7.52	5.73	5.72	6.32333	2.66069	1.59	2.1	3.55	2.41333	1.27103	1	0.71	4.65	2.12	1.08406	1.84	0.92	5.1	2.62	1.38957	2.97	2.32	2.645	1.40327	2.1	0.95	3.74	2.26333	1.17845	4.16	5.33	4.2	4.56333	2.19009	5.97	4.32	2.56	4.28333	2.09873	1.88	1.78	1.84	1.83333	0.874469	2.83
lulogutSigP-48260	0	0	0	#NUM!	0	0	0	0	#NUM!	0	0	0	0	#NUM!	0	0	0	0	#NUM!	0	0	0	0	#NUM!	0.12	0	0.06	-4.05889	0	0	0	0	#NUM!	0	0	0	0	#NUM!	0	0	0	0	#NUM!	0	0	0	0	#NUM!	0
lulogutSigP-48216	9.29	9.49	9.39	3.23113	16.57	17.15	12.14	15.2867	3.9342	40.18	38.3	33.36	37.28	5.22033	54.78	46.2	51.27	50.75	5.66534	52.27	47.09	79.32	59.56	5.89627	59.66	73.13	66.395	6.053	57.07	47.29	70.34	58.2333	5.86377	13.9	7.79	8.16	9.95	3.3147	14.98	14.44	8.78	12.7333	3.67054	37.59	34.63	44.9	39.04	5.28688	41.43
lulogutSigP-48193	25.2	19.71	22.455	4.48896	34.65	36.75	23.71	31.7033	4.98656	52.06	38.72	34.13	41.6367	5.37978	48.12	36.94	43.2	42.7533	5.41797	33.63	37.17	42.53	37.7767	5.23942	45.52	64.87	55.195	5.78647	34.84	35.96	77.58	49.46	5.62819	21.71	24.18	12.09	19.3267	4.27252	30.8	37.4	21.3	29.8333	4.89885	53.39	48.25	41.11	47.5833	5.57238	28.13
lulogutSigP-48167	0	0	0	#NUM!	0	0	0	0	#NUM!	0	0	0	0	#NUM!	0	0	0	0	#NUM!	0	0.61	0	0.203333	-2.29808	0.71	0	0.355	-1.49411	0	1.55	0.4	0.65	-0.621488	0	0.82	0	0.273333	-1.87127	0	0	0	0	#NUM!	0	0	0	0	#NUM!	0
lulogutSigP-48163	2.9	9.85	6.375	2.67243	0	13.08	4.15	5.74333	2.52189	12.29	15.56	16.32	14.7233	3.88003	4.99	17.58	18.52	13.6967	3.77575	5.42	29.39	20.4	18.4033	4.2019	27.06	17.73	22.395	4.4851	16	16.07	23.26	18.4433	4.20503	9.02	5.69	0	4.90333	2.29376	0	3.62	0	1.20667	0.271027	33.76	6.24	11.57	17.19	4.1035	9.13
lulogutSigP-48161	3.53	3	3.265	1.70708	12.71	7.97	0	6.89333	2.7852	10.7	15.18	8.53	11.47	3.51979	39.59	24.12	22.59	28.7667	4.84633	13.22	10.24	34.21	19.2233	4.26479	27	5.41	16.205	4.01837	25.09	39.19	26.7	30.3267	4.92252	7.33	0	0	2.44333	1.28885	0	2.21	0	0.736667	-0.440916	17.16	19.04	14.11	16.77	4.06781	22.27
lulogutSigP-48124	20.32	18.83	19.575	4.29094	10.76	13.32	13.86	12.6467	3.66069	1.14	1.54	1.21	1.29667	0.374808	1.52	1.28	1.12	1.30667	0.385891	1.15	1.12	1.43	1.23333	0.302563	1.46	1.11	1.285	0.361768	1.45	1.15	1.41	1.33667	0.41864	23.87	25.13	17.41	22.1367	4.46837	15.19	12.52	18.77	15.4933	3.95358	1.57	1.76	0.57	1.3	0.378512	1.08
lulogutSigP-48117	69.75	99.97	84.86	6.40701	82.84	124.21	203.22	136.757	7.09547	196.69	111.4	190.74	166.277	7.37744	117.25	250.54	210.03	192.607	7.58951	184.21	171.46	217.52	191.063	7.57791	180.54	370.36	275.45	8.10565	443.3	322.82	224.97	330.363	8.36791	72.91	73.25	93.48	79.88	6.31976	91.98	119.67	158.29	123.313	6.94618	247.53	347.69	236.18	277.133	8.11444	502.16
lulogutSigP-48101	5.77	6.24	6.005	2.58616	11.15	11.61	8.11	10.29	3.36317	10.28	10.65	12.81	11.2467	3.49143	10.59	7.83	10.18	9.53333	3.25298	9.47	8.36	9.33	9.05333	3.17845	10.82	14.31	12.565	3.65134	8	5.63	9.36	7.66333	2.93797	8.8	5.35	5.09	6.41333	2.68107	7.97	7.7	8.29	7.98667	2.99759	8.66	6.72	8.93	8.10333	3.01852	7.23
lulogutSigP-48091	19.38	25.02	22.2	4.47249	31.14	40.24	24.77	32.05	5.00225	24.34	29.48	29.56	27.7933	4.79667	30.73	49.71	37.17	39.2033	5.2929	37.23	17	45.02	33.0833	5.04803	33.45	22.44	27.945	4.80452	26.56	31.99	33.32	30.6233	4.93656	26.39	16.32	26.28	22.9967	4.52335	30.25	34.8	29.3	31.45	4.97499	27.95	31.26	27.47	28.8933	4.85266	29.51
lulogutSigP-48084	4.75	8.1	6.425	2.6837	6.43	6.93	5.45	6.27	2.64847	20.32	19.46	23.67	21.15	4.40259	21.41	23.02	25.13	23.1867	4.53522	19.64	21.19	20.95	20.5933	4.36411	32.35	30.09	31.22	4.9644	24.36	27.41	34.24	28.67	4.84147	7.62	4.13	4.14	5.29667	2.40508	6.76	7.21	5.42	6.46333	2.69228	17.58	24.64	25.68	22.6333	4.50038	26.68
lulogutSigP-48082	0.19	0	0.095	-3.39593	0	1.1	0	0.366667	-1.44746	3.34	2.36	2.98	2.89333	1.53273	0	0.82	0	0.273333	-1.87127	0	4.72	6.72	3.81333	1.93105	0	0	0	#NUM!	0	0	0	0	#NUM!	1.03	0.26	2.26	1.18333	0.242857	0.77	0.87	0.2	0.613333	-0.705257	0	0.01	0	0.00333333	-8.22882	4.96
lulogutSigP-48071	7.11	8.21	7.66	2.93734	6.51	6.89	4.87	6.09	2.60644	12.53	15.48	16.96	14.99	3.90593	12.24	12.49	12.86	12.53	3.64731	8.2	11.02	11.18	10.1333	3.34104	13.18	15.19	14.185	3.82629	8.72	7.81	13.25	9.92667	3.31131	7.07	6.39	5.63	6.36333	2.66978	4.81	3.71	6.51	5.01	2.32481	14.15	13.61	12.53	13.43	3.74739	8.72
lulogutSigP-48018	59.47	71.06	65.265	6.02824	57.4	58.43	70.55	62.1267	5.95714	78.84	76.44	87.97	81.0833	6.34133	65.1	56.77	80.34	67.4033	6.07475	48.41	36.74	61.65	48.9333	5.61275	66.9	62.63	64.765	6.01714	65.08	65.39	50.13	60.2	5.91169	69.13	54.95	66.46	63.5133	5.98899	64.56	57.81	54.01	58.7933	5.87758	80.52	87.33	63.69	77.18	6.27016	71.05
lulogutSigP-48013	21.26	29.85	25.555	4.67553	40.41	38.35	27.32	35.36	5.14405	16.15	20.03	13.91	16.6967	4.06149	7.08	9.84	9.72	8.88	3.15056	8.21	10.92	11.28	10.1367	3.34151	12.71	7.37	10.04	3.32769	14.88	11.95	7.43	11.42	3.51349	26.51	24.53	21.61	24.2167	4.59793	34.24	25.78	27.62	29.2133	4.86856	13.33	10.51	19	14.28	3.83592	8.66
lulogutSigP-480	13.09	14.86	13.975	3.80478	40.61	34.19	37.42	37.4067	5.22522	32.78	47.47	62.67	47.64	5.5741	43.04	41.86	41.1	42	5.39232	40.14	13.15	30.1	27.7967	4.79684	43.91	27.69	35.8	5.16189	43.97	44.93	33.67	40.8567	5.3525	13.34	7.02	19.97	13.4433	3.74882	20.67	31.3	21.63	24.5333	4.61667	48.27	58.24	25.78	44.0967	5.4626	43.39
lulogutSigP-47986	25.36	46.45	35.905	5.16611	83.82	78.86	65.23	75.97	6.24736	36.95	37.82	31.58	35.45	5.14771	35.04	38.08	37.15	36.7567	5.19993	38.63	9.44	35.16	27.7433	4.79407	27.09	31.53	29.31	4.87332	32.63	22.76	26.93	27.44	4.77821	35.93	38.99	46.65	40.5233	5.34068	73.02	73.49	67.1	71.2033	6.15387	38.66	33.75	27.89	33.4333	5.06322	40.49
lulogutSigP-47978	10.91	14.53	12.72	3.66903	28.14	28.56	15.52	24.0733	4.58936	15.79	15.48	13.74	15.0033	3.90721	11.35	16.93	18.66	15.6467	3.96778	11.73	1.62	15.98	9.77667	3.28934	12.31	13.05	12.68	3.66448	8.99	3.86	12.05	8.3	3.05311	13.92	9.51	11.8	11.7433	3.55377	18.6	22.66	20.95	20.7367	4.37411	20.5	14.95	13.61	16.3533	4.03151	20.32
lulogutSigP-47966	46.84	59.57	53.205	5.73349	69.21	58.35	115.71	81.09	6.34145	5.84	3.35	3.8	4.33	2.11437	7.86	6.11	6.57	6.84667	2.7754	6.04	3.59	2.78	4.13667	2.04847	5.73	3.15	4.44	2.15056	5.58	3.43	3.48	4.16333	2.05774	47.23	51.5	63.71	54.1467	5.7588	95.23	117.57	90.53	101.11	6.65978	5.34	7.54	2.77	5.21667	2.38313	2.71
lulogutSigP-47964	243.38	266.75	255.065	7.99472	371.48	331.37	448.11	383.653	8.58366	1.41	1.02	1.58	1.33667	0.41864	1.53	0.92	1.39	1.28	0.356144	0.58	0.29	0.86	0.576667	-0.79419	0.18	0.58	0.38	-1.39593	0.44	0.79	0.12	0.45	-1.152	228.43	226.76	252.4	235.863	7.88181	496.54	476.12	465.46	479.373	8.90501	3.18	11.19	1.14	5.17	2.37016	0.52
lulogutSigP-47962	0	0	0	#NUM!	0	0	0	0	#NUM!	0	0	0	0	#NUM!	0	0	0	0	#NUM!	0	0	0	0	#NUM!	0	0	0	#NUM!	0	0	0	0	#NUM!	0	0	0	0	#NUM!	0	0	0	0	#NUM!	0	0	0	0	#NUM!	0
lulogutSigP-47925	24.39	36.22	30.305	4.92148	30.7	21.6	17.63	23.31	4.54288	25.89	16.89	14.65	19.1433	4.25877	25.19	23	21.87	23.3533	4.54556	22.91	12.79	8.05	14.5833	3.86625	15.49	11.29	13.39	3.74308	22.15	11.65	21.15	18.3167	4.19509	20.97	21.07	33.72	25.2533	4.6584	42.59	10.4	18.65	23.88	4.57773	20.99	19.6	13.1	17.8967	4.16162	13.45
lulogutSigP-47923	38.33	43.7	41.015	5.35808	39.55	21.78	21.46	27.5967	4.78642	14.97	18.53	13.88	15.7933	3.98124	33.17	33.23	22.35	29.5833	4.88671	31.29	7.51	16.09	18.2967	4.19351	27.37	18.44	22.905	4.51759	24.11	18.75	11.44	18.1	4.17792	39.43	32.58	42.08	38.03	5.24907	30.46	28.65	29.62	29.5767	4.88639	13.45	9.96	8.06	10.49	3.39094	22.44
lulogutSigP-47909	0	0	0	#NUM!	1.25	0.98	3.73	1.98667	0.99035	6.5	1.86	4.19	4.18333	2.06465	0.82	4.6	9.21	4.87667	2.2859	2.43	0.73	4.87	2.67667	1.42044	8.84	3.98	6.41	2.68032	8.45	6.36	0.47	5.09333	2.34861	0	0	0	0	#NUM!	0.97	0	0	0.323333	-1.62891	3.35	4.67	4.65	4.22333	2.07838	4.88
lulogutSigP-47904	24.67	25.09	24.88	4.63691	23.56	26.61	15.56	21.91	4.45352	66.76	66.55	68.58	67.2967	6.07246	67.9	66	92.48	75.46	6.23764	64.9	49.77	49.66	54.7767	5.77549	71.79	61.05	66.42	6.05355	54.74	60.75	60.67	58.72	5.87578	20.16	22.69	20.75	21.2	4.40599	20.24	20.34	17.44	19.34	4.27352	102.9	84.81	95.07	94.26	6.55857	70.12
lulogutSigP-47901	0.87	0	0.435	-1.20091	1.19	1.51	0.45	1.05	0.0703893	2.04	2.64	1.79	2.15667	1.1088	1.77	0.36	0.4	0.843333	-0.245825	1.29	0.11	2.1	1.16667	0.222392	0.68	1.57	1.125	0.169925	0.47	1.41	3.8	1.89333	0.920928	0.8	0.26	0.64	0.566667	-0.819428	0.85	0.36	0.69	0.633333	-0.658963	0.51	0.51	0.03	0.35	-1.51457	0.44
lulogutSigP-47897	0	0	0	#NUM!	0	0	0	0	#NUM!	0	0	0	0	#NUM!	0	0	0	0	#NUM!	0	0	0	0	#NUM!	0	0	0	#NUM!	0	0	0	0	#NUM!	0	0	0	0	#NUM!	3.03	0	0	1.01	0.0143553	0	0	0	0	#NUM!	0
lulogutSigP-47868	0.91	1.37	1.14	0.189034	4.03	3.09	1.46	2.86	1.51602	7.71	9.12	6.92	7.91667	2.98489	7.48	10.57	11.95	10	3.32193	8.41	3.88	8.25	6.84667	2.7754	13.64	10.21	11.925	3.57592	16.25	12.17	12.67	13.6967	3.77575	2.11	1.6	1.6	1.77	0.823749	3	2.77	1.74	2.50333	1.32385	8.42	8.39	8.75	8.52	3.09085	8.67
lulogutSigP-47864	2.97	9.52	6.245	2.6427	33.55	8.27	21.89	21.2367	4.40849	8.51	5.59	13.52	9.20667	3.20268	13.28	15.69	7.7	12.2233	3.61157	10.37	3.87	9.82	8.02	3.0036	2.21	15.51	8.86	3.14731	8.99	7.17	7.15	7.77	2.95791	5.15	14.68	14.56	11.4633	3.51895	18.22	20.96	9.46	16.2133	4.01911	16.86	15.28	4.23	12.1233	3.59971	15.54
lulogutSigP-47834	5.75	11.51	8.63	3.10936	16.24	13.43	8.82	12.83	3.68145	19.14	23.37	23.12	21.8767	4.45132	16.62	17.75	23.61	19.3267	4.27252	11.13	24.68	12.64	16.15	4.01346	15.33	13.19	14.26	3.8339	21.69	12.14	25.77	19.8667	4.31228	8.52	9.68	6.64	8.28	3.04963	16.13	11.03	7.06	11.4067	3.51181	26.3	19.02	22.95	22.7567	4.50822	19.4
lulogutSigP-47823	0.86	1.91	1.385	0.469886	1.95	1.97	2.11	2.01	1.0072	11.95	11.21	6.51	9.89	3.30597	8.34	3.55	4.98	5.62333	2.49143	7.59	4.05	7.43	6.35667	2.66827	6.05	11.64	8.845	3.14486	2.82	3.52	12.57	6.30333	2.65611	1.29	0.72	1.38	1.13	0.176323	2.25	1.49	1.62	1.78667	0.837271	3.21	3.46	3.83	3.5	1.80735	2.77
lulogutSigP-47754	25.53	24.2	24.865	4.63604	112.24	88.35	36.22	78.9367	6.30262	266.13	248.31	186.52	233.653	7.86823	232.95	299.21	179.33	237.163	7.88974	242.87	212.02	175.71	210.2	7.71562	215.44	164.13	189.785	7.56822	268.53	222.35	172.76	221.213	7.78929	27.78	28.75	10.63	22.3867	4.48457	77.33	124.77	53.03	85.0433	6.41013	249.38	261.99	215.46	242.277	7.92051	208.21
lulogutSigP-47746	2.89	14.66	8.775	3.1334	15.81	14.16	7.49	12.4867	3.64232	33.54	37.03	45.58	38.7167	5.27488	40.65	38.42	53.09	44.0533	5.46118	47.56	51.85	54.67	51.36	5.68257	58.38	58.15	58.265	5.86456	47.58	64.67	57.51	56.5867	5.82239	12.84	4.77	11.78	9.79667	3.29229	9.29	11.24	12.88	11.1367	3.47725	34.31	43.22	33.31	36.9467	5.20737	28.06
lulogutSigP-47729	0	0	0	#NUM!	0	0	0	0	#NUM!	0	0	0	0	#NUM!	0	0	0	0	#NUM!	0	0	0	0	#NUM!	0	0	0	#NUM!	0	0	0	0	#NUM!	0	0	0	0	#NUM!	0	0	0	0	#NUM!	0	0	0	0	#NUM!	0
lulogutSigP-47714	4.31	3.68	3.995	1.9982	4.55	3.68	0.79	3.00667	1.58816	11.77	4.42	7.17	7.78667	2.96101	6.21	3.53	8.18	5.97333	2.57854	7.04	4.92	5.2	5.72	2.51602	2.86	7.38	5.12	2.35614	4.61	1.92	2.3	2.94333	1.55745	3.94	2.3	0.86	2.36667	1.24286	1.26	2.35	2.98	2.19667	1.13532	4.71	2.79	7.82	5.10667	2.35238	2.05
lulogutSigP-47708	8.32	8.25	8.285	3.0505	8.05	10.17	4.81	7.67667	2.94048	7.47	10.6	7.27	8.44667	3.07838	14.72	20.16	19.04	17.9733	4.16779	21.27	17.8	30.24	23.1033	4.53003	19.69	18.62	19.155	4.25965	26.54	26.55	34.33	29.14	4.86493	5.77	9.61	6.22	7.2	2.848	7.51	6.13	4.29	5.97667	2.57934	10.78	14.63	11.13	12.18	3.60644	20.61
lulogutSigP-47694	5.05	7.28	6.165	2.6241	12.37	11.1	6.41	9.96	3.31615	24.66	21.13	20.89	22.2267	4.47422	25.44	17.58	22.74	21.92	4.45418	27.13	17.27	25.02	23.14	4.53232	28.87	31.69	30.28	4.92029	19.62	17.76	33.74	23.7067	4.56722	7.44	5.56	7.42	6.80667	2.76695	9.39	7.63	7.32	8.11333	3.02029	14.31	12.69	18.75	15.25	3.93074	16.72
lulogutSigP-47692	1.55	0.8	1.175	0.232661	1.75	0.6	0.74	1.03	0.0426443	23.65	20.52	18.91	21.0267	4.39415	28.45	29.29	22.62	26.7867	4.74344	32.31	17.73	26.93	25.6567	4.68126	31.17	37.52	34.345	5.10203	40.28	33	36.76	36.68	5.19692	1.46	1.05	0.67	1.06	0.0840643	1.01	0.52	0.38	0.636667	-0.65139	20.89	15.68	18.51	18.36	4.19849	22.64
lulogutSigP-47676	6.13	7.83	6.98	2.80323	9.26	9.1	5.91	8.09	3.01614	50.17	50.26	44.38	48.27	5.59305	50.37	48.83	49.57	49.59	5.63198	48.52	49.23	52.93	50.2267	5.65038	43.16	47.78	45.47	5.50684	49.26	50.9	52.84	51	5.67243	11.07	5.16	7.54	7.92333	2.98611	8.28	7.06	5.91	7.08333	2.82443	46.84	36.99	38.68	40.8367	5.35179	43.5
lulogutSigP-47674	2.7	1.6	2.15	1.10434	2.96	1.59	1.66	2.07	1.04963	10.91	13.11	9.44	11.1533	3.4794	7.44	13.37	11.36	10.7233	3.42268	10.16	10.75	15.31	12.0733	3.59375	7.85	15.71	11.78	3.55827	12.32	9.96	15.18	12.4867	3.64232	0.69	2.41	1.29	1.46333	0.549258	1.98	1.52	0.93	1.47667	0.562344	14.78	8.44	11.19	11.47	3.51979	11.61
lulogutSigP-47657	0	0	0	#NUM!	1.49	0	0	0.496667	-1.00965	7.52	4.45	8.33	6.76667	2.75845	19.62	23.55	5.29	16.1533	4.01376	21.3	4.5	16.39	14.0633	3.81387	19.33	15.83	17.58	4.13586	19.59	7.65	7.82	11.6867	3.54679	0	0	0	0	#NUM!	2.32	2.59	0	1.63667	0.710761	8.04	2.23	11.02	7.09667	2.82714	15.21
lulogutSigP-47648	34.7	44.77	39.735	5.31234	50.12	57.05	44.46	50.5433	5.65945	52.73	50.53	55.05	52.77	5.72165	48.31	48.79	39.72	45.6067	5.51117	46.99	44.05	46.54	45.86	5.51916	55.89	50.28	53.085	5.73023	51.98	50.73	64.44	55.7167	5.80004	37.29	33.27	36.83	35.7967	5.16175	44.84	41.63	50.96	45.81	5.51759	55.58	41.09	37.03	44.5667	5.47789	50.06
lulogutSigP-47622	0	0.46	0.23	-2.12029	0.72	0.82	0.3	0.613333	-0.705257	13.69	10.51	12.42	12.2067	3.6096	14.33	7.7	14.45	12.16	3.60407	12.21	20.09	23.28	18.5267	4.21153	9.45	18.93	14.19	3.8268	14.13	6.96	16.92	12.67	3.66334	0.46	0.25	0.59	0.433333	-1.20645	0	0.26	0	0.0866667	-3.52838	9.09	9.53	12.77	10.4633	3.38727	11.87
lulogutSigP-47618	11.65	11.99	11.82	3.56316	27.5	25.03	18.33	23.62	4.56194	13.93	4.95	9.29	9.39	3.23113	26.88	18.99	19.92	21.93	4.45483	14.51	49.03	27.78	30.44	4.9279	20.48	34.61	27.545	4.78372	23.77	30.29	25.66	26.5733	4.73191	14.01	10.03	13.76	12.6	3.65535	17.22	11.16	21.21	16.53	4.04701	14.95	13.57	16.67	15.0633	3.91297	21.32
lulogutSigP-47597	16.15	1.37	8.76	3.13093	10.1	8.31	21.85	13.42	3.74631	5.12	0	4.41	3.17667	1.66751	6.81	6.92	2.43	5.38667	2.42939	7.02	6.94	13.81	9.25667	3.21049	4.3	0	2.15	1.10434	5.8	7.49	11.5	8.26333	3.04672	0	8.34	15.5	7.94667	2.99035	6.03	11.65	13.83	10.5033	3.39278	1.75	4.24	8.64	4.87667	2.2859	0
lulogutSigP-47595	39.92	48.13	44.025	5.46025	87.26	93.56	59.62	80.1467	6.32457	57.64	46.89	45.38	49.97	5.64299	66.13	53.29	60.95	60.1233	5.90985	58.08	91.78	75.48	75.1133	6.231	53.07	83.82	68.445	6.09687	57.4	56.66	72.48	62.18	5.95838	43.54	38.78	28.15	36.8233	5.20255	93.19	71.52	67.03	77.2467	6.2714	46.6	37.32	55.82	46.58	5.54164	52.48
lulogutSigP-47582	158.22	149.96	154.09	7.26763	143.2	172.86	144.67	153.577	7.26282	162.78	153.18	171.58	162.513	7.34441	155.34	161.62	148.49	155.15	7.27752	152.3	146.6	166.65	155.183	7.27783	159.39	151.12	155.255	7.2785	161.96	153.47	160.26	158.563	7.30892	163.91	164.03	131.22	153.053	7.25789	157.77	150.39	134.6	147.587	7.20542	167.12	173.7	166.49	169.103	7.40176	164.6
lulogutSigP-47573	0	0	0	#NUM!	0	0	0	0	#NUM!	0	0	0	0	#NUM!	0	0	0	0	#NUM!	0	0	0	0	#NUM!	0	0	0	#NUM!	0	0	0	0	#NUM!	0	0	0	0	#NUM!	0	0	0	0	#NUM!	0	0	0	0	#NUM!	0
lulogutSigP-47566	6.28	12.71	9.495	3.24717	7.48	10.37	4.62	7.49	2.90497	7.27	10.85	5.61	7.91	2.98368	8.38	10.22	9.54	9.38	3.22959	0	0	0	0	#NUM!	12.98	2.22	7.6	2.926	2.63	0	12.49	5.04	2.33342	3.18	3.96	12.06	6.4	2.67807	9.55	19.7	6.96	12.07	3.59335	0	12.43	22.4	11.61	3.5373	0
lulogutSigP-47557	2.69	4.63	3.66	1.87184	5.18	7.38	6.17	6.24333	2.64232	8.79	8.25	8.33	8.45667	3.08009	7.84	8.23	8.62	8.23	3.04089	6.72	10.93	11.07	9.57333	3.25902	9.25	10.17	9.71	3.27947	7.95	9.55	8.8	8.76667	3.13203	3.95	4.6	4.53	4.36	2.12433	8.56	5.89	5.29	6.58	2.71809	6.07	8.49	7.18	7.24667	2.85732	9.77
lulogutSigP-47507	1.45	1.02	1.235	0.304511	2.15	2.42	1.79	2.12	1.08406	1.69	1.83	3.43	2.31667	1.21205	3.49	1.61	2.93	2.67667	1.42044	2.49	2.98	3.78	3.08333	1.62449	1.82	4.77	3.295	1.72028	2.84	4.44	3	3.42667	1.77681	1.44	1.59	1.09	1.37333	0.457682	1.41	1.19	1.69	1.43	0.516015	3.47	2.63	2.3	2.8	1.48543	2.25
lulogutSigP-47505	4.34	4.81	4.575	2.19377	5.95	6.62	5.39	5.98667	2.58175	8.86	10.36	8.89	9.37	3.22805	9.86	9.91	10.17	9.98	3.31904	9.04	12.18	9.76	10.3267	3.3683	11.42	9.55	10.485	3.39025	9.44	9.99	10.57	10	3.32193	4.12	4.12	4	4.08	2.02857	5.91	6.37	4.31	5.53	2.46728	8.54	6.8	8.92	8.08667	3.01555	8.56
lulogutSigP-47503	0	4.01	2.005	1.0036	0	3.55	6.77	3.44	1.78241	1.91	5.07	2.53	3.17	1.66448	1.36	7.17	10.07	6.2	2.63227	2.95	0	1.39	1.44667	0.532733	1.34	2.41	1.875	0.906891	2.48	2.91	4.46	3.28333	1.71516	0	1.55	0	0.516667	-0.952694	0	2.95	3.87	2.27333	1.18481	6.12	0	4.19	3.43667	1.78101	4.96
lulogutSigP-47493	4.05	3.82	3.935	1.97636	9.39	12.9	8.09	10.1267	3.34009	17.61	13.63	11.61	14.2833	3.83626	17.46	16.99	10.44	14.9633	3.90336	19.17	8	13.44	13.5367	3.7588	14.29	18.8	16.545	4.04832	20.31	21.7	18.5	20.17	4.33414	5.18	2.58	2.44	3.4	1.76553	11.72	12.66	4.42	9.6	3.26303	12.53	14.75	11.83	13.0367	3.7045	18.36
lulogutSigP-47489	10.56	11.63	11.095	3.47184	37.09	35.32	27.66	33.3567	5.0599	56.2	67.19	55.74	59.71	5.8999	64.43	66.02	63.61	64.6867	6.0154	52.64	43.2	55.5	50.4467	5.65669	65.5	66.29	65.895	6.0421	71.29	67.21	65.88	68.1267	6.09015	13.41	15.54	10.23	13.06	3.70708	32.12	33.33	24.81	30.0867	4.91105	60.17	54.27	53.59	56.01	5.80761	52.77
lulogutSigP-47487	4.14	4.52	4.33	2.11437	11.72	8.51	7.07	9.1	3.18587	16.83	1.25	8.52	8.86667	3.14839	12.98	14.22	12.03	13.0767	3.70892	21.47	12.75	10.76	14.9933	3.90625	8.68	17.09	12.885	3.68762	9.83	26.11	17.57	17.8367	4.15677	2.27	1.33	3.64	2.41333	1.27103	5.52	8.02	7.71	7.08333	2.82443	11.61	5.75	8.73	8.69667	3.12046	12.33
lulogutSigP-47485	2	2.97	2.485	1.31325	10.58	10.95	10.95	10.8267	3.43652	6.29	3.66	9.36	6.43667	2.68631	6.22	7.38	4.92	6.17333	2.62605	7.74	5.64	8.8	7.39333	2.88622	8.89	10.71	9.8	3.29278	8.76	9.96	10.65	9.79	3.29131	1.5	1.08	0.68	1.08667	0.119909	10.47	9.86	11.14	10.49	3.39094	7.22	2.53	7.7	5.81667	2.54019	2.38
lulogutSigP-47483	2.25	0	1.125	0.169925	30.5	25.3	20.64	25.48	4.67129	5.55	5.88	2.62	4.68333	2.22754	6.35	4.39	5.64	5.46	2.4489	4.3	5.13	4.92	4.78333	2.25802	1.72	2.85	2.285	1.19219	2.71	1.6	3.24	2.51667	1.33151	1.64	2.85	2.36	2.28333	1.19114	17.62	21.05	15.93	18.2	4.18587	4.72	6.52	1.42	4.22	2.07724	5.73
lulogutSigP-47470	8.52	13.36	10.94	3.45154	12.92	16.72	8.63	12.7567	3.67318	24.76	25.46	24.33	24.85	4.63517	17.26	22.45	22.65	20.7867	4.37759	18.59	12.07	16.69	15.7833	3.98033	18.5	19.1	18.8	4.23266	20.33	24.24	30.62	25.0633	4.64751	11.62	5.8	8.36	8.59333	3.10322	13.9	13.83	7.81	11.8467	3.56641	26.04	16	25.75	22.5967	4.49804	22.53
lulogutSigP-47467	65.16	101.52	83.34	6.38094	144.22	141.05	120.54	135.27	7.0797	209.46	199.52	193.19	200.723	7.64906	228.24	212.23	224.43	221.633	7.79203	228.8	244.74	303.14	258.893	8.01621	226.12	287.45	256.785	8.00442	238.08	237.76	386.55	287.463	8.16723	77.72	60.52	76.41	71.55	6.16088	132.48	114.22	104.04	116.913	6.8693	187.45	195.98	181.9	188.443	7.55799	203.92
lulogutSigP-47452	15.46	20.85	18.155	4.1823	30.53	34.98	23.43	29.6467	4.8898	38.65	42.29	53.39	44.7767	5.48468	31.07	39.11	24.55	31.5767	4.98079	35.83	50.66	40.48	42.3233	5.40338	49.95	35.73	42.84	5.42089	34.59	29.81	32.19	32.1967	5.00884	26.63	15.94	26.92	23.1633	4.53377	21.93	26.06	25.38	24.4567	4.61216	36.81	46.65	44.42	42.6267	5.41368	41.02
lulogutSigP-47450	6.19	12.58	9.385	3.23036	15.7	13.4	9.83	12.9767	3.69785	27.09	23.87	40.58	30.5133	4.93137	14.62	22.75	17.28	18.2167	4.18719	20.03	10.97	12.11	14.37	3.84499	28.81	20.32	24.565	4.61853	19.56	27.53	18.01	21.7	4.43962	12.97	8.23	12.05	11.0833	3.47032	10.83	9.79	10.03	10.2167	3.35285	22.96	25.7	25.21	24.6233	4.62195	24.34
lulogutSigP-47410	792.57	635.49	714.03	9.47984	1044.8	1022.75	962.22	1009.92	9.98003	159.8	162.69	142.46	154.983	7.27597	154.91	104.9	115.4	125.07	6.96659	159.43	115.33	164.67	146.477	7.19453	175.94	193.2	184.57	7.52802	126.21	106.7	185.29	139.4	7.12309	747.77	816.99	708.51	757.757	9.56559	948.32	1059.33	836.86	948.17	9.889	163.25	135.66	119.12	139.343	7.1225	147.27
lulogutSigP-474	0.3	0	0.15	-2.73697	0.56	0.69	0	0.416667	-1.26303	0.43	0.94	2.28	1.21667	0.282934	3.31	0.41	0.95	1.55667	0.63846	1.67	0.22	0	0.63	-0.666576	1.5	0	0.75	-0.415037	0	0.17	1.25	0.473333	-1.07907	3.75	0	0	1.25	0.321928	0	0.19	0.75	0.313333	-1.67423	0.3	0.33	0	0.21	-2.25154	0.44
lulogutSigP-47395	1.02	1.3	1.16	0.214125	2.43	4.32	2.19	2.98	1.57531	4.21	4.18	4.42	4.27	2.09424	4.13	2.66	3.92	3.57	1.83592	4.06	3.38	3.37	3.60333	1.84933	5.04	4.1	4.57	2.19219	4.23	4.13	5.15	4.50333	2.17099	1.79	1.5	1.24	1.51	0.594549	2.22	2.55	1.41	2.06	1.04264	3.72	4.81	3.23	3.92	1.97085	4.69
lulogutSigP-47388	0	1.28	0.64	-0.643856	0.93	1.11	0	0.68	-0.556393	8.54	6.81	1.48	5.61	2.488	3.81	6.93	0.56	3.76667	1.91329	1.53	3.08	5.51	3.37333	1.75417	13.05	1.75	7.4	2.88753	8.55	12.18	9.21	9.98	3.31904	0.46	0.66	0.79	0.636667	-0.65139	3.3	3.5	1.3	2.7	1.43296	8.76	2.94	0.34	4.01333	2.0048	2.89
lulogutSigP-47383	10.32	5.04	7.68	2.94111	12.42	11.5	4.6	9.50667	3.24894	5.54	2.95	5.59	4.69333	2.23061	2.19	1.88	5.83	3.3	1.72247	4.26	6.11	5.07	5.14667	2.36364	2.04	6.85	4.445	2.15218	3.47	1.22	5.11	3.26667	1.70782	3.36	4.83	3.37	3.85333	1.94611	10.9	8.6	12.74	10.7467	3.42582	5.34	1.05	3.56	3.31667	1.72973	2.52
lulogutSigP-47379	12.41	16.08	14.245	3.83238	23.41	19.89	13.42	18.9067	4.24082	6.98	9.51	6.29	7.59333	2.92473	6.18	5.58	7.29	6.35	2.66676	12.98	9.98	11.39	11.45	3.51728	6.7	11.56	9.13	3.19061	10.99	9.28	6.37	8.88	3.15056	14.43	18.22	14.5	15.7167	3.97422	22	19.15	20.52	20.5567	4.36153	6.77	9.66	10.85	9.09333	3.18481	10.78
lulogutSigP-47373	65.83	77.78	71.805	6.16601	81.16	99.56	78.33	86.35	6.43212	53	49.62	45.36	49.3267	5.6243	54.57	56.14	45.13	51.9467	5.69896	56.56	38.04	55.38	49.9933	5.64366	55.72	53.74	54.73	5.77426	56.4	50.75	63.1	56.75	5.82655	75.4	78.07	70.81	74.76	6.22419	81.42	78.48	71.56	77.1533	6.26966	54.13	40.94	56.09	50.3867	5.65497	48.83
lulogutSigP-47369	6.42	6.53	6.475	2.69488	5.8	7.57	3.94	5.77	2.52857	13.94	12.63	11.36	12.6433	3.6603	16.92	11.68	9.88	12.8267	3.68107	11.44	21.18	13.84	15.4867	3.95295	13.09	11.23	12.16	3.60407	15.85	10.95	15.41	14.07	3.81455	4.51	4.51	3.21	4.07667	2.02739	5.16	3.83	4.99	4.66	2.22033	16.07	12.65	9.17	12.63	3.65878	10.43
lulogutSigP-47341	93.42	61.56	77.49	6.27594	179.49	177.13	118.21	158.277	7.3063	22.97	22.11	19.91	21.6633	4.43718	22.48	17.6	18.3	19.46	4.28244	21.34	20.16	24.09	21.8633	4.45044	26.82	24.47	25.645	4.68061	18.15	19.74	29.91	22.6	4.49825	68.17	96.49	68.5	77.72	6.28021	147.54	161.94	127.25	145.577	7.18564	17.59	16.97	16.09	16.8833	4.07753	19.07
lulogutSigP-47310	0	0	0	#NUM!	0	0	0	0	#NUM!	0	0	0	0	#NUM!	0	0	0	0	#NUM!	0	0	0	0	#NUM!	0	0	0	#NUM!	0	0	0	0	#NUM!	0	0	0	0	#NUM!	0	0	0	0	#NUM!	0	0	0	0	#NUM!	0
lulogutSigP-47308	0	0	0	#NUM!	0	0	0	0	#NUM!	0	0	0	0	#NUM!	0	0	0	0	#NUM!	0	0	0	0	#NUM!	0	0	0	#NUM!	0	0	0	0	#NUM!	0	0	0	0	#NUM!	0	0	0	0	#NUM!	0	0	0	0	#NUM!	0
lulogutSigP-47284	3.44	2.87	3.155	1.65764	6.67	7.52	2.9	5.69667	2.51012	7.27	8.62	7.69	7.86	2.97453	8.46	8	6.78	7.74667	2.95358	7.07	3.97	7.02	6.02	2.58976	6.83	7.14	6.985	2.80426	10.44	6.73	11	9.39	3.23113	4.89	3.37	3.23	3.83	1.93734	5.43	4.46	4.54	4.81	2.26604	7.02	7.51	7.66	7.39667	2.88688	4.37
lulogutSigP-47282	4.27	2.89	3.58	1.83996	6.36	3.68	5.08	5.04	2.33342	8.05	6.27	7.21	7.17667	2.84331	5.69	6.4	6.73	6.27333	2.64923	7.38	8	6.94	7.44	2.8953	11.08	7.64	9.36	3.22651	7.47	9.76	11.34	9.52333	3.25147	4.19	4.34	3	3.84333	1.94236	3.81	4	1.97	3.26	1.70487	5.64	6.04	5.21	5.63	2.49313	5.75
lulogutSigP-47260	28.35	37.91	33.13	5.05007	43.89	38.39	29.42	37.2333	5.21852	150.15	126.3	99.73	125.393	6.97032	84.33	46.23	67.85	66.1367	6.04738	76.69	61.1	72.63	70.14	6.13217	68.12	112.03	90.075	6.49305	69.53	65.82	93.45	76.2667	6.25298	47.27	23.22	27	32.4967	5.02222	27.41	30.97	25.92	28.1	4.8125	64.29	56.55	45.41	55.4167	5.79225	53.6
lulogutSigP-47251	0	0	0	#NUM!	0	0	0	0	#NUM!	0	0	0	0	#NUM!	0	0	0	0	#NUM!	0	0	0	0	#NUM!	0	0	0	#NUM!	0	0	0	0	#NUM!	0	0	0	0	#NUM!	0	0	0	0	#NUM!	0	0	0	0	#NUM!	0
lulogutSigP-47206	1.32	0.55	0.935	-0.0969617	7.22	5.06	0.36	4.21333	2.07496	8.05	5.47	5.05	6.19	2.62994	6.55	2.02	5.7	4.75667	2.24995	4.83	0.49	2.61	2.64333	1.40236	5.58	6.11	5.845	2.5472	1.77	1.73	1.91	1.80333	0.850666	7.35	0.63	0.47	2.81667	1.49399	1.49	1.52	0	1.00333	0.00480099	1.31	1.7	1.44	1.48333	0.568843	0.92
lulogutSigP-47169	0.7	0.15	0.425	-1.23447	0.63	1.58	0.5	0.903333	-0.14667	0.53	1.87	2.11	1.50333	0.588165	1.2	1.06	2.68	1.64667	0.719549	2.45	2.28	2.3	2.34333	1.22856	2.07	1.6	1.835	0.87578	2.75	1.61	2.97	2.44333	1.28885	0.36	0.69	1.13	0.726667	-0.460634	0.2	0.87	0.43	0.5	-1	0.85	1.13	0.93	0.97	-0.0439433	1.83
lulogutSigP-47158	0	0	0	#NUM!	0	0	0	0	#NUM!	0	0	0	0	#NUM!	0	0	0	0	#NUM!	0	0	0	0	#NUM!	0	0	0	#NUM!	0	0	0	0	#NUM!	0	0	0	0	#NUM!	0	0	0	0	#NUM!	0	0	0	0	#NUM!	0
lulogutSigP-47116	4.2	6.45	5.325	2.41278	4.93	4.13	4.79	4.61667	2.20685	12.41	9.3	10.98	10.8967	3.44581	11.33	11.11	12.22	11.5533	3.53024	11.88	16.57	13.99	14.1467	3.82239	11.95	14.17	13.06	3.70708	11.91	12.55	15.77	13.41	3.74524	7.26	3.44	4.59	5.09667	2.34955	4.34	5.04	2.34	3.90667	1.96594	8.66	11.47	12.85	10.9933	3.45856	11.06
lulogutSigP-47106	21.06	24.44	22.75	4.50779	23.39	27.87	17.99	23.0833	4.52878	49.73	54.75	55.82	53.4333	5.73967	40.66	51.93	37.62	43.4033	5.43973	77.28	58.6	57.34	64.4067	6.00914	50.75	79.81	65.28	6.02857	51	56.66	57.73	55.13	5.78477	12.39	18.14	13.15	14.56	3.86394	17.47	27.25	18.03	20.9167	4.38658	34.79	57.97	49.18	47.3133	5.56417	52.41
lulogutSigP-47095	17.66	15.58	16.62	4.05485	28.61	25.4	24.39	26.1333	4.70782	26.27	24.34	21.05	23.8867	4.57813	25.77	22.92	24.44	24.3767	4.60743	24.74	28.43	31.77	28.3133	4.82341	30.7	26.55	28.625	4.8392	24.97	32.12	33.68	30.2567	4.91918	15.2	14.69	12.15	14.0133	3.80873	23.72	24.57	18.51	22.2667	4.47681	24.1	20.68	25.54	23.44	4.5509	24.37
lulogutSigP-47057	0	0	0	#NUM!	0	0	0	0	#NUM!	0	0	0	0	#NUM!	0	0	0	0	#NUM!	0	0	0	0	#NUM!	0	0	0	#NUM!	0	0	0	0	#NUM!	0	0.37	0	0.123333	-3.01937	0	0	0	0	#NUM!	0.2	0	0	0.0666667	-3.90689	0
lulogutSigP-47038	1.48	1.32	1.4	0.485427	1.48	1.66	1.15	1.43	0.516015	6.68	6.83	5.91	6.47333	2.69451	5.32	5.07	4.93	5.10667	2.35238	3.85	8.11	5.75	5.90333	2.56153	4.69	4.69	4.69	2.22959	2.82	4.31	6.04	4.39	2.13422	1.49	0.63	0.68	0.933333	-0.0995357	1.93	1.37	0.28	1.19333	0.254997	4.44	3.83	5.01	4.42667	2.14622	5.92
lulogutSigP-47031	11.66	12.2	11.93	3.57652	13.5	13.64	12.24	13.1267	3.71443	18.17	19.36	17.07	18.2	4.18587	21.96	20.25	18.55	20.2533	4.34009	21.67	21.14	23.21	22.0067	4.45987	24.01	23.93	23.97	4.58316	23.21	19.49	30.49	24.3967	4.60861	14.94	13.38	10.28	12.8667	3.68557	13.3	11.17	11.1	11.8567	3.56763	15.31	14.99	17.49	15.93	3.99367	17.96
lulogutSigP-47029	7.83	10.27	9.05	3.17792	10.42	10.83	10.45	10.5667	3.40145	14.15	14.09	15.67	14.6367	3.87152	17.15	17.22	15.97	16.78	4.06867	18.54	10.85	16.16	15.1833	3.92442	19.44	19.93	19.685	4.29902	21.37	18.44	24.7	21.5033	4.42649	10.46	10.4	8.26	9.70667	3.27898	10.44	9.86	9.54	9.94667	3.31421	13.09	11.72	13.18	12.6633	3.66259	15.49
lulogutSigP-47017	2.64	7.26	4.95	2.30743	8.59	11.95	5.8	8.78	3.13422	49.51	49.48	52.54	50.51	5.6585	56.75	49.39	69.72	58.62	5.87332	60.26	29.52	61.82	50.5333	5.65916	53.81	61.88	57.845	5.85412	69.78	60.92	87.17	72.6233	6.18236	8.58	5.25	5.01	6.28	2.65076	10.45	5.56	7.16	7.72333	2.94922	50.14	43.89	49.41	47.8133	5.57934	57.76
lulogutSigP-47002	0	0	0	#NUM!	1.7	3.98	1.52	2.4	1.26303	8.21	2.93	0.78	3.97333	1.99035	4.95	1.21	1.98	2.71333	1.44007	3.19	0	5.82	3.00333	1.58656	4.04	6.38	5.21	2.38128	0	2.25	9.09	3.78	1.91839	3.33	0.83	0	1.38667	0.471621	3.89	1.77	3.21	2.95667	1.56397	2.29	2.53	1.24	2.02	1.01436	1.73
lulogutSigP-46971	522.02	510.27	516.145	9.01163	572.57	730.89	821.79	708.417	9.46845	125.83	120.79	121.3	122.64	6.93829	108.8	123.08	126	119.293	6.89837	104.16	117.91	110.95	111.007	6.7945	131.81	106.12	118.965	6.89439	77.77	100.49	88.7	88.9867	6.47552	581.42	576.72	440.96	533.033	9.05808	665.83	716.73	667.98	683.513	9.41683	130.45	142.12	126.22	132.93	7.05452	118.08
lulogutSigP-46964	7.21	11.51	9.36	3.22651	10.54	10.49	9.56	10.1967	3.35003	25.61	20.97	23.84	23.4733	4.55295	23.17	23.42	22.01	22.8667	4.51517	24.1	17.19	19.87	20.3867	4.34955	25.61	22.99	24.3	4.60288	26.12	19.57	27.66	24.45	4.61176	11.99	8.55	9.72	10.0867	3.33438	10.71	9.82	6.88	9.13667	3.19167	19.04	19.84	20.69	19.8567	4.31155	23.01
lulogutSigP-46955	4	4.53	4.265	2.09255	18.54	15.54	15.28	16.4533	4.04031	2.15	1.43	5.01	2.86333	1.5177	4.98	3.37	2.84	3.73	1.89918	2.49	0.32	3.52	2.11	1.07724	3.02	1.36	2.19	1.13093	3.16	3.29	3.57	3.34	1.73985	4.61	5.68	2.88	4.39	2.13422	18.96	15.83	7.65	14.1467	3.82239	0.86	2.87	2.37	2.03333	1.02385	1.87
lulogutSigP-46889	32.32	46.13	39.225	5.2937	39.47	46.74	33.98	40.0633	5.32421	86.93	80.25	80.91	82.6967	6.36976	71.77	86.31	95.05	84.3767	6.39877	80.35	90.52	79.87	83.58	6.38509	88.91	58.13	73.52	6.20006	77.7	99.46	98.1	91.7533	6.51969	36.42	22.03	31.84	30.0967	4.91153	51.23	40.06	32.75	41.3467	5.3697	110.02	95.33	92.28	99.21	6.63241	73.38
lulogutSigP-46887	5.28	10.29	7.785	2.9607	15.43	17.05	6.14	12.8733	3.68631	24.95	16.88	28.94	23.59	4.5601	27.17	14.72	15.43	19.1067	4.256	19.75	23.1	26.7	23.1833	4.53502	22.02	27.9	24.96	4.64155	17.36	13.35	21.95	17.5533	4.13367	12.33	8.06	4.02	8.13667	3.02444	8.88	13.39	10.06	10.7767	3.42984	17.98	16.51	16.9	17.13	4.09845	13.48
lulogutSigP-46879	1.03	0	0.515	-0.957356	0	0	2.96	0.986667	-0.0193653	0	1.11	0	0.37	-1.4344	1.78	1.57	1.32	1.55667	0.63846	0.97	0	1.82	0.93	-0.104697	3.51	1.58	2.545	1.34767	5.71	3.83	3.42	4.32	2.11103	2.15	0	0	0.716667	-0.480626	2.32	1.94	0	1.42	0.505891	1	2.23	0	1.07667	0.106572	0
lulogutSigP-46862	6.09	5.99	6.04	2.59455	6.15	7.33	6.13	6.53667	2.70856	13	15.4	15.68	14.6933	3.87709	12.86	12.72	16.21	13.93	3.80012	14.27	7.71	15.44	12.4733	3.64078	13.09	13.95	13.52	3.75702	13.31	13.17	16	14.16	3.82375	5.81	5.03	4.78	5.20667	2.38036	7.02	5.83	3.59	5.48	2.45418	14.04	13.84	15	14.2933	3.83727	14.07
lulogutSigP-46818	0	0	0	#NUM!	0	0	0	0	#NUM!	0	0	0	0	#NUM!	0	0	0	0	#NUM!	0	0	0	0	#NUM!	0	0	0	#NUM!	0	0	0	0	#NUM!	0	0	0	0	#NUM!	0	0	0	0	#NUM!	0	0	0	0	#NUM!	0
lulogutSigP-46816	10.25	10.94	10.595	3.40531	21.33	18.87	16.12	18.7733	4.23061	28.29	23.98	30.06	27.4433	4.77838	32.94	26.42	29.42	29.5933	4.8872	43.05	23.66	38.79	35.1667	5.13614	50.49	44.49	47.49	5.56955	42.32	31.79	45.7	39.9367	5.31964	9.29	12.53	6.44	9.42	3.23573	15.8	13.73	15.53	15.02	3.90881	21.24	27.21	25.17	24.54	4.61706	20.67
lulogutSigP-46793	0	0	0	#NUM!	0	0	0	0	#NUM!	0	0	0	0	#NUM!	0	0	0	0	#NUM!	0	0	0	0	#NUM!	0	0	0	#NUM!	0	0	0	0	#NUM!	0	0	0	0	#NUM!	0	0	0	0	#NUM!	0	0	0	0	#NUM!	0
lulogutSigP-46790	6.24	3.77	5.005	2.32337	7.4	7.16	4.41	6.32333	2.66069	9.17	12.11	8.16	9.81333	3.29474	8.45	6.7	9.72	8.29	3.05137	11.44	17.87	13.14	14.15	3.82273	11.4	11.92	11.66	3.5435	12.6	16.75	12.82	14.0567	3.81318	3.66	6.04	3.37	4.35667	2.12322	5.65	8.77	4.45	6.29	2.65306	7.74	7.16	6.62	7.17333	2.84264	8.48
lulogutSigP-46782	3.38	3.28	3.33	1.73552	2.51	4.69	3.52	3.57333	1.83727	13.67	18.14	11.45	14.42	3.85	17.02	22.26	21.99	20.4233	4.35215	20.17	21.63	23.98	21.9267	4.45461	21.49	21.34	21.415	4.42055	20.41	21.63	27.03	23.0233	4.52502	2.81	2.98	3.3	3.03	1.59932	6.01	4.12	3.94	4.69	2.22959	16.68	12.45	14.56	14.5633	3.86427	16.65
lulogutSigP-46776	0	0	0	#NUM!	2.27	3.14	0	1.80333	0.850666	0	3.16	2.23	1.79667	0.845323	0	0	4.68	1.56	0.641546	0	0	0	0	#NUM!	0	2.39	1.195	0.257011	0	0	1.13	0.376667	-1.40864	4.88	0	3.14	2.67333	1.41864	3.91	1.03	0	1.64667	0.719549	0	0	0	0	#NUM!	0
lulogutSigP-46774	2.86	3.06	2.96	1.5656	8.94	10.3	2.56	7.26667	2.86129	4.61	0	1.22	1.94333	0.958533	0	1.03	0	0.343333	-1.54232	1.27	0	1.21	0.826667	-0.274622	3.51	5.29	4.4	2.1375	2.01	0	3.04	1.68333	0.751321	10.81	2.84	1.28	4.97667	2.31518	4.39	5.72	4.85	4.98667	2.31808	3.39	3.79	0.36	2.51333	1.3296	0.84
lulogutSigP-46772	17.53	17.87	17.7	4.14568	24.85	26.47	17.3	22.8733	4.51559	16.63	11.06	8.82	12.17	3.60526	7.92	5.83	6.29	6.68	2.73985	10.42	5.58	4.25	6.75	2.75489	8.2	7.15	7.675	2.94017	5.1	4.98	12.23	7.43667	2.89466	18.9	11.09	16.13	15.3733	3.94236	25.99	17.51	14.59	19.3633	4.27526	5.36	12.38	9.89	9.21	3.2032	3.23
lulogutSigP-46764	6.96	8.96	7.96	2.99277	8.78	11.3	5.75	8.61	3.10601	42.05	37.57	37.53	39.05	5.28725	38.06	39.32	39.25	38.8767	5.28083	41.68	35.45	44.11	40.4133	5.33676	36.78	42.54	39.66	5.30961	43.75	41.96	45.44	43.7167	5.45011	7.96	6.6	8.07	7.54333	2.9152	7.05	7.97	7.39	7.47	2.90111	35.72	31.56	40.1	35.7933	5.16162	37.7
lulogutSigP-46745	99	86.35	92.675	6.53411	147.65	175.79	142.91	155.45	7.28031	69.71	66.55	54.37	63.5433	5.98967	63.66	49.56	53.32	55.5133	5.79476	62.66	72.91	81.8	72.4567	6.17905	62.74	74.53	68.635	6.10087	75.01	70.01	87.11	77.3767	6.27383	87.79	80.67	68.86	79.1067	6.30573	128.2	131.24	104.95	121.463	6.92438	47.33	45.96	52.48	48.59	5.60259	67.85
lulogutSigP-46708	5.65	6.95	6.3	2.65535	11.54	11.2	9.67	10.8033	3.4334	29.72	25.94	25.05	26.9033	4.74971	25.67	21.57	28.26	25.1667	4.65344	25.01	27.69	21.28	24.66	4.6241	24.65	28.22	26.435	4.72438	27.28	20.42	32.94	26.88	4.74846	8.24	6.2	4.33	6.25667	2.64539	6.79	12.18	2.7	7.22333	2.85266	28.25	25.14	18.61	24	4.58496	21.67
lulogutSigP-46701	0	0	0	#NUM!	0	0	0	0	#NUM!	0	0	0	0	#NUM!	0	0	0	0	#NUM!	0	0.43	0.51	0.313333	-1.67423	0.51	0	0.255	-1.97143	0	0	0	0	#NUM!	0	0	0	0	#NUM!	0	0	0	0	#NUM!	0.52	0	0	0.173333	-2.52838	0
lulogutSigP-46699	24.52	30.42	27.47	4.77979	38.86	34.68	26.37	33.3033	5.05759	34.21	24.34	43.58	34.0433	5.0893	30.23	37.58	35.23	34.3467	5.1021	33.68	23.69	27.64	28.3367	4.8246	41.38	35.57	38.475	5.26585	24.37	35.57	32.55	30.83	4.94626	25.57	19.3	26.53	23.8	4.57289	31.45	25.7	23.48	26.8767	4.74828	32.42	27.81	43.55	34.5933	5.11242	33.39
lulogutSigP-46697	0.62	0.97	0.795	-0.330973	3.91	3.04	4.15	3.7	1.88753	22.68	0	0.38	7.68667	2.94236	45.89	0.49	7.14	17.84	4.15704	0.9	0	18.8	6.56667	2.71516	0	39.99	19.995	4.32157	0	0	0	0	#NUM!	0.32	0.61	0.66	0.53	-0.915936	1.25	3.34	3.64	2.74333	1.45593	0.31	0	0.53	0.28	-1.8365	0.25
lulogutSigP-46690	2.01	1.96	1.985	0.989139	3.17	3.66	2.92	3.25	1.70044	5.12	5.47	7.92	6.17	2.62527	5.13	4.62	5.78	5.17667	2.37202	6.59	5.02	6.34	5.98333	2.58095	6.25	4.69	5.47	2.45154	5.16	5.86	5.18	5.4	2.43296	2.93	2.5	2.16	2.53	1.33914	2.77	2.22	2.32	2.43667	1.28491	4.15	3.82	4.14	4.03667	2.01316	5.04
lulogutSigP-46675	1.9	0	0.95	-0.0740006	0	0	0	0	#NUM!	34.2	27.16	17.87	26.41	4.72301	13.87	0	0	4.62333	2.20893	0	0	14.05	4.68333	2.22754	0	0	0	#NUM!	22.78	16.31	12.2	17.0967	4.09564	3.96	0	0	1.32	0.400538	0	0	0	0	#NUM!	0	6.92	26.37	11.0967	3.47205	21.61
lulogutSigP-46671	0	3.8	1.9	0.925999	6.74	4.37	5.39	5.5	2.45943	1.53	0	10.56	4.03	2.01078	7.48	22.17	19.16	16.27	4.02414	27.72	21.34	0	16.3533	4.03151	22.97	13.85	18.41	4.20242	0	0	7.08	2.36	1.23879	0	3.17	1.42	1.53	0.613532	7.25	4.95	4.31	5.50333	2.46031	23.19	11.52	0	11.57	3.53232	0
lulogutSigP-46643	3.15	0	1.575	0.655352	9.06	0	0	3.02	1.59455	9.54	6.77	7.6	7.97	2.99458	6.79	5.97	12.08	8.28	3.04963	2.95	1.14	4.16	2.75	1.45943	21.39	9.64	15.515	3.95559	12.42	11.64	8.18	10.7467	3.42582	0	7.73	3.4	3.71	1.89142	5.31	0.98	0	2.09667	1.0681	12.23	3.39	8.39	8.00333	3.0006	8.27
lulogutSigP-46624	9.09	12.91	11	3.45943	14.05	17.81	14.98	15.6133	3.96471	24.11	15.24	20.52	19.9567	4.3188	16.27	19.44	22.7	19.47	4.28318	17.16	20.23	20.14	19.1767	4.26128	22.51	16.84	19.675	4.29829	19.9	20.34	22.99	21.0767	4.39757	11.91	11.06	12.02	11.6633	3.54391	18.22	17.33	12.15	15.9	3.99095	21.16	18.52	23.92	21.2	4.40599	17.1
lulogutSigP-46620	0	0	0	#NUM!	5.8	3.69	0.68	3.39	1.76129	216.67	168.91	143.78	176.453	7.46314	122.64	121.55	121.51	121.9	6.92955	120.91	64.25	86.8	90.6533	6.50229	93.28	86.09	89.685	6.48679	130.98	102.09	84.92	105.997	6.72788	4.3	0.85	2.44	2.53	1.33914	0.32	0.6	0	0.306667	-1.70526	180.05	121.3	161.07	154.14	7.2681	96.64
lulogutSigP-46618	8.25	3.92	6.085	2.60526	4.79	5.04	1.03	3.62	1.85599	133.25	160.43	166.31	153.33	7.2605	109.47	174.69	100.38	128.18	7.00203	124.09	40.44	151.67	105.4	6.71973	111.99	93.38	102.685	6.68208	123.83	74.81	111.5	103.38	6.69181	9.47	1.81	1.32	4.2	2.07039	4.61	0.56	1.87	2.34667	1.23061	218.64	113.86	178.4	170.3	7.41193	116.94
lulogutSigP-46581	21.49	14.93	18.21	4.18666	35.33	25.62	24.11	28.3533	4.82545	2.68	4.45	5.57	4.23333	2.08179	2.62	3.24	5.45	3.77	1.91456	2.52	3.64	4.86	3.67333	1.87709	7.43	3.19	5.31	2.40871	9.64	3.45	6.86	6.65	2.73335	14.65	17.87	16.91	16.4767	4.04235	22.55	16.57	24.48	21.2	4.40599	2.93	5.7	6.47	5.03333	2.33151	3.6
lulogutSigP-46579	26.71	31.79	29.25	4.87036	41.97	46.31	33.66	40.6467	5.34507	7.32	10.33	12.2	9.95	3.3147	12.44	10.03	9.35	10.6067	3.4069	9.79	8.59	6.98	8.45333	3.07952	7.5	8.14	7.82	2.96717	12.31	6	10.01	9.44	3.23879	22.1	32.79	31.21	28.7	4.84298	47.99	43.71	47	46.2333	5.53086	6.06	7.89	8.88	7.61	2.9279	7.7
lulogutSigP-46567	0	0	0	#NUM!	0	0	0	0	#NUM!	1.64	0	0	0.546667	-0.871267	3.5	3.08	0	2.19333	1.13313	0	0.98	1.19	0.723333	-0.467267	0	0	0	#NUM!	2.14	0	0	0.713333	-0.487352	2.81	0	0	0.936667	-0.0943924	0	0	0	0	#NUM!	0	1.46	0	0.486667	-1.03899	1.42
lulogutSigP-46525	2.3	3.18	2.74	1.45418	4.46	2.22	2.46	3.04667	1.60723	6.68	7.01	7.75	7.14667	2.83727	6.61	7.59	8.56	7.58667	2.92347	5.01	7.62	5.26	5.96333	2.57612	11.63	5.61	8.62	3.10769	7.04	5.93	6.91	6.62667	2.72828	2.86	1.98	0.74	1.86	0.895303	2.9	1.8	2.48	2.39333	1.25902	2.83	5.74	1.98	3.51667	1.81421	5.02
lulogutSigP-46494	0.25	0	0.125	-3	0.57	0.32	0	0.296667	-1.75309	0.29	0.27	0.2	0.253333	-1.98089	0	0.45	1	0.483333	-1.04891	0	0.33	0.71	0.346667	-1.52838	0.61	0.42	0.515	-0.957356	1.85	0	0	0.616667	-0.697437	0	0	0.27	0.09	-3.47393	0	0.23	0	0.0766667	-3.70526	0.32	1.12	0.49	0.643333	-0.636362	0.58
lulogutSigP-46491	5.78	5.57	5.675	2.50462	6.22	6.65	4.08	5.65	2.49825	21.34	14.76	14.38	16.8267	4.07268	14.13	11.18	11.54	12.2833	3.61863	12.22	6.94	10.8	9.98667	3.32	17.26	11.1	14.18	3.82579	12.4	11.15	9.07	10.8733	3.44272	8.58	3.66	5.41	5.88333	2.55663	7.04	3.77	4.83	5.21333	2.38221	19.13	10.7	16.91	15.58	3.96162	10.95
lulogutSigP-46480	0	0	0	#NUM!	0	0	0	0	#NUM!	2.58	0	0	0.86	-0.217591	0	0	0	0	#NUM!	0	0	0	0	#NUM!	0	0	0	#NUM!	0	0	0	0	#NUM!	0	0	0	0	#NUM!	0	0	0	0	#NUM!	0	0	0	0	#NUM!	0
lulogutSigP-46472	37.04	54	45.52	5.50843	52.67	67.23	54.46	58.12	5.86096	77.9	63.87	76	72.59	6.1817	77.69	71.94	71.56	73.73	6.20418	76.14	55.87	46.89	59.6333	5.89805	66.38	76.88	71.63	6.16249	73.35	84.15	79.76	79.0867	6.30536	41.01	32.67	36.01	36.5633	5.19233	54.21	53.98	37.81	48.6667	5.60486	79.02	84.53	63.66	75.7367	6.24292	60.21
lulogutSigP-46470	39.26	75.51	57.385	5.8426	87.76	69.32	61.1	72.7267	6.18441	54.43	80.51	90.75	75.23	6.23324	67.33	91.34	108.75	89.14	6.478	97.72	51.33	63.04	70.6967	6.14357	96.14	61.57	78.855	6.30113	100.15	104.86	86.74	97.25	6.60363	57.03	27.08	35.1	39.7367	5.3124	68.36	74.24	49.46	64.02	6.00045	102.58	59.81	111.25	91.2133	6.51117	83.77
lulogutSigP-46468	56.38	55.13	55.755	5.80103	89.65	113.43	83.41	95.4967	6.57738	203.5	188.47	167.73	186.567	7.54355	154.8	177.18	163	164.993	7.36626	109.38	106.47	133.37	116.407	6.86303	155.48	138.05	146.765	7.19736	160.88	149.59	143.65	151.373	7.24197	80.9	81.5	64.63	75.6767	6.24178	111.04	87.89	84.05	94.3267	6.55959	167.83	213.87	167.07	182.923	7.5151	168.57
lulogutSigP-46435	0.21	0.11	0.16	-2.64386	0.25	0.14	0	0.13	-2.94342	0.05	0	0.03	0.0266667	-5.22882	0.18	0.1	0	0.0933333	-3.42146	0.13	0.06	0.19	0.126667	-2.98089	0.11	0	0.055	-4.18442	0	0	0.24	0.08	-3.64386	0	0	0	0	#NUM!	0.19	0.08	0.33	0.2	-2.32193	0	0	0	0	#NUM!	0
lulogutSigP-46429	2.11	1.29	1.7	0.765535	3.06	4.72	3.05	3.61	1.852	20.89	27.53	23.25	23.89	4.57833	21.44	31.14	27.97	26.85	4.74685	29.57	20.88	30.41	26.9533	4.75239	32.05	34.43	33.24	5.05485	33.04	34.47	41	36.17	5.17672	2.75	2.83	1.95	2.51	1.32769	4.33	4.91	2.86	4.03333	2.01197	24.33	22.61	26.18	24.3733	4.60723	24.22
lulogutSigP-46427	1.84	2.6	2.22	1.15056	5.28	4.28	3.3	4.28667	2.09986	21.58	21.4	23.76	22.2467	4.47552	21.05	16.37	21.29	19.57	4.29057	15.7	21	27.48	21.3933	4.41909	22.83	31.9	27.365	4.77426	23.93	32.01	29.07	28.3367	4.8246	1.71	2.4	1.37	1.82667	0.869213	1.79	3.56	3.03	2.79333	1.48199	16.24	30.21	18.04	21.4967	4.42604	20.52
lulogutSigP-46425	18.03	14.84	16.435	4.0387	8.89	13.68	12.89	11.82	3.56316	64.13	59.65	55.55	59.7767	5.90151	34.08	46.72	45.89	42.23	5.4002	31.39	15.56	38.56	28.5033	4.83306	23.55	30.77	27.16	4.76341	39.65	32.41	28.09	33.3833	5.06106	15.25	6.56	8.4	10.07	3.33199	9.08	14.38	0	7.82	2.96717	78.29	41.32	72.19	63.9333	5.9985	25.66
lulogutSigP-46423	14.37	9.97	12.17	3.60526	12.12	13.14	14.97	13.41	3.74524	120.41	190.12	117.75	142.76	7.15745	101.47	125.53	109.7	112.233	6.81036	116.5	6.69	77.56	66.9167	6.06429	114.2	82.88	98.54	6.62264	154.38	112.88	104.16	123.807	6.95195	17.54	13.09	10.32	13.65	3.77083	16.58	17.66	11.47	15.2367	3.92948	178.01	125.53	177.53	160.357	7.32514	137.12
lulogutSigP-46410	28.91	35.21	32.06	5.0027	24.43	19.74	15.35	19.84	4.31034	47.77	44.52	44.18	45.49	5.50748	40.81	38.28	35.26	38.1167	5.25235	38.68	31.39	38	36.0233	5.17086	41.41	42.93	42.17	5.39815	40.53	41.26	36.74	39.51	5.30415	35.65	21.9	30.87	29.4733	4.88134	21.08	23.78	22.88	22.58	4.49697	31.88	37.51	39.94	36.4433	5.18758	34.65
lulogutSigP-46400	9.99	12.92	11.455	3.51791	7.36	8.83	8.76	8.31667	3.05601	21.02	16.13	14.19	17.1133	4.09705	15.9	15.72	14.73	15.45	3.94953	14.61	9.39	12.74	12.2467	3.61432	16.14	14.61	15.375	3.94251	15.66	14.18	17.45	15.7633	3.9785	11.14	9.81	7.92	9.62333	3.26654	10.79	10.2	8.79	9.92667	3.31131	25.76	16.87	24.96	22.53	4.49378	14.12
lulogutSigP-46388	11.84	15.86	13.85	3.79181	16.15	21	11.33	16.16	4.01436	20.25	18.44	15.35	18.0133	4.17099	19.96	14.99	16.63	17.1933	4.10378	16.33	10.57	12.66	13.1867	3.72101	18.9	16.04	17.47	4.12681	14.45	21	16.96	17.47	4.12681	17.18	13.53	13.19	14.6333	3.87119	13.94	16.68	15.42	15.3467	3.93985	18.53	19.21	16.86	18.2	4.18587	13.16
lulogutSigP-46386	6.57	8.56	7.565	2.91934	9.39	9.24	7.09	8.57333	3.09986	14.99	16.53	14.92	15.48	3.95233	14.58	17	21.06	17.5467	4.13313	16.08	20.34	16.24	17.5533	4.13367	17.04	17.07	17.055	4.09212	18.81	21.13	19.25	19.73	4.30232	7.47	6.1	5.63	6.4	2.67807	8.19	9.39	7.96	8.51333	3.08972	16.08	14.25	14.25	14.86	3.89336	17.67
lulogutSigP-46384	0	0	0	#NUM!	0.34	0	0	0.113333	-3.14136	0	0.51	0	0.17	-2.55639	0	0	0.3	0.1	-3.32193	0	0	0	0	#NUM!	0.2	0	0.1	-3.32193	0	0	0	0	#NUM!	0	0	0	0	#NUM!	0.27	0.89	0	0.386667	-1.37084	0	0.26	0.63	0.296667	-1.75309	0
lulogutSigP-46379	13.24	12.43	12.835	3.68201	19.18	17.21	17.15	17.8467	4.15758	19.74	16.45	17.08	17.7567	4.15029	18.62	18.83	20.85	19.4333	4.28046	19.14	22.78	23.35	21.7567	4.44339	21.79	23.6	22.695	4.5043	18.58	25.68	25.02	23.0933	4.5294	13.36	13.89	12.72	13.3233	3.73588	14.08	15.46	12.02	13.8533	3.79216	15.66	17.13	16.01	16.2667	4.02385	17.44
lulogutSigP-46369	112	83.82	97.91	6.61338	45.17	40.45	60.57	48.73	5.60674	3.26	3.32	1.38	2.65333	1.40781	3.38	2.41	3.09	2.96	1.5656	1.76	3.03	3.3	2.69667	1.43118	3.61	3.37	3.49	1.80323	1.68	0	3.12	1.6	0.678072	87.9	84.58	71.57	81.35	6.34607	55.1	49.83	64.95	56.6267	5.82341	4.56	3.2	1.94	3.23333	1.69302	2.2
lulogutSigP-46355	2.63	3.7	3.165	1.66221	10.64	12.91	8.35	10.6333	3.41052	41.88	44.04	38.5	41.4733	5.37411	35.26	42.36	39.72	39.1133	5.28959	33.44	27.6	37.57	32.87	5.0387	38.09	39.87	38.98	5.28466	40.02	41.78	42.42	41.4067	5.37179	3.71	4.06	2.89	3.55333	1.82917	9.3	10.86	6.04	8.73333	3.12653	36.51	31.31	38.25	35.3567	5.14391	35.38
lulogutSigP-46353	0.46	0.71	0.585	-0.773491	2.16	2.38	1.33	1.95667	0.968398	6.54	6.71	6.25	6.5	2.70044	5.25	5.83	6.79	5.95667	2.57451	5.11	3.38	5.01	4.5	2.16993	5.26	4.22	4.74	2.24489	6.05	4.67	5.47	5.39667	2.43207	0.31	0.33	0.83	0.49	-1.02915	1.65	2.18	2.19	2.00667	1.0048	5.45	5.21	7.09	5.91667	2.56478	4.32
lulogutSigP-46342	12.67	25.88	19.275	4.26866	28.53	33.7	31.75	31.3267	4.96932	48.9	53.41	55.78	52.6967	5.71964	45.31	41.25	51.84	46.1333	5.52774	41.55	42.07	42.44	42.02	5.393	40.73	59.15	49.94	5.64212	40.01	45.74	60.61	48.7867	5.60842	22.59	18.55	20.01	20.3833	4.34932	30.3	27.2	21.19	26.23	4.71315	63.48	45.54	38.43	49.15	5.61912	47.84
lulogutSigP-46327	4.1	5.52	4.81	2.26604	10.11	7.88	4.07	7.35333	2.8784	7.72	8.67	5.94	7.44333	2.89595	5.34	6.08	4.77	5.39667	2.43207	6.07	3.99	4.9	4.98667	2.31808	7.93	7.58	7.755	2.95513	6.04	5.84	6.81	6.23	2.63923	5.68	5.89	4.74	5.43667	2.44272	7.63	5.95	5.56	6.38	2.67356	4.7	5.63	3.9	4.74333	2.2459	4.45
lulogutSigP-46303	55.32	38.03	46.675	5.54458	201.82	224.49	162.29	196.2	7.61618	352.32	322.52	329.43	334.757	8.38697	264.09	335.76	260.6	286.817	8.16399	256.01	296.64	279.12	277.257	8.11508	301.61	310.44	306.025	8.25751	356.75	345.21	318.73	340.23	8.41037	32.79	58.24	35.4	42.1433	5.39723	155.17	185.17	152.27	164.203	7.35934	379.77	248.29	336.59	321.55	8.3289	203.05
lulogutSigP-46294	1543.35	4900.28	3221.81	11.6537	4492.5	6340.88	3630.83	4821.4	12.2352	7601.88	9273.43	10419	9098.09	13.1513	4462.43	4510.08	5222.36	4731.62	12.2081	4132.11	5008.51	3677.18	4272.6	12.0609	4841.41	5208.43	5024.92	12.2949	4836.93	5857.27	4955.46	5216.55	12.3489	3393.15	2828.94	3860.22	3360.77	11.7146	4617.19	6619.03	3901.34	5045.85	12.3009	11314.7	12315.6	9801.59	11143.9	13.444	6773.13
lulogutSigP-46275	10.69	16.24	13.465	3.75114	29.02	29.83	25.33	28.06	4.81044	10.21	9.92	9.58	9.90333	3.30791	8.4	8.88	6.98	8.08667	3.01555	8.05	4.08	6.49	6.20667	2.63382	13.11	5.98	9.545	3.25475	10.87	15.04	15.25	13.72	3.77821	8.11	20.48	13.99	14.1933	3.82714	28.2	28.78	24.94	27.3067	4.77118	15.55	10.83	7.84	11.4067	3.51181	9.57
lulogutSigP-46273	18.15	19.79	18.97	4.24565	33.92	38.25	36.36	36.1767	5.17699	16.57	17.88	13.19	15.88	3.98914	10.49	11.55	10.56	10.8667	3.44184	12.53	5.56	12.46	10.1833	3.34814	12.72	10.73	11.725	3.55152	14.39	15.06	17.67	15.7067	3.97331	17.74	19.57	25.2	20.8367	4.38105	34.47	33.44	24.46	30.79	4.94439	12.63	15.15	13.51	13.7633	3.78276	11.77
lulogutSigP-46267	242.09	326.07	284.08	8.15015	249.1	299.63	263.05	270.593	8.07998	132.37	126.12	156.38	138.29	7.11155	148.04	134.82	167.69	150.183	7.23058	135.23	136.07	168.61	146.637	7.1961	132.2	131.39	131.795	7.04215	156.01	170.06	128.31	151.46	7.24279	262.49	243.22	292.55	266.087	8.05575	252.42	274.19	255.69	260.767	8.02662	180.27	180.6	130.09	163.653	7.3545	200.23
lulogutSigP-46265	21.35	12.42	16.885	4.07767	28.41	29.33	18.6	25.4467	4.6694	166.45	187.67	147.59	167.237	7.38575	208.24	177.44	169.56	185.08	7.53201	216.15	218.79	228.53	221.157	7.78892	210.53	220.97	215.75	7.75322	238.09	224.92	242.05	235.02	7.87664	17.56	13.02	12.4	14.3267	3.84063	20.7	19.66	23.2	21.1867	4.40508	145.23	131.68	164.67	147.193	7.20157	151.1
lulogutSigP-46256	5.63	4.35	4.99	2.31904	5.33	4.98	2.4	4.23667	2.08293	3.43	4.06	5.31	4.26667	2.09311	5.22	3.19	4.58	4.33	2.11437	3.58	3	3.16	3.24667	1.69896	3.57	4.09	3.83	1.93734	2.66	1.43	5.78	3.29	1.71809	6.16	2.6	3.03	3.93	1.97453	4.02	4.46	4.62	4.36667	2.12653	2.3	1.98	2.84	2.37333	1.24691	3.07
lulogutSigP-46246	0.57	0.9	0.735	-0.444184	0.97	0.51	0	0.493333	-1.01937	4.94	4.39	2.81	4.04667	2.01673	3.84	4.46	5.39	4.56333	2.19009	2.69	4.51	6.09	4.43	2.14731	4.57	4.84	4.705	2.23419	3.11	5.14	5.76	4.67	2.22342	1.36	0.89	1.02	1.09	0.124328	1.51	1.01	0.87	1.13	0.176323	3.23	4.39	4.61	4.07667	2.02739	3.58
lulogutSigP-46215	2.42	4.03	3.225	1.6893	3.27	0.56	5.49	3.10667	1.63537	17.24	14.22	7.49	12.9833	3.69859	10.76	10.99	9.87	10.54	3.3978	8.89	10.11	11.35	10.1167	3.33866	5.67	13.45	9.56	3.25701	2.42	8.61	11.09	7.37333	2.88232	6.92	0	1.89	2.93667	1.55418	2.7	2.2	5.24	3.38	1.75702	12	14.08	5.24	10.44	3.38405	4.93
lulogutSigP-46213	3.26	1.85	2.555	1.35332	3.51	5.64	0	3.05	1.60881	9.87	14.28	14.8	12.9833	3.69859	11.33	12.21	18.5	14.0133	3.80873	15.57	13.47	17.39	15.4767	3.95202	20.07	13.89	16.98	4.08576	18.72	14.03	17.87	16.8733	4.07667	2.04	8.3	2.59	4.31	2.10769	2.08	4.6	2.05	2.91	1.54102	16.43	9.31	23.79	16.51	4.04527	16.55
lulogutSigP-46209	2.17	4.14	3.155	1.65764	4.4	5.58	1.83	3.93667	1.97697	6	5.24	6.84	6.02667	2.59136	3.57	3.37	4.9	3.94667	1.98063	5.17	2.61	3.27	3.68333	1.88101	5.78	4.8	5.29	2.40327	4.33	3.71	5.37	4.47	2.16027	4.64	1.99	2.56	3.06333	1.6151	5.76	3.08	3.86	4.23333	2.08179	3.29	3.32	4.39	3.66667	1.87447	4.56
lulogutSigP-46189	1.89	0.97	1.43	0.516015	17.1	14.56	8.87	13.51	3.75596	8.79	6.09	9.2	8.02667	3.0048	12.7	20.48	21.21	18.13	4.18031	11.35	17.46	22.38	17.0633	4.09283	14.59	18.35	16.47	4.04177	28.04	22.59	21.63	24.0867	4.59016	11.53	1.79	1.48	4.93333	2.30256	6.94	9.26	4.5	6.9	2.7866	15.04	14.75	13.7	14.4967	3.85765	18.07
lulogutSigP-46137	0.41	0.21	0.31	-1.68966	0	0	0	0	#NUM!	0	0	0	0	#NUM!	0	0	0	0	#NUM!	0	0	0	0	#NUM!	0	0	0	#NUM!	0	0	0	0	#NUM!	0	0	0	0	#NUM!	0	0	0	0	#NUM!	0	0	0	0	#NUM!	0
lulogutSigP-46133	22.15	40.13	31.14	4.9607	52.97	41.16	22.82	38.9833	5.28479	99.79	84.55	78.76	87.7	6.4545	87.04	65.29	59.69	70.6733	6.14309	74.89	37.65	51.63	54.7233	5.77408	88.35	72.21	80.28	6.32697	49.92	78.71	64.16	64.2633	6.00592	50.09	21.43	39.71	37.0767	5.21244	42.44	36.49	22.69	33.8733	5.08208	86.11	85.4	69.01	80.1733	6.32505	73.52
lulogutSigP-46097	48.63	85.99	67.31	6.07275	85.38	99.27	61.11	81.92	6.35614	100.74	135.25	115.42	117.137	6.87205	101.22	90.21	114.69	102.04	6.67299	98.49	82.91	95.71	92.37	6.52935	101.59	119.06	110.325	6.78562	108.79	126.06	140.53	125.127	6.96725	80.64	64.92	73.92	73.16	6.19298	82.28	77.6	74.99	78.29	6.29076	104.68	102.4	100.7	102.593	6.68079	90.36
lulogutSigP-46093	146.52	186.58	166.55	7.37981	210.68	245.31	162.39	206.127	7.68739	451.63	450.07	513.13	471.61	8.88145	420.81	407.22	355.64	394.557	8.62409	368.19	307.02	265.14	313.45	8.29209	420.6	338.92	379.76	8.56894	312.42	272.16	310.28	298.287	8.22056	187.52	130.6	160.92	159.68	7.31904	180.47	163.49	143.18	162.38	7.34323	443.25	506.95	358.19	436.13	8.76861	373.42
lulogutSigP-46091	74.41	119.75	97.08	6.6011	130.67	165.12	69.37	121.72	6.92742	184.06	190.86	273.8	216.24	7.75649	238.39	230.11	258.26	242.253	7.92037	174.71	140.34	208.17	174.407	7.44631	198.73	180.59	189.66	7.56727	195.07	203.11	209.31	202.497	7.66175	122.3	85.81	106.89	105	6.71425	81.05	121.28	84.91	95.7467	6.58115	224.04	250.13	180.3	218.157	7.76922	214.69
lulogutSigP-46089	8.36	9.88	9.12	3.18903	8.37	8.2	4.69	7.08667	2.82511	12.99	9.76	8.34	10.3633	3.37342	11.59	5.79	12.32	9.9	3.30743	9.01	8.43	8.8	8.74667	3.12873	11.11	10.57	10.84	3.43829	9.61	8.4	12.62	10.21	3.35191	8.87	4.46	5.69	6.34	2.66448	8.37	5.57	5.36	6.43333	2.68557	6.18	6.86	6.29	6.44333	2.68781	9.35
lulogutSigP-46073	5.7	7.37	6.535	2.70819	5.41	5.82	3.19	4.80667	2.26504	8.53	16.48	15.07	13.36	3.73985	12.03	14.79	14.66	13.8267	3.78938	11.05	7.3	19.62	12.6567	3.66183	16.56	13.03	14.795	3.88704	16.22	17.28	22.98	18.8267	4.23471	5.38	4.52	4.28	4.72667	2.24082	4.89	7.21	2.97	5.02333	2.32865	19.02	18.75	13.81	17.1933	4.10378	19.39
lulogutSigP-46064	4.56	10.75	7.655	2.9364	14.05	5.54	5.37	8.32	3.05658	21.4	31.98	24.89	26.09	4.70543	16.5	24.24	19.49	20.0767	4.32745	12.57	4.32	18.8	11.8967	3.57249	7.72	14.83	11.275	3.49506	11.35	16.94	14.13	14.14	3.82171	7.29	2.72	9.12	6.37667	2.6728	3.32	13.08	11.53	9.31	3.21878	24.01	24.49	19.81	22.77	4.50906	18.6
lulogutSigP-46062	133.89	236.4	185.145	7.53251	247.54	270.92	221.26	246.573	7.94587	254.97	262.56	290.65	269.393	8.07357	209.52	221	264.94	231.82	7.85686	209.88	332.7	237.93	260.17	8.02331	285.58	239.85	262.715	8.03735	224.35	258.5	317.75	266.867	8.05998	216.84	165.25	163.65	181.913	7.50711	252.66	235.84	197.41	228.637	7.83691	250.31	297.06	287.96	278.443	8.12124	234.51
lulogutSigP-46055	0.74	0.34	0.54	-0.888969	0.68	1.22	0.42	0.773333	-0.370838	0.95	1.05	1.11	1.03667	0.0519521	1.13	1.02	0.94	1.03	0.0426443	0.67	1.24	1.11	1.00667	0.00958605	0.69	0.94	0.815	-0.295128	1.3	2.64	1.58	1.84	0.879706	0.76	0.21	0.5	0.49	-1.02915	0.66	1.4	1.3	1.12	0.163499	1.43	0.19	1.24	0.953333	-0.0689474	0.87
lulogutSigP-4605	0	0	0	#NUM!	0	0	0	0	#NUM!	0	0.23	0	0.0766667	-3.70526	0	0	0	0	#NUM!	0	0	0.19	0.0633333	-3.98089	0	0	0	#NUM!	0	0	0	0	#NUM!	0	0	0	0	#NUM!	0	0	0	0	#NUM!	0	0	0	0	#NUM!	0.23
lulogutSigP-46040	218.79	183.59	201.19	7.65241	231.66	195.27	245.98	224.303	7.80931	58.75	44.13	71.83	58.2367	5.86386	31.97	30.97	46.67	36.5367	5.19127	27.62	19.36	33	26.66	4.7366	32.19	24.52	28.355	4.82553	34.86	37.38	31.06	34.4333	5.10573	183.82	182.44	160.24	175.5	7.45533	256.27	246.26	244.34	248.957	7.95975	88.78	73.26	51.58	71.2067	6.15394	45.07
lulogutSigP-46008	0.85	1.4	1.125	0.169925	2.83	3.49	1.77	2.69667	1.43118	13.79	13.52	12.58	13.2967	3.73299	13.33	9.59	12.24	11.72	3.5509	11.52	9.38	12.6	11.1667	3.48113	9.75	8.53	9.14	3.19219	8.02	5.04	11.13	8.06333	3.01138	1.42	0.79	0	0.736667	-0.440916	3.32	3.03	0.92	2.42333	1.27699	15.96	12.4	14.86	14.4067	3.84866	11.53
lulogutSigP-46004	0	0	0	#NUM!	1.14	0	0	0.38	-1.39593	2.15	1.3	3.14	2.19667	1.13532	1.1	3.32	1.36	1.92667	0.946107	2.16	1.17	0	1.11	0.15056	1.15	1.06	1.105	0.144046	2.18	3.52	0.58	2.09333	1.0658	0	0	0.98	0.326667	-1.61411	0	0	0.66	0.22	-2.18442	1.03	0	0	0.343333	-1.54232	0
lulogutSigP-46002	53.62	54.45	54.035	5.75582	20.44	28.36	24.67	24.49	4.61412	141.56	139.17	136.45	139.06	7.11956	120.64	137.53	139.9	132.69	7.05192	117.26	111.07	109.24	112.523	6.81408	140.92	109.98	125.45	6.97097	146.31	131.79	121.92	133.34	7.05897	60.34	52.65	46.31	53.1	5.73064	28.07	23.42	31.27	27.5867	4.7859	136.5	122.04	130.66	129.733	7.01941	125.66
lulogutSigP-460	4.5	5.88	5.19	2.37573	7.96	13.65	7.43	9.68	3.27501	7.75	11.89	13.63	11.09	3.47119	11.92	15.21	15.47	14.2	3.82782	11.97	5.76	10.04	9.25667	3.21049	6.16	19.04	12.6	3.65535	15	10.23	15.67	13.6333	3.76907	5.02	8.49	5.35	6.28667	2.6523	6.99	9.94	6.8	7.91	2.98368	14.1	9.31	8.75	10.72	3.42223	7.63
lulogutSigP-45989	16.11	9.97	13.04	3.70487	15.1	15.53	11.2	13.9433	3.8015	3.49	2.25	2.35	2.69667	1.43118	1.94	1.81	3.13	2.29333	1.19745	1.58	0.15	1.3	1.01	0.0143553	0.86	0.79	0.825	-0.277534	1.35	1.57	0.8	1.24	0.31034	14.6	15.13	10.97	13.5667	3.76199	14.41	16.34	15.69	15.48	3.95233	4.67	3.53	3.58	3.92667	1.97331	2.48
lulogutSigP-45987	0	0	0	#NUM!	0	0	0	0	#NUM!	0	0	0	0	#NUM!	0	0	0	0	#NUM!	0	0.34	0	0.113333	-3.14136	0	0	0	#NUM!	0	0	0	0	#NUM!	0	0	0.17	0.0566667	-4.14136	0	0	0	0	#NUM!	0	0	0	0	#NUM!	0
lulogutSigP-4597	0	0	0	#NUM!	0	0	0	0	#NUM!	0	0	0	0	#NUM!	0	0	0	0	#NUM!	0	0	0	0	#NUM!	0	0	0	#NUM!	0	0	0	0	#NUM!	0	0	0	0	#NUM!	0	0	0	0	#NUM!	0	0	0	0	#NUM!	0
lulogutSigP-45965	2.58	2.47	2.525	1.33628	2.88	2.62	1.76	2.42	1.27501	6.3	6.04	5.51	5.95	2.57289	6.51	6.08	7.43	6.67333	2.73841	7.98	5.61	7.56	7.05	2.81762	9.71	6.32	8.015	3.0027	7.95	8.72	10.43	9.03333	3.17526	3.08	2.41	2.25	2.58	1.36737	3.34	2.06	1.75	2.38333	1.25298	3.51	4.32	7.65	5.16	2.36737	6.58
lulogutSigP-45954	8.94	11.34	10.14	3.34199	43.54	35.63	17.85	32.34	5.01525	13.22	8.99	9.87	10.6933	3.41864	10.48	0	10.31	6.93	2.79286	12.68	1.45	6.23	6.78667	2.7627	11.12	13.14	12.13	3.60051	1.74	1.62	4.16	2.50667	1.32577	24.28	10.55	7.86	14.23	3.83086	26.2	21.38	18.3	21.96	4.45681	3.82	5.31	2.61	3.91333	1.9684	4.99
lulogutSigP-45952	8.06	5.42	6.74	2.75275	42.74	33.67	32.96	36.4567	5.18811	6.99	4.83	6.45	6.09	2.60644	5.88	1.54	5.19	4.20333	2.07153	5.16	3.19	3.66	4.00333	2.0012	0.51	10.36	5.435	2.44228	1.97	1.02	3.77	2.25333	1.17206	19.41	14.06	5.34	12.9367	3.69339	22.03	21.29	14.66	19.3267	4.27252	4.51	5.17	1.83	3.83667	1.93985	2.14
lulogutSigP-45950	4.71	0	2.355	1.23573	0	0	0.79	0.263333	-1.92504	1.55	6.41	1.43	3.13	1.64616	0	6.49	0	2.16333	1.11326	0	0	0	0	#NUM!	0	0	0	#NUM!	0	0	0	0	#NUM!	0	0	2.54	0.846667	-0.240134	0	0	5.93	1.97667	0.98307	0	1.92	3.39	1.77	0.823749	0
lulogutSigP-45932	4.46	5.68	5.07	2.34199	3.21	0	3.19	2.13333	1.09311	0	2.39	3.59	1.99333	0.995183	3.84	1.69	0	1.84333	0.882317	10.42	0	3.92	4.78	2.25701	0	3.41	1.705	0.769772	1.76	4.12	1.05	2.31	1.20789	0	0	0.8	0.266667	-1.90689	0	0	0	0	#NUM!	0	0	0	0	#NUM!	4.68
lulogutSigP-45927	5.71	6.57	6.14	2.61824	11.43	12.89	10.03	11.45	3.51728	13.96	16.25	15.13	15.1133	3.91775	12.8	14.36	13.77	13.6433	3.77012	13.13	3.07	15.22	10.4733	3.38865	14.79	10.61	12.7	3.66676	14.67	13.85	13.22	13.9133	3.7984	6.18	4.21	4.85	5.08	2.34483	8.88	9.42	6.01	8.10333	3.01852	14.18	17.07	16.73	15.9933	3.9994	20.53
lulogutSigP-45910	0.8	1.23	1.015	0.0214797	1.06	1.57	0.75	1.12667	0.172061	3.45	3.53	1.91	2.96333	1.56722	3.84	2.41	3.71	3.32	1.73118	3.1	3.5	4.05	3.55	1.82782	3.75	4.39	4.07	2.02503	2.72	5.34	4.39	4.15	2.05311	0.68	0.59	0.68	0.65	-0.621488	0.6	1.3	0.42	0.773333	-0.370838	3.01	3.38	2.01	2.8	1.48543	2.44
lulogutSigP-45906	5.52	6.02	5.77	2.52857	10.31	9.44	5.46	8.40333	3.07096	18.06	14.51	17.34	16.6367	4.05629	18.85	15.41	13.37	15.8767	3.98884	18.32	8.51	15.69	14.1733	3.82511	16.49	21.68	19.085	4.25437	16.94	16.6	16.58	16.7067	4.06235	5.26	6.33	5.07	5.55333	2.47335	5.15	6.31	6.48	5.98	2.58015	17.38	17.97	15.03	16.7933	4.06982	14.74
lulogutSigP-45818	26.42	23.59	25.005	4.64414	126.46	76.99	29.53	77.66	6.2791	151.99	99.39	141.97	131.117	7.03471	118.33	67.88	130.65	105.62	6.72274	165.29	23.41	97.33	95.3433	6.57506	127.85	136.69	132.27	7.04734	76.83	73.82	132.78	94.4767	6.56189	50.13	27.77	18.12	32.0067	5.0003	26.09	26.07	31.32	27.8267	4.7984	77.44	81.31	86.4	81.7167	6.35256	60.45
lulogutSigP-4579	9.05	7.69	8.37	3.06523	6.51	5.11	0	3.87333	1.95358	10.97	19.45	3.64	11.3533	3.50504	0	17.17	5.79	7.65333	2.93609	0	3.28	7.97	3.75	1.90689	23.06	13.85	18.455	4.20594	10.71	0	32.07	14.26	3.8339	0	8.89	1.63	3.50667	1.8101	0	8.49	0	2.83	1.5008	4.4	14.64	6.03	8.35667	3.06293	4.75
lulogutSigP-45736	9.2	12.11	10.655	3.41346	10.65	12.24	13.04	11.9767	3.58215	29.55	25.42	26.11	27.0267	4.75631	30.69	35.29	31.39	32.4567	5.02044	32.06	25.64	32.64	30.1133	4.91233	34.62	30.28	32.45	5.02015	36.54	35.47	33.87	35.2933	5.14132	14.27	9.71	9.7	11.2267	3.48886	11.38	11.35	10.66	11.13	3.47638	27.64	31.35	31.64	30.21	4.91695	29.56
lulogutSigP-45732	1.79	0.97	1.38	0.464668	2.56	2.92	0.41	1.96333	0.973305	20.71	16.28	16.18	17.7233	4.14758	16.51	20.56	27.12	21.3967	4.41931	31.2	24.78	25.88	27.2867	4.77012	15.74	21.1	18.42	4.2032	18.18	15.7	14.63	16.17	4.01525	1.62	1.01	1.08	1.23667	0.306457	2.43	2.18	1.61	2.07333	1.05195	26.09	17.41	32.88	25.46	4.67016	21.59
lulogutSigP-45694	2.96	2.14	2.55	1.3505	32.84	21.48	0.52	18.28	4.19219	42.37	19.13	55.65	39.05	5.28725	26.35	1.75	25.54	17.88	4.16027	36.09	1.46	16.57	18.04	4.17313	36.31	40.93	38.62	5.27128	0.8	1.47	35.38	12.55	3.64962	18.86	0.71	1.69	7.08667	2.82511	1.05	1.13	1.95	1.37667	0.461179	2.24	2.64	0.96	1.94667	0.961006	1.44
lulogutSigP-45658	0.33	1.83	1.08	0.111031	1.75	1.22	1.54	1.50333	0.588165	8.65	11.34	8.86	9.61667	3.26554	14.71	12.02	15.56	14.0967	3.81728	12.16	15.78	18.48	15.4733	3.95171	11.84	12.04	11.94	3.57773	14.14	18	19.56	17.2333	4.10713	0.7	0.26	0.26	0.406667	-1.29808	1.81	1.7	0	1.17	0.226509	11.05	10.38	15.4	12.2767	3.61785	12.66
lulogutSigP-45635	1.24	1.15	1.195	0.257011	0.86	0.86	1.29	1.00333	0.00480099	2.19	1.98	3.03	2.4	1.26303	3.13	2.54	2.78	2.81667	1.49399	1.6	1.91	2.46	1.99	0.992768	2.7	3.48	3.09	1.62761	4.93	3.67	3.78	4.12667	2.04498	1.12	1.07	0.18	0.79	-0.340075	0	1.3	0.14	0.48	-1.05889	2.9	1.44	3.43	2.59	1.37295	2.93
lulogutSigP-45631	5.04	2.66	3.85	1.94486	9.13	14.6	1.47	8.4	3.07039	8.6	6.11	5.57	6.76	2.75702	11.68	4.52	7.68	7.96	2.99277	6.89	9.01	12.16	9.35333	3.22548	18.93	14.1	16.515	4.04571	12.97	10.19	19.03	14.0633	3.81387	14.67	2.31	4.85	7.27667	2.86328	2.02	5.68	1.07	2.92333	1.54761	13.99	7.22	6.44	9.21667	3.20425	17.52
lulogutSigP-45617	0	0	0	#NUM!	0	0	0	0	#NUM!	0	0	0	0	#NUM!	0	0	0	0	#NUM!	0	0	0	0	#NUM!	0	0	0	#NUM!	0	0	0	0	#NUM!	0	0	0	0	#NUM!	0	0	0	0	#NUM!	0	0	0	0	#NUM!	0
lulogutSigP-45566	0	0	0	#NUM!	0	0	0	0	#NUM!	9.39	0	0	3.13	1.64616	4.42	1.96	6.62	4.33333	2.11548	0	0	2.26	0.753333	-0.40864	0	0	0	#NUM!	2.04	0	3.66	1.9	0.925999	0	0	0	0	#NUM!	0	0	0	0	#NUM!	10.05	5.58	6.85	7.49333	2.90561	0
lulogutSigP-45558	2.13	4.58	3.355	1.74631	6.74	2.82	4.29	4.61667	2.20685	6.84	8.6	8.57	8.00333	3.0006	10.31	7.19	7.61	8.37	3.06523	8.41	5.64	8.16	7.40333	2.88817	7.88	5.13	6.505	2.70155	9.34	7.91	15.57	10.94	3.45154	4.42	4.24	3.73	4.13	2.04614	3.61	4.57	4.84	4.34	2.1177	10.1	10.25	10.78	10.3767	3.37527	10.96
lulogutSigP-45556	5.62	5.23	5.425	2.43962	2.7	0.25	0	0.983333	-0.0242475	3.35	10.05	4.71	6.03667	2.59375	0.67	3.64	0.83	1.71333	0.776806	5.53	5.77	1.04	4.11333	2.04031	1.77	0.92	1.345	0.427606	1.41	1.42	2.54	1.79	0.83996	2.92	2.01	1.03	1.98667	0.99035	1.99	2.05	0.95	1.66333	0.734077	3.41	7.02	5.87	5.43333	2.44184	2.13
lulogutSigP-45544	0	0	0	#NUM!	0	0	0	0	#NUM!	0	0	0	0	#NUM!	0	0	0	0	#NUM!	0	0	0	0	#NUM!	0	0	0	#NUM!	0	1.09	0	0.363333	-1.46063	0	0	0	0	#NUM!	0	0	0	0	#NUM!	0	0	0	0	#NUM!	0
lulogutSigP-45542	2.19	2.41	2.3	1.20163	2.43	4.36	2.89	3.22667	1.69004	20.63	17.61	15.66	17.9667	4.16725	9.48	18.55	15.44	14.49	3.85699	15.15	20.86	15.42	17.1433	4.09958	10.95	19.63	15.29	3.93452	15.9	19.79	13.67	16.4533	4.04031	2.96	1.98	2.04	2.32667	1.21826	4.54	4.53	2.56	3.87667	1.95482	10.46	11.61	16.2	12.7567	3.67318	16.88
lulogutSigP-45525	10.35	0	5.175	2.37156	13.03	2.92	0	5.31667	2.41052	20.37	13.89	6.25	13.5033	3.75524	15.61	7.85	9.92	11.1267	3.47595	9.68	11.24	9.11	10.01	3.32337	8.79	3.96	6.375	2.67243	8.16	4.78	31.76	14.9	3.89724	10.74	0	0	3.58	1.83996	0	1.62	0	0.54	-0.888969	0	8.36	0	2.78667	1.47854	0
lulogutSigP-45475	0	1.05	0.525	-0.929611	0	1.32	4.52	1.94667	0.961006	0.93	0	1.48	0.803333	-0.315929	1.66	2.39	1.61	1.88667	0.91584	0	0	0	0	#NUM!	1.41	2.1	1.755	0.811471	0.34	2.24	0	0.86	-0.217591	1.04	0.66	1.81	1.17	0.226509	0.23	0	1.2	0.476667	-1.06895	0	0.18	2.67	0.95	-0.0740006	0.24
lulogutSigP-45473	0.45	3.12	1.785	0.835924	0.46	0.71	1.17	0.78	-0.358454	1.55	1.88	1.42	1.61667	0.693022	0.71	0.51	0.5	0.573333	-0.802554	1.64	0.09	0.65	0.793333	-0.334001	1.42	1.06	1.24	0.31034	1.18	0	1.13	0.77	-0.37707	1.37	0.62	0.82	0.936667	-0.0943924	1.15	1.19	0	0.78	-0.358454	1.16	0.97	0.83	0.986667	-0.0193653	0
lulogutSigP-45423	0	0	0	#NUM!	0	0	0	0	#NUM!	0	0	0	0	#NUM!	0	0	0	0	#NUM!	0	3.13	0	1.04333	0.0612002	2.39	0	1.195	0.257011	0	0.65	0.05	0.233333	-2.09954	0	0	0	0	#NUM!	0	0	0	0	#NUM!	0	0	0	0	#NUM!	3.72
lulogutSigP-45421	0	0.58	0.29	-1.78588	0	0	0	0	#NUM!	0	2.2	4.73	2.31	1.20789	3.89	0.13	0	1.34	0.422233	0	3.6	0	1.2	0.263034	0	0	0	#NUM!	0	0	3.57	1.19	0.250962	0	0	0	0	#NUM!	0	0	1.35	0.45	-1.152	4.73	0	2.16	2.29667	1.19954	0
lulogutSigP-45415	0	0.92	0.46	-1.12029	0.09	0	0	0.03	-5.05889	0.94	2.3	0.6	1.28	0.356144	1.44	0.7	0.24	0.793333	-0.334001	0.36	2.23	0	0.863333	-0.21201	0.98	0.35	0.665	-0.588574	1.19	2.69	1.55	1.81	0.85599	0	0	0.23	0.0766667	-3.70526	0.14	1.39	0	0.51	-0.971431	0	0	0	0	#NUM!	0
lulogutSigP-45400	0	0.29	0.145	-2.78588	0	0	0	0	#NUM!	0	0	1.38	0.46	-1.12029	0.3	0	0	0.1	-3.32193	0	0.37	0.91	0.426667	-1.22882	1.9	0	0.95	-0.0740006	2.17	0	0.81	0.993333	-0.00965017	0	0	0	0	#NUM!	0	0	0.85	0.283333	-1.81943	0	0	0	0	#NUM!	0
lulogutSigP-45386	8.31	19.23	13.77	3.78346	7.62	13.34	10.99	10.65	3.41278	33.71	36.31	36.03	35.35	5.14364	41.56	35.14	37.69	38.13	5.25285	45.44	78.05	48.65	57.38	5.84248	44.94	55.98	50.46	5.65707	32.71	41.91	70.39	48.3367	5.59505	12.61	12.99	11.48	12.36	3.62761	7.77	11.58	15.37	11.5733	3.53273	23.24	26.38	34.11	27.91	4.80271	34.03
lulogutSigP-45345	8.77	4.28	6.525	2.70598	8.2	6.22	7.54	7.32	2.87184	19.57	17.33	11.23	16.0433	4.0039	16.41	20.6	24.83	20.6133	4.36551	21.83	13.03	32.41	22.4233	4.48693	13.27	20.41	16.84	4.07382	23.82	36.04	30.51	30.1233	4.91281	8.33	6.83	4.24	6.46667	2.69302	10.53	4.26	7.52	7.43667	2.89466	15.7	8.74	8.59	11.01	3.46074	15.42
lulogutSigP-45340	1.19	3.93	2.56	1.35614	3.45	4.78	1.67	3.3	1.72247	21.41	14.79	16.38	17.5267	4.13148	21.14	14.01	15.91	17.02	4.08916	16.25	15.75	20.62	17.54	4.13258	19.56	13.52	16.54	4.04789	14.82	22.48	12.77	16.69	4.06091	2.12	0.88	2.64	1.88	0.910733	8.06	4.86	1.13	4.68333	2.22754	20.19	59.35	19.53	33.0233	5.04541	31.88
lulogutSigP-45334	100.93	84.67	92.8	6.53605	77.5	76.2	85.01	79.57	6.31415	86.44	77.65	71	78.3633	6.29211	107.46	101.12	112.38	106.987	6.74129	102.47	90.75	110.33	101.183	6.66083	104.78	88.7	96.74	6.59604	101.62	97.05	91.97	96.88	6.59813	93.02	97.65	72.93	87.8667	6.45724	76.65	88.45	83.21	82.77	6.37104	94.85	71.1	96.46	87.47	6.45072	96.41
lulogutSigP-45324	26.2	11.83	19.015	4.24907	5.6	6.96	12.4	8.32	3.05658	2.42	1.19	1.4	1.67	0.739848	1.63	1.81	2.65	2.03	1.02148	2.55	1.54	3.35	2.48	1.31034	1.29	1.75	1.52	0.604071	2.18	1.71	2.71	2.2	1.1375	18.99	22.13	18.59	19.9033	4.31494	11.41	7.94	8.2	9.18333	3.19902	3.37	8.24	1.62	4.41	2.14078	4.17
lulogutSigP-45307	1.27	1.48	1.375	0.459432	1.91	2.49	0.26	1.55333	0.635367	3.25	3.38	5.07	3.9	1.96347	4.49	5.83	4.54	4.95333	2.3084	4.3	1.37	5.11	3.59333	1.84532	6.1	4.3	5.2	2.37851	3.44	4	4.27	3.90333	1.96471	1.27	0.62	1.64	1.17667	0.234706	0.36	1.44	1.07	0.956667	-0.0639118	5.81	3.71	4.87	4.79667	2.26203	3.34
lulogutSigP-45300	1.07	1.55	1.31	0.389567	1.79	2.31	1.56	1.88667	0.91584	2.65	1.42	2.24	2.10333	1.07268	1.83	2.21	3.4	2.48	1.31034	1.98	0.56	2.22	1.58667	0.665999	2.09	2.05	2.07	1.04963	2.08	1.57	2.15	1.93333	0.95109	1.31	0.76	1.13	1.06667	0.0931094	1.97	2.01	0.79	1.59	0.669027	2.14	2.2	1.22	1.85333	0.890122	2.46
lulogutSigP-45293	14.69	17.53	16.11	4.00988	32.84	44.31	31.43	36.1933	5.17765	60.93	59.07	60.19	60.0633	5.90841	50.89	54.05	54.39	53.11	5.73091	57.78	25.35	36.58	39.9033	5.31844	52.69	37.44	45.065	5.49394	57.82	47.08	34.57	46.49	5.53885	17.94	22.4	19.33	19.89	4.31397	31.76	24.77	19.79	25.44	4.66903	54.8	56.8	65.27	58.9567	5.88158	44.99
lulogutSigP-45240	0	0	0	#NUM!	0	0	0	0	#NUM!	0	0	0	0	#NUM!	0	0.32	2	0.773333	-0.370838	0	0	0	0	#NUM!	0	0	0	#NUM!	0	0	0.11	0.0366667	-4.76939	0	0.68	0	0.226667	-2.14136	0	0	0	0	#NUM!	0	0	0	0	#NUM!	1.62
lulogutSigP-45238	14.54	8.42	11.48	3.52105	18.29	10.92	20.89	16.7	4.06178	38.84	30.99	22.81	30.88	4.9486	24.2	22.43	17.01	21.2133	4.4069	19.83	31.22	16.4	22.4833	4.49078	26.1	35.38	30.74	4.94205	33.06	13.27	14.86	20.3967	4.35026	10.15	15.69	4.52	10.12	3.33914	5.34	19.09	3.89	9.44	3.23879	14.9	14.54	23.15	17.53	4.13175	28.69
lulogutSigP-45229	0.82	1.31	1.065	0.0908534	1.58	1.72	0.58	1.29333	0.371094	3.79	4.32	3.45	3.85333	1.94611	3.97	3.1	3.45	3.50667	1.8101	2.12	2.1	1.4	1.87333	0.905608	3.99	2.38	3.185	1.67129	4.14	2.46	2.89	3.16333	1.66145	1.46	0.94	1.71	1.37	0.454176	1.21	0.84	0.26	0.77	-0.37707	4.36	3.68	2.46	3.5	1.80735	2.2
lulogutSigP-45227	10.01	9.94	9.975	3.31832	14.77	16.57	11.17	14.17	3.82477	20.15	15.56	18.31	18.0067	4.17046	17.74	17.54	14.57	16.6167	4.05456	13.85	14.66	14.69	14.4	3.848	16.16	14.7	15.43	3.94767	15.35	14.87	19.85	16.69	4.06091	8.73	7.71	8.89	8.44333	3.07781	15.96	15.36	11.02	14.1133	3.81899	16.7	16.7	17.52	16.9733	4.0852	14.33
lulogutSigP-45225	0	0	0	#NUM!	0	0.12	0	0.04	-4.64386	0	0	0	0	#NUM!	0	0	0	0	#NUM!	0	0.34	0	0.113333	-3.14136	0	0	0	#NUM!	0	0.19	0	0.0633333	-3.98089	0	0.11	0	0.0366667	-4.76939	0	0	0	0	#NUM!	0	0	0	0	#NUM!	0
lulogutSigP-45218	5.11	9.68	7.395	2.88655	7.51	6.78	5.3	6.53	2.70708	9.48	6.17	10.04	8.56333	3.09817	8.56	5.67	9.84	8.02333	3.0042	8.75	8.97	7.6	8.44	3.07724	9.89	7.84	8.865	3.14812	7.17	5.5	10.36	7.67667	2.94048	6.84	4.69	4.42	5.31667	2.41052	6.73	7.05	5.9	6.56	2.7137	10.08	12.17	7.26	9.83667	3.29817	9.65
lulogutSigP-45200	23.67	51.91	37.79	5.23993	49.37	51.57	49.69	50.21	5.6499	109.68	113.92	142.28	121.96	6.93026	92.7	94.32	115.75	100.923	6.65712	94.29	74.93	85.63	84.95	6.40854	105.99	89.08	97.535	6.60785	101.55	104.86	101.05	102.487	6.67929	37.69	28.41	35.08	33.7267	5.07582	45.28	49.53	33.54	42.7833	5.41898	131.44	124.27	122.68	126.13	6.97877	100.07
lulogutSigP-45189	11	18.36	14.68	3.87578	22.34	25.13	18.24	21.9033	4.45308	25.76	21.66	22.26	23.2267	4.53771	17.01	21.2	22.79	20.3333	4.34577	22.13	12.36	19.26	17.9167	4.16323	22.42	19.9	21.16	4.40327	22.9	23.46	25.9	24.0867	4.59016	15.71	16.6	15.27	15.86	3.98732	18.09	28.79	15.07	20.65	4.36807	23.27	23.08	22.82	23.0567	4.52711	22.83
lulogutSigP-45167	6.51	15.37	10.94	3.45154	11.17	16.15	8.68	12	3.58496	11.18	10.94	13.91	12.01	3.58616	9.13	11.13	9.55	9.93667	3.31276	10.66	7.96	11.21	9.94333	3.31373	14.65	13.09	13.87	3.7939	11.05	8.44	15.44	11.6433	3.54143	10.81	7.57	8.22	8.86667	3.14839	11.25	10.99	10.35	10.8633	3.44139	14.5	16.92	12.56	14.66	3.87381	11.88
lulogutSigP-45146	6.21	6.44	6.325	2.66107	5.68	3.31	2.93	3.97333	1.99035	8.52	11.08	9.5	9.7	3.27798	9.1	7.66	7.2	7.98667	2.99759	12.24	12.62	8.88	11.2467	3.49143	11.54	9.16	10.35	3.37156	9.73	9.43	12.37	10.51	3.39369	5.53	4.78	7.81	6.04	2.59455	8.49	5.56	7.76	7.27	2.86196	6.55	6.58	6.98	6.70333	2.74488	8.31
lulogutSigP-45132	1.1	1.84	1.47	0.555816	2.07	4.15	0.6	2.27333	1.18481	2.86	3.09	2.53	2.82667	1.4991	1.79	2.89	2.2	2.29333	1.19745	2.28	2.66	4.3	3.08	1.62293	2.5	2.19	2.345	1.22959	3.83	2.12	3.17	3.04	1.60407	2.85	1.61	1.72	2.06	1.04264	1.47	1.37	1.45	1.43	0.516015	3.07	2.74	1.45	2.42	1.27501	3.04
lulogutSigP-45125	17.03	33.22	25.125	4.65105	843.58	1175.85	649.43	889.62	9.79705	186.48	176.4	223.25	195.377	7.61011	61.15	83.56	68.51	71.0733	6.15124	84.19	52.67	59.05	65.3033	6.02908	113.22	85.28	99.25	6.633	87.57	100.16	58.25	81.9933	6.35743	57.63	14.12	14.9	28.8833	4.85217	697.77	893.9	341.21	644.293	9.33157	355.93	512.66	316.46	395.017	8.62577	53.94
lulogutSigP-4512	0	0	0	#NUM!	1.14	0	0	0.38	-1.39593	0	0	0	0	#NUM!	0	0	0	0	#NUM!	0	0	0	0	#NUM!	0.31	0	0.155	-2.68966	0	0	0	0	#NUM!	0	0	0	0	#NUM!	0.98	0.24	0	0.406667	-1.29808	0.12	0	0	0.04	-4.64386	0
lulogutSigP-45117	7.3	4.25	5.775	2.52982	5.48	5.42	3.75	4.88333	2.28787	21.02	21.98	22.13	21.71	4.44029	20.68	18.15	19.63	19.4867	4.28442	18.23	19.26	17.16	18.2167	4.18719	24.51	21.68	23.095	4.52951	17.56	22.75	18.76	19.69	4.29939	7.21	3.44	5.88	5.51	2.46205	4.51	4.23	3.77	4.17	2.06005	22.01	19.78	20.62	20.8033	4.37874	14.9
lulogutSigP-45113	0.57	1.12	0.845	-0.242977	1.06	1.01	0.62	0.896667	-0.157356	3.72	5.89	3.39	4.33333	2.11548	4.65	6.1	4.97	5.24	2.38957	5.32	2.29	4.12	3.91	1.96717	4.9	4.78	4.84	2.27501	4.07	3.67	4.77	4.17	2.06005	0.68	1.24	0.91	0.943333	-0.0841604	0.99	0.76	1.13	0.96	-0.0588937	3.89	3.03	3.69	3.53667	1.82239	3.27
lulogutSigP-45111	0	0.4	0.2	-2.32193	0	0	0.3	0.1	-3.32193	0	0.34	1.51	0.616667	-0.697437	0.31	1.27	0.8	0.793333	-0.334001	1.17	0	0.73	0.633333	-0.658963	0.31	0.32	0.315	-1.66658	0.33	0.39	1.7	0.806667	-0.309955	0.65	0.2	0.07	0.306667	-1.70526	0	0	0.51	0.17	-2.55639	0.2	0	0.83	0.343333	-1.54232	0
lulogutSigP-45098	6.99	4.76	5.875	2.55459	12.22	12.22	6.53	10.3233	3.36784	26.08	20.56	14.87	20.5033	4.35779	21.74	18.68	14.46	18.2933	4.19325	23.58	14.07	16.45	18.0333	4.17259	20.81	16.26	18.535	4.21218	28.65	28.26	26.83	27.9133	4.80288	7.5	13.05	8.99	9.84667	3.29964	14.68	11.04	13.58	13.1	3.71149	30.64	7.95	19.6	19.3967	4.27774	15.53
lulogutSigP-45068	3.42	2.86	3.14	1.65076	3.3	3.08	3.16	3.18	1.66903	6.57	5.98	4.34	5.63	2.49313	7.02	5.49	7.33	6.61333	2.72538	5.9	4.09	6.04	5.34333	2.41774	7.01	6.51	6.76	2.75702	6.51	3.67	6.23	5.47	2.45154	2.56	2.38	2.41	2.45	1.29278	3.42	2.69	5.36	3.82333	1.93483	4.16	4.64	4.89	4.56333	2.19009	6.15
lulogutSigP-45064	11.54	22.23	16.885	4.07767	6.7	7.54	6.68	6.97333	2.80185	15.49	12.41	13.86	13.92	3.79909	12.12	9.87	10.73	10.9067	3.44714	8.65	10.74	9.1	9.49667	3.24742	16.13	11.15	13.64	3.76977	12.93	12	10.77	11.9	3.57289	18.12	7.53	18.49	14.7133	3.87905	6.1	9.11	7.39	7.53333	2.91329	14.68	16.31	18.37	16.4533	4.04031	15.32
lulogutSigP-45030	0.47	0.69	0.58	-0.785875	0.78	0.57	0.69	0.68	-0.556393	1	0.85	1.43	1.09333	0.128733	1.39	0.94	0.84	1.05667	0.0795203	1.01	0.57	1.36	0.98	-0.0291463	1.19	1.4	1.295	0.372952	1.35	1.33	1.25	1.31	0.389567	0.75	0.39	0.38	0.506667	-0.980891	0.8	0.45	0.74	0.663333	-0.592194	0.75	0.6	1.16	0.836667	-0.257275	0.76
lulogutSigP-45028	1.27	1.93	1.6	0.678072	1.65	1.47	2.53	1.88333	0.913288	2.45	2.1	3.34	2.63	1.39506	4.95	4.22	3.3	4.15667	2.05543	4.07	2.99	4.41	3.82333	1.93483	3.72	5.33	4.525	2.17792	3.86	3.89	3.87	3.87333	1.95358	1.57	1.39	1.45	1.47	0.555816	2.05	1.1	1.2	1.45	0.536053	2.28	1.45	3.08	2.27	1.18269	2.57
lulogutSigP-45022	13.83	19.41	16.62	4.05485	19.63	22.16	20.79	20.86	4.38267	20.62	29.98	29.7	26.7667	4.74237	24.11	21.71	27.02	24.28	4.6017	23.73	11.83	33.91	23.1567	4.53336	29.44	25.69	27.565	4.78477	25.26	24.94	33.62	27.94	4.80426	16.21	21.49	18.47	18.7233	4.22677	18.22	19.12	10.78	16.04	4.0036	21.51	22.29	15.3	19.7	4.30012	13.88
lulogutSigP-45018	0.77	1.31	1.04	0.0565835	0.83	1.54	0	0.79	-0.340075	1.4	6.6	3.01	3.67	1.87578	5.63	1.29	6.39	4.43667	2.14948	3.59	3.62	5.07	4.09333	2.03328	3.79	11.17	7.48	2.90304	6	1.42	4.1	3.84	1.94111	1.2	1.89	1.59	1.56	0.641546	1.73	1.44	3.67	2.28	1.18903	3.36	2.07	2.56	2.66333	1.41323	4.04
lulogutSigP-45000	0	0.21	0.105	-3.25154	0	0.14	0.17	0.103333	-3.27462	0.26	0.44	0.29	0.33	-1.59946	0.1	0.23	0	0.11	-3.18442	0.37	0.2	0	0.19	-2.39593	0	0.18	0.09	-3.47393	0	0	0.14	0.0466667	-4.42146	0	0	0.22	0.0733333	-3.76939	0	0.08	0	0.0266667	-5.22882	0	0.52	0	0.173333	-2.52838	0.25
lulogutSigP-44998	1.13	4.81	2.97	1.57046	4.89	12.77	0	5.88667	2.55745	6.86	10.94	8.2	8.66667	3.11548	15.61	6.01	11.58	11.0667	3.46815	12.7	9.02	13.95	11.89	3.57168	11.53	13.85	12.69	3.66562	15.18	4.18	10.15	9.83667	3.29817	3.52	5.56	2.85	3.97667	1.99156	2.54	3.54	2.78	2.95333	1.56234	9.89	7.32	3.01	6.74	2.75275	7.13
lulogutSigP-44952	17.71	20.51	19.11	4.25626	19.82	23.36	20.52	21.2333	4.40826	41.72	42.65	42.84	42.4033	5.40611	39.31	41.31	38.48	39.7	5.31107	42.85	25.27	38.4	35.5067	5.15002	45.62	38.52	42.07	5.39472	46.07	51.54	44.16	47.2567	5.56245	20.24	19.38	19.1	19.5733	4.29082	16.72	20.78	17.06	18.1867	4.18481	44.62	40.24	37.71	40.8567	5.3525	44.36
lulogutSigP-44939	0.43	0.05	0.24	-2.05889	0.13	0.14	0	0.09	-3.47393	0.49	1	0.6	0.696667	-0.52146	0.7	0.09	0.87	0.553333	-0.853779	1.05	0.09	0.82	0.653333	-0.614109	1.42	1.33	1.375	0.459432	0.1	0.11	2.35	0.853333	-0.228819	0.71	0.06	0.78	0.516667	-0.952694	0.07	0.04	0.15	0.0866667	-3.52838	0.06	0	0	0.02	-5.64386	0
lulogutSigP-44883	2.87	3.15	3.01	1.58976	2.45	1.83	1.67	1.98333	0.987927	5.95	2.39	5.2	4.51333	2.17419	6.18	5.75	2.8	4.91	2.29572	4.06	4.67	3.68	4.13667	2.04847	4.93	6.25	5.59	2.48285	3.61	3.35	2.46	3.14	1.65076	2.35	1.91	2.24	2.16667	1.11548	2.48	1.46	2.25	2.06333	1.04498	2.83	4.71	5.51	4.35	2.12102	3.81
lulogutSigP-44879	4.22	3.95	4.085	2.03034	10.93	9.44	9.75	10.04	3.32769	12.02	11.92	11.29	11.7433	3.55377	10.19	12.65	10.13	10.99	3.45812	10.11	7.68	11.3	9.69667	3.27749	11.07	12.9	11.985	3.58316	9.06	14.89	13.99	12.6467	3.66069	5.89	3.27	3.51	4.22333	2.07838	8.91	10.77	7.44	9.04	3.17632	7.65	12.67	12.63	10.9833	3.45724	10.05
lulogutSigP-44870	3.51	8.77	6.14	2.61824	3.91	7.2	3.56	4.89	2.28983	55.62	48.06	47.13	50.27	5.65163	67.56	57.7	49.81	58.3567	5.86683	58.09	49.4	54.97	54.1533	5.75898	51.93	56.95	54.44	5.7666	61.64	54.63	51.88	56.05	5.80864	5.36	3.13	5.13	4.54	2.18269	4.69	4.62	5.45	4.92	2.29866	60.91	34.92	39.32	45.05	5.49346	41.69
lulogutSigP-44868	2.61	2.63	2.62	1.38957	12.59	8.18	1.52	7.43	2.89336	24.41	15.36	14.23	18	4.16993	15.33	3.45	11.74	10.1733	3.34672	15.73	6.51	13.35	11.8633	3.56844	19.2	23.95	21.575	4.43129	4.04	5.72	26.29	12.0167	3.58696	6.82	1.14	1.18	3.04667	1.60723	2.06	1.45	1.43	1.64667	0.719549	4.79	3.44	4.5	4.24333	2.0852	3.86
lulogutSigP-44819	13.37	7.3	10.335	3.36947	9.61	12.6	13.74	11.9833	3.58296	41.06	33.14	39.6	37.9333	5.24539	34.22	36.11	33.99	34.7733	5.11991	35.43	17.24	25.36	26.01	4.70099	43.48	36.27	39.875	5.31741	30.56	40.72	26.92	32.7333	5.03269	8.77	12.09	5.05	8.63667	3.11047	14.25	13.86	11.52	13.21	3.72356	45.02	31.43	32.83	36.4267	5.18692	33.62
lulogutSigP-44795	0.54	1.05	0.795	-0.330973	2.46	2.14	0.41	1.67	0.739848	2.27	2.3	1.57	2.04667	1.03328	1.17	0.84	1.16	1.05667	0.0795203	1.55	2.54	1.91	2	1	3.07	0.4	1.735	0.794936	1.95	2.41	2.84	2.4	1.26303	1.16	0.94	1.27	1.12333	0.167786	2.33	1.76	1.31	1.8	0.847997	2.02	1.07	3.57	2.22	1.15056	2.97
lulogutSigP-44721	7.42	7.31	7.365	2.88069	14.63	15.06	14.86	14.85	3.89239	25.85	29.84	25.93	27.2067	4.76589	20.44	24.89	23.16	22.83	4.51286	21.03	12.16	23.91	19.0333	4.25046	22.82	30.48	26.65	4.73606	25.74	28.69	30.52	28.3167	4.82358	8.1	11.45	10.29	9.94667	3.31421	14.58	15.56	12.66	14.2667	3.83458	25.81	28.44	24.35	26.2	4.71149	27.27
lulogutSigP-44698	12.89	12.01	12.45	3.63807	12.39	15.84	12.69	13.64	3.76977	31.74	30.02	32.08	31.28	4.96717	32.61	31.06	36.4	33.3567	5.0599	29.56	34.03	31.19	31.5933	4.98155	33.7	35.4	34.55	5.11061	30.16	33.04	30.89	31.3633	4.97101	13.13	11.76	9.33	11.4067	3.51181	13.79	15.62	10.41	13.2733	3.73046	32.85	32.57	33.02	32.8133	5.03621	28.12
lulogutSigP-44688	13.35	4.6	8.975	3.16591	21.88	33.8	12.04	22.5733	4.49655	98.1	76.96	64.3	79.7867	6.31808	98.37	103.59	142.72	114.893	6.84415	85.67	83.22	85.28	84.7233	6.40469	83.1	89.14	86.12	6.42828	98.04	83.9	75.05	85.6633	6.42061	8.19	10.61	6.41	8.40333	3.07096	23.61	14.26	2.76	13.5433	3.75951	99.85	84.56	86.91	90.44	6.49889	93.11
lulogutSigP-44686	0.7	0.03	0.365	-1.45403	2.06	1.69	1.57	1.77333	0.826464	0.03	0.01	1.47	0.503333	-0.990414	3.66	5.6	3.19	4.15	2.05311	7.47	8.54	2.69	6.23333	2.64	0	6.6	3.3	1.72247	2.08	5.57	2.84	3.49667	1.80598	2.32	0	1.28	1.2	0.263034	1.9	0	1.69	1.19667	0.259021	0.03	1.84	3.3	1.72333	0.785202	0.03
lulogutSigP-44660	761.58	1498.63	1130.11	10.1422	1216.2	1617.05	1419.1	1417.45	10.4691	9462.45	8685.52	9454.94	9200.97	13.1676	6175.72	7241.66	6588.17	6668.52	12.7032	5557.28	3097.69	5380.88	4678.62	12.1919	5398	5678.82	5538.41	12.4353	5564.7	5683.38	4672.05	5306.71	12.3736	1222.99	781.84	987.92	997.583	9.96229	1620.76	1480.38	1162.75	1421.3	10.473	8908	8119.08	9180.79	8735.96	13.0927	5840.73
lulogutSigP-44645	6.24	8.26	7.25	2.85798	13.44	16.24	17.35	15.6767	3.97055	10.68	16.2	17.73	14.87	3.89433	14.94	20.95	7.41	14.4333	3.85133	20.68	3.63	12.4	12.2367	3.61314	10.95	16.13	13.54	3.75916	10.71	10.43	14.93	12.0233	3.58777	9.67	23.91	17.3	16.96	4.08406	22.22	16.33	9.98	16.1767	4.01584	14.32	29.07	5.4	16.2633	4.02355	9.41
lulogutSigP-44642	1.64	1.85	1.745	0.803227	2.05	2.34	2.08	2.15667	1.1088	5.67	5.54	4.51	5.24	2.38957	5.44	6.05	5.57	5.68667	2.50758	4.06	6.23	4.88	5.05667	2.33819	5.79	6.42	6.105	2.60999	6.03	4.73	6.8	5.85333	2.54926	2.24	2.35	1.67	2.08667	1.0612	1.97	2.67	0.84	1.82667	0.869213	5.17	6.57	3.92	5.22	2.38405	4.6
lulogutSigP-44623	10.85	11.53	11.19	3.48414	13.28	15.53	9.34	12.7167	3.66865	16.13	16.06	16.42	16.2033	4.01822	14.66	16.07	19.69	16.8067	4.07096	18.71	22.88	18.09	19.8933	4.31421	17.31	17.56	17.435	4.12391	19.65	19.94	18.86	19.4833	4.28417	13.25	9.47	9.04	10.5867	3.40418	10.85	12.9	10.1	11.2833	3.49612	16.31	12.87	14.03	14.4033	3.84833	17.41
lulogutSigP-44612	3.59	4.71	4.15	2.05311	7.41	6.39	6.87	6.89	2.7845	11.83	11.23	10.63	11.23	3.48929	10.64	9.39	10.6	10.21	3.35191	13.21	10.6	14.45	12.7533	3.6728	12.86	13.48	13.17	3.71918	17.06	11.21	13.91	14.06	3.81352	6.97	4.41	3	4.79333	2.26103	8.29	6.4	5.82	6.83667	2.77329	9.25	7.89	10.95	9.36333	3.22702	9.97
lulogutSigP-44577	0.3	0	0.15	-2.73697	0	0.58	0	0.193333	-2.37084	1.88	0.96	0.62	1.15333	0.20581	0.8	0.18	0.83	0.603333	-0.728973	0.87	1.19	0.69	0.916667	-0.125531	0.31	1.28	0.795	-0.330973	0	0.28	1.82	0.7	-0.514573	0.68	0	0	0.226667	-2.14136	0	0.23	0	0.0766667	-3.70526	0	0.16	0	0.0533333	-4.22882	0.32
lulogutSigP-44571	3.5	2.05	2.775	1.47249	5.16	4.18	4.46	4.6	2.20163	15.61	21.19	24.14	20.3133	4.34436	19.53	23.86	12.33	18.5733	4.21516	21.75	7.67	10.48	13.3	3.73335	24.21	16.88	20.545	4.36072	17.11	23	16.44	18.85	4.23649	4.47	4.41	3.54	4.14	2.04963	4.82	4.25	3.21	4.09333	2.03328	13.71	34.1	23.02	23.61	4.56133	14.16
lulogutSigP-44542	1.28	0.33	0.805	-0.312939	2.9	5.95	4.87	4.57333	2.19325	2.32	1.41	2.63	2.12	1.08406	1.64	4.41	2.86	2.97	1.57046	1.7	2.26	1.35	1.77	0.823749	1.09	2.42	1.755	0.811471	3.78	3.14	2.82	3.24667	1.69896	1.39	1.71	0.89	1.33	0.411426	2.5	3	2.73	2.74333	1.45593	3.68	2.23	3.18	3.03	1.59932	2.92
lulogutSigP-44521	1.07	0.8	0.935	-0.0969617	0	3.78	0	1.26	0.333424	12.55	6.53	8.51	9.19667	3.20111	6.54	8.92	4.25	6.57	2.71589	5.6	5.38	9.29	6.75667	2.75631	8.58	0.61	4.595	2.20006	3.5	5.28	7.37	5.38333	2.4285	0.64	0.97	2.6	1.40333	0.488858	1.29	1.33	0.68	1.1	0.137504	10.99	6.47	6.16	7.87333	2.97697	3.96
lulogutSigP-44486	3.76	5.21	4.485	2.16511	12.34	12.62	5.22	10.06	3.33056	27.64	28.16	18.36	24.72	4.62761	23.21	16.17	19.75	19.71	4.30086	22.86	18.13	16.22	19.07	4.25323	19.66	20.77	20.215	4.33735	9.78	13.14	31.31	18.0767	4.17606	5.79	3.87	3.32	4.32667	2.11326	8.18	10.27	4.23	7.56	2.91839	12.32	20.47	16.72	16.5033	4.04469	11.07
lulogutSigP-44484	0.09	0.55	0.32	-1.64386	1.04	1.6	1.32	1.32	0.400538	2.61	3.35	3.51	3.15667	1.6584	2.37	2.98	4.8	3.38333	1.75845	2.34	2.32	5.41	3.35667	1.74703	2.64	2.1	2.37	1.24489	1.27	4	1.96	2.41	1.26903	0.56	0.6	0.1	0.42	-1.25154	0.37	0.12	0.45	0.313333	-1.67423	2.99	7.96	2.89	4.61333	2.20581	2.16
lulogutSigP-44480	0.12	0.16	0.14	-2.8365	0.15	0.32	0.46	0.31	-1.68966	1.19	1.17	0.9	1.08667	0.119909	1.06	1.22	2.02	1.43333	0.519374	0.89	1.09	1.1	1.02667	0.0379679	1.09	1.69	1.39	0.475085	0.85	0.64	1.89	1.12667	0.172061	0	0.19	0.27	0.153333	-2.70526	0.22	0.27	0.17	0.22	-2.18442	0.81	1.24	0.68	0.91	-0.136062	0.84
lulogutSigP-44471	114.18	138.2	126.19	6.97945	115.41	113.08	105.19	111.227	6.79736	461.5	411.06	421.61	431.39	8.75285	582.38	490.49	549.28	540.717	9.07873	678.96	1373.62	726.8	926.46	9.85558	457.03	617.54	537.285	9.06954	651.95	683.77	677.8	671.173	9.39054	118.37	114.07	105.08	112.507	6.81387	118.51	94.2	74.99	95.9	6.58346	586.27	530.27	547.41	554.65	9.11543	517.32
lulogutSigP-44464	0	0	0	#NUM!	0	0	0	0	#NUM!	0	0	0	0	#NUM!	0	0	0	0	#NUM!	0	0	0	0	#NUM!	0	0	0	#NUM!	1.16	0	0	0.386667	-1.37084	0	0	0	0	#NUM!	0	0	0	0	#NUM!	0	0	0	0	#NUM!	0
lulogutSigP-44431	4.6	4.9	4.75	2.24793	2.56	4.35	4.98	3.96333	1.98671	6.15	7.21	4.18	5.84667	2.54761	8.48	7.52	5.85	7.28333	2.8646	6.97	2.09	7.14	5.4	2.43296	5.21	7.58	6.395	2.67694	10.62	10.51	8.35	9.82667	3.2967	6.55	4.74	6.25	5.84667	2.54761	3.93	4.89	3.69	4.17	2.06005	5.16	7.42	6.16	6.24667	2.64309	5.82
lulogutSigP-44407	0	0	0	#NUM!	0	0	0	0	#NUM!	0	0	0	0	#NUM!	0	0	0	0	#NUM!	0	0	0	0	#NUM!	0	0	0	#NUM!	0.1	0.96	0	0.353333	-1.5009	0	0	0	0	#NUM!	0	0	0	0	#NUM!	0	0	0	0	#NUM!	0
lulogutSigP-44388	9.84	18.71	14.275	3.83542	14.42	13.66	14.9	14.3267	3.84063	15.41	15.47	19.35	16.7433	4.06551	13.48	14.27	15.28	14.3433	3.84231	15.2	23.62	17.09	18.6367	4.22007	18.09	18.93	18.51	4.21023	13.3	19.39	19.05	17.2467	4.10825	10.41	10.4	14.33	11.7133	3.55008	15.84	17.13	11.46	14.81	3.8885	18.76	16.86	17.57	17.73	4.14812	15.38
lulogutSigP-44379	7.28	9.89	8.585	3.10182	17.73	16.16	14.95	16.28	4.02503	29.05	27.08	31.71	29.28	4.87184	28.09	25.55	29.72	27.7867	4.79632	26	29.95	29.7	28.55	4.83542	35.72	24.06	29.89	4.90159	26.99	27.22	33.63	29.28	4.87184	12.16	7.97	7.95	9.36	3.22651	12.01	13.32	11.74	12.3567	3.62722	31.16	25.76	35.52	30.8133	4.94548	30.97
lulogutSigP-44377	5.14	8.36	6.75	2.75489	2.25	6.98	4.34	4.52333	2.17739	12.25	14.45	17.06	14.5867	3.86658	7.82	12.44	13.26	11.1733	3.48199	12.22	6.04	12.98	10.4133	3.38036	12.24	16.38	14.31	3.83895	12.78	11.95	15.52	13.4167	3.74595	4.04	3.43	3.9	3.79	1.9222	8.06	5.07	4.81	5.98	2.58015	11.82	13.65	10.67	12.0467	3.59056	7.25
lulogutSigP-44341	3.69	2.21	2.95	1.56071	3.16	4.14	1.18	2.82667	1.4991	5.52	5.85	6.15	5.84	2.54597	5.68	6.16	6.55	6.13	2.61589	6.84	12.85	9.05	9.58	3.26003	7.74	8.77	8.255	3.04527	6.67	9.9	10.67	9.08	3.18269	4.09	2.55	3.08	3.24	1.69599	4.39	3.14	3.65	3.72667	1.89789	5.08	5.66	5.06	5.26667	2.39689	5.62
lulogutSigP-44337	1.45	2.42	1.935	0.952334	3.76	3.74	4.21	3.90333	1.96471	7.55	4.73	3.81	5.36333	2.42313	6.02	5.21	4.75	5.32667	2.41323	3.04	8.87	6.49	6.13333	2.61667	5.22	8.88	7.05	2.81762	7.52	3.79	8.42	6.57667	2.71736	1.79	2.17	0.54	1.5	0.584963	1.99	1.77	0.22	1.32667	0.407806	4.09	4.21	6.42	4.90667	2.29474	4.23
lulogutSigP-44305	1.27	1.43	1.35	0.432959	2.01	3.7	1.14	2.28333	1.19114	4.24	5.07	3	4.10333	2.0368	2.29	3.52	3.46	3.09	1.62761	4.03	3.95	3.29	3.75667	1.90945	2.24	3.02	2.63	1.39506	2.72	3.83	2.98	3.17667	1.66751	2.04	0.95	1.16	1.38333	0.468149	0.69	2.65	2.06	1.8	0.847997	3.59	3.1	3.68	3.45667	1.78938	2.19
lulogutSigP-44277	1.07	8.26	4.665	2.22188	27.2	18.28	20.85	22.11	4.46663	7.2	9.29	10.56	9.01667	3.17259	1.85	6.55	5.63	4.67667	2.22548	7.07	0.78	3.79	3.88	1.95606	15.61	11.58	13.595	3.765	7.67	12	11.72	10.4633	3.38727	5.6	9.42	11.64	8.88667	3.15164	18.37	9.44	13.29	13.7	3.7761	5.3	12.81	5.8	7.97	2.99458	9.07
lulogutSigP-44258	4.77	3.95	4.36	2.12433	7.22	6.71	4.43	6.12	2.61353	6.49	4.76	5.45	5.56667	2.47681	9.8	2.35	6.61	6.25333	2.64463	13.1	5.55	7.63	8.76	3.13093	5.88	14.24	10.06	3.33056	7.61	8.91	9.37	8.63	3.10936	12.71	3.14	4.1	6.65	2.73335	6.89	6.31	8.52	7.24	2.85599	8.55	5.66	4.8	6.33667	2.66372	11.9
lulogutSigP-44251	4.81	5.2	5.005	2.32337	6.2	7.05	6.6	6.61667	2.7261	12.55	10.93	11.3	11.5933	3.53522	13.97	11.62	10.29	11.96	3.58015	11.45	13.3	11.04	11.93	3.57652	14.5	13.33	13.915	3.79857	12.99	13.06	11.2	12.4167	3.63421	4.74	4.29	3.53	4.18667	2.0658	7.23	5.34	5.25	5.94	2.57046	11.1	10.05	9.92	10.3567	3.37249	9.92
lulogutSigP-44245	0	0	0	#NUM!	0	0	0	0	#NUM!	0	0	0	0	#NUM!	0	0	0	0	#NUM!	0	0	0	0	#NUM!	0	0	0	#NUM!	0	0	0	0	#NUM!	0	0	0	0	#NUM!	0	0	0	0	#NUM!	0	0	0	0	#NUM!	0
lulogutSigP-44243	3.16	3.74	3.45	1.7866	3.7	4.26	3.6	3.85333	1.94611	2.66	4.48	3.05	3.39667	1.76412	3.58	4.15	2.51	3.41333	1.77118	3.42	5.82	5.07	4.77	2.25399	5.6	4.8	5.2	2.37851	5.25	3.61	5.99	4.95	2.30743	2.12	4.05	3.27	3.14667	1.65382	4.38	3.59	4.25	4.07333	2.02621	4.82	4.32	4.9	4.68	2.22651	6.28
lulogutSigP-44208	0	0	0	#NUM!	0	0	0	0	#NUM!	0	0	0	0	#NUM!	0	0	0	0	#NUM!	0.07	0	0	0.0233333	-5.42146	0	0	0	#NUM!	0	0	0	0	#NUM!	0	0	0	0	#NUM!	0	0	0	0	#NUM!	0	0	0	0	#NUM!	0
lulogutSigP-44182	0.28	0.34	0.31	-1.68966	0.25	1.23	0.32	0.6	-0.736966	1.56	1.19	1.44	1.39667	0.481988	1.45	1.09	0.96	1.16667	0.222392	0.38	1.35	1.79	1.17333	0.230613	1.63	1.99	1.81	0.85599	1.23	0.77	0.92	0.973333	-0.0389941	0.21	0.23	0.46	0.3	-1.73697	0.15	0.36	0.39	0.3	-1.73697	0.4	1.17	0.95	0.84	-0.251539	0.52
lulogutSigP-44179	5.75	7.14	6.445	2.68818	7.96	9.32	7.5	8.26	3.04614	7.91	8.4	7.42	7.91	2.98368	7.37	5.88	7.45	6.9	2.7866	6.97	4.6	6.49	6.02	2.58976	10.33	9.03	9.68	3.27501	9.08	10.36	9.06	9.5	3.24793	7.43	6.09	5.57	6.36333	2.66978	9.28	7.47	5.44	7.39667	2.88688	7.45	6.36	7.95	7.25333	2.85864	6.74
lulogutSigP-44167	1.73	1.35	1.54	0.62293	3.17	2.2	1.38	2.25	1.16993	6.5	8.95	7.19	7.54667	2.91584	7.45	7.79	5.75	6.99667	2.80667	9.16	8.89	8.23	8.76	3.13093	9.72	10.62	10.17	3.34625	10.37	9.18	8.64	9.39667	3.23215	1.35	2.32	1.35	1.67333	0.742725	2.48	1.87	2.58	2.31	1.20789	7.55	4.85	5.78	6.06	2.59932	6.08
lulogutSigP-44153	0	0	0	#NUM!	1.47	0.87	0	0.78	-0.358454	5.51	7.47	5.05	6.01	2.58736	6.52	6.48	5.68	6.22667	2.63846	9.72	4.81	7.84	7.45667	2.89853	7.79	10.71	9.25	3.20945	6.39	5.74	7.47	6.53333	2.70782	0	0	0	0	#NUM!	0.67	1.41	0.45	0.843333	-0.245825	5.16	3.71	6.83	5.23333	2.38773	6.12
lulogutSigP-44128	0.32	0	0.16	-2.64386	1.75	5.25	0.6	2.53333	1.34104	3.36	6.97	1.73	4.02	2.0072	4.31	3.31	0.82	2.81333	1.49228	1.81	1.19	3.47	2.15667	1.1088	4.14	2.92	3.53	1.81967	2.99	1.46	8.48	4.31	2.10769	1.34	0	0.67	0.67	-0.577767	1.08	1.01	1.58	1.22333	0.290818	3.91	1.79	2.14	2.61333	1.38589	1.01
lulogutSigP-44109	24.69	21.89	23.29	4.54164	30.13	28.67	22.84	27.2133	4.76624	33.49	43.15	38.24	38.2933	5.25902	33.16	43.44	49.4	42	5.39232	31.17	23.43	26.8	27.1333	4.76199	38	42.62	40.31	5.33307	34.4	47.5	34.14	38.68	5.27352	25.22	26.43	21.2	24.2833	4.60189	28.77	26.2	21.79	25.5867	4.67732	46.48	48.96	40.21	45.2167	5.49878	37.43
lulogutSigP-44105	3.55	1.8	2.675	1.41954	6.15	5.26	4.47	5.29333	2.40418	18.75	17.27	19.54	18.52	4.21101	23.92	21.02	23.71	22.8833	4.51623	23.05	28.19	26.91	26.05	4.70321	26.19	16.51	21.35	4.41616	21.59	17.34	17.08	18.67	4.22265	2.21	2.95	1.77	2.31	1.20789	4.02	5.01	4.51	4.51333	2.17419	23.77	17.67	23.09	21.51	4.42694	23.33
lulogutSigP-44099	382.54	305.35	343.945	8.42603	393.71	346.63	336.07	358.803	8.48705	72.97	74.7	73.17	73.6133	6.2019	84.03	58.36	79.02	73.8033	6.20561	68.42	92.15	117.58	92.7167	6.53476	36.98	45.32	41.15	5.36282	55.17	59.19	62.85	59.07	5.88435	416.47	324.53	308.12	349.707	8.45	327.08	337.44	386.92	350.48	8.45319	102.98	80.5	68.09	83.8567	6.38985	88.5
lulogutSigP-44074	13.24	17.66	15.45	3.94953	54.14	54.85	33.57	47.52	5.57046	34.99	32.46	33.93	33.7933	5.07867	44.5	37.17	45.5	42.39	5.40565	42.3	75.88	64.32	60.8333	5.92679	61.84	65.56	63.7	5.99322	55.41	63.11	76.3	64.94	6.02104	14.67	13.28	16.49	14.8133	3.88882	43.29	41.79	22.59	35.89	5.16551	28.27	34.58	32.47	31.7733	4.98974	39.42
lulogutSigP-44057	4.42	2.86	3.64	1.86394	4.71	10.09	6.96	7.25333	2.85864	6.59	9.04	6.9	7.51	2.90881	4.75	10.64	10.2	8.53	3.09255	7.34	6.89	8.43	7.55333	2.91711	7.18	3.64	5.41	2.43563	5.86	11.5	9.96	9.10667	3.18692	8.15	4.59	4.65	5.79667	2.53522	3.15	4.93	8.35	5.47667	2.4533	7.74	7.54	11.23	8.83667	3.1435	10.01
lulogutSigP-44034	4.36	7.12	5.74	2.52105	4.9	6.12	5.82	5.61333	2.48886	14.81	16.05	7.35	12.7367	3.67092	11.07	9.85	13.84	11.5867	3.53439	12.3	9.55	8.17	10.0067	3.32289	17.31	9.84	13.575	3.76288	11.27	12.18	15.82	13.09	3.71039	5.06	2.92	4.46	4.14667	2.05195	5.26	5.09	5.54	5.29667	2.40508	11.24	7.51	10.23	9.66	3.27202	11.02
lulogutSigP-44026	3.84	2.71	3.275	1.71149	0	1.72	2.86	1.52667	0.610385	0	5.6	18.71	8.10333	3.01852	0.91	3.61	7.21	3.91	1.96717	4.64	3.33	8.71	5.56	2.47508	9.3	10.34	9.82	3.29572	9.17	10.17	9.05	9.46333	3.24235	4.15	3.04	0	2.39667	1.26103	0	4.52	13.42	5.98	2.58015	11.36	14.48	5.32	10.3867	3.37666	16.61
lulogutSigP-44019	7.78	7.87	7.825	2.96809	14.08	11.92	4.8	10.2667	3.3599	10.14	11.62	11.59	11.1167	3.47465	12.52	10.97	7.09	10.1933	3.34955	16.12	8.23	9.99	11.4467	3.51686	15.07	12.72	13.895	3.79649	10.08	7.25	13.16	10.1633	3.3453	4.88	9.69	4.73	6.43333	2.68557	2.99	6.01	8.99	5.99667	2.58416	12.01	7.38	14.36	11.25	3.49185	9.39
lulogutSigP-44012	19.34	30.99	25.165	4.65335	49.01	57.13	37.15	47.7633	5.57783	44.82	44.41	47.04	45.4233	5.50536	47.92	44.96	62.63	51.8367	5.6959	62.42	45.69	57.53	55.2133	5.78694	50.14	51.55	50.845	5.66803	38.19	38.66	48.96	41.9367	5.39014	31.42	20.19	20.66	24.09	4.59036	47.79	43.81	34.72	42.1067	5.39598	46.72	44	41.98	44.2333	5.46706	46.32
lulogutSigP-43984	2.03	3.07	2.55	1.3505	2.97	4.52	3.25	3.58	1.83996	6.33	6.52	6.35	6.4	2.67807	6.27	6.31	6.28	6.28667	2.6523	6.45	4.86	9.47	6.92667	2.79216	8.64	10.56	9.6	3.26303	7.53	6.57	13.13	9.07667	3.18216	2.83	2.08	2	2.30333	1.20372	4.23	3.02	2.57	3.27333	1.71076	6.59	6.98	8.88	7.48333	2.90368	7.1
lulogutSigP-43977	3.2	3.05	3.125	1.64386	3.21	4.2	2.23	3.21333	1.68407	16.52	13.31	10.41	13.4133	3.7456	10.8	10.83	9.18	10.27	3.36036	25.4	2.67	15.54	14.5367	3.86162	15.42	22.85	19.135	4.25814	5.47	18.6	31.79	18.62	4.21878	4.08	4.32	0	2.8	1.48543	2.31	6.93	9.33	6.19	2.62994	15.43	2.91	10.75	9.69667	3.27749	14.24
lulogutSigP-43975	100.55	104.25	102.4	6.67807	187.82	243.75	148.92	193.497	7.59616	138.31	126.43	118.34	127.693	6.99654	73.91	90.58	93.86	86.1167	6.42822	72.22	71.22	66.52	69.9867	6.12901	66.91	82.04	74.475	6.21868	76.5	75.46	57.58	69.8467	6.12612	122.03	85.92	137.08	115.01	6.84562	244.64	145.21	162.63	184.16	7.52482	150.28	201.11	123.35	158.247	7.30603	114.51
lulogutSigP-43973	3.83	3.88	3.855	1.94673	0	0	0	0	#NUM!	3.07	0	0	1.02333	0.0332762	4.38	0	5.56	3.31333	1.72828	0	0	3.35	1.11667	0.159199	3.97	0	1.985	0.989139	2.72	1.91	0	1.54333	0.62605	0	0	1.31	0.436667	-1.1954	0	2.84	0	0.946667	-0.0790716	0.96	0	0	0.32	-1.64386	1.22
lulogutSigP-43937	0	0	0	#NUM!	0	0	0	0	#NUM!	0	0	0	0	#NUM!	0	0	0	0	#NUM!	0	0	0	0	#NUM!	0	0	0	#NUM!	0	0	0	0	#NUM!	0	0	0	0	#NUM!	0	0	0	0	#NUM!	0	0	0	0	#NUM!	0
lulogutSigP-43903	8.47	12.32	10.395	3.37782	18.39	20.09	12.22	16.9	4.07895	26.18	19.61	25.58	23.79	4.57228	23.89	24.86	26.26	25.0033	4.64405	17.23	29.6	23.28	23.37	4.54659	26.05	23.6	24.825	4.63372	19.89	21.18	23.5	21.5233	4.42783	8.82	9.86	14.11	10.93	3.45022	17.27	17.17	13.6	16.0133	4.0012	23.56	29.32	24.83	25.9033	4.69507	16.69
lulogutSigP-43888	3.63	3.24	3.435	1.78031	3.2	6.6	4.69	4.83	2.27202	5.18	10.28	5.79	7.08333	2.82443	4.33	5.83	5.57	5.24333	2.39048	3.1	11.4	6.4	6.96667	2.80047	6.5	11.59	9.045	3.17712	7.72	3.02	5.35	5.36333	2.42313	4.09	3.44	3.83	3.78667	1.92093	5.83	4.38	5.31	5.17333	2.37109	6.99	5.11	5.05	5.71667	2.51517	4.91
lulogutSigP-43886	4.86	4.31	4.585	2.19692	9.41	5.9	3.46	6.25667	2.64539	12.35	7.78	12.13	10.7533	3.42671	12.93	14.52	10.02	12.49	3.6427	14.04	12.91	13.16	13.37	3.74093	13.28	10.65	11.965	3.58075	7.42	16.67	17.1	13.73	3.77926	6.36	3.22	4.09	4.55667	2.18798	4.63	6.1	5.93	5.55333	2.47335	14.52	9.66	11.15	11.7767	3.55786	10.51
lulogutSigP-43884	0	0	0	#NUM!	0	0.76	0	0.253333	-1.98089	0	0	0	0	#NUM!	0	0	0	0	#NUM!	0	0	0	0	#NUM!	0	0	0	#NUM!	0	0	0	0	#NUM!	0	0	0	0	#NUM!	0	0	0	0	#NUM!	0	0	0	0	#NUM!	0
lulogutSigP-43882	0.27	0	0.135	-2.88897	0.1	0	0	0.0333333	-4.90689	0.1	0.81	0	0.303333	-1.72102	0	0	0.17	0.0566667	-4.14136	0	0	0	0	#NUM!	0	0	0	#NUM!	0.11	0	0	0.0366667	-4.76939	0	0	0	0	#NUM!	0	0	0	0	#NUM!	0	0	0	0	#NUM!	0
lulogutSigP-43880	0	0	0	#NUM!	0	0	0	0	#NUM!	0	0	0	0	#NUM!	0	0	0	0	#NUM!	0	0	0	0	#NUM!	0	0	0	#NUM!	0	0	0	0	#NUM!	0	0	0	0	#NUM!	0	0	0	0	#NUM!	0	0	0	0	#NUM!	0
lulogutSigP-43860	0	0	0	#NUM!	0	0	0	0	#NUM!	0	0	0	0	#NUM!	0	0	0	0	#NUM!	0	0	0	0	#NUM!	0	0	0	#NUM!	0	0	0	0	#NUM!	0	0	0	0	#NUM!	0	0	0	0	#NUM!	0	0	0	0	#NUM!	0
lulogutSigP-43845	8.66	8.27	8.465	3.08151	23.36	21.98	24.06	23.1333	4.5319	13.76	8.13	11.19	11.0267	3.46292	10.26	14.77	12.34	12.4567	3.63885	18.22	0	20.95	13.0567	3.70671	12.84	11.57	12.205	3.6094	21.33	7.99	24.52	17.9467	4.16564	12.35	16.07	22.19	16.87	4.07639	15.62	22.99	18.6	19.07	4.25323	17.8	23.3	25.87	22.3233	4.48048	22.72
lulogutSigP-43821	59.31	53.26	56.285	5.81468	169.78	179.02	111.38	153.393	7.26109	53.3	21.79	29.28	34.79	5.1206	7.69	6.64	18.74	11.0233	3.46249	14.07	9.51	19.66	14.4133	3.84933	10.84	25.47	18.155	4.1823	8.15	9.61	26.84	14.8667	3.89401	78.22	58.41	44.9	60.51	5.9191	153.2	138.27	84.49	125.32	6.96947	82.69	246.97	22.11	117.257	6.87353	6.35
lulogutSigP-43819	27.32	33.31	30.315	4.92196	50.38	81.54	49.93	60.6167	5.92164	4.76	5.55	10.22	6.84333	2.7747	2.22	5.64	18.85	8.90333	3.15435	5.2	6.9	12.71	8.27	3.04789	4.6	7.13	5.865	2.55213	2.52	2.72	13.05	6.09667	2.60802	27.04	25.96	24.97	25.99	4.69988	58.9	58.31	63.59	60.2667	5.91329	12.06	77.83	13.28	34.39	5.10392	3.4
lulogutSigP-43807	15.39	14.88	15.135	3.91982	18.61	23.81	11.58	18	4.16993	26.19	19.91	39.38	28.4933	4.83255	23.99	21.94	32.45	26.1267	4.70745	18.73	21.89	21.59	20.7367	4.37411	27.43	21.74	24.585	4.61971	22.08	26.88	26.65	25.2033	4.65554	20.84	12.73	13.43	15.6667	3.96963	21.26	19.17	15.56	18.6633	4.22213	27.25	31.75	25.72	28.24	4.81967	25.82
lulogutSigP-43797	33.46	38.93	36.195	5.17772	52.79	56.19	45.88	51.62	5.68986	80.53	82.85	83.76	82.38	6.36422	98.25	99.12	77.51	91.6267	6.5177	92.89	64.46	69.78	75.71	6.24241	93.14	68.2	80.67	6.33396	95.28	78.75	75.16	83.0633	6.37614	42.72	37.98	33.06	37.92	5.24489	44.49	38.99	38.31	40.5967	5.34329	93.51	89.6	80.08	87.73	6.455	96.53
lulogutSigP-43723	19.56	19.38	19.47	4.28318	35.64	22.06	24.35	27.35	4.77347	55.71	38.45	66.92	53.6933	5.74667	72.04	53.09	54.18	59.77	5.90135	82.01	20.12	64.58	55.57	5.79623	77.33	60.62	68.975	6.108	100.43	90.52	103.03	97.9933	6.61461	26.21	27.21	36.89	30.1033	4.91185	18.97	33.19	28.01	26.7233	4.74003	45.99	45.73	60.22	50.6467	5.6624	48
lulogutSigP-43701	0	0	0	#NUM!	0	0	0	0	#NUM!	0	0	0.76	0.253333	-1.98089	0	0	2.42	0.806667	-0.309955	0	0.69	0	0.23	-2.12029	0.8	4.35	2.575	1.36457	0.75	3.5	0	1.41667	0.5025	0	0	0	0	#NUM!	0	0	0	0	#NUM!	2.76	2.04	0	1.6	0.678072	0
lulogutSigP-43649	0.92	1.42	1.17	0.226509	8.73	7.74	2.09	6.18667	2.62916	6.28	4.87	6.8	5.98333	2.58095	8.44	3.4	2.8	4.88	2.28688	7.38	8.37	5.4	7.05	2.81762	6.04	14.08	10.06	3.33056	6.81	4.17	4.34	5.10667	2.35238	1.68	1.55	4.13	2.45333	1.29474	3.62	1.61	0	1.74333	0.801848	0.94	1.7	2.56	1.73333	0.793549	3.82
lulogutSigP-43647	179.5	149.28	164.39	7.36098	235.32	237.99	221.78	231.697	7.85609	68.9	67.9	51.38	62.7267	5.97101	65.14	75.54	73.64	71.44	6.15866	64.93	47.08	55.78	55.93	5.80555	62.63	51.72	57.175	5.83731	65.56	62.19	54.1	60.6167	5.92164	171.98	188.89	145.02	168.63	7.39772	230.51	219.28	195.72	215.17	7.74933	72.65	78.34	62.87	71.2867	6.15556	78.71
lulogutSigP-43641	2.06	0.63	1.345	0.427606	24.82	15.68	1.15	13.8833	3.79528	20.14	13.01	14.89	16.0133	4.0012	13	1.4	6.72	7.04	2.81558	12.5	1.32	4.42	6.08	2.60407	11.49	15.03	13.26	3.72901	0.87	0.42	9.71	3.66667	1.87447	14.94	0.85	0.74	5.51	2.46205	2.49	1.5	0.56	1.51667	0.600904	1.19	1.6	2.28	1.69	0.757023	0.52
lulogutSigP-43639	8.37	11.18	9.775	3.2891	12.27	13.17	14.04	13.16	3.71809	21.84	22.64	23.1	22.5267	4.49356	21.25	22.12	19.99	21.12	4.40054	21.08	26.63	25.16	24.29	4.60229	24.74	22.95	23.845	4.57561	23.45	23.78	24.83	24.02	4.58616	9	8.59	7.89	8.49333	3.08633	13.34	11.81	11.28	12.1433	3.60209	20.77	17.22	22.69	20.2267	4.33819	21.7
lulogutSigP-43637	0	0	0	#NUM!	0	1.19	0	0.396667	-1.334	0	0	0	0	#NUM!	2.53	0	0	0.843333	-0.245825	0	0	0	0	#NUM!	0	0	0	#NUM!	0	0	0	0	#NUM!	0	0	0	0	#NUM!	0	0	0	0	#NUM!	0	0	0	0	#NUM!	0
lulogutSigP-43613	14.62	14.74	14.68	3.87578	12.54	13.63	7.94	11.37	3.50716	3.64	3.43	3.43	3.5	1.80735	3.57	3.03	2.73	3.11	1.63691	4.73	1.88	2.49	3.03333	1.6009	3.59	2.55	3.07	1.61824	3.44	4.63	3.43	3.83333	1.9386	12.29	15.28	15.8	14.4567	3.85366	8.45	10.65	5.38	8.16	3.02857	5.02	3.6	2.37	3.66333	1.87316	2.62
lulogutSigP-43611	4.5	5.14	4.82	2.26903	3.55	2.67	1.95	2.72333	1.44537	1.48	0.5	3.27	1.75	0.807355	1.2	1.88	0.75	1.27667	0.352382	0	0.57	0.37	0.313333	-1.67423	1.64	1.09	1.365	0.448901	1.32	0.78	0	0.7	-0.514573	3.69	2.98	4.49	3.72	1.8953	4.29	3.3	3.66	3.75	1.90689	1.24	2.12	1.17	1.51	0.594549	1.8
lulogutSigP-43580	372.96	572.16	472.56	8.88435	1613.36	1650.24	1301.82	1521.81	10.5716	1238.59	1191.31	1247.39	1225.76	10.2595	1015.94	1129.7	1037.92	1061.19	10.0515	1067.16	969.46	1322.18	1119.6	10.1288	1144.33	1331.82	1238.07	10.2739	954.88	1062.07	1253.79	1090.25	10.0904	476.08	397.29	486.98	453.45	8.8248	1325.17	1400.41	1039.78	1255.12	10.2936	1240.26	1115.79	1578.6	1311.55	10.3571	924.19
lulogutSigP-43533	0	0	0	#NUM!	0	0	0	0	#NUM!	0	0	0	0	#NUM!	0	0	0	0	#NUM!	0	0	0	0	#NUM!	0	0	0	#NUM!	0	0	0	0	#NUM!	0	0	0	0	#NUM!	0	0	0	0	#NUM!	0	0	0	0	#NUM!	0
lulogutSigP-43515	4.14	11.42	7.78	2.95977	10.92	18.35	15.5	14.9233	3.8995	8.9	9.08	7.77	8.58333	3.10154	5.43	9.41	10.78	8.54	3.09424	8.83	2.29	7.38	6.16667	2.62449	8	11.57	9.785	3.29057	9.49	10.91	6.8	9.06667	3.18057	10.32	7.82	8.66	8.93333	3.1592	18.31	19.9	15.2	17.8033	4.15408	12.17	7.12	9.15	9.48	3.24489	5.68
lulogutSigP-43503	0.16	0	0.08	-3.64386	6.26	2.9	0	3.05333	1.61039	9.47	5.64	2.74	5.95	2.57289	5.01	0.54	1.65	2.4	1.26303	9	0.51	0.42	3.31	1.72683	5.53	5.95	5.74	2.52105	0	0.5	5.03	1.84333	0.882317	4.26	0	0	1.42	0.505891	0.2	0	0	0.0666667	-3.90689	0	0	0.18	0.06	-4.05889	0.14
lulogutSigP-43501	0.66	0.12	0.39	-1.35845	13.19	5.42	0.2	6.27	2.64847	6.88	3.28	4.95	5.03667	2.33247	4.27	0.91	1.66	2.28	1.18903	5.52	0.38	1.27	2.39	1.25701	4.19	8.04	6.115	2.61235	0.11	0	2.68	0.93	-0.104697	3.95	0.4	0	1.45	0.536053	0.41	0.17	0	0.193333	-2.37084	0.27	1.03	0.18	0.493333	-1.01937	0
lulogutSigP-43476	0	0	0	#NUM!	0	0	0	0	#NUM!	0	0	0	0	#NUM!	0	0	0	0	#NUM!	0	0	0	0	#NUM!	0	0	0	#NUM!	0	0	0	0	#NUM!	0	0	0	0	#NUM!	0	0	0	0	#NUM!	0	0	0	0	#NUM!	0
lulogutSigP-43474	0	0	0	#NUM!	0	0	0	0	#NUM!	0	0	0	0	#NUM!	0	0	0	0	#NUM!	0	0	0	0	#NUM!	0	0	0	#NUM!	0	0	0	0	#NUM!	0	0	0	0	#NUM!	0	0	0	0	#NUM!	0	0	0	0	#NUM!	0
lulogutSigP-43463	0.74	3.66	2.2	1.1375	5.29	0	0	1.76333	0.818305	0	1.59	0.6	0.73	-0.454032	1.29	0	1.02	0.77	-0.37707	1.32	0	0	0.44	-1.18442	1.9	0.96	1.43	0.516015	0	0	1.76	0.586667	-0.769387	3.78	4.98	4.14	4.3	2.10434	0	0.9	0	0.3	-1.73697	0	0.81	0	0.27	-1.88897	0
lulogutSigP-43461	447.79	395.67	421.73	8.72018	231.79	189.6	182.08	201.157	7.65218	133.44	146.26	127.59	135.763	7.08495	91.81	89.06	75.26	85.3767	6.41577	97.21	49.16	60.2	68.8567	6.10552	95.65	96.12	95.885	6.58323	67.13	66.71	106.55	80.13	6.32427	370.68	329.66	297.55	332.63	8.37777	232.85	214.03	280.62	242.5	7.92184	122.38	105.26	99.66	109.1	6.76951	49.21
lulogutSigP-43431	0	0	0	#NUM!	0	0	0	0	#NUM!	0	0	0	0	#NUM!	0	0	0	0	#NUM!	0	0	0	0	#NUM!	0	0	0	#NUM!	0	0	0	0	#NUM!	0	0	0	0	#NUM!	0	0	0	0	#NUM!	0	0	0	0	#NUM!	0
lulogutSigP-43419	13.35	12.34	12.845	3.68313	44.33	40.76	28.15	37.7467	5.23828	15.35	17.07	15.61	16.01	4.0009	14.07	8.7	12.94	11.9033	3.57329	11.57	7.15	9.85	9.52333	3.25147	12.52	15.25	13.885	3.79546	7.35	8.87	10.7	8.97333	3.16564	21.04	15.8	8.44	15.0933	3.91584	31.85	31.85	22.2	28.6333	4.83962	11.13	10.17	6.8	9.36667	3.22754	8.91
lulogutSigP-43387	165.03	287.9	226.465	7.82314	269.43	300.91	210.56	260.3	8.02403	442.98	391.8	371.04	401.94	8.65084	315.32	386.93	401.26	367.837	8.52292	363.51	318.78	370.85	351.047	8.45552	426.11	332.22	379.165	8.56668	388.52	429.06	458.48	425.353	8.73252	209.98	149.41	207.04	188.81	7.56079	244.24	258.91	197.22	233.457	7.86701	438.77	470.19	407.61	438.857	8.77761	364.33
lulogutSigP-43366	2.59	2.2	2.395	1.26003	3.72	11.68	3.71	6.37	2.67129	0	5.56	6.25	3.93667	1.97697	2.23	9.81	9.92	7.32	2.87184	2.42	5.62	4.55	4.19667	2.06924	6.59	3.96	5.275	2.39917	2.04	0	2.44	1.49333	0.578536	0	0	0	0	#NUM!	8.72	1.62	0	3.44667	1.7852	7.54	8.36	3.44	6.44667	2.68855	5.43
lulogutSigP-43346	0	0	0	#NUM!	0	0	0	0	#NUM!	0	0	0	0	#NUM!	0	0	0	0	#NUM!	0	0	0	0	#NUM!	0	0	0	#NUM!	0	0	0.61	0.203333	-2.29808	0	0	0	0	#NUM!	0	0	0	0	#NUM!	0	0	0	0	#NUM!	0
lulogutSigP-43337	0	0	0	#NUM!	1.25	0.79	1	1.01333	0.0191088	3.8	1.12	1.12	2.01333	1.00959	1.5	0.26	2.23	1.33	0.411426	3.91	0	1.23	1.71333	0.776806	5.32	3.2	4.26	2.09085	0.27	0	1.32	0.53	-0.915936	1.45	0	0.88	0.776667	-0.364633	0	1.31	0.86	0.723333	-0.467267	1.01	0.75	0.46	0.74	-0.434403	0
lulogutSigP-43335	1.77	3.01	2.39	1.25701	10.64	14.68	14.4	13.24	3.72683	12.18	8.89	11.9	10.99	3.45812	10.19	4.49	9.83	8.17	3.03034	11.06	11.99	10.93	11.3267	3.50165	5.02	7.24	6.13	2.61589	12.13	6.56	5.86	8.18333	3.03269	2.45	1.16	2.55	2.05333	1.03797	7.97	9.61	8.72	8.76667	3.13203	5.17	8.28	8.66	7.37	2.88166	4.97
lulogutSigP-43332	7.86	7.55	7.705	2.94579	6.09	7.51	5.5	6.36667	2.67054	31.03	20.92	14.65	22.2	4.47249	25.9	26.03	16.77	22.9	4.51728	25.62	19.11	22.67	22.4667	4.48971	19.87	15.13	17.5	4.12928	26.21	25.05	23.76	25.0067	4.64424	11.23	8.03	8.17	9.14333	3.19272	6.18	6.58	6.23	6.33	2.66221	28.89	32.39	17.64	26.3067	4.71736	21.06
lulogutSigP-43326	11.26	11.65	11.455	3.51791	18.91	20.13	12.22	17.0867	4.0948	47.87	33.59	44.25	41.9033	5.38899	35.91	34.98	37.78	36.2233	5.17885	40.36	27.74	39.01	35.7033	5.15799	38.87	42.8	40.835	5.35173	32.41	43.11	41.61	39.0433	5.287	16.61	11.71	8.55	12.29	3.61941	17.7	19	10.28	15.66	3.96901	49.01	42.69	48.1	46.6	5.54226	31.59
lulogutSigP-43246	1.79	1.14	1.465	0.550901	3.55	5.06	1.93	3.51333	1.81284	4.62	5.78	4.69	5.03	2.33056	2.71	4.42	5.65	4.26	2.09085	5.03	0.65	7.5	4.39333	2.13532	2.52	6.18	4.35	2.12102	6.72	4.91	3.6	5.07667	2.34388	5.12	1.32	2.58	3.00667	1.58816	2.52	3.08	0	1.86667	0.900464	1.74	10.15	2.98	4.95667	2.30937	5.18
lulogutSigP-43225	17.92	19.45	18.685	4.22381	37.02	33.53	25.34	31.9633	4.99835	32.43	39.99	30.24	34.22	5.09677	27.5	25.35	33.12	28.6567	4.8408	32.77	27.56	35.82	32.05	5.00225	35.34	37.32	36.33	5.18309	37.76	36.98	47.06	40.6	5.34341	25.2	22.26	20.67	22.71	4.50526	35.97	35.33	30.41	33.9033	5.08336	24.25	28.41	24.94	25.8667	4.69302	24.04
lulogutSigP-43207	4.64	3.47	4.055	2.0197	3.25	6.48	6.43	5.38667	2.42939	8.49	10.11	11.39	9.99667	3.32145	11.8	12.55	8.34	10.8967	3.44581	7.89	8.76	7.31	7.98667	2.99759	9.09	4.86	6.975	2.80219	7.26	7.54	5.98	6.92667	2.79216	5.96	3.62	3.5	4.36	2.12433	6.32	5.43	4.84	5.53	2.46728	11.16	9.54	17.35	12.6833	3.66486	8.92
lulogutSigP-432	0	0	0	#NUM!	0	0	0	0	#NUM!	0	0	0	0	#NUM!	0	0	0	0	#NUM!	0	0	0	0	#NUM!	0	0	0	#NUM!	0	0	0	0	#NUM!	0	0	0	0	#NUM!	0	0	0	0	#NUM!	0	0	0	0	#NUM!	0
lulogutSigP-43187	337.67	507.36	422.515	8.72286	535.1	565.69	437.95	512.913	9.00257	523.81	564.89	615.04	567.913	9.14953	478.81	502.77	486.44	489.34	8.93469	441.76	448.32	398.09	429.39	8.74614	475.52	393.55	434.535	8.76333	492.26	494.52	500.67	495.817	8.95366	424.44	342.9	411.26	392.867	8.6179	444.52	478.7	493.45	472.223	8.88333	507.35	655.17	521.64	561.387	9.13285	437.87
lulogutSigP-43183	0	0	0	#NUM!	1.12	0.8	3.18	1.7	0.765535	1.22	1.54	0.48	1.08	0.111031	2.34	0	0	0.78	-0.358454	0	0.44	0.27	0.236667	-2.07907	1.69	1.05	1.37	0.454176	1.8	0	2.15	1.31667	0.39689	0	0.54	0.05	0.196667	-2.34618	1.9	1.48	0	1.12667	0.172061	0	0.24	0	0.08	-3.64386	3.26
lulogutSigP-43181	2.26	3.23	2.745	1.45681	2.45	3.75	1.46	2.55333	1.35238	7.41	8.6	5.95	7.32	2.87184	6.22	6.58	6.15	6.31667	2.65916	3.93	7.31	6.53	5.92333	2.56641	6.56	5.3	5.93	2.56803	6.16	7.13	6.88	6.72333	2.74918	3.52	2.53	1.84	2.63	1.39506	1.98	1.85	1.29	1.70667	0.771181	8.05	7.88	6.09	7.34	2.87578	4.34
lulogutSigP-43167	4.17	1.33	2.75	1.45943	80.61	42.34	1.49	41.48	5.37434	11.05	4.48	6.71	7.41333	2.89012	0	0.4	3.33	1.24333	0.314213	2.44	0.76	0	1.06667	0.0931094	2.65	0.8	1.725	0.786596	0.82	0	1.72	0.846667	-0.240134	31.37	0	1.5	10.9567	3.45374	4.1	1.63	2.56	2.76333	1.46641	2.53	2.81	0.69	2.01	1.0072	0
lulogutSigP-43161	20.07	19.58	19.825	4.30925	21.33	21.27	17.99	20.1967	4.33605	47.6	41.93	46.6	45.3767	5.50388	44.57	50.59	52.74	49.3	5.62352	52.7	56.03	51.12	53.2833	5.73561	52.42	38.74	45.58	5.51033	44.74	53.61	50.56	49.6367	5.63333	19.78	18.96	15.5	18.08	4.17632	20.68	18.8	17.7	19.06	4.25248	49.5	42.74	47.44	46.56	5.54102	43.39
lulogutSigP-43156	9.5	21.27	15.385	3.94345	16.46	15.05	10.08	13.8633	3.7932	75.08	75.49	76.18	75.5833	6.24	45.92	81.64	56.34	61.3	5.93782	47.06	13.51	50.44	37.0033	5.20958	61.85	48.68	55.265	5.78829	64.07	57.46	42.74	54.7567	5.77496	14.6	16.29	14.09	14.9933	3.90625	11.89	15.85	17.72	15.1533	3.92156	91.9	72.96	84.33	83.0633	6.37614	59.84
lulogutSigP-43127	17.84	15.26	16.55	4.04876	10.02	10.85	5.07	8.64667	3.11214	34.81	25.44	46.23	35.4933	5.14948	32.92	30.15	39.21	34.0933	5.09142	35.47	28.13	27.38	30.3267	4.92252	33.24	24.37	28.805	4.84825	32.36	30.43	24.88	29.2233	4.86905	18.35	6.73	11.96	12.3467	3.62605	13.6	7.75	7.01	9.45333	3.24082	31.68	36.85	29.26	32.5967	5.02665	32.25
lulogutSigP-43087	7.35	14.21	10.78	3.43029	12.57	16.58	11.8	13.65	3.77083	12.22	15.4	10.48	12.7	3.66676	16.78	12.08	18.1	15.6533	3.9684	14.29	8.8	21.53	14.8733	3.89466	20.31	24.02	22.165	4.47021	23.59	27.71	30.93	27.41	4.77663	17.82	9.08	9.98	12.2933	3.6198	13.48	14.98	9.12	12.5267	3.64693	12.75	15.87	13.19	13.9367	3.80081	13
lulogutSigP-43056	0	0	0	#NUM!	1.56	0	0	0.52	-0.943416	0	0	0	0	#NUM!	0	0	0	0	#NUM!	0	0	0	0	#NUM!	0	1.65	0.825	-0.277534	0	0	0	0	#NUM!	0	0	0	0	#NUM!	0	0	0	0	#NUM!	0	0	0	0	#NUM!	1.14
lulogutSigP-43013	0	0	0	#NUM!	0.08	0.24	0.15	0.156667	-2.67423	0.19	0.23	0	0.14	-2.8365	0.46	0.08	0.27	0.27	-1.88897	0.1	0.7	0.47	0.423333	-1.24013	0.09	0.16	0.125	-3	0	0	0.1	0.0333333	-4.90689	0.11	0.11	0	0.0733333	-3.76939	0	0	0	0	#NUM!	0.21	0.12	0.29	0.206667	-2.27462	0.23
lulogutSigP-43007	17.84	24.58	21.21	4.40667	38.4	52.68	50.36	47.1467	5.55908	33.52	31.11	33.37	32.6667	5.02975	25.09	37.02	37.12	33.0767	5.04774	28.32	34.34	46	36.22	5.17871	27.97	42.19	35.08	5.13258	35.21	31.5	37.43	34.7133	5.11742	16.55	22.16	14.88	17.8633	4.15893	56.25	51.47	36.18	47.9667	5.58396	40.4	27.73	33.92	34.0167	5.08817	26.8
lulogutSigP-43003	0.26	0.38	0.32	-1.64386	0.17	0.47	0.32	0.32	-1.64386	0.93	1.82	0.77	1.17333	0.230613	0.57	0.69	0.32	0.526667	-0.925038	0.62	0.16	1.06	0.613333	-0.705257	0.08	0.78	0.43	-1.21759	0.78	1.22	0.46	0.82	-0.286304	0.19	0.82	0.39	0.466667	-1.09954	0.36	0.35	0.63	0.446667	-1.16273	1.15	1.02	1.26	1.14333	0.193246	0.95
lulogutSigP-43001	6.89	7.41	7.15	2.83794	9.55	11.5	6.47	9.17333	3.19745	23.66	19.58	20.31	21.1833	4.40486	18.13	22.73	21.68	20.8467	4.38174	20.28	10.61	18.6	16.4967	4.0441	21.56	14.58	18.07	4.17552	18.94	19.13	17.94	18.67	4.22265	7.07	6.2	6.66	6.64333	2.73191	7.31	9.59	8.45	8.45	3.07895	26.16	23.48	23.56	24.4	4.60881	17.79
lulogutSigP-42987	5.37	33.72	19.545	4.28873	9.93	36.25	23.07	23.0833	4.52878	23.52	5.53	4.71	11.2533	3.49228	5.76	2.49	3.48	3.91	1.96717	2.53	2.26	1.18	1.99	0.992768	10.71	8.97	9.84	3.29866	7	25.63	3.14	11.9233	3.57572	10.45	2.92	12.11	8.49333	3.08633	38.5	34.03	18.51	30.3467	4.92347	12.11	34.31	12.45	19.6233	4.2945	7.15
lulogutSigP-42985	6.23	49.85	28.04	4.80941	17.86	33.04	35.64	28.8467	4.85033	13.55	6.1	21.78	13.81	3.78764	3.81	3.33	6.05	4.39667	2.13641	7.25	12.24	4.89	8.12667	3.02266	13.01	12.41	12.71	3.66789	11.8	10	18.48	13.4267	3.74703	23.21	10.94	12.05	15.4	3.94486	35.42	37.76	26.66	33.28	5.05658	12.55	23.87	18.59	18.3367	4.19666	12.96
lulogutSigP-42974	1.47	2.01	1.74	0.799087	10.2	8.87	3.06	7.37667	2.88297	9.99	9.85	7.46	9.1	3.18587	4.82	4.33	6.06	5.07	2.34199	8.76	9.39	8.42	8.85667	3.14676	11.63	10.55	11.09	3.47119	5.31	8.97	8.29	7.52333	2.91137	0.79	2.69	1.19	1.55667	0.63846	4.45	6.15	3.07	4.55667	2.18798	5.84	5.45	6.87	6.05333	2.59773	8.77
lulogutSigP-42969	21.71	13.19	17.45	4.12516	21.33	21.9	18.45	20.56	4.36177	5.24	2.46	3.12	3.60667	1.85067	3.65	4.28	3.84	3.92333	1.97208	4.13	4.22	4.5	4.28333	2.09873	6.14	3.78	4.96	2.31034	5.29	3.91	3.92	4.37333	2.12873	14.83	15.95	15.42	15.4	3.94486	17.83	19.41	13.01	16.75	4.06609	6.68	3.61	3.76	4.68333	2.22754	5.93
lulogutSigP-42963	5316.43	9244.06	7280.24	12.8298	7316.96	8648.38	7516.45	7827.26	12.9343	12226.5	15559.5	11936.3	13240.8	13.6927	15757.1	21390.4	15254.1	17467.2	14.0924	15580.3	3708.4	10768.4	10019	13.2905	14806.1	17148.8	15977.4	13.9637	16564.6	15323	14475.7	15454.5	13.9157	7079.92	7907.38	9662.06	8216.45	13.0043	8225.53	7884.58	9163.71	8424.61	13.0404	12099.3	12716.4	10688.7	11834.8	13.5307	16456.3
lulogutSigP-42917	190.39	257.12	223.755	7.80578	419.65	350.9	446.59	405.713	8.66432	228.82	319.39	306.41	284.873	8.15418	242.54	273.31	312.29	276.047	8.10877	251.17	90.66	378.53	240.12	7.90761	262.74	463.01	362.875	8.50333	344.67	377.19	413.67	378.51	8.56419	185	264.52	328.97	259.497	8.01957	321.98	513.83	397.08	410.963	8.68287	296.84	402.94	280.71	326.83	8.3524	226.23
lulogutSigP-42910	9.92	13.05	11.485	3.52168	14.34	17.42	10.04	13.9333	3.80047	21.63	16.89	18.03	18.85	4.23649	19.44	19.34	20.04	19.6067	4.29327	26.91	18.69	28.91	24.8367	4.6344	24.09	26.18	25.135	4.65163	17.98	24.44	24.05	22.1567	4.46967	11.41	11.24	9.89	10.8467	3.43918	9	10.63	7.17	8.93333	3.1592	17.72	16.58	16.39	16.8967	4.07867	19.07
lulogutSigP-42899	17.68	16.38	17.03	4.09001	19.36	27.38	24.12	23.62	4.56194	39.86	36.1	50.22	42.06	5.39438	23.48	27.81	41.2	30.83	4.94626	30.94	20.07	27.33	26.1133	4.70671	28.11	26.99	27.55	4.78398	32.78	34.54	15.73	27.6833	4.79095	20.65	20.66	27.9	23.07	4.52795	18.8	19.69	21.05	19.8467	4.31082	36.84	45.63	31.85	38.1067	5.25197	41.87
lulogutSigP-42868	19.26	27.84	23.55	4.55766	29.8	30.37	20.8	26.99	4.75435	40.51	44.98	40.05	41.8467	5.38704	39.34	43.08	45.14	42.52	5.41007	43.31	41.02	45.05	43.1267	5.43051	40.47	46.52	43.495	5.44278	46.36	44.43	47.78	46.19	5.52951	26.44	21.15	22.64	23.41	4.54905	26.12	26.19	18.28	23.53	4.55643	39.62	39.23	38.2	39.0167	5.28602	38.51
lulogutSigP-42862	0	0	0	#NUM!	0	0	0	0	#NUM!	0.6	0	0	0.2	-2.32193	0.43	0	1.26	0.563333	-0.827939	0.46	0	0	0.153333	-2.70526	0	0	0	#NUM!	0.39	0	0	0.13	-2.94342	0	0	0	0	#NUM!	0	0	0	0	#NUM!	0	0	0	0	#NUM!	0
lulogutSigP-42844	25.38	24.52	24.95	4.64097	17.75	26.04	17.41	20.4	4.3505	116.83	90.6	100.04	102.49	6.67934	101.33	94.28	72.2	89.27	6.4801	95.38	81.4	72.41	83.0633	6.37614	83.27	58.61	70.94	6.14853	95.12	80.25	74.99	83.4533	6.3829	26.18	20.88	20.01	22.3567	4.48263	14.11	18.57	16.51	16.3967	4.03533	90.75	75.9	89.95	85.5333	6.41841	63.51
lulogutSigP-42776	0	0	0	#NUM!	0	0	0	0	#NUM!	0	0.88	0	0.293333	-1.76939	0	0	0	0	#NUM!	0	0	0	0	#NUM!	0	0	0	#NUM!	0	0	0	0	#NUM!	0	0	0	0	#NUM!	0	0	0	0	#NUM!	0	0	0	0	#NUM!	0
lulogutSigP-42773	2.26	5.92	4.09	2.0321	4.11	5.06	5.39	4.85333	2.27898	10.75	6	11.93	9.56	3.25701	8	8.7	15.65	10.7833	3.43073	10.47	14.84	9.62	11.6433	3.54143	8.73	11.71	10.22	3.35332	12.83	12.01	15.07	13.3033	3.73372	2.62	4.32	3.71	3.55	1.82782	3.62	4.09	3.33	3.68	1.87971	8.75	10.72	8	9.15667	3.19482	7.52
lulogutSigP-42752	6.34	7.64	6.99	2.80529	5.19	6.75	4.61	5.51667	2.4638	19.32	20.38	20.87	20.19	4.33557	18.95	18.16	18.39	18.5	4.20945	19.38	14.91	14.82	16.37	4.03298	15.07	12.53	13.8	3.7866	16.26	17.15	16.63	16.68	4.06005	7.96	6.46	6.34	6.92	2.79077	6.09	5.62	4.39	5.36667	2.42403	19.51	18.59	20.32	19.4733	4.28343	20.66
lulogutSigP-42737	14.81	22.1	18.455	4.20594	17.15	19.97	12.94	16.6867	4.06062	14.66	13.97	15.41	14.68	3.87578	26.47	31.52	26.33	28.1067	4.81284	30.75	20.68	32.43	27.9533	4.80495	38.65	46.43	42.54	5.41075	46.17	33.39	41.11	40.2233	5.32996	24.37	15.97	25.21	21.85	4.44956	20.69	21	22.2	21.2967	4.41256	10.52	15.57	17.31	14.4667	3.85466	28.08
lulogutSigP-42706	23.94	23.25	23.595	4.56041	8.26	17.75	7.69	11.2333	3.48971	58.25	57.03	59.3	58.1933	5.86278	69.35	58	59.35	62.2333	5.95962	71.31	100.13	69.85	80.43	6.32966	62.93	48.71	55.82	5.80271	61.18	70.92	71.32	67.8067	6.08336	12.92	15.43	12.83	13.7267	3.77891	6	14.11	3.17	7.76	2.95606	61.42	52.34	61.8	58.52	5.87086	38.08
lulogutSigP-42699	4.78	8.35	6.565	2.7148	7.9	10.19	7.06	8.38333	3.06752	23.84	17.25	20.91	20.6667	4.36923	17.05	16.48	20.62	18.05	4.17393	19.3	16.88	18.71	18.2967	4.19351	20.38	19.97	20.175	4.3345	18.18	18.69	20.03	18.9667	4.24539	6.99	11.3	6.39	8.22667	3.04031	7.13	6.75	6.65	6.84333	2.7747	15.49	16.58	18.05	16.7067	4.06235	18.92
lulogutSigP-42673	2.4	2.55	2.475	1.30743	6.3	3.97	2.69	4.32	2.11103	10.83	7.05	6.59	8.15667	3.02798	7.92	6.2	7.1	7.07333	2.82239	6.75	6.16	9.79	7.56667	2.91966	8.39	12.65	10.52	3.39506	3.37	8.36	8.17	6.63333	2.72973	3.32	2.07	3.08	2.82333	1.4974	1.66	1.64	1.63	1.64333	0.716625	6.55	9.53	6.81	7.63	2.93168	4.52
lulogutSigP-42643	7.71	8	7.855	2.97361	18.04	20.95	7.46	15.4833	3.95264	18.92	22.27	20.28	20.49	4.35685	21.56	21.42	28.18	23.72	4.56803	23.3	12.94	18.08	18.1067	4.17845	21.57	18.33	19.95	4.31832	13.35	18.11	22.45	17.97	4.16752	8.3	5.55	5.89	6.58	2.71809	19.37	18.54	10.06	15.99	3.9991	20.9	14.11	19.28	18.0967	4.17765	13.21
lulogutSigP-42641	1.3	0.43	0.865	-0.209228	2.38	0.83	0	1.07	0.0976108	4.9	2.19	1.47	2.85333	1.51265	2.32	1.85	5.42	3.19667	1.67657	2.14	3.47	3.47	3.02667	1.59773	2.03	3.62	2.825	1.49825	4.75	1.5	3.79	3.34667	1.74272	1.23	0.41	0.18	0.606667	-0.721024	0.74	0.21	0.39	0.446667	-1.16273	1.98	3.18	2.45	2.53667	1.34293	3.35
lulogutSigP-42639	1.85	2.11	1.98	0.9855	3.42	3.15	2.74	3.10333	1.63382	7.51	5.42	5.96	6.29667	2.65459	6.22	6.08	3.68	5.32667	2.41323	6.1	9.14	8.06	7.76667	2.9573	6.48	7.07	6.775	2.76022	5.55	10.07	9.59	8.40333	3.07096	1.59	0.88	2.06	1.51	0.594549	2.76	2.78	1.88	2.47333	1.30646	4.58	4.55	6.92	5.35	2.41954	4.98
lulogutSigP-42616	0.9	0	0.45	-1.152	0.39	0.57	1.64	0.866667	-0.206451	0.77	0.22	0	0.33	-1.59946	0.83	0.59	0.98	0.8	-0.321928	0.48	0	0.44	0.306667	-1.70526	0	0.7	0.35	-1.51457	0	2.27	0.84	1.03667	0.0519521	0.51	0.96	0.57	0.68	-0.556393	0.48	1.55	0	0.676667	-0.563483	0.79	0	0	0.263333	-1.92504	0.49
lulogutSigP-42611	4.06	4.45	4.255	2.08916	2.24	2.76	2.84	2.61333	1.38589	3.78	4.44	3.16	3.79333	1.92347	1.9	4.4	3.73	3.34333	1.74129	1.83	4.03	4.42	3.42667	1.77681	2.28	2.12	2.2	1.1375	3.48	5.33	1.78	3.53	1.81967	4.14	3.33	4.06	3.84333	1.94236	3.61	4.04	3.41	3.68667	1.88232	2.43	5.23	3.39	3.68333	1.88101	2.5
lulogutSigP-42588	0	0	0	#NUM!	0	0	0	0	#NUM!	0.69	0	0	0.23	-2.12029	0	0	0	0	#NUM!	0	0	0	0	#NUM!	0	0	0	#NUM!	0	0	0	0	#NUM!	0	0	0	0	#NUM!	0	0	0	0	#NUM!	0	0	0	0	#NUM!	0
lulogutSigP-42576	34.5	64.57	49.535	5.63038	47.3	60.26	43.7	50.42	5.65592	66.74	66.54	64.57	65.95	6.0433	59.67	61.79	65.46	62.3067	5.96131	58.8	60.26	52.51	57.19	5.83769	66.19	62.01	64.1	6.00225	60.79	63.88	68.22	64.2967	6.00667	52.38	36.01	46.77	45.0533	5.49356	53.27	49.36	42.08	48.2367	5.59206	66.76	73.62	58.02	66.1333	6.04731	55.99
lulogutSigP-42571	184.21	151.76	167.985	7.39219	352.48	372.81	298.44	341.243	8.41466	56.38	29.93	41.78	42.6967	5.41605	33.21	42.24	48.28	41.2433	5.36609	44.5	31.01	53.82	43.11	5.42995	41.08	36.02	38.55	5.26866	47.39	43.56	51.42	47.4567	5.56854	163.26	174.95	147.45	161.887	7.33884	309.6	312.81	288.63	303.68	8.24641	46.61	65.56	34.23	48.8	5.60881	54.9
lulogutSigP-42566	1.1	0.81	0.955	-0.0664274	0.89	0.81	0	0.566667	-0.819428	2.9	2.84	5.61	3.78333	1.91966	3.17	0.55	4.87	2.86333	1.5177	3.77	2.77	3.55	3.36333	1.74989	2.32	4.82	3.57	1.83592	0	1.34	0.74	0.693333	-0.528379	2.53	0.82	2.37	1.90667	0.931053	0	2.71	1.46	1.39	0.475085	1.88	1.22	1.37	1.49	0.575312	2.04
lulogutSigP-42563	0	0	0	#NUM!	0	0	0	0	#NUM!	0	0	0	0	#NUM!	0	0	0	0	#NUM!	0	0	0	0	#NUM!	0	0	0	#NUM!	0	0	0	0	#NUM!	0	0	0	0	#NUM!	0	0	0	0	#NUM!	0	0	0	0	#NUM!	0
lulogutSigP-42541	1.61	1.28	1.445	0.531069	2.05	1.46	1.53	1.68	0.748461	6.79	6.83	4.83	6.15	2.62059	5.31	5.64	3.29	4.74667	2.24691	5.41	3.75	4.25	4.47	2.16027	6.27	2.87	4.57	2.19219	7.31	5.01	9.51	7.27667	2.86328	2.75	1.9	1.04	1.89667	0.923466	2.59	1.22	2.16	1.99	0.992768	2.38	4.98	3.45	3.60333	1.84933	5.92
lulogutSigP-42539	45.39	34.44	39.915	5.31886	37.99	43.73	32.93	38.2167	5.25613	44.53	45.7	37.32	42.5167	5.40996	35.07	36.52	47.88	39.8233	5.31554	39.18	20.56	37.18	32.3067	5.01376	49.26	47.9	48.58	5.60229	49.15	46.22	41.62	45.6633	5.51296	34.78	44.78	30.84	36.8	5.20163	41.17	46.41	44.61	44.0633	5.46151	38.02	44.3	51.06	44.46	5.47444	46.06
lulogutSigP-42527	5.19	6.69	5.94	2.57046	7.17	8.51	7.82	7.83333	2.96963	9.62	10.02	8.99	9.54333	3.25449	11.22	8.28	9.82	9.77333	3.28885	10.38	10.26	9.27	9.97	3.31759	12.49	13.37	12.93	3.69265	10.14	11.02	15.86	12.34	3.62527	6.39	5.93	4.26	5.52667	2.46641	8.43	6.34	6.35	7.04	2.81558	7.97	8.17	8.52	8.22	3.03914	9.57
lulogutSigP-42524	0.22	8.77	4.495	2.16832	8.01	11.5	3.22	7.57667	2.92156	10.51	6.63	6.43	7.85667	2.97392	4.39	4.36	9.6	6.11667	2.61275	4.24	4.06	4.22	4.17333	2.0612	2.8	5.8	4.3	2.10434	8.19	8.88	11.1	9.39	3.23113	0.89	9.15	1.44	3.82667	1.93609	2.85	2.19	6.63	3.89	1.95977	7.13	4.55	8.96	6.88	2.78241	2.71
lulogutSigP-42522	0.62	1.24	0.93	-0.104697	1.87	1.75	0.8	1.47333	0.559084	5.2	6.28	4.43	5.30333	2.4069	5.87	4.68	5.03	5.19333	2.37666	6.17	2.01	4.73	4.30333	2.10545	4.39	5.6	4.995	2.32048	5.05	4.69	4.64	4.79333	2.26103	0.99	0.44	1.25	0.893333	-0.16273	1.56	0.72	0.34	0.873333	-0.195396	3.54	3.6	3.4	3.51333	1.81284	3.01
lulogutSigP-42502	2.42	1.68	2.05	1.03562	1.64	1.43	2.12	1.73	0.790772	5.61	6.72	8.07	6.8	2.76553	6.65	7.66	9.26	7.85667	2.97392	6.08	5.49	7.07	6.21333	2.63537	4.87	8.8	6.835	2.77294	10.39	5.61	9.35	8.45	3.07895	3.23	2.07	2.62	2.64	1.40054	0.55	1.8	0.86	1.07	0.0976108	8.71	4.22	7.29	6.74	2.75275	5.69
lulogutSigP-42494	0.55	0.12	0.335	-1.57777	0.49	0.46	0.39	0.446667	-1.16273	0.91	1.76	0.44	1.03667	0.0519521	0.35	1.24	0.52	0.703333	-0.50772	1.66	0.4	1.08	1.04667	0.0658021	0.93	0.63	0.78	-0.358454	1.08	1.51	0.64	1.07667	0.106572	0.28	0.13	0.15	0.186667	-2.42146	0.31	1.45	0.34	0.7	-0.514573	0.4	0.74	0.91	0.683333	-0.549339	0.29
lulogutSigP-42484	27.53	22.46	24.995	4.64357	14.55	7.42	14.73	12.2333	3.61275	18.81	19.11	16.75	18.2233	4.18771	19.32	19.17	29.72	22.7367	4.50695	19.86	19.68	41.85	27.13	4.76182	14.75	22.13	18.44	4.20477	13.92	11.47	19.79	15.06	3.91265	27.27	21.46	25.59	24.7733	4.63072	16.5	7.45	9.39	11.1133	3.47422	14.49	8.47	17.31	13.4233	3.74667	9.86
lulogutSigP-42478	115.56	261.97	188.765	7.56045	211.7	227.07	158.28	199.017	7.63675	284.12	264.01	240.42	262.85	8.0381	245.84	286.94	273.17	268.65	8.06958	272.09	155.59	209.37	212.35	7.7303	279.02	230.27	254.645	7.99234	245.93	213.63	227.32	228.96	7.83895	236.36	137.33	202.32	192.003	7.58499	210.17	186.01	162.1	186.093	7.53988	275.35	216.85	208.62	233.607	7.86794	210.16
lulogutSigP-42474	1.61	0	0.805	-0.312939	0	0	0	0	#NUM!	2.93	6.92	1.3	3.71667	1.89401	2.77	1.22	0	1.33	0.411426	0	7	2.83	3.27667	1.71223	2.73	4.93	3.83	1.93734	10.16	2.98	6.84	6.66	2.73552	0	0	0	0	#NUM!	0	0	0	0	#NUM!	1.56	3.47	0	1.67667	0.745596	1.69
lulogutSigP-42470	33.05	41.78	37.415	5.22554	48.5	54.59	42.42	48.5033	5.60001	168.8	148.24	151.9	156.313	7.2883	128.97	159.43	137.24	141.88	7.14853	123.65	173.71	147.29	148.217	7.21156	128.16	132.66	130.41	7.02691	161.43	138.31	151.92	150.553	7.23413	42.53	37.66	39.17	39.7867	5.31421	41.27	44.28	33.79	39.78	5.31397	151.47	141.87	149.57	147.637	7.20591	126.33
lulogutSigP-42442	4.03	6.88	5.455	2.44758	7.35	8.31	0.96	5.54	2.46989	6.26	5.4	11.82	7.82667	2.9684	5.59	4.88	10.19	6.88667	2.78381	5.59	9.14	5.83	6.85333	2.77681	10.2	5.62	7.91	2.98368	10.91	14.72	13.92	13.1833	3.72064	7.4	6.19	5.18	6.25667	2.64539	6.74	7.84	5.54	6.70667	2.7456	5.51	13.68	5.58	8.25667	3.04556	4.9
lulogutSigP-42440	5.62	6.59	6.105	2.60999	4.34	4.31	4.05	4.23333	2.08179	8.89	10.11	12.01	10.3367	3.3697	9.68	14.99	15.12	13.2633	3.72937	16.71	9.87	11.67	12.75	3.67243	10.37	15.81	13.09	3.71039	18.73	20.69	22.68	20.7	4.37156	5.84	6.09	4.28	5.40333	2.43385	5.31	4.16	4.08	4.51667	2.17526	9.45	8.5	11.34	9.76333	3.28737	9.65
lulogutSigP-42435	0.76	0.72	0.74	-0.434403	0.38	0	0.64	0.34	-1.55639	1.66	0.63	6.08	2.79	1.48027	1.29	1.79	2.52	1.86667	0.900464	1.08	0.6	1.1	0.926667	-0.109878	0	0	0	#NUM!	2.51	0	0	0.836667	-0.257275	0	0.74	0	0.246667	-2.01937	0.83	0.48	0	0.436667	-1.1954	0	3.82	2.16	1.99333	0.995183	0
lulogutSigP-42411	3	7.23	5.115	2.35473	8.07	8.14	11.55	9.25333	3.20997	9.42	2.94	4.27	5.54333	2.47075	4.37	6.17	7.16	5.9	2.56071	7.45	4.8	10.01	7.42	2.89142	10.61	7.2	8.905	3.15462	6.22	10.34	7.93	8.16333	3.02916	5.86	5.66	3.31	4.94333	2.30548	9.45	8.88	7.54	8.62333	3.10825	5.91	5.7	6.89	6.16667	2.62449	8.98
lulogutSigP-424	137.17	131.63	134.4	7.07039	173.66	179.92	183.47	179.017	7.48395	78.65	65.95	51.87	65.49	6.0332	60.12	65.79	43.04	56.3167	5.81549	42.46	25.23	38.55	35.4133	5.14622	55.09	50.29	52.69	5.71946	66.91	64.53	72.02	67.82	6.08364	122.47	155.22	131.67	136.453	7.09226	156.57	161.78	146.51	154.953	7.27569	85.69	85.63	65.65	78.99	6.3036	55.15
lulogutSigP-42382	76.48	60.22	68.35	6.09487	103.78	125.58	126.48	118.613	6.89012	90.78	94.17	96.07	93.6733	6.54957	61.63	66.03	54.06	60.5733	5.92061	51.18	89.64	62.39	67.7367	6.08187	54.37	49.47	51.92	5.69822	53.47	35.63	55.78	48.2933	5.59375	77.44	80.01	70.88	76.11	6.25001	108.23	148.05	113.09	123.123	6.94396	100.83	73.03	110.92	94.9267	6.56874	52.24
lulogutSigP-42371	1.14	0.93	1.035	0.0496308	3.08	1.2	1.15	1.81	0.85599	9.5	8.88	8.9	9.09333	3.18481	9.96	8.29	9.09	9.11333	3.18798	11.5	7.08	7.29	8.62333	3.10825	8.68	10.39	9.535	3.25323	8.19	6.94	5.83	6.98667	2.8046	2.59	1.28	0.8	1.55667	0.63846	0.07	0.57	0.3	0.313333	-1.67423	6.81	4.1	7.32	6.07667	2.60328	8.28
lulogutSigP-42356	0	0	0	#NUM!	0	0	0	0	#NUM!	0	0	0	0	#NUM!	0	0	0	0	#NUM!	0	0	0	0	#NUM!	0	0	0	#NUM!	0	0	0	0	#NUM!	0	0	0	0	#NUM!	0	0	0	0	#NUM!	0	0	0	0	#NUM!	0
lulogutSigP-42354	0	0	0	#NUM!	0	0	0	0	#NUM!	0	0	0	0	#NUM!	0	0	0	0	#NUM!	0	0	0	0	#NUM!	0	0	0	#NUM!	0	0	0	0	#NUM!	0	0	0	0	#NUM!	0	0	0	0	#NUM!	0	0.4	0	0.133333	-2.90689	0
lulogutSigP-42335	3.43	1.45	2.44	1.28688	6.78	3.33	2.9	4.33667	2.11659	23.91	24.31	20.35	22.8567	4.51454	21.6	26.26	20.75	22.87	4.51538	24.58	27.18	24.6	25.4533	4.66978	21.56	31.14	26.35	4.71973	24.04	21.75	23.99	23.26	4.53978	5.79	2.1	2.56	3.48333	1.80047	2.9	2.89	1.98	2.59	1.37295	19.47	16.73	17.19	17.7967	4.15354	17.32
lulogutSigP-42280	0.82	0	0.41	-1.2863	0	0.93	0	0.31	-1.68966	7.48	3.54	2.65	4.55667	2.18798	7.09	6.87	6.31	6.75667	2.75631	6.16	3.58	10.14	6.62667	2.72828	8.39	11.33	9.86	3.30159	5.2	9.13	10.49	8.27333	3.04847	0	0	0	0	#NUM!	0	0.51	0	0.17	-2.55639	5.6	2.66	5.48	4.58	2.19535	6.92
lulogutSigP-42278	343.62	417.39	380.505	8.57177	495.97	570.17	501.27	522.47	9.0292	539.67	561.71	594.77	565.383	9.14309	556.5	603.77	539.22	566.497	9.14592	521.56	520.64	497.84	513.347	9.00379	520.46	440.74	480.6	8.90869	524.55	542.81	459.85	509.07	8.99172	367.04	339.9	386.84	364.593	8.51014	477.56	520.38	454.66	484.2	8.91946	596.63	601.45	531.98	576.687	9.17164	567.86
lulogutSigP-42229	67.69	60.23	63.96	5.9991	107.22	112.68	90.33	103.41	6.69223	97.9	100.13	90.11	96.0467	6.58566	90.27	84.59	91.1	88.6533	6.4701	95.86	58.07	93.86	82.5967	6.36801	80.65	97.38	89.015	6.47598	80.38	84.08	104.41	89.6233	6.4858	74.44	85.27	71.79	77.1667	6.26991	91.35	97.66	78.22	89.0767	6.47698	91.33	89.44	87.89	89.5533	6.48468	86.3
lulogutSigP-42167	90.55	128.27	109.41	6.7736	154.59	141.55	90.73	128.957	7.01074	55.31	53.02	47.04	51.79	5.6946	40.76	21.85	34.43	32.3467	5.01555	39.23	24.27	32.04	31.8467	4.99307	42.78	43.35	43.065	5.42844	26.72	27.06	34.82	29.5333	4.88427	142.37	111.07	88.44	113.96	6.83238	82.93	93.41	85.79	87.3767	6.44918	38.18	42.16	24.23	34.8567	5.12336	23.95
lulogutSigP-42165	55.56	80.66	68.11	6.08979	83.36	88.73	49.72	73.9367	6.20822	29.8	23.75	27.82	27.1233	4.76146	20.14	11.31	7.99	13.1467	3.71663	7.12	11.92	6.93	8.65667	3.11381	11.61	10.28	10.945	3.4522	5.2	6.87	4.71	5.59333	2.48371	66.59	45.43	48.56	53.5267	5.74219	68.86	62.09	46.87	59.2733	5.88931	25.44	34.23	26.22	28.63	4.83946	13.83
lulogutSigP-42140	6.86	9.12	7.99	2.9982	10.32	7.99	10.23	9.51333	3.24995	24.61	17.68	14.57	18.9533	4.24438	18.3	18.31	19.65	18.7533	4.22908	12.84	17.22	17.63	15.8967	3.99065	12.51	16.97	14.74	3.88166	20.16	24.11	24.22	22.83	4.51286	6.78	3.3	9.09	6.39	2.67582	8.16	6.63	12	8.93	3.15866	24.39	14.28	14.23	17.6333	4.14023	13.43
lulogutSigP-42126	58.13	67.39	62.76	5.97177	47.2	57.44	45.39	50.01	5.64414	41.23	34.67	51.77	42.5567	5.41131	49.83	56.14	56.47	54.1467	5.7588	45.45	35.59	69.75	50.2633	5.65143	62.85	44.37	53.61	5.74443	45.31	55.61	54.49	51.8033	5.69497	60.09	47.43	56.51	54.6767	5.77285	48.59	54.17	51.89	51.55	5.6879	50.41	66.43	59.64	58.8267	5.8784	70.66
lulogutSigP-42117	3.33	1.87	2.6	1.37851	1.99	4.5	3.07	3.18667	1.67205	1.3	0	1	0.766667	-0.383329	0	6.13	8.96	5.03	2.33056	0	4.03	5.05	3.02667	1.59773	0	0	0	#NUM!	2.27	0	0	0.756667	-0.40227	2.45	3.35	0.23	2.01	1.0072	4.58	0.55	0	1.71	0.773996	0.62	0	0	0.206667	-2.27462	5.23
lulogutSigP-42089	7.84	8.7	8.27	3.04789	11.91	10.28	8.35	10.18	3.34767	14.94	14.26	15.39	14.8633	3.89369	14.63	16.06	13.73	14.8067	3.88817	15.42	12.99	17.83	15.4133	3.94611	17.34	17.09	17.215	4.10559	14.25	14.05	17.99	15.43	3.94767	10.17	7.95	6.74	8.28667	3.05079	9.95	9.58	7.88	9.13667	3.19167	14.16	13.21	13.94	13.77	3.78346	12.53
lulogutSigP-42083	7.8	10.46	9.13	3.19061	10.79	11.72	10.62	11.0433	3.4651	15.73	14.75	14.75	15.0767	3.91425	13.58	13.49	13.74	13.6033	3.76589	16.74	10.24	16.57	14.5167	3.85964	15.72	17.88	16.8	4.07039	14.66	13.08	17.27	15.0033	3.90721	5.48	8.05	9.85	7.79333	2.96224	10.81	10.37	15.33	12.17	3.60526	12.05	13.24	14.83	13.3733	3.74129	11.57
lulogutSigP-42069	1.19	3.89	2.54	1.34483	10.9	7.13	0	6.01	2.58736	10.67	6.22	9.45	8.78	3.13422	13.49	0	10.07	7.85333	2.97331	12.56	0	4.24	5.6	2.48543	7.39	3.53	5.46	2.4489	0	0	4.34	1.44667	0.532733	2.77	3.37	2.22	2.78667	1.47854	0	0	0	0	#NUM!	0	5.04	1.54	2.19333	1.13313	0
lulogutSigP-42067	4.99	14.72	9.855	3.30086	26.66	25.65	7.01	19.7733	4.30548	14.99	2.91	19.11	12.3367	3.62488	13.71	0.57	6.84	7.04	2.81558	21.1	0.93	9.38	10.47	3.38819	17.78	20.46	19.12	4.25701	0.41	1.3	16.8	6.17	2.62527	19.4	4.21	11.5	11.7033	3.54885	17.45	14.57	11.73	14.5833	3.86625	2.48	1.16	0	1.21333	0.278976	2.74
lulogutSigP-42054	0	0	0	#NUM!	0	0	0	0	#NUM!	0	0	0	0	#NUM!	0	0	0	0	#NUM!	0	0	0	0	#NUM!	0	0	0	#NUM!	0	0	0	0	#NUM!	0	0	0	0	#NUM!	0	0	0	0	#NUM!	0	0	0	0	#NUM!	0
lulogutSigP-41998	1.58	1.79	1.685	0.752749	7.58	4.76	2.45	4.93	2.30159	9.33	6.65	9.75	8.57667	3.10042	10.33	3.1	10.44	7.95667	2.99216	11.83	7.35	10.08	9.75333	3.2859	13.87	15.92	14.895	3.89676	4.16	5.6	14.61	8.12333	3.02207	5.74	1.29	2.42	3.15	1.65535	3.55	2.63	0.97	2.38333	1.25298	3.84	3.83	3.33	3.66667	1.87447	5.95
lulogutSigP-41989	0	0	0	#NUM!	0	0	0	0	#NUM!	0	0	0	0	#NUM!	0	0	0	0	#NUM!	0	0	0	0	#NUM!	0	0	0	#NUM!	0	0	0	0	#NUM!	0	0	0	0	#NUM!	0	0	0	0	#NUM!	0	0	0	0	#NUM!	0
lulogutSigP-41981	0.74	0	0.37	-1.4344	1.19	0.42	0	0.536667	-0.897902	0	0	0	0	#NUM!	0	0	0	0	#NUM!	0	0	0	0	#NUM!	0	0	0	#NUM!	0	0	0	0	#NUM!	0	0	0	0	#NUM!	0	0	0	0	#NUM!	0	0	0	0	#NUM!	0
lulogutSigP-41975	14.61	9.24	11.925	3.57592	13.65	15.27	13.4	14.1067	3.81831	41.24	41.08	41.62	41.3133	5.36854	30.84	36.03	35.98	34.2833	5.09944	34.47	21.89	38.46	31.6067	4.98216	39.63	36.73	38.18	5.25475	36.52	34.53	29.75	33.6	5.07039	10.45	10.24	10.91	10.5333	3.39689	11.08	9.79	10.59	10.4867	3.39048	44.2	31.32	28.24	34.5867	5.11214	36.59
lulogutSigP-41951	0	0	0	#NUM!	0	0	0	0	#NUM!	0	0	0	0	#NUM!	0	0	0	0	#NUM!	0	0	0	0	#NUM!	0	0	0	#NUM!	0	0	0	0	#NUM!	0	0	0	0	#NUM!	0	0	0	0	#NUM!	0	0	0	0	#NUM!	0
lulogutSigP-41949	1.46	1.38	1.42	0.505891	2.33	2.61	1.06	2	1	4.84	4.76	5.74	5.11333	2.35426	3.79	4.53	4	4.10667	2.03797	3.62	3.61	4.86	4.03	2.01078	7.07	5.84	6.455	2.69042	5.68	4.96	5.69	5.44333	2.44449	1.48	1.16	1.19	1.27667	0.352382	1.56	1.82	1.66	1.68	0.748461	2.91	4.22	3.77	3.63333	1.86129	3.31
lulogutSigP-41918	63.36	46.05	54.705	5.7736	117.79	121.81	126.81	122.137	6.93235	12.91	11.63	9.52	11.3533	3.50504	11.73	11.61	12.46	11.9333	3.57693	16.45	12.28	15.99	14.9067	3.89789	14.83	14.82	14.825	3.88996	9.36	11.44	20.83	13.8767	3.79459	48.72	73.46	47.9	56.6933	5.82511	122.71	123.92	75.53	107.387	6.74667	9.28	12.84	11.84	11.32	3.5008	8.97
lulogutSigP-41855	9.53	10.16	9.845	3.29939	19.3	21.27	14.88	18.4833	4.20815	7.38	4.67	4.32	5.45667	2.44802	4.09	4.66	2.14	3.63	1.85997	5.09	3.46	6.28	4.94333	2.30548	6.31	4.32	5.315	2.41007	2.49	2.73	6.51	3.91	1.96717	12.6	9.15	8.96	10.2367	3.35567	18.96	16.4	11.78	15.7133	3.97392	4.08	3.88	2.95	3.63667	1.86262	4.62
lulogutSigP-41853	8.28	9.86	9.07	3.1811	13.71	9.73	12.61	12.0167	3.58696	2.73	4.29	3.57	3.53	1.81967	1.73	2.03	6.74	3.5	1.80735	3.29	2.01	4.68	3.32667	1.73408	2.4	5.89	4.145	2.05137	4.16	3.3	3.89	3.78333	1.91966	11.97	9.31	8.47	9.91667	3.30986	12.23	12.5	11.97	12.2333	3.61275	4.23	4.99	2.91	4.04333	2.01555	1.83
lulogutSigP-41846	2.03	2.37	2.2	1.1375	2.64	3	1.34	2.32667	1.21826	7.34	3.77	4.79	5.3	2.40599	4.8	4.28	6.35	5.14333	2.3627	5.68	5.46	5.58	5.57333	2.47854	4.74	5.78	5.26	2.39506	4.67	4.84	4.85	4.78667	2.25902	2.76	2.25	2.24	2.41667	1.27302	3.34	2.86	1.88	2.69333	1.42939	5.34	4.18	5.67	5.06333	2.34009	4.68
lulogutSigP-41844	2.46	2.18	2.32	1.21412	3.4	2.98	3.4	3.26	1.70487	4.59	5.09	8.26	5.98	2.58015	5.96	6.87	7.15	6.66	2.73552	6.03	4.99	5.4	5.47333	2.45242	6.92	5.67	6.295	2.65421	5.63	5.84	6.73	6.06667	2.6009	1.93	1.57	1.73	1.74333	0.801848	3.27	2.48	1.7	2.48333	1.31228	5.36	6.1	5.75	5.73667	2.52021	5.18
lulogutSigP-41804	1.75	3.11	2.43	1.28096	4.85	3.07	2.03	3.31667	1.72973	5.72	4.69	2.75	4.38667	2.13313	4.06	4.73	4.08	4.29	2.10098	4.57	5.8	5.33	5.23333	2.38773	6.81	3.91	5.36	2.42223	4.82	4.88	6.18	5.29333	2.40418	2.21	1.63	1.04	1.62667	0.701919	2.56	2.39	3.7	2.88333	1.52774	3.68	4.18	4.41	4.09	2.0321	3.73
lulogutSigP-41802	2.03	3.24	2.635	1.3978	3.53	5.1	2.89	3.84	1.94111	3.13	4.11	5.55	4.26333	2.09198	3.46	3.78	5.32	4.18667	2.0658	3.85	4.36	3.75	3.98667	1.99518	4.95	3.08	4.015	2.0054	3.57	2.71	6.55	4.27667	2.09649	2.65	1.37	2.49	2.17	1.1177	3.18	3.09	0	2.09	1.0635	2.91	2.93	4.71	3.51667	1.81421	3.9
lulogutSigP-41778	17.98	24.32	21.15	4.40259	22.2	23	15	20.0667	4.32673	93.38	100.84	86.22	93.48	6.54659	118.5	81.13	76.07	91.9	6.52199	79.03	109.98	66.23	85.08	6.41075	104.49	89.03	96.76	6.59634	95.28	114.72	121.47	110.49	6.78777	26.13	18.57	12.98	19.2267	4.26504	28.24	18.43	17.37	21.3467	4.41594	110.22	84.84	98.46	97.84	6.61235	79.88
lulogutSigP-41775	6.95	4.92	5.935	2.56925	2.5	7.85	1.66	4.00333	2.0012	12.64	9.96	13.06	11.8867	3.57127	7.99	9.67	11.86	9.84	3.29866	10.84	0.84	15.3	8.99333	3.16886	14.76	14.19	14.475	3.85549	14.63	12.86	24.08	17.19	4.1035	0	2.28	6.25	2.84333	1.50758	5.21	2.9	0	2.70333	1.43474	10.13	11.24	6.17	9.18	3.19849	12.17
lulogutSigP-41766	0.93	2.33	1.63	0.704872	1.16	1.75	0.55	1.15333	0.20581	4.33	6.42	5.5	5.41667	2.43741	7.52	5.49	5.69	6.23333	2.64	4.65	5.84	7.59	6.02667	2.59136	7.39	8.41	7.9	2.98185	7.78	5.7	8.49	7.32333	2.8725	1.72	0.94	1.09	1.25	0.321928	1.1	1.23	1.04	1.12333	0.167786	4.75	5.71	4.79	5.08333	2.34577	5.64
lulogutSigP-41761	6.84	5.07	5.955	2.5741	10.82	11.07	10.49	10.7933	3.43207	6.08	5.65	6.63	6.12	2.61353	6.32	4.73	5.8	5.61667	2.48971	4.96	5.14	5.59	5.23	2.38681	7.51	9.52	8.515	3.09001	5.11	5.9	8.51	6.50667	2.70192	5.28	6.47	4.33	5.36	2.42223	8.23	6.09	8.32	7.54667	2.91584	4.1	5.36	6.22	5.22667	2.38589	4.35
lulogutSigP-41753	13.06	8.34	10.7	3.41954	5.7	8.88	0.53	5.03667	2.33247	16.04	19.42	17.05	17.5033	4.12956	21.21	12.96	16.9	17.0233	4.08944	11.82	15.4	11.12	12.78	3.67582	17.23	21.69	19.46	4.28244	14.28	16.78	15.94	15.6667	3.96963	12.89	5.32	1.97	6.72667	2.74989	3.43	8.4	5.91	5.91333	2.56397	13.32	14.25	13.76	13.7767	3.78415	19.07
lulogutSigP-41721	1.92	1.49	1.705	0.769772	3.71	0.89	3.41	2.67	1.41684	6.39	10.13	8.75	8.42333	3.07439	1.21	8.59	20.75	10.1833	3.34814	5.04	0.79	15.92	7.25	2.85798	6.29	19.93	13.11	3.7126	13.79	6.71	3.37	7.95667	2.99216	0.41	0.92	2.25	1.19333	0.254997	3.07	2.06	2.65	2.59333	1.37481	8.25	7.13	4.49	6.62333	2.72756	8.2
lulogutSigP-41700	8.78	8.15	8.465	3.08151	12.09	12.15	10.17	11.47	3.51979	13.88	13.06	14.91	13.95	3.80219	14.56	16.55	16.19	15.7667	3.97881	17.19	13.77	15.46	15.4733	3.95171	15.96	16.53	16.245	4.02192	13.75	12.38	16.76	14.2967	3.83761	9.09	8.23	6.55	7.95667	2.99216	10.9	10.61	7.68	9.73	3.28244	11.81	10.56	12.81	11.7267	3.55172	14.44
lulogutSigP-41698	3.04	4.56	3.8	1.926	6.41	4.96	5.48	5.61667	2.48971	8.01	6.2	6.98	7.06333	2.82035	8.92	6.55	7.35	7.60667	2.92726	6.49	7.32	8.53	7.44667	2.89659	7.95	7.92	7.935	2.98823	6.72	5.75	8.63	7.03333	2.81421	3.69	3.83	3.11	3.54333	1.82511	5.62	5.54	3.08	4.74667	2.24691	4.36	5.18	9.45	6.33	2.66221	5.84
lulogutSigP-41675	2.32	0	1.16	0.214125	0.49	0	2.53	1.00667	0.00958605	0.53	0	2.28	0.936667	-0.0943924	0.68	0	1.35	0.676667	-0.563483	0.83	0	1.32	0.716667	-0.480626	1.76	0	0.88	-0.184425	1.25	5.77	0	2.34	1.22651	1.51	0	0.53	0.68	-0.556393	0	1.59	0	0.53	-0.915936	1.12	0	0	0.373333	-1.42146	0
lulogutSigP-41673	0	0	0	#NUM!	0	0	0	0	#NUM!	0	0	0	0	#NUM!	0	0	0	0	#NUM!	0	0	0	0	#NUM!	0	0	0	#NUM!	0	0	0	0	#NUM!	0	0	0	0	#NUM!	0	0	0	0	#NUM!	0	0	0	0	#NUM!	0
lulogutSigP-41660	0	0	0	#NUM!	0	0	0	0	#NUM!	0	0	0	0	#NUM!	0	0	0	0	#NUM!	0	0	0	0	#NUM!	0	0	0	#NUM!	0	0	0	0	#NUM!	0	0	0	0	#NUM!	0	0	0	0	#NUM!	0.63	0	0	0.21	-2.25154	0
lulogutSigP-41652	0	0	0	#NUM!	0	0	0	0	#NUM!	0	0	0	0	#NUM!	0	0	0	0	#NUM!	0	0	0	0	#NUM!	0	0	0	#NUM!	0	0	0	0	#NUM!	0	0	0	0	#NUM!	0	0	0	0	#NUM!	0	0	0	0	#NUM!	0
lulogutSigP-41649	4.29	4.06	4.175	2.06178	5.9	7.43	4.51	5.94667	2.57208	8.05	8.71	9.98	8.91333	3.15597	8.93	8.09	9.92	8.98	3.16672	7.99	12.42	11.72	10.71	3.42089	11.68	9.72	10.7	3.41954	11.93	11.78	14.16	12.6233	3.65802	3.28	4.3	4.15	3.91	1.96717	4.82	3.5	4.44	4.25333	2.08859	6.17	7.31	6.31	6.59667	2.72174	8.94
lulogutSigP-41646	7.18	6.54	6.86	2.77821	4.31	8.01	4.23	5.51667	2.4638	6.91	7.1	10.61	8.20667	3.0368	9.86	9.62	2.88	7.45333	2.89789	8.45	9.79	9.92	9.38667	3.23061	8.51	11.31	9.91	3.30889	10.31	5.84	12.24	9.46333	3.24235	8.17	3.62	5.63	5.80667	2.53771	7.5	5.84	6.63	6.65667	2.7348	8.09	8.95	6.56	7.86667	2.97575	5.67
lulogutSigP-41636	0	0	0	#NUM!	0	0	0	0	#NUM!	0	0.53	0	0.176667	-2.5009	0	0.38	0	0.126667	-2.98089	0	0	0.44	0.146667	-2.76939	1.26	0	0.63	-0.666576	0	0.91	0.47	0.46	-1.12029	0	0	0	0	#NUM!	0	0	0	0	#NUM!	0	0	0	0	#NUM!	0
lulogutSigP-41633	2.82	6.35	4.585	2.19692	8.73	8.25	6.9	7.96	2.99277	45.49	65.85	54.28	55.2067	5.78677	19.47	38.44	22.94	26.95	4.75221	15.7	12.28	9.5	12.4933	3.64309	14.81	7.88	11.345	3.50398	27.66	15.05	13.65	18.7867	4.23164	8.28	4.41	4.6	5.76333	2.5269	10.26	11.11	6.13	9.16667	3.1964	70.83	54.6	76.53	67.32	6.07296	23.03
lulogutSigP-41615	32.19	31.47	31.83	4.99232	24.32	21.26	16.16	20.58	4.36317	69.65	69.82	79.75	73.0733	6.19127	74.14	76.2	81.59	77.31	6.27258	66.02	97.17	67.13	76.7733	6.26253	82.46	60.65	71.555	6.16098	73.33	79.09	72.83	75.0833	6.23042	35.12	23.93	24.51	27.8533	4.79978	18.72	21.16	20.14	20.0067	4.32241	73.96	77.02	63.39	71.4567	6.159	70.05
lulogutSigP-41610	29.63	39.16	34.395	5.10413	30.79	37.15	14.15	27.3633	4.77417	35.9	49.52	42.39	42.6033	5.41289	36.89	29.97	54.73	40.53	5.34092	46.2	0	49.27	31.8233	4.99201	58.7	70.52	64.61	6.01369	49.35	73.04	59.08	60.49	5.91862	37.59	16.17	18.95	24.2367	4.59912	11.09	55.56	8.09	24.9133	4.63885	83.13	46.12	17.53	48.9267	5.61255	38.04
lulogutSigP-41584	0.88	0	0.44	-1.18442	3.29	0	2.18	1.82333	0.866578	0.77	1.76	0	0.843333	-0.245825	0	0.28	0	0.0933333	-3.42146	2.17	0.6	0	0.923333	-0.115077	0.48	0.54	0.51	-0.971431	1.8	0	0	0.6	-0.736966	1.11	1.51	0	0.873333	-0.195396	0	1.44	1.29	0.91	-0.136062	0.46	0	0.93	0.463333	-1.10988	0.8
lulogutSigP-41552	10.62	5.98	8.3	3.05311	29.83	30.35	32.88	31.02	4.95513	35.65	29.57	33.62	32.9467	5.04206	29.46	36.65	39.69	35.2667	5.14023	37.4	6.45	37.23	27.0267	4.75631	31.89	49.69	40.79	5.35014	32.24	36.86	32.41	33.8367	5.08052	11.55	13.27	14.34	13.0533	3.70635	28.71	33.28	29.27	30.42	4.92695	29.14	25.15	35.37	29.8867	4.90143	29.86
lulogutSigP-41505	478.6	374.47	426.535	8.73652	666.76	622.94	818.9	702.867	9.45711	10.31	11.71	7.03	9.68333	3.2755	4.74	5.82	9.2	6.58667	2.71955	4.51	3.26	3.75	3.84	1.94111	3.24	2.3	2.77	1.46989	5.17	2.09	4.68	3.98	1.99277	403.15	433.17	324.62	386.98	8.59612	621.74	593.48	702.32	639.18	9.32008	13.25	20.5	10.15	14.6333	3.87119	5.11
lulogutSigP-41490	12.47	13.38	12.925	3.69209	19.07	18.03	13.13	16.7433	4.06551	22.86	20.97	18.6	20.81	4.37921	23.57	19.48	19.84	20.9633	4.3898	21.4	31.63	20.14	24.39	4.60822	21.26	24.81	23.035	4.52576	16.24	20.02	28.85	21.7033	4.43984	15.81	12.27	14.64	14.24	3.83188	15.64	16.6	15.68	15.9733	3.99759	19.25	17.76	16.48	17.83	4.15623	14.2
lulogutSigP-41488	1.17	2.1	1.635	0.709291	2.7	1.26	2.67	2.21	1.14405	4.19	5.36	6.95	5.5	2.45943	4.57	5.97	4.25	4.93	2.30159	4.83	2.11	6.5	4.48	2.1635	7.56	6.43	6.995	2.80632	4.77	6.35	7.76	6.29333	2.65382	2.15	1.1	2.59	1.94667	0.961006	2.28	2.44	1.9	2.20667	1.14187	4.13	3.42	5.68	4.41	2.14078	3.55
lulogutSigP-41467	0.29	1.09	0.69	-0.535332	0.72	1.78	1.02	1.17333	0.230613	4.42	4.46	3.11	3.99667	1.9988	4.31	3.47	4.02	3.93333	1.97575	3.88	6.01	5.54	5.14333	2.3627	3.52	5.03	4.275	2.09592	3.27	2.38	3.17	2.94	1.55582	0.89	1.12	0.26	0.756667	-0.40227	0.96	0.8	1.05	0.936667	-0.0943924	2.92	2.77	1.9	2.53	1.33914	3.45
lulogutSigP-41462	26.02	49.33	37.675	5.23554	42.89	41.63	33.11	39.21	5.29315	78.12	69.88	71.73	73.2433	6.19463	63.44	71.15	70.52	68.37	6.09529	54.13	80.05	69.74	67.9733	6.0869	84.25	63.58	73.915	6.2078	70.32	66.06	89.04	75.14	6.23151	50.99	32.81	37.22	40.34	5.33414	44.93	35.56	34.84	38.4433	5.26466	77.32	99.61	57.91	78.28	6.29057	62
lulogutSigP-41450	841.51	1905.96	1373.74	10.4239	1280.08	1676.12	1223.3	1393.17	10.4442	2446.82	2603.63	2784.03	2611.49	11.3507	1913.34	2193.26	2193.08	2099.89	11.0361	1812.84	1078.42	1956.94	1616.07	10.6583	2155.58	2220.41	2187.99	11.0954	2327.58	2488.96	2432.69	2416.41	11.2386	1186.66	1028.6	1539.61	1251.62	10.2896	1341.49	1335.28	1215.32	1297.36	10.3414	2338.55	3039.87	2448.36	2608.93	11.3492	2090.89
lulogutSigP-41433	0	0	0	#NUM!	0	0	0	0	#NUM!	0	0	0	0	#NUM!	0	0	0	0	#NUM!	0	0	0	0	#NUM!	0	0	0	#NUM!	0	0	0	0	#NUM!	0	0	0	0	#NUM!	0	0	0	0	#NUM!	0	0	0	0	#NUM!	0
lulogutSigP-41376	1.25	2.97	2.11	1.07724	4.3	4.83	2.22	3.78333	1.91966	9.54	9.41	8.24	9.06333	3.18004	8.96	10.53	8.93	9.47333	3.24387	8.27	12.53	9.08	9.96	3.31615	9.15	11.39	10.27	3.36036	8.08	8.75	11.65	9.49333	3.24691	2.58	2.29	2.85	2.57333	1.36364	3.83	2.91	3.24	3.32667	1.73408	8.51	6.52	9.4	8.14333	3.02562	7.33
lulogutSigP-41348	10.3	51.67	30.985	4.9535	17.57	20.32	17.97	18.62	4.21878	15.94	14.87	20.37	17.06	4.09255	2.83	1.42	4.44	2.89667	1.53439	5.22	4.53	7.09	5.61333	2.48886	6.5	8.59	7.545	2.91552	6.01	3.91	17.5	9.14	3.19219	48.19	24.51	30.54	34.4133	5.1049	31.11	56.95	30.18	39.4133	5.30061	18.04	10.99	6.17	11.7333	3.55254	5.72
lulogutSigP-41331	0.88	3.67	2.275	1.18587	2.3	9.8	2.15	4.75	2.24793	0	0	1.1	0.366667	-1.44746	1.05	0.28	1.18	0.836667	-0.257275	0	0.6	1.74	0.78	-0.358454	0.48	0.54	0.51	-0.971431	0	1.43	0.96	0.796667	-0.327952	1.11	1.51	1.67	1.43	0.516015	12.05	4.9	1.29	6.08	2.60407	0.46	1.05	0.93	0.813333	-0.298081	0.8
lulogutSigP-41306	5.74	1.22	3.48	1.79909	3.1	9.71	0	4.27	2.09424	33.02	29.28	47.33	36.5433	5.19154	32.14	44.61	58.69	45.1467	5.49655	53.67	13.51	29.04	32.0733	5.0033	68.2	50.47	59.335	5.89081	53.19	71.6	44.02	56.27	5.81429	0	7.05	1.03	2.69333	1.42939	9.66	4.48	0	4.71333	2.23675	50.14	61.83	47.74	53.2367	5.73435	45.19
lulogutSigP-41284	4.46	11.98	8.22	3.03914	4.36	10.52	8.43	7.77	2.95791	43.13	28.44	43.09	38.22	5.25626	34.03	32.2	30.62	32.2833	5.01272	35.45	28.41	20.71	28.19	4.81711	39.51	28.45	33.98	5.08661	33	25.11	28.98	29.03	4.85947	12.38	9.88	12.5	11.5867	3.53439	12.83	10.35	10.33	11.17	3.48156	45.08	36.08	41.62	40.9267	5.35497	35.24
lulogutSigP-41264	7.64	8.02	7.83	2.96901	9.2	12.08	9.79	10.3567	3.37249	14.65	16.21	18.07	16.31	4.02768	17.16	17.6	20.94	18.5667	4.21464	16.1	19.33	16.98	17.47	4.12681	21.03	10.52	15.775	3.97957	17.17	15.5	15.43	16.0333	4.003	9.41	8.96	4.83	7.73333	2.95109	9.21	10.38	5.06	8.21667	3.03855	19.02	14.06	14.69	15.9233	3.99307	15.96
lulogutSigP-41243	2.19	2.19	2.19	1.13093	6.93	9.38	7.55	7.95333	2.99156	11.45	7.4	8.02	8.95667	3.16296	11.26	7.04	7.75	8.68333	3.11825	5.12	7.88	10.78	7.92667	2.98671	7.4	9.77	8.585	3.10182	6.77	7.85	9.41	8.01	3.0018	5.02	2.67	2.43	3.37333	1.75417	4.13	6.15	2.69	4.32333	2.11214	4.16	7.71	13.22	8.36333	3.06408	6.45
lulogutSigP-41239	5.61	8.46	7.035	2.81455	12.77	13.69	9.34	11.9333	3.57693	10.53	9.14	11.66	10.4433	3.38451	13.58	8.65	13.2	11.81	3.56194	10.5	8.4	12.59	10.4967	3.39186	17.07	13.3	15.185	3.92458	11.29	14.4	16.76	14.15	3.82273	6.2	3.56	3.65	4.47	2.16027	8.34	10.07	9.35	9.25333	3.20997	8.09	10.73	10.13	9.65	3.27053	10.46
lulogutSigP-41166	7.26	6.3	6.78	2.76129	16	10.63	4.87	10.5	3.39232	16.19	12.94	15.91	15.0133	3.90817	20.37	9.26	16.79	15.4733	3.95171	18.93	5.48	18.62	14.3433	3.84231	16.52	23.63	20.075	4.32733	8.04	8.28	23.48	13.2667	3.72973	11.86	6.52	7.78	8.72	3.12433	6.59	6.08	6.07	6.24667	2.64309	6.75	9.15	9.66	8.52	3.09085	5.84
lulogutSigP-41143	0	0	0	#NUM!	0	0	0	0	#NUM!	0	0	0	0	#NUM!	0	0	0	0	#NUM!	0	0	0	0	#NUM!	0	0	0	#NUM!	0	0	0	0	#NUM!	0	0	0	0	#NUM!	0	0	1	0.333333	-1.58496	0	0.22	0	0.0733333	-3.76939	0
lulogutSigP-41141	0	0	0	#NUM!	0	0	0	0	#NUM!	0	0	0	0	#NUM!	0	0	0	0	#NUM!	0	4.33	0	1.44333	0.529405	0	0	0	#NUM!	0	0	0	0	#NUM!	0	0	0	0	#NUM!	0	0	0	0	#NUM!	0	0	0	0	#NUM!	0
lulogutSigP-41135	2.3	1.92	2.11	1.07724	3.95	4.02	3.57	3.84667	1.94361	10.79	9.81	9.81	10.1367	3.34151	12.76	12.21	12.42	12.4633	3.63962	14.32	19.48	16.66	16.82	4.07211	15.14	18.35	16.745	4.06566	13.5	15.19	22.44	17.0433	4.09114	2.31	2.55	1.36	2.07333	1.05195	4.04	3.74	3.14	3.64	1.86394	9.43	8.24	11.08	9.58333	3.26053	10.28
lulogutSigP-41053	5.12	6.7	5.91	2.56316	5.06	4.58	3.55	4.39667	2.13641	10.79	8.8	12.28	10.6233	3.40916	9.85	10.02	11.43	10.4333	3.38313	9.46	13.19	11.41	11.3533	3.50504	11.48	12.74	12.11	3.59813	9.69	11.81	12.83	11.4433	3.51644	4.63	5.83	4.66	5.04	2.33342	4.25	4.48	3.85	4.19333	2.0681	12.2	11.65	10.78	11.5433	3.52899	9.95
lulogutSigP-41038	5.93	6.03	5.98	2.58015	8.85	7.68	6.84	7.79	2.96162	11.57	12.59	12.46	12.2067	3.6096	12.35	12.63	13.32	12.7667	3.67431	12.46	19.19	18.22	16.6233	4.05514	17.94	17.94	17.94	4.16511	16.56	14.72	23.03	18.1033	4.17818	4.51	6.97	5.78	5.75333	2.5244	6.01	7.05	4.98	6.01333	2.58816	10.4	13.88	15.22	13.1667	3.71882	14.9
lulogutSigP-41021	28.66	23.15	25.905	4.69516	31.81	47.41	39.95	39.7233	5.31191	43.88	53.05	39.43	45.4533	5.50631	42.06	43.81	42.75	42.8733	5.42201	32.8	29.5	32.26	31.52	4.9782	42.21	32.42	37.315	5.22168	33.48	48.36	31.6	37.8133	5.24082	31.5	30.85	32.26	31.5367	4.97896	34.48	37.52	38.26	36.7533	5.1998	45.61	48.17	40.46	44.7467	5.48371	41.63
lulogutSigP-41008	0.04	0.03	0.035	-4.8365	0	0.06	0	0.02	-5.64386	0	0	0.15	0.05	-4.32193	0.46	0	0	0.153333	-2.70526	0	0.25	0	0.0833333	-3.58496	0	0	0	#NUM!	0.39	0	0	0.13	-2.94342	0.13	0	0	0.0433333	-4.52838	0.01	0	0	0.00333333	-8.22882	0	0	0.15	0.05	-4.32193	0.2
lulogutSigP-41005	0	0	0	#NUM!	0	0	0	0	#NUM!	0	0.2	0	0.0666667	-3.90689	0	0	0	0	#NUM!	0	0	0.46	0.153333	-2.70526	0	0.04	0.02	-5.64386	0	0	0	0	#NUM!	0	0	0.05	0.0166667	-5.90689	0.12	0	0	0.04	-4.64386	0	0	0.02	0.00666667	-7.22882	0.44
lulogutSigP-40992	0	0.67	0.335	-1.57777	0	0	0.46	0.153333	-2.70526	0	0	0	0	#NUM!	0.26	0.61	0	0.29	-1.78588	0	0.97	0.63	0.533333	-0.906891	2.15	0	1.075	0.104337	0.69	0	1.43	0.706667	-0.500898	0	0	0	0	#NUM!	0	0.01	0	0.00333333	-8.22882	0.23	0	0	0.0766667	-3.70526	1.24
lulogutSigP-40977	0.46	0.32	0.39	-1.35845	1.83	3.51	1.65	2.33	1.22033	5.53	4.46	5.16	5.05	2.33628	5.35	5.54	6.35	5.74667	2.52273	4.69	3.06	2.71	3.48667	1.80185	5.35	4.28	4.815	2.26754	4.73	4.35	4.26	4.44667	2.15272	0.65	0.96	0.48	0.696667	-0.52146	1.06	1.13	1.34	1.17667	0.234706	5.77	5.11	4.35	5.07667	2.34388	5.79
lulogutSigP-40969	6.07	0	3.035	1.6017	65.06	31.87	4.97	33.9667	5.08605	13.2	8.39	6.45	9.34667	3.22445	19.16	2.42	2.22	7.93333	2.98793	4.05	0.82	0.76	1.87667	0.908172	12.34	10.2	11.27	3.49442	0.68	4.56	6.96	4.06667	2.02385	19.31	0.85	3.43	7.86333	2.97514	7.59	4.34	2.13	4.68667	2.22856	7.46	10.99	4.3	7.58333	2.92283	1.25
lulogutSigP-40909	0	0	0	#NUM!	0	0	0	0	#NUM!	0	0	0	0	#NUM!	0.14	0	0	0.0466667	-4.42146	0	0	0	0	#NUM!	0	0	0	#NUM!	0	0	0	0	#NUM!	0	0	0	0	#NUM!	0	0	0	0	#NUM!	0	0	0	0	#NUM!	0
lulogutSigP-40895	3.11	3.3	3.205	1.68032	1.21	2.11	0.42	1.24667	0.318076	3.95	5.55	6.52	5.34	2.41684	6.22	5.85	6.32	6.13	2.61589	2.87	6.34	8.56	5.92333	2.56641	2.63	4.33	3.48	1.79909	2.79	1.3	6.35	3.48	1.79909	2.7	2.64	1.53	2.29	1.19535	1.58	3.21	1.33	2.04	1.02857	6.16	9.02	2.37	5.85	2.54844	8.18
lulogutSigP-40883	1.31	2	1.655	0.726831	2.36	1.78	1.52	1.88667	0.91584	3.92	3.42	10.88	6.07333	2.60249	4.82	3.89	3.8	4.17	2.06005	4.39	2.96	3.59	3.64667	1.86658	4.59	5.35	4.97	2.31325	3.73	4.65	4.27	4.21667	2.0761	4.15	1.93	1.55	2.54333	1.34672	1.84	2.19	3.13	2.38667	1.255	4.44	4.99	1.72	3.71667	1.89401	3.36
lulogutSigP-40862	4.82	4.92	4.87	2.28392	5.1	6.92	4.6	5.54	2.46989	50.77	45.38	51.45	49.2	5.62059	59.61	66.99	59	61.8667	5.95109	60.7	45.89	66.56	57.7167	5.85092	67.64	55.88	61.76	5.9486	67.14	56.72	68.99	64.2833	6.00637	5.2	2.28	9.24	5.57333	2.47854	7.25	4.1	4.9	5.41667	2.43741	46.68	56.7	53.37	52.25	5.70736	55.27
lulogutSigP-40848	2.67	3.39	3.03	1.59932	2.56	4.61	1.68	2.95	1.56071	5.97	4.3	9.44	6.57	2.71589	7.18	8.24	6.42	7.28	2.86394	4.89	9.73	8.37	7.66333	2.93797	7.89	7.53	7.71	2.94673	7.95	8.99	6.94	7.96	2.99277	2.04	2.41	2.94	2.46333	1.30061	3.29	3.05	4.35	3.56333	1.83323	6.15	5.81	7.24	6.4	2.67807	8.26
lulogutSigP-40825	0.83	1.53	1.18	0.238787	1.96	1.53	1.04	1.51	0.594549	3.15	2.5	2.86	2.83667	1.5042	3.65	3.18	2.74	3.19	1.67356	3.38	2.57	2.2	2.71667	1.44184	2.16	3.59	2.875	1.52356	1.64	1.63	2.8	2.02333	1.01673	1.74	1.21	1.37	1.44	0.526069	0.91	0.88	0.66	0.816667	-0.292181	2.24	1.91	2.06	2.07	1.04963	1.34
lulogutSigP-40817	2.5	2.96	2.73	1.4489	5.4	6.31	3.87	5.19333	2.37666	8.67	8.28	7.49	8.14667	3.02621	7.59	4.32	7.16	6.35667	2.66827	5.8	6.52	5.81	6.04333	2.59534	7.47	10.26	8.865	3.14812	6.31	7.21	5.76	6.42667	2.68407	5.81	2.06	1.44	3.10333	1.63382	4.16	3.75	3.2	3.70333	1.88882	6.41	7.12	7.99	7.17333	2.84264	5.36
lulogutSigP-40762	35.48	72.01	53.745	5.74806	86.28	80.85	55.46	74.1967	6.21328	129.33	124.67	140.56	131.52	7.03914	100.63	103.83	87.97	97.4767	6.60699	111.41	91.58	128.65	110.547	6.78851	131.55	121.87	126.71	6.98539	142.44	115.69	88.08	115.403	6.85054	41.57	57.66	44.91	48.0467	5.58636	74.32	71.09	77.81	74.4067	6.21736	108.99	118.66	112.66	113.437	6.82574	142.7
lulogutSigP-40760	121.62	193.4	157.51	7.2993	250.66	308.8	271.55	277.003	8.11376	305.84	356.5	348.93	337.09	8.39699	320.64	385.71	402.68	369.677	8.53012	341.07	261.3	368.06	323.477	8.33752	383.16	343.82	363.49	8.50577	399.43	404.62	420.9	408.317	8.67354	169.21	141.16	209.79	173.387	7.43785	269.1	288.71	195.4	251.07	7.97195	395.65	375.7	382.63	384.66	8.58744	314.11
lulogutSigP-40754	0.56	0.04	0.3	-1.73697	0.03	2.93	0.22	1.06	0.0840643	0.24	0.22	0.14	0.2	-2.32193	0.13	0.29	0.49	0.303333	-1.72102	0	0.04	0.26	0.1	-3.32193	0.31	0.28	0.295	-1.76121	0.05	0.12	0.65	0.273333	-1.87127	2.11	0.14	0.02	0.756667	-0.40227	0.4	0.05	1.04	0.496667	-1.00965	0.16	0.48	0.18	0.273333	-1.87127	0.13
lulogutSigP-40752	0.62	0.09	0.355	-1.49411	0.29	3.28	0.69	1.42	0.505891	0.51	0.28	0.2	0.33	-1.59946	0.46	0.28	0.78	0.506667	-0.980891	0.08	0.21	0.3	0.196667	-2.34618	0.32	0.25	0.285	-1.81097	0.16	0.88	1.19	0.743333	-0.427919	2.92	0.51	0.18	1.20333	0.267036	0.31	0.24	0.64	0.396667	-1.334	0.77	0.15	0.15	0.356667	-1.48735	0.18
lulogutSigP-40748	0	11.89	5.945	2.57168	0	21.34	0	7.11333	2.83053	14.16	13.8	17.09	15.0167	3.90849	0	7.87	12.56	6.81	2.76765	0	2.28	13.75	5.34333	2.41774	0	14.14	7.07	2.82171	22.31	23.44	17.18	20.9767	4.39071	4.07	0	8.5	4.19	2.06695	0	10.57	4.18	4.91667	2.29768	12.07	14.93	19.64	15.5467	3.95853	11.35
lulogutSigP-40746	3.77	5.1	4.435	2.14893	8.26	10.24	4.57	7.69	2.94298	26.02	28.3	20.77	25.03	4.64559	35.08	30.55	31.69	32.44	5.0197	33.98	36.7	42.88	37.8533	5.24235	41.97	43.54	42.755	5.41802	51.41	49.78	48.92	50.0367	5.64491	4.2	7.69	4.99	5.62667	2.49228	5.41	8.21	5.48	6.36667	2.67054	28.89	27.09	27.09	27.69	4.79129	22.68
lulogutSigP-40739	5.62	8.79	7.205	2.849	4.55	8.51	3.85	5.63667	2.49484	23.85	30.36	24.44	26.2167	4.71241	22.93	29.52	17.28	23.2433	4.53875	25.33	24.44	14.44	21.4033	4.41976	25.57	19.17	22.37	4.48349	26.2	32.69	21.33	26.74	4.74093	3.14	4.93	6.98	5.01667	2.32673	5.33	8.59	6.35	6.75667	2.75631	42.45	24.99	26.68	31.3733	4.97147	22.49
lulogutSigP-40727	0	0	0	#NUM!	0.2	0.08	0	0.0933333	-3.42146	0.42	0.59	0	0.336667	-1.57061	0.06	0.05	0.09	0.0666667	-3.90689	0	0	0.36	0.12	-3.05889	0.23	0	0.115	-3.12029	0.11	0	0	0.0366667	-4.76939	0	0	0	0	#NUM!	0.08	0	0	0.0266667	-5.22882	0	0.07	0	0.0233333	-5.42146	0.22
lulogutSigP-40722	12.94	15.63	14.285	3.83643	12.59	18.74	10.65	13.9933	3.80667	53.32	54.71	64.03	57.3533	5.84181	57.73	51.87	56	55.2	5.7866	58.62	45.02	49.92	51.1867	5.6777	59.7	47.64	53.67	5.74604	53.08	60.26	53.67	55.67	5.79883	19.65	10.78	13.47	14.6333	3.87119	14.46	16.41	13.94	14.9367	3.90079	60.47	47.56	61.24	56.4233	5.81822	53.5
lulogutSigP-40698	0	0	0	#NUM!	0	0	0	0	#NUM!	0	0	0	0	#NUM!	0	0	0	0	#NUM!	0	0	0	0	#NUM!	0	0	0	#NUM!	0	0	0	0	#NUM!	0	0	0	0	#NUM!	0	0	0	0	#NUM!	0	0	0	0	#NUM!	0
lulogutSigP-40691	33.67	66.58	50.125	5.64746	30.74	37.23	33.89	33.9533	5.08548	83.33	74.21	80.16	79.2333	6.30804	59.83	56.77	65.8	60.8	5.926	64.37	86.57	64.24	71.7267	6.16444	73.24	66.64	69.94	6.12805	75.54	85.09	86.85	82.4933	6.36621	63.27	38.4	50.77	50.8133	5.66714	44.02	33.22	28.9	35.38	5.14486	85.28	91.47	84.34	87.03	6.44344	66.08
lulogutSigP-40672	3.35	5.68	4.515	2.17473	6.44	6.64	6.05	6.37667	2.6728	9.39	10.8	7.72	9.30333	3.21775	7.88	7.99	10.1	8.65667	3.11381	9.12	11.24	11.47	10.61	3.40735	8.92	7.21	8.065	3.01167	8.37	9.69	12.13	10.0633	3.33104	6.28	3.13	3.95	4.45333	2.15489	5.89	5.89	4.29	5.35667	2.42134	5.45	9.03	7.56	7.34667	2.87709	6.99
lulogutSigP-40660	2.85	3.5	3.175	1.66676	8	9.16	6.51	7.89	2.98003	8.81	9.74	8.52	9.02333	3.17366	4.73	10.08	5.77	6.86	2.77821	8.16	6.66	8.35	7.72333	2.94922	10.87	7.77	9.32	3.22033	6.83	9.81	8.25	8.29667	3.05253	6.43	3.45	3.25	4.37667	2.12983	4.2	4.47	2.78	3.81667	1.93231	7.89	6.87	6.53	7.09667	2.82714	6.22
lulogutSigP-40645	6.82	17.32	12.07	3.59335	10.47	15.19	11.06	12.24	3.61353	25.84	18.58	26.75	23.7233	4.56823	32.26	28.72	43.4	34.7933	5.12074	26.87	17.97	32.35	25.73	4.68538	35.61	24.11	29.86	4.90014	46.4	40.3	35.25	40.65	5.34518	9.14	1.82	17.36	9.44	3.23879	2.04	13.25	16.72	10.67	3.41549	37.01	34.11	9.83	26.9833	4.754	25.79
lulogutSigP-40611	2.76	0	1.38	0.464668	1.33	0	0	0.443333	-1.17354	2.73	2.66	1.49	2.29333	1.19745	0	1.57	2.03	1.2	0.263034	3.6	7.16	8.84	6.53333	2.70782	0	1.97	0.985	-0.0218044	0	1.22	1.07	0.763333	-0.389615	1.15	0	1.95	1.03333	0.0473057	0	1.34	1.98	1.10667	0.146221	0	4.84	0	1.61333	0.690045	2.28
lulogutSigP-40607	22.63	32.54	27.585	4.78581	22.08	25.7	26.68	24.82	4.63343	37.27	38.62	39.33	38.4067	5.26328	24.31	26.2	44.91	31.8067	4.99126	35.98	14.61	26.07	25.5533	4.67544	38.82	37.5	38.16	5.25399	39.91	34.58	38.67	37.72	5.23726	40.14	30.99	37.87	36.3333	5.18322	23.78	32.92	27.27	27.99	4.80684	45.46	31.44	39.78	38.8933	5.28145	26.79
lulogutSigP-40552	10.83	26.11	18.47	4.20711	20.16	24.14	18.43	20.91	4.38612	55.04	60.65	52.41	56.0333	5.80821	30.92	41.69	43.11	38.5733	5.26953	41.67	22.78	37.18	33.8767	5.08222	45.52	34.03	39.775	5.31379	43.69	40.05	38.49	40.7433	5.34849	12.65	13.03	13.24	12.9733	3.69748	18.4	20.9	13.31	17.5367	4.1323	62.72	60.98	51.73	58.4767	5.86979	39.39
lulogutSigP-40533	7.27	7.97	7.62	2.92979	7.51	7.51	6.65	7.22333	2.85266	42.8	44.7	43.91	43.8033	5.45297	40.02	41.64	47.02	42.8933	5.42268	42.97	34.19	44.18	40.4467	5.33795	50.81	47.74	49.275	5.62278	41.91	38.67	43.65	41.41	5.37191	11.5	7.02	5.63	8.05	3.00899	7.7	7.03	4.53	6.42	2.68257	42.83	34.63	40.37	39.2767	5.2956	37.29
lulogutSigP-40499	4.17	4.03	4.1	2.03562	5.81	6.8	3.82	5.47667	2.4533	4.14	4.61	4.2	4.31667	2.10992	5.31	3.21	6.08	4.86667	2.28293	4.16	3.61	4.79	4.18667	2.0658	5.37	5.67	5.52	2.46467	5.3	2.7	6.35	4.78333	2.25802	2.89	1.84	1.98	2.23667	1.16135	5.7	4.85	2.99	4.51333	2.17419	4.73	3.37	3.55	3.88333	1.9573	4.02
lulogutSigP-40448	0	0	0	#NUM!	0	0	0	0	#NUM!	0.15	0	0	0.05	-4.32193	0	0	0	0	#NUM!	0	0	0	0	#NUM!	0	0.37	0.185	-2.4344	0	0	0.23	0.0766667	-3.70526	0	0	0	0	#NUM!	0	0	0	0	#NUM!	0.24	0	0	0.08	-3.64386	0.26
lulogutSigP-40436	0	0	0	#NUM!	0	0	0	0	#NUM!	0	0	0	0	#NUM!	0	0	0	0	#NUM!	0	0	0	0	#NUM!	0	0	0	#NUM!	0	0	0	0	#NUM!	0	0	0	0	#NUM!	0	0	0	0	#NUM!	0	0	0	0	#NUM!	0
lulogutSigP-40426	136.66	142.04	139.35	7.12257	111.18	106.25	105.5	107.643	6.75012	106.17	94.39	105.24	101.933	6.67148	82.96	107.97	100.54	97.1567	6.60224	91.88	67.8	77.64	79.1067	6.30573	106.45	79.48	92.965	6.53862	90.96	74.23	75.09	80.0933	6.32361	155.38	132.85	154.14	147.457	7.20415	100.18	100.41	126.91	109.167	6.77039	99.25	108.25	90.91	99.47	6.63619	112.68
lulogutSigP-40420	0	0	0	#NUM!	0	0	0	0	#NUM!	0	0	0	0	#NUM!	0	0	0	0	#NUM!	0	0	0	0	#NUM!	0	0	0	#NUM!	0	0	0	0	#NUM!	0	0	0	0	#NUM!	0.85	0	0	0.283333	-1.81943	0	0	0	0	#NUM!	0
lulogutSigP-40415	1.92	0.23	1.075	0.104337	0.29	0.16	0.79	0.413333	-1.27462	1.64	0	2.27	1.30333	0.382206	0	0.14	0.56	0.233333	-2.09954	1.67	1.55	0.29	1.17	0.226509	0.01	6.78	3.395	1.76341	1.56	1.18	0	0.913333	-0.130787	0	0.27	0	0.09	-3.47393	0	0.19	0.04	0.0766667	-3.70526	0	1.56	0.37	0.643333	-0.636362	0
lulogutSigP-40401	0.19	0.16	0.175	-2.51457	1.26	2.92	0	1.39333	0.47854	11.26	11.37	4	8.87667	3.15002	6.55	0.83	3.27	3.55	1.82782	5.84	0.77	7.22	4.61	2.20477	6.41	11.97	9.19	3.20006	0.36	1.2	12.91	4.82333	2.27003	0.27	0	0.16	0.143333	-2.80255	0.77	0.2	0.16	0.376667	-1.40864	1.1	0.35	0.17	0.54	-0.888969	0.27
lulogutSigP-40399	161.91	198.43	180.17	7.49321	254.95	291.22	249.79	265.32	8.05159	183.81	193.94	226.11	201.287	7.65311	184.98	198.22	185.71	189.637	7.56709	189.8	134.54	188.4	170.913	7.41712	182.74	177.51	180.125	7.49285	176.37	180.49	184.56	180.473	7.49564	166.48	171.33	192.65	176.82	7.46614	257.42	258.39	201.83	239.213	7.90215	192.48	205.47	177.4	191.783	7.58333	181.42
lulogutSigP-40391	0	0.6	0.3	-1.73697	0.65	2.89	1.96	1.83333	0.874469	4.98	5.39	2.7	4.35667	2.12322	3.2	5.89	6.18	5.09	2.34767	5.75	2.53	5.17	4.48333	2.16457	6.05	3.35	4.7	2.23266	8.52	5.9	5.17	6.53	2.70708	0	0.44	1.15	0.53	-0.915936	2.06	2	2.25	2.10333	1.07268	6.34	3.89	6.04	5.42333	2.43918	5.01
lulogutSigP-40369	6.84	7.18	7.01	2.80941	11.81	12.24	7.7	10.5833	3.40372	17.46	17.58	16.47	17.17	4.10182	18.06	18.56	19.05	18.5567	4.21387	21.11	14.4	21.58	19.03	4.2502	21.19	20.18	20.685	4.37051	20.62	22.57	23.83	22.34	4.48156	8.06	7.49	6.82	7.45667	2.89853	9.22	9.16	9.24	9.20667	3.20268	16.27	16.9	18.86	17.3433	4.11631	16.88
lulogutSigP-40364	64.47	40.62	52.545	5.71548	82.86	79.28	103.77	88.6367	6.46983	0.44	0	0	0.146667	-2.76939	0	0	0	0	#NUM!	0	0	0	0	#NUM!	2.46	0	1.23	0.298658	0	0	0.34	0.113333	-3.14136	45.86	54.08	36.47	45.47	5.50684	60.2	78.31	81.9	73.47	6.19908	0	0.78	0	0.26	-1.94342	0
lulogutSigP-40343	260.24	415.74	337.99	8.40084	609.76	770.31	643.47	674.513	9.3977	96.89	101.32	105.09	101.1	6.65964	122.8	138.21	119.86	126.957	6.98819	134.76	132.42	98.63	121.937	6.92999	153.02	120.18	136.6	7.09381	127.95	148.34	124.62	133.637	7.06217	292.34	280.38	416.67	329.797	8.36543	587.62	622.31	555.77	588.567	9.20106	97.03	100.16	87.97	95.0533	6.57067	112.55
lulogutSigP-40341	196.91	352.08	274.495	8.10064	493.83	587.66	604.87	562.12	9.13473	79.86	74.8	85.36	80.0067	6.32205	95.13	114.71	105.01	104.95	6.71356	98.76	101.65	86.16	95.5233	6.57778	131.17	116.54	123.855	6.95251	107.72	101.3	83.41	97.4767	6.60699	196.04	194.13	288.72	226.297	7.82207	409.2	489.19	436.16	444.85	8.79718	65.55	77.48	74.94	72.6567	6.18302	85.86
lulogutSigP-40333	0.12	0.08	0.1	-3.32193	0.17	0.29	0.1	0.186667	-2.42146	1.19	1.38	0.9	1.15667	0.209973	0.99	0.2	0.78	0.656667	-0.606767	1.05	0.02	0.76	0.61	-0.713119	1.25	3.01	2.13	1.09085	0.09	0.35	2.79	1.07667	0.106572	0.22	0	0.13	0.116667	-3.09954	0.24	0.07	0.06	0.123333	-3.01937	0.11	0.03	0.09	0.0766667	-3.70526	0.02
lulogutSigP-40317	14.27	17.31	15.79	3.98094	7.56	12.43	7.21	9.06667	3.18057	31.86	33.93	24.68	30.1567	4.91441	26.7	28.37	30.92	28.6633	4.84113	31.51	15.82	23.83	23.72	4.56803	30.44	25.35	27.895	4.80193	37.97	38.78	21.66	32.8033	5.03577	19.01	15.25	15.58	16.6133	4.05427	6.24	5.92	11.78	7.98	2.99639	34.33	34.54	22.29	30.3867	4.92537	27.85
lulogutSigP-40311	0.98	1.36	1.17	0.226509	1.79	1.53	1.26	1.52667	0.610385	3.05	2.74	2.95	2.91333	1.54267	3.41	2.67	3.19	3.09	1.62761	3.19	2.9	3.79	3.29333	1.71955	3.81	5.18	4.495	2.16832	3	2.44	4.77	3.40333	1.76695	1.54	1.09	1.05	1.22667	0.294743	1.48	1.17	1.43	1.36	0.443607	1.69	1.42	2.8	1.97	0.978196	2
lulogutSigP-40300	4.33	3.85	4.09	2.0321	3.69	6.44	4.4	4.84333	2.276	26.07	21.67	27.27	25.0033	4.64405	19.43	26.93	23.1	23.1533	4.53315	21.52	9.13	19.54	16.73	4.06437	28.43	28.17	28.3	4.82273	42.28	12.23	26.3	26.9367	4.7515	6.21	6.21	6.02	6.14667	2.6198	2.17	6.64	4.1	4.30333	2.10545	42.39	19	28.56	29.9833	4.90609	20.67
lulogutSigP-40289	12.06	23.1	17.58	4.13586	11.68	13.81	26.31	17.2667	4.10992	9.27	16.77	17.5	14.5133	3.85931	17.66	27.86	18.44	21.32	4.41414	23.59	0	26.83	16.8067	4.07096	21.23	41.31	31.27	4.96671	18.46	13.46	29.02	20.3133	4.34436	8.45	20.91	18.92	16.0933	4.00839	3.05	20.38	14.73	12.72	3.66903	12.75	9.17	25.29	15.7367	3.97606	23.36
lulogutSigP-40287	6.88	4.68	5.78	2.53107	11.95	0	0	3.98333	1.99398	12.96	15.38	8.86	12.4	3.63227	5.55	0	33.4	12.9833	3.69859	14.29	9.54	14.66	12.83	3.68145	24.45	13.93	19.19	4.26228	3.98	20.89	23.13	16	4	17.11	8.31	6.17	10.53	3.39643	6.17	10.32	16.69	11.06	3.46728	8.21	6.49	20.56	11.7533	3.555	24.55
lulogutSigP-40285	0	0	0	#NUM!	0	0	0	0	#NUM!	0	0	0	0	#NUM!	0	0	0	0	#NUM!	0	0	0	0	#NUM!	0	0	0	#NUM!	0	0	0	0	#NUM!	0	0	0	0	#NUM!	0	0	0	0	#NUM!	0	0	0	0	#NUM!	0
lulogutSigP-40283	0	0	0	#NUM!	0	0	0	0	#NUM!	0	0	0	0	#NUM!	0	0	0	0	#NUM!	0	0	0	0	#NUM!	0	0	0	#NUM!	0	0	0.58	0.193333	-2.37084	0	0	0	0	#NUM!	0	0	0	0	#NUM!	0	0	0	0	#NUM!	0
lulogutSigP-40251	9.3	25.58	17.44	4.12433	11.07	15.38	9.94	12.13	3.60051	58.64	47.08	45.67	50.4633	5.65716	30.19	33.86	37.85	33.9667	5.08605	25.61	13.49	14.77	17.9567	4.16645	19.57	19.16	19.365	4.27538	25.16	22.54	21.51	23.07	4.52795	17.6	17.25	22.36	19.07	4.25323	14.13	13.12	9.28	12.1767	3.60605	61.71	34.7	45.63	47.3467	5.56519	34.11
lulogutSigP-40232	14.33	13.04	13.685	3.77452	20.96	23.25	17.5	20.57	4.36247	41.21	33.35	30.64	35.0667	5.13203	40.7	42.86	34.38	39.3133	5.29695	35.11	39.99	41.62	38.9067	5.28195	39.45	41.03	40.24	5.33056	47.7	41.88	41.21	43.5967	5.44615	16.01	15.42	12.79	14.74	3.88166	23.83	20.3	13.42	19.1833	4.26178	30.75	29.78	33.07	31.2	4.96347	31.1
lulogutSigP-40120	0	4.01	2.005	1.0036	12.46	1.78	2.26	5.5	2.45943	87.76	159	124.19	123.65	6.95012	61.07	90.79	18.12	56.66	5.82426	42.72	10.27	11.09	21.36	4.41684	80.22	24.09	52.155	5.70473	49.69	81.51	17.1	49.4333	5.62741	8.17	3.09	4.53	5.26333	2.39598	5.31	3.94	3.87	4.37333	2.12873	107.04	183.26	109.01	133.103	7.0564	74.42
lulogutSigP-40117	2.43	2.48	2.455	1.29572	5.07	4.66	3.04	4.25667	2.08972	2.12	1.42	1.62	1.72	0.782409	2.48	1.95	2.77	2.4	1.26303	2.22	1.28	3.29	2.26333	1.17845	1.88	2.61	2.245	1.16672	2.13	1.18	4.22	2.51	1.32769	1.95	2.83	1.02	1.93333	0.95109	2.5	3.18	2.29	2.65667	1.40962	1.66	1.59	1.03	1.42667	0.512648	2.71
lulogutSigP-40102	16.03	17.57	16.8	4.07039	78.79	68.34	51.18	66.1033	6.04665	38.25	39.43	41.16	39.6133	5.30791	45.98	37.59	33.32	38.9633	5.28405	46.81	33.42	34.03	38.0867	5.25121	54.85	41	47.925	5.58271	36.1	34.16	42.64	37.6333	5.23394	17.65	20.67	15.27	17.8633	4.15893	71.04	64.31	44.21	59.8533	5.90336	34.93	38.24	33.07	35.4133	5.14622	45.62
lulogutSigP-40100	0.24	0.26	0.25	-2	0.43	0.33	0.69	0.483333	-1.04891	17.9	12.31	6.91	12.3733	3.62916	6.13	2.14	4.93	4.4	2.1375	9.33	1.88	7.42	6.21	2.63459	6.51	10.33	8.42	3.07382	1.42	3.64	15.94	7	2.80735	0.62	0.12	0.34	0.36	-1.47393	0.51	0.49	0	0.333333	-1.58496	1.18	2.29	0.5	1.32333	0.404177	1.06
lulogutSigP-40093	13.22	18.29	15.755	3.97774	26.5	22.38	28.41	25.7633	4.68725	22.77	24.75	27.82	25.1133	4.65038	23.28	21.49	22.46	22.41	4.48607	17.14	27.64	31.59	25.4567	4.66997	21.33	23.98	22.655	4.50176	20.27	22.7	28.01	23.66	4.56438	15.68	15.4	13.65	14.91	3.89821	22.27	23.02	19.03	21.44	4.42223	26.41	26.87	26.65	26.6433	4.7357	25.19
lulogutSigP-40075	3.32	5.78	4.55	2.18587	9.56	9.72	6.49	8.59	3.10266	12.9	9.57	11.79	11.42	3.51349	12.37	10.31	10.82	11.1667	3.48113	13.99	9.85	11.17	11.67	3.54473	11.67	11.32	11.495	3.52293	7.51	9.77	12.77	10.0167	3.32433	7.68	5.94	4.02	5.88	2.55582	7.8	7.46	5.57	6.94333	2.79563	8.66	11.23	10.06	9.98333	3.31952	9.68
lulogutSigP-40073	0	0	0	#NUM!	0	0	0	0	#NUM!	0	0	0	0	#NUM!	0	0	0	0	#NUM!	0	0	0	0	#NUM!	0	0	0	#NUM!	0	0	0	0	#NUM!	0	0	0	0	#NUM!	0	0	0	0	#NUM!	0	0	0	0	#NUM!	0
lulogutSigP-40071	0	0	0	#NUM!	0	0	0	0	#NUM!	0	0	0	0	#NUM!	0	0	0	0	#NUM!	0	0	0	0	#NUM!	0	0	0	#NUM!	0	0	0	0	#NUM!	0	0	0	0	#NUM!	0	0	0	0	#NUM!	0	0	0	0	#NUM!	0
lulogutSigP-40058	35.44	31.59	33.515	5.06674	59.39	40.11	37.64	45.7133	5.51454	84.96	78.78	82.72	82.1533	6.36025	94.53	91.62	124.02	103.39	6.69195	87.99	39.58	100.78	76.1167	6.25014	99.2	103.04	101.12	6.65992	101.95	142.25	106.86	117.02	6.87061	34.75	15.82	35.13	28.5667	4.83626	12.25	32.66	45.9	30.27	4.91982	66.85	80.6	80.46	75.97	6.24736	90.4
lulogutSigP-40049	5.8	2.96	4.38	2.13093	8.08	9.72	5.35	7.71667	2.94798	8.95	10.98	10.75	10.2267	3.35426	10.38	7.19	10.15	9.24	3.20789	7.91	12.09	11.39	10.4633	3.38727	12.95	11.12	12.035	3.58916	10.2	9.43	12.89	10.84	3.43829	7.85	2.59	1.64	4.02667	2.00959	6.15	6.06	4.1	5.43667	2.44272	11.03	13.26	9.22	11.17	3.48156	14.37
lulogutSigP-40027	41.51	21.57	31.54	4.97911	79.34	88.75	74.63	80.9067	6.33819	196.3	177.31	141.41	171.673	7.42352	193.74	239.14	272.58	235.153	7.87746	196.16	170.01	236.44	200.87	7.65012	178.89	273.57	226.23	7.82165	223.79	261.33	182.25	222.457	7.79738	32.08	32.69	38.09	34.2867	5.09958	73.94	66.77	55.27	65.3267	6.0296	217.41	193.33	191.77	200.837	7.64988	258.58
lulogutSigP-40014	6.27	12.53	9.4	3.23266	7.05	10.38	9.94	9.12333	3.18956	62.05	60.13	55.5	59.2267	5.88817	79	63.7	55.37	66.0233	6.0449	70.75	49.7	46.35	55.6	5.79701	67.01	49.36	58.185	5.86258	62.09	60.43	55.67	59.3967	5.89231	10.23	7.13	17.22	11.5267	3.5269	11.24	10.43	12.77	11.48	3.52105	71.1	57.14	54.17	60.8033	5.92608	49.68
lulogutSigP-39985	4.17	6.37	5.27	2.3978	16.36	28.1	12.88	19.1133	4.25651	12.96	12.47	10.67	12.0333	3.58896	18.17	14.05	19.24	17.1533	4.10042	23.82	22.02	20.96	22.2667	4.47681	31.13	19.22	25.175	4.65392	19.27	22.96	37.61	26.6133	4.73408	8.9	5.96	11.33	8.73	3.12598	16.36	17.34	8.77	14.1567	3.82341	10.25	23.3	11.49	15.0133	3.90817	12.27
lulogutSigP-39978	0	0	0	#NUM!	0	0	0	0	#NUM!	0	0	0	0	#NUM!	0	0	0	0	#NUM!	0	0	0	0	#NUM!	0	0	0	#NUM!	0	0	0	0	#NUM!	0	0	0	0	#NUM!	0	0	0	0	#NUM!	0	0	0	0	#NUM!	0
lulogutSigP-39956	24.1	59.16	41.63	5.37955	9.69	23.21	20.67	17.8567	4.15839	2.01	0.98	1.25	1.41333	0.499102	1.8	1.09	1.3	1.39667	0.481988	0.8	1.35	0.75	0.966667	-0.0489096	1.72	1.96	1.84	0.879706	0.51	1.19	1.24	0.98	-0.0291463	30.39	29.87	44.11	34.79	5.1206	14.88	21.61	19.31	18.6	4.21723	1.87	2.65	1.92	2.14667	1.1021	2.08
lulogutSigP-39954	0	0	0	#NUM!	0.15	0	0	0.05	-4.32193	0	0.44	0	0.146667	-2.76939	0	0	0	0	#NUM!	0.19	0	0.18	0.123333	-3.01937	0	0	0	#NUM!	0	0	0.48	0.16	-2.64386	0	0	0	0	#NUM!	0	0	0	0	#NUM!	0	0	0	0	#NUM!	0
lulogutSigP-39941	0	0.74	0.37	-1.4344	4.09	2.63	2.88	3.2	1.67807	7.46	10.13	8.97	8.85333	3.14622	8.39	8.29	9.76	8.81333	3.13969	6.05	5.06	8.05	6.38667	2.67506	7.9	6.01	6.955	2.79805	8.78	12.28	9.6	10.22	3.35332	0.27	1.17	1.58	1.00667	0.00958605	5.44	1.82	2.84	3.36667	1.75132	8.04	5.68	5.12	6.28	2.65076	5.81
lulogutSigP-39915	0	0	0	#NUM!	0	0	0	0	#NUM!	0	0	0	0	#NUM!	0	0	0	0	#NUM!	0	0	0	0	#NUM!	0	0	0	#NUM!	0	0	0	0	#NUM!	0	0	0	0	#NUM!	0	0	0	0	#NUM!	0	0	0	0	#NUM!	0
lulogutSigP-39913	0	0	0	#NUM!	0	0	0	0	#NUM!	0	0	0	0	#NUM!	0	0	0	0	#NUM!	0	0	0	0	#NUM!	0	0	0	#NUM!	0	0	0	0	#NUM!	0	0	0	0	#NUM!	0	0	0	0	#NUM!	0	0	0	0	#NUM!	0
lulogutSigP-399	5.33	5.33	5.33	2.41414	6.67	4.48	2.64	4.59667	2.20059	16.04	15.62	19.27	16.9767	4.08548	11.06	15.37	20.71	15.7133	3.97392	23.17	7.04	15.2	15.1367	3.91998	16.95	12.4	14.675	3.87529	17.65	14.5	12.21	14.7867	3.88622	9.43	8.08	6.68	8.06333	3.01138	7.71	5.31	5.94	6.32	2.65992	17.96	15.36	17.34	16.8867	4.07781	16.06
lulogutSigP-39865	0	0	0	#NUM!	0	0	0	0	#NUM!	0	0	0	0	#NUM!	0	0	0	0	#NUM!	0	0	0	0	#NUM!	0	0	0	#NUM!	0	0	0	0	#NUM!	0	0	0	0	#NUM!	0	0	0	0	#NUM!	0	0	0	0	#NUM!	0
lulogutSigP-39858	7.37	6.07	6.72	2.74846	4.43	7.78	9.06	7.09	2.82579	13.42	14.52	6.57	11.5033	3.52398	12.33	13.42	9.77	11.84	3.5656	15.17	10.37	11.94	12.4933	3.64309	25.02	18.21	21.615	4.43396	19.76	15.75	13.66	16.39	4.03474	2.43	10.84	3.73	5.66667	2.5025	14.9	8.42	1.99	8.43667	3.07667	15.65	14.42	12.61	14.2267	3.83053	10.09
lulogutSigP-39856	6.17	22.64	14.405	3.8485	37.6	26.15	18.66	27.47	4.77979	23.93	17.09	37.52	26.18	4.71039	16.69	16.12	4.13	12.3133	3.62215	0	0	3.48	1.16	0.214125	11.53	6.51	9.02	3.17313	3.67	6.02	7.71	5.8	2.53605	10.72	14.21	13.96	12.9633	3.69636	25.73	36.75	0	20.8267	4.38036	0	42.25	13.36	18.5367	4.21231	18.52
lulogutSigP-39854	24.76	37.54	31.15	4.96116	136.9	138.58	85.93	120.47	6.91253	79.75	63.21	56.05	66.3367	6.05173	33.1	52.79	18.93	34.94	5.12681	43.33	19.03	11.84	24.7333	4.62838	40.7	22.16	31.43	4.97407	34.36	58.1	24.31	38.9233	5.28256	51.34	28.63	16.59	32.1867	5.00839	108.67	101.06	44.96	84.8967	6.40764	87.55	56.97	59.81	68.11	6.08979	35.72
lulogutSigP-39827	278.13	192.33	235.23	7.87793	65.11	75.68	56.85	65.88	6.04177	561.25	613.57	555.26	576.693	9.17166	447.56	456.37	443.76	449.23	8.81131	398.03	399.47	306.46	367.987	8.52351	353.19	324.46	338.825	8.4044	378.5	330.25	277.21	328.653	8.36042	249.02	195.55	209.19	217.92	7.76765	83.82	71.42	65.87	73.7033	6.20366	572.79	578.02	559.76	570.19	9.1553	460.85
lulogutSigP-39813	2.8	2.67	2.735	1.45154	1.09	3	1.73	1.94	0.956057	1.38	2.78	1.19	1.78333	0.834576	1.69	2.15	1.41	1.75	0.807355	1.04	1.63	1.83	1.5	0.584963	1.11	2.87	1.99	0.992768	1.92	1.58	2.24	1.91333	0.936088	1.43	3.47	2.63	2.51	1.32769	1.01	1.44	0.52	0.99	-0.0144996	1.1	1.37	1.28	1.25	0.321928	1.51
lulogutSigP-39798	11.09	8.55	9.82	3.29572	19.71	16.2	14.36	16.7567	4.06666	16.31	9.08	17.16	14.1833	3.82612	16.92	23.53	18.84	19.7633	4.30475	17.07	23.14	18.36	19.5233	4.28713	18.81	22.44	20.625	4.36632	22.86	16.92	22	20.5933	4.36411	13.78	10.32	9.18	11.0933	3.47162	17.04	15.05	12.45	14.8467	3.89207	14.12	14.84	17.57	15.51	3.95513	13.35
lulogutSigP-39754	0.78	1.29	1.035	0.0496308	1.09	1.72	1.08	1.29667	0.374808	1.15	4.06	2.32	2.51	1.32769	1.3	2.01	0.97	1.42667	0.512648	1.48	0	2.11	1.19667	0.259021	0.33	2.31	1.32	0.400538	1.79	1.58	0.56	1.31	0.389567	0	2.23	0.68	0.97	-0.0439433	2.58	2.36	0	1.64667	0.719549	3.31	0.83	0.5	1.54667	0.629162	1.63
lulogutSigP-39724	2.02	2.39	2.205	1.14078	1.67	3.33	1.89	2.29667	1.19954	5.1	4.18	4.03	4.43667	2.14948	4.76	4.73	4.25	4.58	2.19535	3.83	5.05	8	5.62667	2.49228	5.91	4.16	5.035	2.33199	4.61	5.01	5.98	5.2	2.37851	1.73	1.4	2.03	1.72	0.782409	2.06	2.36	1.73	2.05	1.03562	3.39	4.53	4.68	4.2	2.07039	5.03
lulogutSigP-39673	1.27	2.33	1.8	0.847997	15.28	9.2	0.91	8.46333	3.08123	14.4	12.59	15.79	14.26	3.8339	14.36	2.56	12.42	9.78	3.28983	16.65	0.92	7.52	8.36333	3.06408	14.76	14.86	14.81	3.8885	0.33	2.73	8.69	3.91667	1.96963	9.71	1.04	1.29	4.01333	2.0048	1.64	0.79	0.82	1.08333	0.115477	1.93	2.5	1.9	2.11	1.07724	2.22
lulogutSigP-39656	28.16	48.31	38.235	5.25682	59.05	69.74	56.67	61.82	5.95	111.42	131.19	134.09	125.567	6.97231	100.33	112.01	111.27	107.87	6.75315	104.99	162.62	100.53	122.713	6.93915	101.59	99.1	100.345	6.64882	109.22	108.77	114.16	110.717	6.79073	48.75	39.83	48.9	45.8267	5.51812	51.08	63.04	31.6	48.5733	5.60209	88.83	125.74	92.81	102.46	6.67892	83.59
lulogutSigP-39651	163.94	262.36	213.15	7.73573	268.8	326.93	218.46	271.397	8.08426	233.26	159.72	196.35	196.443	7.61797	174.15	179.31	121.87	158.443	7.30782	224.67	276.19	124.15	208.337	7.70277	190.97	116.65	153.81	7.26501	204.52	140.96	158.42	167.967	7.39203	324.46	149.81	204.29	226.187	7.82137	282.57	190.6	121.81	198.327	7.63173	192.51	262.92	182.71	212.713	7.73277	248.24
lulogutSigP-39644	678.16	1628.9	1153.53	10.1718	1068.9	1311.21	746.25	1042.12	10.0253	1447.14	993.33	1237.77	1226.08	10.2598	879.36	932.98	914.38	908.907	9.82799	1043.77	605.15	759.64	802.853	9.64899	1282.31	1046.91	1164.61	10.1856	1147.78	1139.66	1253.18	1180.21	10.2048	1337.23	614.69	1173.92	1041.95	10.0251	996.93	843.73	924.26	921.64	9.84806	1502.62	1640.81	1071	1404.81	10.4562	1016.47
lulogutSigP-39570	1.12	0	0.56	-0.836501	3.29	2.27	1.04	2.2	1.1375	5.02	2.86	4.34	4.07333	2.02621	3.24	2.9	3.25	3.13	1.64616	4.48	4.29	4.46	4.41	2.14078	6.26	3.18	4.72	2.23879	6.18	3.98	3.48	4.54667	2.18481	2.43	2.03	0.56	1.67333	0.742725	2.46	2.56	1.44	2.15333	1.10657	4.6	2.41	3.33	3.44667	1.7852	1.56
lulogutSigP-39552	0	5.17	2.585	1.37016	7.63	8.14	14.59	10.12	3.33914	3.68	4.69	3.55	3.97333	1.99035	0	3.77	0	1.25667	0.329602	1.22	4.75	8.31	4.76	2.25096	5.91	0	2.955	1.56316	3.43	4.03	3.49	3.65	1.8679	1.18	2.21	2.86	2.08333	1.05889	7.53	3.12	7.55	6.06667	2.6009	9.92	0	1.48	3.8	1.926	7.31
lulogutSigP-39550	11.06	1.21	6.135	2.61706	3.32	1.06	0	1.46	0.545968	0.25	2.55	2.08	1.62667	0.701919	7.6	0.13	5.87	4.53333	2.18057	6.61	0	3.05	3.22	1.68706	0	5.26	2.63	1.39506	0	4.99	2.87	2.62	1.38957	6.03	0.6	1.12	2.58333	1.36923	1.16	2.63	0	1.26333	0.337235	0	4.55	0	1.51667	0.600904	0
lulogutSigP-39506	0	4.64	2.32	1.21412	1.97	3.08	0	1.68333	0.751321	1.66	11.74	0	4.46667	2.1592	0	4.15	0	1.38333	0.468149	0	0	0	0	#NUM!	2.32	0	1.16	0.214125	0	0	5.16	1.72	0.782409	0	2.69	2.95	1.88	0.910733	3.07	0	0	1.02333	0.0332762	0	0	0	0	#NUM!	0
lulogutSigP-39431	2.42	2.94	2.68	1.42223	1.32	1.07	2.38	1.59	0.669027	3.71	6.79	7.03	5.84333	2.54679	5.32	4.38	4.37	4.69	2.22959	4.46	5	3.36	4.27333	2.09536	2.07	3.65	2.86	1.51602	5.47	5.67	3.71	4.95	2.30743	1.07	1.03	1.39	1.16333	0.218265	1.71	2.16	3.23	2.36667	1.24286	5.1	2.56	4.31	3.99	1.99639	3.6
lulogutSigP-39426	14.16	7.33	10.745	3.42559	6.56	0.71	15.29	7.52	2.91073	7.38	15.68	2.06	8.37333	3.0658	5.33	2.06	6.63	4.67333	2.22445	12.31	0	8.27	6.86	2.77821	12.02	3.42	7.72	2.9486	0.01	14.21	10.99	8.40333	3.07096	17.77	7.23	13.24	12.7467	3.67205	6.98	12.49	7.58	9.01667	3.17259	0	0	0.1	0.0333333	-4.90689	10.54
lulogutSigP-39424	1.73	2.59	2.16	1.11103	4.4	14.92	2.83	7.38333	2.88427	4.01	0	6.18	3.39667	1.76412	4.48	10.07	2.14	5.56333	2.47595	0	0.65	2.66	1.10333	0.141869	6.8	9.53	8.165	3.02945	3.27	5.24	6.75	5.08667	2.34672	0	2.4	1.15	1.18333	0.242857	4.16	2.03	3.9	3.36333	1.74989	7.64	6.97	8.16	7.59	2.9241	0
lulogutSigP-39407	5.51	3.89	4.7	2.23266	7.17	5.23	4.73	5.71	2.51349	8.3	9.72	8.76	8.92667	3.15812	8.01	10.03	8.07	8.70333	3.12157	10.19	7.68	10.9	9.59	3.26153	9.17	11.32	10.245	3.35685	8.74	9.23	12.37	10.1133	3.33819	7.42	4.92	4.83	5.72333	2.51686	6.8	5.81	4.95	5.85333	2.54926	8.87	8.59	9.18	8.88	3.15056	7.04
lulogutSigP-39390	0	0	0	#NUM!	0	0	0	0	#NUM!	0	0	0	0	#NUM!	0	0	0	0	#NUM!	0	0	0	0	#NUM!	0	0	0	#NUM!	0	0	0	0	#NUM!	0.65	0	0	0.216667	-2.20645	0	0	0	0	#NUM!	0	0	0	0	#NUM!	0
lulogutSigP-39327	0	0.12	0.06	-4.05889	0	0	0	0	#NUM!	0	0.15	0	0.05	-4.32193	0	0	0	0	#NUM!	0	0	0	0	#NUM!	0.13	0	0.065	-3.94342	0.12	0	0	0.04	-4.64386	0	0	0.04	0.0133333	-6.22882	0	0	0	0	#NUM!	0	0	0	0	#NUM!	0
lulogutSigP-39293	17.83	12.38	15.105	3.91695	20.51	23.07	27.12	23.5667	4.55868	3.62	4.1	4.88	4.2	2.07039	7.79	4.19	4.64	5.54	2.46989	4.84	5.69	11.78	7.43667	2.89466	3.28	11.33	7.305	2.86888	3.56	4.51	10.42	6.16333	2.62371	19.3	28.14	12.81	20.0833	4.32793	18.81	18.64	22.8	20.0833	4.32793	1.54	6.41	4.07	4.00667	2.0024	4.08
lulogutSigP-39286	0	0	0	#NUM!	0	0	0	0	#NUM!	0	0	0	0	#NUM!	0	0	0	0	#NUM!	0	0	0	0	#NUM!	0	0	0	#NUM!	0	0	0	0	#NUM!	0	0	0	0	#NUM!	0	0	0	0	#NUM!	0	0	0	0	#NUM!	0
lulogutSigP-39269	2.44	1.51	1.975	0.981853	6.33	4.54	1.8	4.22333	2.07838	6.73	5.72	8.41	6.95333	2.7977	8.22	3.18	5.52	5.64	2.4957	4.6	5.73	5.19	5.17333	2.37109	8.15	4.68	6.415	2.68145	3.54	3.08	3.36	3.32667	1.73408	3.66	1.41	1.28	2.11667	1.08179	1.87	2.38	4.55	2.93333	1.55254	2.95	7.77	3.04	4.58667	2.19745	2.68
lulogutSigP-39237	14.78	19.41	17.095	4.0955	20.88	26.99	16.94	21.6033	4.43318	20.52	17.61	18.17	18.7667	4.2301	25.48	16.72	15.81	19.3367	4.27327	16.59	15.77	16.09	16.15	4.01346	21.91	11.93	16.92	4.08066	15.9	13.91	15.74	15.1833	3.92442	18.13	14.52	15.08	15.91	3.99186	25.66	17.81	9.91	17.7933	4.15326	17.49	18.83	18.25	18.19	4.18507	17.22
lulogutSigP-39210	181.45	156.72	169.085	7.4016	121.12	130.78	118.88	123.593	6.94946	26.09	33.15	32.06	30.4333	4.92758	23.38	22.21	23.39	22.9933	4.52314	17.47	16.42	19.87	17.92	4.1635	19.45	21.09	20.27	4.34127	16.13	20.21	19.93	18.7567	4.22933	170.26	167.59	205.97	181.273	7.50202	138.01	136.2	179.67	151.293	7.2412	35.09	48.31	46	43.1333	5.43073	26.54
lulogutSigP-39193	6	7.35	6.675	2.73877	17.42	17.42	12.39	15.7433	3.97667	19.95	17.44	11.04	16.1433	4.01287	20.77	14.52	14.71	16.6667	4.05889	13.82	15	13.36	14.06	3.81352	11.58	13.49	12.535	3.64789	14.33	13.55	13.92	13.9333	3.80047	7.64	7.35	4.86	6.61667	2.7261	10.8	10.9	10.95	10.8833	3.44405	12.07	14.65	14.35	13.69	3.77505	14.73
lulogutSigP-39169	4.3	7.19	5.745	2.52231	1.67	1.19	2.64	1.83333	0.874469	360.66	207.66	171.66	246.66	7.94638	317.51	392.43	241.91	317.283	8.30963	279.93	197.17	222.53	233.21	7.86549	244.21	399.26	321.735	8.32973	377.17	244.09	260.55	293.937	8.19936	9.29	1.85	4.32	5.15333	2.36551	4.32	2.41	3.68	3.47	1.79494	280.78	284.47	236.82	267.357	8.06262	290.92
lulogutSigP-39135	71.87	57.94	64.905	6.02026	31.67	41.25	31.75	34.89	5.12474	109.59	113.77	111.78	111.713	6.80366	109.29	113.8	105.05	109.38	6.77321	107.75	123.5	90.58	107.277	6.74519	116.62	91.77	104.195	6.70314	104.51	100.25	101.4	102.053	6.67318	70.73	62.67	57	63.4667	5.98793	31.4	38.68	36.51	35.53	5.15097	119.48	114.23	104.4	112.703	6.81639	98.08
lulogutSigP-39122	133.22	129.28	131.25	7.03617	93.53	112.16	95.63	100.44	6.65019	272.64	325.02	315.27	304.31	8.2494	252.99	281.94	243.38	259.437	8.01924	254.13	168.72	215.51	212.787	7.73326	274.21	213.17	243.69	7.9289	275.96	273.75	219.13	256.28	8.00158	148.54	128.29	135.13	137.32	7.1014	81.18	98.73	80.96	86.9567	6.44222	272.59	316.93	261.16	283.56	8.14751	239.39
lulogutSigP-39112	10.78	6.07	8.425	3.07468	9.75	11.94	9.71	10.4667	3.38773	22.91	18.77	18.19	19.9567	4.3188	16.02	15.47	18.9	16.7967	4.0701	19	21.56	18.87	19.81	4.30816	15.68	17.74	16.71	4.06264	14.93	14.49	19.34	16.2533	4.02266	7.82	8.28	7.72	7.94	2.98914	11.02	9.97	9.18	10.0567	3.33008	18.8	19.46	19.5	19.2533	4.26704	15.46
lulogutSigP-39110	20.14	20.83	20.485	4.3565	6.03	9.49	5.52	7.01333	2.8101	23.44	18.87	19.24	20.5167	4.35872	14.81	17.28	12.29	14.7933	3.88688	17.76	10.91	10.76	13.1433	3.71626	9.31	13.56	11.435	3.51538	17.1	6.95	12.84	12.2967	3.6202	16.67	15.78	14.29	15.58	3.96162	5.58	9.63	10.43	8.54667	3.09536	25.26	20.47	10.61	18.78	4.23113	22.25
lulogutSigP-39103	85.85	79.94	82.895	6.37321	62.22	43.6	59.5	55.1067	5.78415	52.94	65.41	95.18	71.1767	6.15333	104.65	116.17	112.89	111.237	6.79749	91.82	83.93	64.09	79.9467	6.32097	77.67	73.85	75.76	6.24336	101.12	76.92	51.03	76.3567	6.25468	78.45	70.15	77.6	75.4	6.23649	60.75	77.45	76.59	71.5967	6.16182	104.39	80.25	73.63	86.09	6.42777	103.42
lulogutSigP-39096	17.34	14.78	16.06	4.0054	14.67	17.84	11.54	14.6833	3.87611	34.27	19.51	26.71	26.83	4.74578	23.98	16.24	9.52	16.58	4.05137	6.4	6.82	30.79	14.67	3.8748	2.81	11.15	6.98	2.80323	15.84	16.13	13.82	15.2633	3.932	8.28	13.67	20.59	14.18	3.82579	9.56	0	0	3.18667	1.67205	13.21	29.06	15.35	19.2067	4.26354	15.3
lulogutSigP-39093	0	0	0	#NUM!	0	0	0	0	#NUM!	0	0	3.28	1.09333	0.128733	0	0	0	0	#NUM!	0	0	0	0	#NUM!	0	0	0	#NUM!	0	0	0	0	#NUM!	0	0	0	0	#NUM!	0	3.83	0	1.27667	0.352382	0	0	0	0	#NUM!	0
lulogutSigP-39086	4.85	4.38	4.615	2.20633	3.36	3.48	4.26	3.7	1.88753	2.77	5.31	2.88	3.65333	1.86921	2.92	3.61	2.82	3.11667	1.64	3.52	2.63	2.69	2.94667	1.55908	6.1	6.02	6.06	2.59932	6.98	2.05	3.24	4.09	2.0321	4.23	3.91	3.75	3.96333	1.98671	4.25	4.48	2.98	3.90333	1.96471	4.01	4.84	3.34	4.06333	2.02266	2.8
lulogutSigP-39070	3.36	3.71	3.535	1.82171	3.73	5.92	2.18	3.94333	1.97942	7.37	4.84	6.24	6.15	2.62059	5.86	4.98	7.82	6.22	2.63691	7.15	7.38	8.62	7.71667	2.94798	7.21	6.71	6.96	2.79909	7.68	5.05	5.67	6.13333	2.61667	5.91	3.64	2.51	4.02	2.0072	2.66	2.84	2.54	2.68	1.42223	8.71	4.81	5.59	6.37	2.67129	7.56
lulogutSigP-39049	0	0	0	#NUM!	0	0	0	0	#NUM!	0	0	0	0	#NUM!	0	0	0	0	#NUM!	0	0	0	0	#NUM!	1.06	0	0.53	-0.915936	0	0	0	0	#NUM!	0	0	0	0	#NUM!	0	0	0	0	#NUM!	0	0	0	0	#NUM!	0
lulogutSigP-39040	19.94	23.73	21.835	4.44857	29.28	28.26	24.06	27.2	4.76553	113.73	100.78	143.65	119.387	6.8995	115.73	108.17	130.96	118.287	6.88614	120.23	182.55	150.65	151.143	7.23977	137.12	141.34	139.23	7.12133	126.61	139.73	141.81	136.05	7.08799	26.42	17.58	16.81	20.27	4.34127	30.37	27.17	30.15	29.23	4.86938	128.77	120.69	134.17	127.877	6.99861	128.38
lulogutSigP-39036	42.84	39.45	41.145	5.36265	36.37	31.45	37.31	35.0433	5.13107	17.25	13.22	16.67	15.7133	3.97392	15.29	19.25	17.75	17.43	4.1235	19.06	22.97	16.25	19.4267	4.27997	16.54	13.41	14.975	3.90448	18	14.53	11.91	14.8133	3.88882	36.5	41.42	28.34	35.42	5.14649	34.87	32.95	24.22	30.68	4.93923	16.03	13.8	15.82	15.2167	3.92758	16.25
lulogutSigP-39029	15	13.18	14.09	3.8166	22.4	16.78	12.95	17.3767	4.11908	16.58	16.26	16.42	16.42	4.03738	14.4	15.4	18.43	16.0767	4.0069	15.41	20.2	14.89	16.8333	4.07325	17.61	15.74	16.675	4.05961	17.8	15.79	18.15	17.2467	4.10825	18.43	12.9	10.6	13.9767	3.80495	17.22	14.84	13.38	15.1467	3.92093	16.97	17.29	15.78	16.68	4.06005	16.64
lulogutSigP-39027	2.46	3.58	3.02	1.59455	4.48	3.66	2.56	3.56667	1.83458	5.02	5.35	4.7	5.02333	2.32865	5.09	4.73	4	4.60667	2.20372	4.32	4.91	4.31	4.51333	2.17419	7.87	6.02	6.945	2.79597	5.63	6.32	5.23	5.72667	2.5177	3.5	3.25	2.7	3.15	1.65535	3.39	2.81	3.04	3.08	1.62293	4.09	4.16	3.88	4.04333	2.01555	4.28
lulogutSigP-39025	1.46	7.44	4.45	2.15381	7.1	6.73	1.09	4.97333	2.31421	6.97	8.42	9.3	8.23	3.04089	12.32	1.08	8.6	7.33333	2.87447	12.17	6.26	15.62	11.35	3.50462	12.58	26.74	19.66	4.29719	8.05	4.59	12.32	8.32	3.05658	7.19	1.23	6.11	4.84333	2.276	2.08	3.69	2.29	2.68667	1.42582	5.69	5.02	4	4.90333	2.29376	6.74
lulogutSigP-39023	2.92	8.85	5.885	2.55704	2.5	4.8	2.19	3.16333	1.66145	11.09	15.77	12	12.9533	3.69525	17.5	2.87	10.32	10.23	3.35473	9.09	4.16	19.24	10.83	3.43696	10.43	2.6	6.515	2.70377	3.62	9.28	25.09	12.6633	3.66259	6	1.64	7.61	5.08333	2.34577	3.77	2.95	5.91	4.21	2.07382	5.04	11.38	4.6	7.00667	2.80873	3.11
lulogutSigP-39001	6.03	4.43	5.23	2.38681	30.29	34.5	10.32	25.0367	4.64597	33.74	27.58	28.91	30.0767	4.91057	40.64	9.78	19.8	23.4067	4.54885	37.24	5.38	12.07	18.23	4.18824	43.95	54.79	49.37	5.62556	6.47	19.46	33.03	19.6533	4.2967	12.29	9.97	5.52	9.26	3.21101	9.22	13.3	10.95	11.1567	3.47983	6.36	19.12	8.75	11.41	3.51223	6.77
lulogutSigP-38949	5.64	9.59	7.615	2.92884	2.71	2.12	10.78	5.20333	2.37944	15.96	10.11	27.25	17.7733	4.15164	4.86	18.55	12.03	11.8133	3.56234	12.32	0	11.59	7.97	2.99458	4.79	14.39	9.59	3.26153	11.87	17.39	10.66	13.3067	3.73408	9.76	1.85	4.06	5.22333	2.38497	8.45	3.53	4.62	5.53333	2.46815	14.62	12.16	5.01	10.5967	3.40554	17.78
lulogutSigP-38896	1.37	1.23	1.3	0.378512	1.22	0.73	0.92	0.956667	-0.0639118	5.16	5.65	5.44	5.41667	2.43741	6.43	6.94	6.28	6.55	2.71149	6.28	4.06	6.27	5.53667	2.46902	7.68	4.5	6.09	2.60644	5.57	5.29	4.52	5.12667	2.35802	1.34	0.31	0.97	0.873333	-0.195396	0.56	0.95	0.81	0.773333	-0.370838	3.75	4.67	5.74	4.72	2.23879	6.02
lulogutSigP-38893	8.75	12.77	10.76	3.42761	25.26	20.33	19.88	21.8233	4.4478	15.27	19.51	18.29	17.69	4.14486	15.18	12.54	19.28	15.6667	3.96963	22.54	30.15	28.35	27.0133	4.7556	13.59	21.16	17.375	4.11894	14.59	17.27	43.33	25.0633	4.64751	13.91	9.02	7.8	10.2433	3.35661	18.45	18.65	16.66	17.92	4.1635	19.54	19.29	23.46	20.7633	4.37597	16.89
lulogutSigP-38891	0	0	0	#NUM!	0	0	0	0	#NUM!	0	0	0	0	#NUM!	0	0	0	0	#NUM!	0	0.29	0.19	0.16	-2.64386	0	2.24	1.12	0.163499	0	0	0.22	0.0733333	-3.76939	0	0.66	0	0.22	-2.18442	0	0	0	0	#NUM!	0	0	0	0	#NUM!	0
lulogutSigP-38886	3.12	2.94	3.03	1.59932	7.61	6.43	6.57	6.87	2.78031	11.96	10.75	10.75	11.1533	3.4794	14.65	15.15	10.82	13.54	3.75916	14.95	28.98	12.15	18.6933	4.22445	19	18.2	18.6	4.21723	14.13	19.09	18.23	17.15	4.10014	4.99	3.41	2.33	3.57667	1.83862	8.92	7.43	3.82	6.72333	2.74918	10.29	9.52	11.73	10.5133	3.39415	15.65
lulogutSigP-38880	0	0	0	#NUM!	0.69	2.17	0	0.953333	-0.0689474	1.51	0	1.7	1.07	0.0976108	1.98	2.04	1.54	1.85333	0.890122	2.15	0.87	1.01	1.34333	0.425817	1.02	0	0.51	-0.971431	2.57	0	2.08	1.55	0.632268	0.2	0.57	0	0.256667	-1.96203	0.43	0.75	0.47	0.55	-0.862496	2.05	1.24	0	1.09667	0.133125	1.41
lulogutSigP-38876	7.3	5.17	6.235	2.64039	12.26	8.24	10.46	10.32	3.36737	15.49	37.92	11.76	21.7233	4.44117	12.59	15.7	10.9	13.0633	3.70745	15.94	0	25.72	13.8867	3.79563	32.04	20.49	26.265	4.71507	24.01	24.76	30.47	26.4133	4.72319	11.37	16.74	11.82	13.31	3.73444	2.73	4.56	8.98	5.42333	2.43918	21.28	18.37	25.93	21.86	4.45022	19.18
lulogutSigP-38857	0	0	0	#NUM!	0	0	0	0	#NUM!	0	0	0	0	#NUM!	0	0	0	0	#NUM!	0	0	0	0	#NUM!	0	0	0	#NUM!	0	0	0	0	#NUM!	0	0	0	0	#NUM!	0	0	0	0	#NUM!	0	0	0	0	#NUM!	0
lulogutSigP-38803	0	0.37	0.185	-2.4344	0.85	1.07	0.32	0.746667	-0.421464	3.58	2.56	2.19	2.77667	1.47335	5.12	2.96	3.78	3.95333	1.98307	1.85	2.93	0.91	1.89667	0.923466	2.91	1.59	2.25	1.16993	2.62	1.44	1.94	2	1	1.34	0.87	0.24	0.816667	-0.292181	1.07	1.23	0.9	1.06667	0.0931094	3.67	3.21	3.76	3.54667	1.82646	3.3
lulogutSigP-38785	9.66	4.1	6.88	2.78241	3.47	5.45	6.92	5.28	2.40054	0	0	7.77	2.59	1.37295	8.32	3.66	12.35	8.11	3.0197	22.59	17.49	12.75	17.61	4.13832	0	7.39	3.695	1.88557	7.62	0	11.4	6.34	2.66448	0	18.98	1.74	6.90667	2.78799	0	12.07	0	4.02333	2.00839	14.07	0	12.86	8.97667	3.16618	5.07
lulogutSigP-38783	0	0	0	#NUM!	0	0	0	0	#NUM!	2.12	0	1.4	1.17333	0.230613	1.3	0.16	0	0.486667	-1.03899	0	0	0	0	#NUM!	0.66	0.95	0.805	-0.312939	2.74	4.85	4.94	4.17667	2.06235	0	0.52	1.41	0.643333	-0.636362	5.6	0.44	0	2.01333	1.00959	3.08	1.57	0	1.55	0.632268	3.11
lulogutSigP-38759	0.75	0.32	0.535	-0.902389	0.81	2.54	1.08	1.47667	0.562344	0.91	0.4	0.3	0.536667	-0.897902	0.65	0.57	0.48	0.566667	-0.819428	0	0	0.66	0.22	-2.18442	0.64	0	0.32	-1.64386	0.59	0.69	0.71	0.663333	-0.592194	0.78	0.37	0.81	0.653333	-0.614109	0	2.11	0	0.703333	-0.50772	1.09	0.81	0	0.633333	-0.658963	0
lulogutSigP-38747	0	0	0	#NUM!	0	0	0	0	#NUM!	0	0	0	0	#NUM!	0	0	0	0	#NUM!	0	0	0	0	#NUM!	0	0	0	#NUM!	0	0	0	0	#NUM!	0	0	0	0	#NUM!	0	0	0	0	#NUM!	0	0	0	0	#NUM!	0
lulogutSigP-38713	112.43	113.49	112.96	6.81967	221.82	189.34	205.24	205.467	7.68276	257.6	244.08	219.37	240.35	7.90899	163.96	238.37	210.25	204.193	7.67379	163.98	137.16	135.47	145.537	7.18524	182.89	105.5	144.195	7.17188	159.21	181.93	136.63	159.257	7.31521	115.7	117.71	76.03	103.147	6.68855	187.88	177.89	144.44	170.07	7.40998	273.68	181.25	191.19	215.373	7.7507	153.41
lulogutSigP-38695	0	0	0	#NUM!	0	0	0	0	#NUM!	0	0	0	0	#NUM!	0	0	0	0	#NUM!	0	0	0	0	#NUM!	0	0	0	#NUM!	0	0	0	0	#NUM!	0	0	0.49	0.163333	-2.61411	0	0	0	0	#NUM!	0	0	0	0	#NUM!	0
lulogutSigP-38674	148.53	208.15	178.34	7.47849	311.58	314.96	251.97	292.837	8.19395	360.07	257.04	360.67	325.927	8.3484	238	291.44	351.04	293.493	8.19718	259.06	204.3	267.29	243.55	7.92807	282.88	264.42	273.65	8.09619	238.67	335.42	253.64	275.91	8.10805	151.94	127.73	129.08	136.25	7.09011	315.26	301.84	194.13	270.41	8.079	389.34	337.53	381.43	369.433	8.52917	237.35
lulogutSigP-38667	15.6	9.18	12.39	3.6311	8.63	18.52	13.69	13.6133	3.76695	29.65	35.88	36.8	34.11	5.09212	29.89	35.04	38.28	34.4033	5.10448	41	48.67	35.87	41.8467	5.38704	40.59	31.3	35.945	5.16772	38.05	29.88	36.47	34.8	5.12102	16.39	12.99	10.7	13.36	3.73985	11.75	10.7	12.62	11.69	3.5472	30.63	19.22	33.39	27.7467	4.79424	40.31
lulogutSigP-38648	31.85	38.67	35.26	5.13996	61.65	62.97	62.52	62.38	5.96301	34.47	30.61	32.41	32.4967	5.02222	35.53	38.56	36.36	36.8167	5.20229	38.06	36.6	31.34	35.3333	5.14296	37.09	27.38	32.235	5.01056	34.11	38.57	32.24	34.9733	5.12818	31.76	29.1	25.56	28.8067	4.84833	55.89	61.56	46.59	54.68	5.77294	37.49	44.06	32.29	37.9467	5.2459	41.07
lulogutSigP-38628	1.18	7.72	4.45	2.15381	3.41	8.18	2.55	4.71333	2.23675	17.85	14.22	11.77	14.6133	3.86921	18.46	12.53	19.37	16.7867	4.06924	13.86	18.37	19.17	17.1333	4.09873	16.94	17.38	17.16	4.10098	18.72	18.81	19.7	19.0767	4.25374	4.15	4.26	6.11	4.84	2.27501	3.38	7.27	2.73	4.46	2.15704	11.41	10.81	12.55	11.59	3.53481	18.66
lulogutSigP-38626	2.37	1.72	2.045	1.0321	9.38	6.36	5.09	6.94333	2.79563	6.91	8.7	6.82	7.47667	2.9024	10.26	9.05	9.04	9.45	3.24031	21.89	6.74	10.55	13.06	3.70708	20.04	24.09	22.065	4.46369	13.88	25.55	18.07	19.1667	4.26053	1.38	1.42	1.72	1.50667	0.59136	7.6	3.29	2.73	4.54	2.18269	4.55	12.18	3.42	6.71667	2.74775	9.34
lulogutSigP-38605	7.72	6.19	6.955	2.79805	28.06	11.12	1.23	13.47	3.75168	45.18	27.63	32.42	35.0767	5.13244	38.42	6.18	27.95	24.1833	4.59594	32.88	16.15	34.71	27.9133	4.80288	33.84	35.41	34.625	5.11374	8.45	11.09	67.4	28.98	4.85699	35.59	7.16	8.94	17.23	4.10685	3.85	1.34	7.37	4.18667	2.0658	9.99	12.93	7.99	10.3033	3.36504	10.8
lulogutSigP-38603	0.26	0.55	0.405	-1.30401	48.12	16.51	0.94	21.8567	4.45	40.99	17.4	12.3	23.5633	4.55847	21.17	0.1	5.68	8.98333	3.16725	45.21	0	7.7	17.6367	4.14051	31.17	46.17	38.67	5.27314	0.21	0	75.38	25.1967	4.65516	84.87	0.38	0.05	28.4333	4.82951	0.15	0	0.96	0.37	-1.4344	0	0.28	0	0.0933333	-3.42146	0.14
lulogutSigP-38575	265.66	392.43	329.045	8.36214	186.35	272.84	166.75	208.647	7.70492	540.05	541.97	541.57	541.197	9.08001	368.2	361.34	381.99	370.51	8.53337	341.64	295.09	269.12	301.95	8.23817	458.26	321.12	389.69	8.60618	394.69	463.18	343.1	400.323	8.64502	335.08	226.48	287.27	282.943	8.14437	205.52	209.05	179.34	197.97	7.62914	594.63	655.55	514.06	588.08	9.19987	415.14
lulogutSigP-38562	202.38	78.98	140.68	7.13627	191.74	162.58	151.38	168.567	7.39718	2.15	2.53	3.27	2.65	1.40599	3.2	0.94	1.47	1.87	0.903038	1.37	0.91	2.46	1.58	0.659925	2.83	2.59	2.71	1.43829	0.79	2.07	4.19	2.35	1.23266	107.8	221.5	89.12	139.473	7.12385	132.86	131.46	139.98	134.767	7.07432	0.86	2.77	2.43	2.02	1.01436	1.03
lulogutSigP-38546	8.91	11.32	10.115	3.33842	49.66	54.62	29.57	44.6167	5.47951	119.74	171.49	111.49	134.24	7.06867	76.1	72.78	84.85	77.91	6.28374	57.18	19.33	39.17	38.56	5.26903	42.93	39.64	41.285	5.36755	32.14	31.47	26.37	29.9933	4.90657	12.56	10.14	12.23	11.6433	3.54143	36	62.48	25.19	41.2233	5.36539	119.16	110.17	97.17	108.833	6.76598	57.43
lulogutSigP-38539	5.79	6.83	6.31	2.65764	11.07	10.97	9.91	10.65	3.41278	17.5	20.15	16.67	18.1067	4.17845	15.41	14.9	19.15	16.4867	4.04323	16.97	15.6	16.74	16.4367	4.03885	16.78	18	17.39	4.12019	23.14	13.43	23.33	19.9667	4.31952	9	8.53	7.3	8.27667	3.04905	6.97	7.68	7.91	7.52	2.91073	14.24	15.32	17.33	15.63	3.96625	17.02
lulogutSigP-38537	5.09	7.18	6.135	2.61706	5.94	8.29	3.47	5.9	2.56071	11.69	14.72	11.43	12.6133	3.65688	14.01	10.85	13.22	12.6933	3.666	12.5	9.04	11.49	11.01	3.46074	14.5	11.57	13.035	3.70432	14.27	19.8	13.93	16	4	5.04	6.41	4.42	5.29	2.40327	6.71	9.91	4.44	7.02	2.81147	11.91	12.03	11.91	11.95	3.57894	13.42
lulogutSigP-38535	5.73	5.6	5.665	2.50208	10.63	13.53	9.46	11.2067	3.48629	17.82	19.06	19.57	18.8167	4.23394	18.81	19.59	20.06	19.4867	4.28442	20.73	22.31	22.32	21.7867	4.44537	21.58	22.97	22.275	4.47735	18.73	17.34	19.73	18.6	4.21723	7.02	5.95	5.68	6.21667	2.63614	9.85	10.09	5.05	8.33	3.05832	16.7	19.74	17.98	18.14	4.1811	17.07
lulogutSigP-38477	35.44	36.85	36.145	5.17572	29.56	39.28	34.36	34.4	5.10434	104.16	81.03	111.03	98.74	6.62556	79.73	87.6	88.28	85.2033	6.41284	81.66	71.26	75.41	76.11	6.25001	76.04	81	78.52	6.29499	83.2	57.38	66.87	69.15	6.11166	41.88	31.74	39.36	37.66	5.23496	29.81	35.68	29.7	31.73	4.98778	103.46	90.4	90.55	94.8033	6.56687	72.07
lulogutSigP-38471	8.83	4.33	6.58	2.71809	3.83	7.85	2.8	4.82667	2.27103	20.77	27.54	21.13	23.1467	4.53273	18.52	20.83	15.72	18.3567	4.19823	11.81	6.37	13.19	10.4567	3.38635	15.8	11.16	13.48	3.75275	12.13	12.98	10.83	11.98	3.58256	7.96	5.87	6.56	6.79667	2.76483	2.82	4.3	5.26	4.12667	2.04498	20.33	23.04	15.18	19.5167	4.28663	20.72
lulogutSigP-38440	6.19	18.25	12.22	3.61117	25.4	30.39	22.94	26.2433	4.71388	12.79	16.42	11.13	13.4467	3.74918	7.53	9.94	11.64	9.70333	3.27848	9.19	1.85	4.16	5.06667	2.34104	4.33	3.9	4.115	2.04089	8.9	7.4	9.8	8.7	3.12102	8.69	11.8	11.78	10.7567	3.42716	18.8	25.48	25.05	23.11	4.53045	13.08	16.47	11.63	13.7267	3.77891	7.65
lulogutSigP-38438	2.26	2.8	2.53	1.33914	3.92	3.55	2.67	3.38	1.75702	4.99	4.05	3.37	4.13667	2.04847	3.6	4.35	4.68	4.21	2.07382	4.69	3.84	3.8	4.11	2.03914	5.9	3.91	4.905	2.29425	4.33	3.66	4.29	4.09333	2.03328	2.67	2.05	1.89	2.20333	1.13969	3.3	3	2.53	2.94333	1.55745	3.52	3.36	4.09	3.65667	1.87053	3.32
lulogutSigP-38421	13.13	31.04	22.085	4.46499	34.81	38.3	17.68	30.2633	4.9195	34.03	25.37	26.12	28.5067	4.83323	9.94	11.87	19.02	13.61	3.7666	11.62	13.41	12.77	12.6	3.65535	27.63	10.04	18.835	4.23534	16.33	10.24	20.74	15.77	3.97911	21.61	11.57	14.12	15.7667	3.97881	18.71	28.61	22.16	23.16	4.53356	19.27	29.32	13.7	20.7633	4.37597	12.77
lulogutSigP-38367	42.98	55.36	49.17	5.61971	56.09	55.09	43.8	51.66	5.69098	154.72	143.5	140.58	146.267	7.19246	125.83	138.25	139.24	134.44	7.07082	136.59	129.55	118.71	128.283	7.00319	145.52	139.62	142.57	7.15553	151.37	132.89	179.6	154.62	7.27258	48.05	49.36	38.99	45.4667	5.50674	65.47	65.56	43.3	58.11	5.86071	154.35	141.19	127.57	141.037	7.13993	114.96
lulogutSigP-38346	10.72	14.44	12.58	3.65306	14.38	19.58	17.33	17.0967	4.09564	21.24	25.43	18.95	21.8733	4.4511	19.62	21.37	21.28	20.7567	4.3755	24.6	23	27.09	24.8967	4.63788	19.14	26.35	22.745	4.50748	25.6	16.96	35.09	25.8833	4.69395	15.11	10.64	11.78	12.51	3.64501	18.34	20.57	14.79	17.9	4.16189	28.4	22.26	21.72	24.1267	4.59256	16.61
lulogutSigP-38342	11.43	12.52	11.975	3.58195	20.07	19.33	14.93	18.11	4.17871	33.45	30.02	28.81	30.76	4.94298	31.61	31.62	35.45	32.8933	5.03972	30.3	33.86	39.49	34.55	5.11061	41.5	38.66	40.08	5.32481	31.63	39.51	36.66	35.9333	5.16725	13.55	13.18	8.16	11.63	3.53978	15.22	12.7	14.37	14.0967	3.81728	27.43	27.76	29.66	28.2833	4.82188	23.21
lulogutSigP-3801	0	0	0	#NUM!	0	0	0	0	#NUM!	0	0	0	0	#NUM!	0	0	0	0	#NUM!	0	0	0	0	#NUM!	0	0	0	#NUM!	0	0	0	0	#NUM!	0	0	0	0	#NUM!	0	0	0	0	#NUM!	0	0	0	0	#NUM!	0
lulogutSigP-37886	14.94	16.95	15.945	3.99503	13.16	16.09	12.06	13.77	3.78346	23	22.61	26.57	24.06	4.58856	22.51	22.8	21.94	22.4167	4.4865	22.1	20.92	19.86	20.96	4.38957	21.6	26.48	24.04	4.58736	19.88	17.73	25.97	21.1933	4.40554	16.06	16.95	12.84	15.2833	3.93389	16	13.56	11.93	13.83	3.78973	21.95	20.19	23.18	21.7733	4.44449	22.14
lulogutSigP-37865	93.87	87.98	90.925	6.50661	73.78	77.87	63.02	71.5567	6.16101	186.54	182.83	201.12	190.163	7.5711	156.74	162.39	157.14	158.757	7.31067	126.65	163.49	125.15	138.43	7.11301	139.7	134.47	137.085	7.09893	163.21	126.51	135.89	141.87	7.14843	86.99	83.36	73.69	81.3467	6.34601	64.67	67.74	68.1	66.8367	6.06257	162.87	179.13	193.83	178.61	7.48067	151.78
lulogutSigP-37841	0	0.39	0.195	-2.35845	3.43	2.05	0	1.82667	0.869213	6.19	2.68	4.75	4.54	2.18269	9.2	0.86	7.26	5.77333	2.5294	13.17	2.14	5.2	6.83667	2.77329	13.69	24.67	19.18	4.26153	1.07	2.52	9.65	4.41333	2.14187	0.94	0.22	0.08	0.413333	-1.27462	0.77	0.14	0.56	0.49	-1.02915	0.22	0.98	0.6	0.6	-0.736966	1.91
lulogutSigP-37809	91.77	78.19	84.98	6.40905	51.74	67.04	61.12	59.9667	5.90609	164.51	178.47	159.01	167.33	7.38655	160.86	178.44	153.93	164.41	7.36115	159.15	166.02	153.72	159.63	7.31859	148.06	149.08	148.57	7.215	147.24	146.06	129.88	141.06	7.14017	98.59	76.1	86.31	87	6.44294	54.71	52.44	68.43	58.5267	5.87102	181.61	152.92	157.34	163.957	7.35717	143.62
lulogutSigP-37791	27.36	30.07	28.715	4.84373	19.28	14.92	14.37	16.19	4.01703	55.11	54.89	60.98	56.9933	5.83272	45.64	51.18	50.18	49	5.61471	45	52.27	42.81	46.6933	5.54514	48.16	46.78	47.47	5.56894	40.4	40.71	38.06	39.7233	5.31191	35.64	23.06	19.11	25.9367	4.69692	16.07	18.66	20.95	18.56	4.21412	57.3	60.89	49.8	55.9967	5.80727	38.68
lulogutSigP-37785	6.3	1.77	4.035	2.01257	1.7	0	0	0.566667	-0.819428	3.52	1.69	0	1.73667	0.796321	0	2.52	0	0.84	-0.251539	9.85	0	0	3.28333	1.71516	2.08	0	1.04	0.0565835	0	2.91	0	0.97	-0.0439433	0	0	0	0	#NUM!	3.11	0	0	1.03667	0.0519521	3.06	1.8	0	1.62	0.695994	1.77
lulogutSigP-37781	114.19	112.28	113.235	6.82318	75.98	84.85	78.02	79.6167	6.315	262.62	281.54	284.34	276.167	8.1094	220.18	251.26	243.57	238.337	7.89686	215.43	191.88	173.5	193.603	7.59696	221.58	183.57	202.575	7.66231	234.69	225.4	182.64	214.243	7.74311	113.34	102.12	104.5	106.653	6.73679	70.48	74.64	80.86	75.3267	6.23509	249.69	251.44	235.92	245.683	7.94066	221.54
lulogutSigP-37773	7.04	8.71	7.875	2.97728	9.88	12.43	7.69	10	3.32193	16.05	12.13	13.13	13.77	3.78346	17.19	10.42	18.27	15.2933	3.93483	14.87	11.72	18.22	14.9367	3.90079	16.4	20.27	18.335	4.19653	11.39	12.89	15.74	13.34	3.73769	8.03	5.48	6.04	6.51667	2.70413	8.14	8.02	7.88	8.01333	3.0024	10.7	13.07	12.62	12.13	3.60051	12.3
lulogutSigP-37758	0	0	0	#NUM!	0	0	0	0	#NUM!	0	0	0	0	#NUM!	0	0	0	0	#NUM!	0	0	0	0	#NUM!	0	0	0	#NUM!	0	0	0	0	#NUM!	0	0	0	0	#NUM!	0	0	0	0	#NUM!	0	0	0	0	#NUM!	0
lulogutSigP-37753	5.01	14.57	9.79	3.29131	522.33	646.52	225.35	464.733	8.86026	98.28	103.73	120.87	107.627	6.74989	45.75	50.03	34.6	43.46	5.44162	42.48	23.36	30.83	32.2233	5.01003	69.53	47.15	58.34	5.86641	46.91	62.86	46.47	52.08	5.70266	29.64	5.12	11.43	15.3967	3.94455	392.06	497.9	189.19	359.717	8.49072	183.16	353.42	213.86	250.147	7.96663	32.44
lulogutSigP-37748	0.25	0.25	0.25	-2	3.29	2.11	0.21	1.87	0.903038	5.41	2.72	6.66	4.93	2.30159	7.12	1.4	3.32	3.94667	1.98063	6.55	2.69	3.1	4.11333	2.04031	7.8	7.68	7.74	2.95233	1.6	1.2	3.38	2.06	1.04264	0.57	0.13	0.32	0.34	-1.55639	0.16	0.47	0.44	0.356667	-1.48735	1.81	4.07	2.69	2.85667	1.51433	1.07
lulogutSigP-37720	0	0	0	#NUM!	0	0	0.58	0.193333	-2.37084	0	0	0.33	0.11	-3.18442	0	0	0.52	0.173333	-2.52838	0	0	0.72	0.24	-2.05889	0	0	0	#NUM!	0	0	0	0	#NUM!	0	0	0	0	#NUM!	0	0	0	0	#NUM!	0	0.44	0	0.146667	-2.76939	0
lulogutSigP-37718	4.47	1.38	2.925	1.54844	243.33	39.88	3.38	95.53	6.57788	0	0	0.33	0.11	-3.18442	0	0	0	0	#NUM!	0	0	0	0	#NUM!	0	0	0	#NUM!	0	0	0	0	#NUM!	1.64	1.6	0.83	1.35667	0.440066	1.69	5.59	2	3.09333	1.62916	0	0	0	0	#NUM!	0.43
lulogutSigP-37710	553.44	629.09	591.265	9.20766	400.67	371.22	301.25	357.713	8.48266	857.1	836.07	851.28	848.15	9.72818	779.75	753.2	785.37	772.773	9.5939	843.48	684.69	623.42	717.197	9.48622	724	637.56	680.78	9.41104	723.7	705.03	712.96	713.897	9.47957	625.25	467.69	591.89	561.61	9.13342	310.32	334.25	286.64	310.403	8.278	743.35	739.44	641.15	707.98	9.46756	681.49
lulogutSigP-37690	37.15	35.24	36.195	5.17772	75.43	85.06	60.11	73.5333	6.20033	108.15	115.2	110.1	111.15	6.79636	118.85	104.43	114.37	112.55	6.81442	94.58	62.27	82.86	79.9033	6.32018	94.62	66.03	80.325	6.32778	64.69	63.79	51.66	60.0467	5.90801	40.43	44.76	26.98	37.39	5.22458	62.78	67.02	57.62	62.4733	5.96517	127.84	109.6	109.64	115.693	6.85416	99.75
lulogutSigP-37686	6.9	8.37	7.635	2.93263	20.31	25.09	14.25	19.8833	4.31349	38.25	30.1	37.58	35.31	5.142	37.01	34.12	41.8	37.6433	5.23432	37.61	36.33	46.2	40.0467	5.32361	39.82	46.44	43.13	5.43062	36.2	43.92	44.15	41.4233	5.37237	8.75	8.08	6.28	7.70333	2.94548	19.15	19.41	12.73	17.0967	4.09564	36.08	36.54	40.41	37.6767	5.2356	34.01
lulogutSigP-37677	0	0	0	#NUM!	0.56	0	0	0.186667	-2.42146	0	0	0	0	#NUM!	0	0	0	0	#NUM!	0	0	0	0	#NUM!	0	0	0	#NUM!	0	0	0	0	#NUM!	0	0	0	0	#NUM!	0	0	0	0	#NUM!	0	0	0	0	#NUM!	0
lulogutSigP-37650	9.16	18.97	14.065	3.81404	28.54	28.63	19.56	25.5767	4.67676	158.5	146.48	145.41	150.13	7.23007	123.76	145.6	146.22	138.527	7.11402	138.22	88.31	131.47	119.333	6.89885	122.32	121.14	121.73	6.92754	145.59	165.38	128.09	146.353	7.19331	17	13.1	17.91	16.0033	4.0003	24.89	24.79	17.37	22.35	4.4822	181.08	150.92	161	164.333	7.36048	141.35
lulogutSigP-37616	1.71	3.15	2.43	1.28096	4.06	3.69	1.2	2.98333	1.57693	10.72	12.05	10.97	11.2467	3.49143	10.34	8.93	8.26	9.17667	3.19797	9.81	12.16	13.09	11.6867	3.54679	12.88	12.57	12.725	3.66959	15.91	12.87	22.09	16.9567	4.08378	2.01	3.17	1.46	2.21333	1.14622	4.24	2.95	2.92	3.37	1.75275	5.43	8.97	9.35	7.91667	2.98489	7.33
lulogutSigP-37614	0	0	0	#NUM!	0	0.76	0.68	0.48	-1.05889	0	0	0	0	#NUM!	0	0	0	0	#NUM!	0	0	0	0	#NUM!	0	0	0	#NUM!	0	0	0	0	#NUM!	0.8	0	0	0.266667	-1.90689	0	0	0	0	#NUM!	0	0	0	0	#NUM!	0
lulogutSigP-3760	0	0	0	#NUM!	0	5.11	0	1.70333	0.768361	2.74	0	0	0.913333	-0.130787	0	0	0	0	#NUM!	0	0	0	0	#NUM!	3.84	0	1.92	0.941106	0	0	0	0	#NUM!	0	0	0	0	#NUM!	0	0	0	0	#NUM!	0	0	0	0	#NUM!	4.75
lulogutSigP-376	4478.7	5048.6	4763.65	12.2179	8187.15	9139.83	8101.52	8476.17	13.0492	2718.94	2341.84	3188.41	2749.73	11.4251	2671.26	3042.57	3633.41	3115.75	11.6054	3195.74	2383.48	3309.66	2962.96	11.5328	3016.77	3002.98	3009.88	11.5555	2659.81	2712.88	3120.68	2831.12	11.4672	4877.5	5042.11	5415.56	5111.72	12.3196	7530.17	8263.04	7364.19	7719.13	12.9142	3274.24	3429.28	3039.36	3247.63	11.6652	3581.95
lulogutSigP-37597	0	0	0	#NUM!	1.32	0	0	0.44	-1.18442	8.89	9.85	14.76	11.1667	3.48113	9.48	9.74	5.86	8.36	3.0635	6	1.33	7.26	4.86333	2.28195	7.78	15.43	11.605	3.53667	9.4	11.87	12.12	11.13	3.47638	0	0	0	0	#NUM!	0	0	0	0	#NUM!	14.25	6.92	15.87	12.3467	3.62605	7.7
lulogutSigP-37577	0	0	0	#NUM!	0	0	0	0	#NUM!	0	0	0	0	#NUM!	0	0	0	0	#NUM!	0	0	0	0	#NUM!	0	0	0	#NUM!	0	0	0	0	#NUM!	0	0	0	0	#NUM!	0	0	0	0	#NUM!	0	0	0	0	#NUM!	0
lulogutSigP-37563	26.59	23.12	24.855	4.63546	33.69	39.22	27.56	33.49	5.06566	61.67	49.93	52.57	54.7233	5.77408	66.65	68.34	61.65	65.5467	6.03445	64.84	64.15	87.33	72.1067	6.17206	75.33	82.03	78.68	6.29793	80.84	72.36	94.55	82.5833	6.36778	23.01	24.41	23.24	23.5533	4.55786	29.66	36.02	21.28	28.9867	4.85732	55.39	55.72	56.85	55.9867	5.80701	57.77
lulogutSigP-37520	21.77	37.31	29.54	4.8846	22.88	26.54	26.54	25.32	4.66221	34.54	34.87	35.35	34.92	5.12598	27.89	38.49	31.43	32.6033	5.02695	33.15	21.34	31.28	28.59	4.83744	29.67	29.18	29.425	4.87897	26.06	33.36	28.38	29.2667	4.87119	38.36	22.55	27.58	29.4967	4.88248	28.88	28.69	20.29	25.9533	4.69785	41.68	34.16	34.66	36.8333	5.20294	31.73
lulogutSigP-37518	15.83	28	21.915	4.45385	22.46	24.52	18.53	21.8367	4.44868	26.73	23.79	31.42	27.3133	4.77153	31.02	21.74	33.92	28.8933	4.85266	31.08	27.88	25.81	28.2567	4.82052	22.31	21.83	22.07	4.46401	20.86	27.07	22.98	23.6367	4.56295	22.53	18.8	30.2	23.8433	4.57551	23.05	13.77	18.2	18.34	4.19692	27.16	21.57	20.72	23.15	4.53294	19.69
lulogutSigP-37516	8.63	29.12	18.875	4.2384	20.28	19.87	13.68	17.9433	4.16538	22.87	18.78	22.37	21.34	4.41549	20.68	26.93	20.27	22.6267	4.49995	17.68	24.02	21.24	20.98	4.39094	25.69	23.92	24.805	4.63256	20.26	18.81	19.73	19.6	4.29278	16.41	12.36	22.01	16.9267	4.08123	12.98	19.76	12.14	14.96	3.90304	22.66	18.35	27.3	22.77	4.50906	24.79
lulogutSigP-37514	0	3.16	1.58	0.659925	0	0	5.32	1.77333	0.826464	6.75	3.99	11.96	7.56667	2.91966	9.6	14.09	0	7.89667	2.98124	10.42	2.69	13.08	8.73	3.12598	12.62	5.68	9.15	3.19377	2.93	6.87	0	3.26667	1.70782	0	0	4.01	1.33667	0.41864	4.17	0	0	1.39	0.475085	18.04	16.01	0	11.35	3.50462	0
lulogutSigP-37468	2.88	7.96	5.42	2.43829	12.93	13.85	6.98	11.2533	3.49228	18.68	19.53	21.99	20.0667	4.32673	12.77	13.17	17.3	14.4133	3.84933	22.78	10.45	19.05	17.4267	4.12322	20.66	21.74	21.2	4.40599	19.67	30.41	21.5	23.86	4.57652	7.08	9.46	8.96	8.5	3.08746	13.52	12.69	12.13	12.78	3.67582	18.88	20.82	19.2	19.6333	4.29523	12.35
lulogutSigP-37465	1.82	3.38	2.6	1.37851	5.52	8.19	3.68	5.79667	2.53522	10.39	5.03	7.57	7.66333	2.93797	5.73	6.36	5.44	5.84333	2.54679	8.27	6.72	4.51	6.5	2.70044	11	1.71	6.355	2.66789	11.45	3.44	5.63	6.84	2.774	4.21	2.47	3.31	3.33	1.73552	5.46	4.15	1.65	3.75333	1.90817	5.42	8.18	5.17	6.25667	2.64539	7.24
lulogutSigP-37456	0	0	0	#NUM!	0	0	0	0	#NUM!	0	0	0	0	#NUM!	0	0	0	0	#NUM!	0	0	0	0	#NUM!	0	0	0	#NUM!	0	0	0	0	#NUM!	0	0	0	0	#NUM!	0	0	0	0	#NUM!	0	0	0	0	#NUM!	0
lulogutSigP-37453	0.66	1.67	1.165	0.22033	2.29	2.62	2.3	2.40333	1.26504	6.96	6.48	6.71	6.71667	2.74775	10.22	8.33	8.12	8.89	3.15218	9.64	6.67	10.51	8.94	3.16027	10	15.67	12.835	3.68201	8.22	11.38	16.33	11.9767	3.58215	1.75	1.17	0.91	1.27667	0.352382	1.78	3.05	1.36	2.06333	1.04498	7.34	8.35	9.46	8.38333	3.06752	9.81
lulogutSigP-37418	0	0	0	#NUM!	0	0	0	0	#NUM!	0	0	0	0	#NUM!	0	0	0	0	#NUM!	0	0	0	0	#NUM!	0	0	0	#NUM!	0	0	0	0	#NUM!	0	0	0	0	#NUM!	0	0	0	0	#NUM!	0	0	0	0	#NUM!	0
lulogutSigP-37387	2.68	4.55	3.615	1.854	9.49	11.07	6.88	9.14667	3.19325	13.38	8.28	7.95	9.87	3.30305	6.48	10.07	13.39	9.98	3.31904	9.9	8.32	15.03	11.0833	3.47032	11.94	10.53	11.235	3.48993	11.06	11.17	14.21	12.1467	3.60249	3.69	2.34	3.37	3.13333	1.6477	8.54	8.71	8.84	8.69667	3.12046	7.18	8.26	12.7	9.38	3.22959	10.47
lulogutSigP-37364	0	0	0	#NUM!	0	0	0	0	#NUM!	0	0	0	0	#NUM!	0	0	0	0	#NUM!	0	0	0	0	#NUM!	0	0	0	#NUM!	0	0	0	0	#NUM!	0	0	0	0	#NUM!	0	0	0	0	#NUM!	0	0	0	0	#NUM!	0
lulogutSigP-37358	68.05	78.78	73.415	6.198	93.66	87.57	81.17	87.4667	6.45066	72.6	85.79	71.96	76.7833	6.26272	77.53	71.79	70.9	73.4067	6.19784	74.14	81.15	79.63	78.3067	6.29106	75.78	82.57	79.175	6.30697	84.19	79.21	85.11	82.8367	6.3722	70.8	70.18	59.48	66.82	6.06221	84.52	82.93	72.84	80.0967	6.32367	73.59	67.15	58.77	66.5033	6.05535	68.45
lulogutSigP-37338	0	0	0	#NUM!	0	0	0	0	#NUM!	0	0	0.11	0.0366667	-4.76939	0	0	0	0	#NUM!	0	0.21	0	0.07	-3.8365	0	0	0	#NUM!	0	0	0	0	#NUM!	0	0.14	0	0.0466667	-4.42146	0	0	0	0	#NUM!	0	0	0	0	#NUM!	0
lulogutSigP-37331	1.74	2.21	1.975	0.981853	3.12	2.94	0	2.02	1.01436	17.87	15.84	11.87	15.1933	3.92537	11.96	15.14	15.53	14.21	3.82883	17.85	14.45	17.56	16.62	4.05485	12.52	17.25	14.885	3.89579	10.27	12.83	9.01	10.7033	3.41999	1.8	1.7	1.87	1.79	0.83996	0.97	2.17	0	1.04667	0.0658021	16.01	9.35	13.86	13.0733	3.70856	11.84
lulogutSigP-37329	0.81	0.17	0.49	-1.02915	2.86	0.79	0	1.21667	0.282934	5.89	5.04	5.08	5.33667	2.41594	3.96	0.28	1.98	2.07333	1.05195	3.12	0.05	0.78	1.31667	0.39689	1.86	0.94	1.4	0.485427	0.55	0	0.78	0.443333	-1.17354	0.95	0.29	0.23	0.49	-1.02915	0.55	0.4	0	0.316667	-1.65896	2	1.23	2.81	2.01333	1.00959	1.77
lulogutSigP-37327	0	0	0	#NUM!	0	0	0	0	#NUM!	0	0	0	0	#NUM!	0	0	0	0	#NUM!	0	0	0	0	#NUM!	0	0	0	#NUM!	0	0	0	0	#NUM!	0	0	0	0	#NUM!	0	0	0	0	#NUM!	0	0	0	0	#NUM!	0
lulogutSigP-37314	0	0	0	#NUM!	0	0	0	0	#NUM!	0	0	0	0	#NUM!	0	0	0	0	#NUM!	0	0	0	0	#NUM!	0	0	0	#NUM!	0	0	0	0	#NUM!	0	0	0	0	#NUM!	0	0	0	0	#NUM!	0	0	0	0	#NUM!	0
lulogutSigP-373	13.27	14.05	13.66	3.77189	11.88	16.39	14.86	14.3767	3.84566	45.33	46.35	39.56	43.7467	5.4511	32.63	46.17	40.58	39.7933	5.31445	37.62	39.58	42.12	39.7733	5.31373	43.85	38.06	40.955	5.35597	50	43.19	51.24	48.1433	5.58926	14.76	12.86	13.38	13.6667	3.77259	12.37	13.27	11.08	12.24	3.61353	52.23	39.16	42.3	44.5633	5.47779	42.09
lulogutSigP-37280	122.91	134.4	128.655	7.00736	71.63	86.29	74.44	77.4533	6.27526	37.67	38.55	45.01	40.41	5.33664	36.68	30.49	38.19	35.12	5.13422	38.19	24.77	39.56	34.1733	5.0948	31.87	48.24	40.055	5.32391	32.48	30.73	34.87	32.6933	5.03092	104.29	141.32	104.07	116.56	6.86493	82.47	77.19	75.19	78.2833	6.29063	40.19	28.03	29.92	32.7133	5.03181	32.31
lulogutSigP-37239	33.35	27.06	30.205	4.91672	32.27	34.84	30.21	32.44	5.0197	4.23	4.94	4.33	4.5	2.16993	7.59	5.74	6.72	6.68333	2.74057	6.82	4.43	6.24	5.83	2.5435	7.03	9.72	8.375	3.06609	6.74	5.12	10.81	7.55667	2.91775	27.65	38.16	25.89	30.5667	4.93389	33.3	29.21	25.98	29.4967	4.88248	4.93	3.39	5.93	4.75	2.24793	4.58
lulogutSigP-37237	0	0	0	#NUM!	0	0	0	0	#NUM!	0	0.18	0	0.06	-4.05889	0	0	0	0	#NUM!	0	0	0.39	0.13	-2.94342	0	0	0	#NUM!	0	0	0	0	#NUM!	0	0	0	0	#NUM!	0	0	0	0	#NUM!	0.15	0	0	0.05	-4.32193	1.91
lulogutSigP-37217	0	0	0	#NUM!	0	0	0	0	#NUM!	0	0	0	0	#NUM!	0	0	0	0	#NUM!	0	0	0	0	#NUM!	0	0	0	#NUM!	0	0	0	0	#NUM!	0	0	0	0	#NUM!	0	0	0	0	#NUM!	0	0	0	0	#NUM!	0
lulogutSigP-37187	0.06	0.48	0.27	-1.88897	1.67	1.11	0	0.926667	-0.109878	1.6	6.06	0.62	2.76	1.46467	1	0.8	1.24	1.01333	0.0191088	0.41	1.61	0	0.673333	-0.570607	3.48	0	1.74	0.799087	0	0	0.43	0.143333	-2.80255	0	2.24	2.25	1.49667	0.581753	0	4.55	0	1.51667	0.600904	0.57	1.16	0.75	0.826667	-0.274622	1.2
lulogutSigP-37176	15.01	26.74	20.875	4.3837	23.62	29.44	22.35	25.1367	4.65172	28.43	31.17	38.94	32.8467	5.03768	31.49	27.29	27.26	28.68	4.84197	28.95	19.54	23.45	23.98	4.58376	38.55	25.48	32.015	5.00068	41	27.92	25.6	31.5067	4.97759	22.98	14.4	20.83	19.4033	4.27823	22.34	27.84	29.47	26.55	4.73064	36.91	30.13	31.29	32.7767	5.0346	29.77
lulogutSigP-37174	310.09	210.26	260.175	8.02334	72.89	101.57	87.82	87.4267	6.45	752.13	716.76	705.73	724.873	9.50159	488.33	573.98	587.07	549.793	9.10275	432.51	251.04	361.52	348.357	8.44442	398.58	354.92	376.75	8.55746	423.82	400.83	300.29	374.98	8.55067	324.49	239.31	234.39	266.063	8.05563	80.44	85.5	87.23	84.39	6.399	784.57	721.79	699.28	735.213	9.52202	591.65
lulogutSigP-37165	3.13	3.93	3.53	1.81967	4.01	4.59	2.46	3.68667	1.88232	10.88	12.71	12.23	11.94	3.57773	7.46	12.72	10.28	10.1533	3.34388	15.64	9.27	10.94	11.95	3.57894	12.93	8.34	10.635	3.41075	9.05	15.35	12.9	12.4333	3.63614	4.2	3.29	4.95	4.14667	2.05195	6.55	7.4	3.96	5.97	2.57773	9.93	7.66	5.54	7.71	2.94673	6.7
lulogutSigP-37124	0	0	0	#NUM!	0	0	0	0	#NUM!	0	0	0	0	#NUM!	0	0	0	0	#NUM!	0	0	0	0	#NUM!	0	0	0	#NUM!	0	0	0	0	#NUM!	0	0	0	0	#NUM!	0	0	0	0	#NUM!	0	0	0	0	#NUM!	0
lulogutSigP-37084	5.85	6.86	6.355	2.66789	20.9	22.23	15.22	19.45	4.2817	37.92	35.65	40.02	37.8633	5.24273	39.62	42.69	48.3	43.5367	5.44416	39.79	35.25	45.39	40.1433	5.32709	49.77	45.13	47.45	5.56834	47.71	38.77	43.37	43.2833	5.43574	7.02	5.47	7.01	6.5	2.70044	16.19	21.51	14.77	17.49	4.12846	45.81	38.99	37.53	40.7767	5.34967	47.51
lulogutSigP-37073	2.82	2.41	2.615	1.38681	3.74	9.06	4.07	5.62333	2.49143	6.68	8.54	6.88	7.36667	2.88101	9.43	1.47	2.42	4.44	2.15056	1.04	0	7.16	2.73333	1.45066	4.24	12.82	8.53	3.09255	9.03	15.22	4.28	9.51	3.24945	0	0	1.02	0.34	-1.55639	6.38	12.28	0	6.22	2.63691	5.52	19.8	7.56	10.96	3.45418	0
lulogutSigP-37068	0	0	0	#NUM!	0	0	0	0	#NUM!	0	0	0	0	#NUM!	0	0	0	0	#NUM!	0	0	0	0	#NUM!	0	0	0	#NUM!	0	0	0	0	#NUM!	0	0	0	0	#NUM!	0	0	0	0	#NUM!	0	0	0	0	#NUM!	0
lulogutSigP-37065	5.88	5.54	5.71	2.51349	24.58	23.99	13.69	20.7533	4.37527	48.86	41.15	40.86	43.6233	5.44703	41.49	54.58	56.47	50.8467	5.66808	46.06	15.4	59.62	40.36	5.33485	52.91	59.88	56.395	5.8175	58.17	64	61.76	61.31	5.93805	8.03	5.24	7.24	6.83667	2.77329	19.73	19.53	14.26	17.84	4.15704	44.17	43.29	46.35	44.6033	5.47908	55.41
lulogutSigP-37055	8.29	10.64	9.465	3.2426	10.83	14.89	8.01	11.2433	3.491	116.84	90.34	112.04	106.407	6.73344	63.03	104.42	68.81	78.7533	6.29927	77.33	50.94	53.88	60.7167	5.92402	65.52	75.82	70.67	6.14303	54.8	60.99	61.45	59.08	5.8846	16.88	18.5	12.37	15.9167	3.99247	18.76	10.7	13.73	14.3967	3.84766	133.75	117.15	125.72	125.54	6.972	86.15
lulogutSigP-37051	9.56	18.81	14.185	3.82629	21.89	26.55	24.78	24.4067	4.6092	32.08	31.78	26.6	30.1533	4.91425	27.84	26.24	26.87	26.9833	4.754	30.26	24.7	30.97	28.6433	4.84013	28.75	33.58	31.165	4.96185	31.86	30.26	29.67	30.5967	4.9353	11.18	13.19	13.63	12.6667	3.66297	18.75	22	18.44	19.73	4.30232	29.65	28.23	29.84	29.24	4.86987	27.48
lulogutSigP-37030	5.15	4.37	4.76	2.25096	2.11	5.16	0	2.42333	1.27699	7.98	2.98	1.9	4.28667	2.09986	2.04	4.85	1.1	2.66333	1.41323	2.06	0	5.18	2.41333	1.27103	11.34	0	5.67	2.50335	7.52	4.66	3.05	5.07667	2.34388	4.09	2.93	3.92	3.64667	1.86658	2.11	1.42	3.61	2.38	1.25096	3.56	3.17	7.43	4.72	2.23879	1.81
lulogutSigP-37008	1.33	0	0.665	-0.588574	16.67	47.03	1.27	21.6567	4.43674	9.9	69.13	241.65	106.893	6.74003	293.1	10.3	1.12	101.507	6.66543	35.5	23.95	2.37	20.6067	4.36504	280.53	4.7	142.615	7.15598	10.33	5.75	0.42	5.5	2.45943	13.2	0.44	0.64	4.76	2.25096	2.5	0.77	41.44	14.9033	3.89756	8.25	34.35	0.59	14.3967	3.84766	7.48
lulogutSigP-37003	876.5	64.73	470.615	8.8784	1209.16	1170.09	99.72	826.323	9.69056	3.41	5.64	7.85	5.63333	2.49399	0.49	0	0	0.163333	-2.61411	0.35	0	3.63	1.32667	0.407806	0	0.57	0.285	-1.81097	0.3	0.35	0.44	0.363333	-1.46063	1770.02	231.54	649.67	883.743	9.78748	866.15	200.02	261.98	442.717	8.79024	1.46	4.45	0.25	2.05333	1.03797	0
lulogutSigP-36974	148.45	292.12	220.285	7.78323	177.25	245.84	158.67	193.92	7.59932	249.64	281.19	280.52	270.45	8.07922	237.51	178.11	297.28	237.633	7.89259	260.66	201.49	243.59	235.247	7.87803	270.64	196.53	233.585	7.8678	224.29	237.39	312.01	257.897	8.01065	232.35	138.08	217.48	195.97	7.61449	233.55	231.29	188.03	217.623	7.76569	369.93	312.43	245.34	309.233	8.27255	335.73
lulogutSigP-36966	11.52	1.82	6.67	2.73769	10.1	3.6	12.32	8.67333	3.11659	6.68	6.95	5.37	6.33333	2.66297	8.22	5.61	5.1	6.31	2.65764	4.27	2.13	0.54	2.31333	1.20997	3.88	5.18	4.53	2.17951	3.1	9.52	6.64	6.42	2.68257	8.6	7.47	5.33	7.13333	2.83458	7.07	11.21	8.83	9.03667	3.17579	12.76	6.69	7.07	8.84	3.14405	5.63
lulogutSigP-36964	8.55	11.65	10.1	3.33628	17.24	9.59	13.25	13.36	3.73985	11.54	9.68	8.46	9.89333	3.30646	15.65	7.4	12.06	11.7033	3.54885	12.72	4.19	15.98	10.9633	3.45461	11.61	13.41	12.51	3.64501	14.37	9.85	10.8	11.6733	3.54514	17.18	17.32	9.87	14.79	3.88655	17.59	14.74	17.08	16.47	4.04177	9.32	9.68	14.45	11.15	3.47897	17.35
lulogutSigP-36962	20.1	22.36	21.23	4.40803	24.67	22.57	21.49	22.91	4.51791	20.22	26.74	24.85	23.9367	4.58115	20.86	18.12	19.72	19.5667	4.29033	24.24	18.47	21.28	21.33	4.41481	12.6	19.34	15.97	3.99729	23.53	23.44	18.33	21.7667	4.44405	23.45	27.56	20.52	23.8433	4.57551	24.24	26.5	34.68	28.4733	4.83154	22.94	24.04	19.05	22.01	4.46009	26.79
lulogutSigP-36960	10.7	7.33	9.015	3.17233	12.43	7.32	16.84	12.1967	3.60842	13.99	4.81	7.67	8.82333	3.14132	7.76	6.45	11.85	8.68667	3.1188	5.85	4.88	6.34	5.69	2.50843	11.62	3.61	7.615	2.92884	10.99	11.35	9.67	10.67	3.41549	5.62	6.13	6.1	5.95	2.57289	6.21	7.39	4.8	6.13333	2.61667	6.23	8.68	15.28	10.0633	3.33104	9.71
lulogutSigP-36956	0	6.09	3.045	1.60644	14.4	11.2	0.88	8.82667	3.14187	0.66	4.68	13.17	6.17	2.62527	5.98	0	0	1.99333	0.995183	0.64	0	0	0.213333	-2.22882	10.64	0	5.32	2.41143	0	1.13	0.97	0.7	-0.514573	8.86	0.41	0.64	3.30333	1.72392	3.13	11.03	2.4	5.52	2.46467	16.89	13.81	0	10.2333	3.3552	0.53
lulogutSigP-36941	0	0.03	0.015	-6.05889	0	0	0	0	#NUM!	0	0	0	0	#NUM!	0	0	0	0	#NUM!	0	0	0	0	#NUM!	0	0	0	#NUM!	0	0	0	0	#NUM!	0	0	0	0	#NUM!	0	0	0	0	#NUM!	0	0	0	0	#NUM!	0
lulogutSigP-36924	25	29.8	27.4	4.7761	54.35	57.04	43.06	51.4833	5.68603	15.91	15.79	16.8	16.1667	4.01495	16.53	11.82	22.11	16.82	4.07211	14.62	25.43	14.73	18.26	4.19061	18.03	16.89	17.46	4.12598	16.55	15.86	21.76	18.0567	4.17446	32.25	25.01	23.03	26.7633	4.74219	51	41.52	33.18	41.9	5.38888	18.1	15.21	15.78	16.3633	4.03239	12.84
lulogutSigP-36922	27.91	33.46	30.685	4.93946	62.45	61.8	47.36	57.2033	5.83803	20.41	19.79	27.85	22.6833	4.50356	20.89	18.75	25.36	21.6667	4.43741	19.27	16.93	26.49	20.8967	4.3852	26.23	24.8	25.515	4.67327	23.26	22.75	24.79	23.6	4.56071	30.61	34.66	25.21	30.16	4.91456	57.07	57.19	37.44	50.5667	5.66011	21.88	22.99	21.17	22.0133	4.46031	16.69
lulogutSigP-36870	4.12	4.72	4.42	2.14405	5.16	6.4	4.42	5.32667	2.41323	11.71	10.45	11.63	11.2633	3.49356	9.54	10.54	10.63	10.2367	3.35567	9.58	7.3	11.19	9.35667	3.22599	12.81	13.64	13.225	3.7252	11.58	7.14	16.31	11.6767	3.54556	4.84	3.4	3.57	3.93667	1.97697	4.93	4.85	3.11	4.29667	2.10322	10.29	10.08	11.84	10.7367	3.42447	7.43
lulogutSigP-36868	37.99	30.25	34.12	5.09255	39.03	35.56	38.81	37.8	5.24031	22.27	24.18	18.85	21.7667	4.44405	20.52	21.77	23.64	21.9767	4.4579	21.31	15.95	25.08	20.78	4.37712	20.14	23.01	21.575	4.43129	18.6	20.2	24.44	21.08	4.3978	30.66	35.21	29.45	31.7733	4.98974	32.79	37.86	29.36	33.3367	5.05904	23.58	16.76	17.29	19.21	4.26379	20.7
lulogutSigP-36866	0.29	0.5	0.395	-1.34008	0.21	7.56	0.42	2.73	1.4489	3.88	1.25	1.41	2.18	1.12433	3.01	1.33	1.86	2.06667	1.04731	0.55	0.21	0.77	0.51	-0.971431	0.25	0.89	0.57	-0.810966	0.92	1.62	2.48	1.67333	0.742725	1.21	0.86	0.94	1.00333	0.00480099	0.98	1.64	0	0.873333	-0.195396	1.42	3.46	0.78	1.88667	0.91584	0.92
lulogutSigP-36841	5.57	5.46	5.515	2.46336	10.43	8.39	10.14	9.65333	3.27103	23.6	15.42	17.94	18.9867	4.24691	18.63	17.89	22.89	19.8033	4.30767	22.62	6.32	29.94	19.6267	4.29474	25.19	23.49	24.34	4.60526	23.09	27.9	36.02	29.0033	4.85815	6.82	6.94	7.29	7.01667	2.81079	6.94	7.4	4.8	6.38	2.67356	14.44	13.1	17.35	14.9633	3.90336	18.55
lulogutSigP-36827	0	0	0	#NUM!	0	0	0	0	#NUM!	0	0.42	0	0.14	-2.8365	0	0	0.5	0.166667	-2.58496	0	0.56	1.02	0.526667	-0.925038	0	0.59	0.295	-1.76121	0	0	0.18	0.06	-4.05889	0	0.76	0	0.253333	-1.98089	0.87	0	0	0.29	-1.78588	0.38	0.42	0	0.266667	-1.90689	0.41
lulogutSigP-36803	27.7	9.71	18.705	4.22535	270.68	148.77	6.49	141.98	7.14954	95.65	47.47	55.78	66.3	6.05094	43.48	3.16	35.29	27.31	4.77136	45.19	1.28	29.6	25.3567	4.66429	43.27	60.09	51.68	5.69153	0.1	2.29	53.25	18.5467	4.21309	323.38	17.05	8.33	116.253	6.86113	13.27	6.94	6	8.73667	3.12708	4	5.49	3.34	4.27667	2.09649	1.37
lulogutSigP-36766	3.8	0.43	2.115	1.08066	14.17	3.46	2.02	6.55	2.71149	5.49	8.27	12.33	8.69667	3.12046	6.24	6.19	1.9	4.77667	2.256	4.16	2.73	1.57	2.82	1.4957	4.47	10.28	7.375	2.88264	2.33	3.42	3.88	3.21	1.68257	3.38	0.69	6.26	3.44333	1.78381	6.71	2.11	10.8	6.54	2.70929	1.54	17.83	2.22	7.19667	2.84733	1.52
lulogutSigP-36762	0.9	0.76	0.83	-0.268817	1.61	1.77	0.96	1.44667	0.532733	8.55	7.46	3.42	6.47667	2.69525	9.65	6.28	8.3	8.07667	3.01376	7.96	3.89	6.9	6.25	2.64386	10.46	13.36	11.91	3.5741	9.01	11.59	10.04	10.2133	3.35238	0.7	0.88	0.56	0.713333	-0.487352	2.26	1.54	1.1	1.63333	0.707819	5.87	3.62	11.33	6.94	2.79494	7.29
lulogutSigP-36758	0	0	0	#NUM!	0.26	0	0	0.0866667	-3.52838	0	0.77	0	0.256667	-1.96203	0	0	0	0	#NUM!	0	0	0	0	#NUM!	0	0	0	#NUM!	0	0	0.17	0.0566667	-4.14136	0	0	0	0	#NUM!	0	0	0	0	#NUM!	0	0	0	0	#NUM!	0
lulogutSigP-36741	31.31	34.42	32.865	5.03848	41.52	36.02	27.26	34.9333	5.12653	68.42	58.69	55.82	60.9767	5.93019	53.44	54.02	54.94	54.1333	5.75845	51.11	30.24	52.41	44.5867	5.47854	48.99	49.78	49.385	5.626	51.82	54.47	46.67	50.9867	5.67205	33.77	31.96	26.05	30.5933	4.93515	29.64	33.76	39.23	34.21	5.09635	50.07	48.95	59.66	52.8933	5.72501	59.31
lulogutSigP-36718	563.57	213.15	388.36	8.60125	1001.43	931.13	55.61	662.723	9.37226	0.16	11.95	1.14	4.41667	2.14296	0	0	0	0	#NUM!	0.2	0	0.38	0.193333	-2.37084	1.1	0	0.55	-0.862496	1.88	0	0.15	0.676667	-0.563483	124.74	794.44	295.15	404.777	8.66098	400.34	86.78	420.45	302.523	8.2409	0.84	26.27	0	9.03667	3.17579	1.59
lulogutSigP-36666	5.17	4.79	4.98	2.31615	5.09	6.52	5.92	5.84333	2.54679	10.79	11.97	6.54	9.76667	3.28787	8.16	8.45	7.82	8.14333	3.02562	8.52	10.47	14.67	11.22	3.488	5.24	6.88	6.06	2.59932	11.14	15.52	10.45	12.37	3.62877	4.34	4.81	3.06	4.07	2.02503	6.42	4.33	5.54	5.43	2.44095	9.9	10.12	14.67	11.5633	3.53149	10.12
lulogutSigP-36653	27.18	26.13	26.655	4.73633	32.29	37.65	28.52	32.82	5.0365	54.67	43.54	65.69	54.6333	5.77171	78.94	35.19	63.37	59.1667	5.88671	62.89	62.54	59.98	61.8033	5.94961	74.22	72.56	73.39	6.19751	55.04	50.57	46.73	50.78	5.66619	19.02	24.37	19.11	20.8333	4.38082	24.97	25.58	25.17	25.24	4.65764	45.56	57.62	55.24	52.8067	5.72265	54.76
lulogutSigP-36623	2.79	7.1	4.945	2.30597	5.01	1.57	0	2.19333	1.13313	11.81	5.99	3.36	7.05333	2.81831	10.81	6.34	8.91	8.68667	3.1188	7.82	4.04	7.36	6.40667	2.67957	10.64	2.13	6.385	2.67469	19.78	10.3	20.39	16.8233	4.07239	14.46	0	2.5	5.65333	2.4991	1.56	1.74	3.42	2.24	1.1635	8.12	9.01	5.56	7.56333	2.91902	8.78
lulogutSigP-36613	0.98	0.9	0.94	-0.0892673	4.81	3.71	0.85	3.12333	1.64309	6.14	4.46	6.79	5.79667	2.53522	8.97	11.04	9.06	9.69	3.2765	12.18	9.79	32.08	18.0167	4.17126	11.71	21.05	16.38	4.03386	8.65	10.31	42.41	20.4567	4.3545	0.65	1.31	0.48	0.813333	-0.298081	3.99	4.18	0.73	2.96667	1.56884	5.37	15.45	18.17	12.9967	3.70007	6.26
lulogutSigP-36608	1.48	4.15	2.815	1.49313	8.39	11.38	4.87	8.21333	3.03797	12.71	8.3	14.54	11.85	3.56682	5.43	6.4	5.95	5.92667	2.56722	10.72	4.98	6.77	7.49	2.90497	11.67	2.07	6.87	2.78031	9.33	9.41	8.16	8.96667	3.16457	8.7	1.83	5.91	5.48	2.45418	9.49	5.35	8.92	7.92	2.9855	7.7	17.06	7.74	10.8333	3.43741	11.69
lulogutSigP-36576	1.29	3.58	2.435	1.28392	3.66	4.8	2.5	3.65333	1.86921	4.73	7.91	8.29	6.97667	2.80254	2.92	4.59	5.24	4.25	2.08746	7.37	2.14	4.52	4.67667	2.22548	4.23	5.44	4.835	2.27352	5.57	7.41	4.2	5.72667	2.5177	3.79	3.68	4.51	3.99333	1.99759	3.1	4.1	6.15	4.45	2.15381	8.08	7.91	6.53	7.50667	2.90817	2.73
lulogutSigP-36556	17.73	20.81	19.27	4.26828	25.89	19.78	12.79	19.4867	4.28442	30.95	33.88	35.54	33.4567	5.06422	20.52	26.4	23.69	23.5367	4.55684	23.69	14.77	25.17	21.21	4.40667	31.5	27.77	29.635	4.88923	29.23	22.41	24.74	25.46	4.67016	27.18	11.71	17.32	18.7367	4.22779	13.06	18.48	12.11	14.55	3.86295	31.54	31.69	30.17	31.1333	4.96039	25.47
lulogutSigP-36530	17599.6	25232.1	21415.9	14.3864	15268.8	13482.8	18008.7	15586.8	13.928	182.22	343.37	237.85	254.48	7.99141	90.59	147.08	265.6	167.757	7.39023	169.54	108.93	347.94	208.803	7.706	37.2	152.97	95.085	6.57115	60.1	46.1	95.49	67.23	6.07103	20181.3	22294.5	20866.5	21114.1	14.3659	12521.1	15834.3	15838.5	14731.3	13.8466	781.18	408.21	478.86	556.083	9.11916	354.99
lulogutSigP-36515	0	0	0	#NUM!	0	0	0	0	#NUM!	0	0	0	0	#NUM!	0	0	0	0	#NUM!	0	0	0	0	#NUM!	0	0	0	#NUM!	0	0	0	0	#NUM!	0	0	0	0	#NUM!	0	0	0	0	#NUM!	0	0	0	0	#NUM!	0
lulogutSigP-36509	0	0	0	#NUM!	0	0.32	0	0.106667	-3.22882	10.23	0	0	3.41	1.76977	19.05	0	3.04	7.36333	2.88036	0	0.07	5.8	1.95667	0.968398	0	12.27	6.135	2.61706	0	0	0	0	#NUM!	0	0	0	0	#NUM!	0	0	0	0	#NUM!	0	0	0	0	#NUM!	0
lulogutSigP-36507	0	0	0	#NUM!	0	0	0	0	#NUM!	0	0	0	0	#NUM!	0.64	0	0	0.213333	-2.22882	0	0	0	0	#NUM!	0	0	0	#NUM!	0	0	0	0	#NUM!	0	0	0	0	#NUM!	0	0	0	0	#NUM!	0	0	0	0	#NUM!	0
lulogutSigP-36478	0.79	3.8	2.295	1.19849	4.66	7.21	2.36	4.74333	2.2459	8.92	7.44	10.98	9.11333	3.18798	9.54	9.19	11	9.91	3.30889	13.42	11.76	9.78	11.6533	3.54267	19.57	10.28	14.925	3.89966	14.65	15.64	13.63	14.64	3.87184	1.82	0.99	1.87	1.56	0.641546	2.13	3.78	2.52	2.81	1.49057	8.68	12.21	10.97	10.62	3.40871	10.55
lulogutSigP-36453	3.34	3.07	3.205	1.68032	1.99	2.5	2.58	2.35667	1.23675	8.85	5.17	7.12	7.04667	2.81694	8.51	8.2	9.91	8.87333	3.14948	6.89	8.39	7.3	7.52667	2.91201	9.09	6.46	7.775	2.95884	8.95	6.53	6.65	7.37667	2.88297	2.3	2.33	3.42	2.68333	1.42403	1.53	2.63	2.44	2.2	1.1375	8.67	8.42	7.72	8.27	3.04789	7.77
lulogutSigP-36434	5.86	8.67	7.265	2.86096	9.15	12.65	8.15	9.98333	3.31952	22.6	24.98	26.92	24.8333	4.63421	24.94	24.24	21.82	23.6667	4.56478	21.13	17.45	21.06	19.88	4.31325	21.87	23.29	22.58	4.49697	19.8	24.43	19.99	21.4067	4.41999	6.94	9.2	9.69	8.61	3.10601	10.14	9.3	8.22	9.22	3.20477	28.92	28.12	25.39	27.4767	4.78014	19.33
lulogutSigP-36403	2.02	3.91	2.965	1.56803	3.15	5.18	2.26	3.53	1.81967	12.54	11.21	10.82	11.5233	3.52649	13.17	11.66	11.34	12.0567	3.59176	15.83	9.81	12.47	12.7033	3.66714	12.79	11.61	12.2	3.60881	12.36	17.54	11.92	13.94	3.80116	3.36	2.5	3.27	3.04333	1.60565	4.22	3.56	1.43	3.07	1.61824	10.11	9.21	9.35	9.55667	3.25651	11.96
lulogutSigP-36383	350.69	745.11	547.9	9.09777	383.1	572.77	769.23	575.033	9.1675	2104.42	3616.33	3772.59	3164.45	11.6277	1883.12	2449.62	2127.51	2153.42	11.0724	1792.22	1015.94	1889.65	1565.94	10.6128	1552.44	2061.62	1807.03	10.8194	1819.59	2080.01	1907.74	1935.78	10.9187	458.07	663.57	1154.08	758.573	9.56714	579.28	817.83	636.65	677.92	9.40497	2685.56	3253.48	3112.55	3017.2	11.559	1972.74
lulogutSigP-36381	2.49	2.91	2.7	1.43296	6.11	5.12	4.67	5.3	2.40599	4.55	4.86	5.55	4.98667	2.31808	3.98	4.01	6.84	4.94333	2.30548	3.81	4.86	6.92	5.19667	2.37759	3.94	6.23	5.085	2.34625	6.15	6.73	5.1	5.99333	2.58336	3.24	2.2	2.94	2.79333	1.48199	3.3	3.29	3.88	3.49	1.80323	2.19	4.86	3.57	3.54	1.82375	3.25
lulogutSigP-36313	0	0	0	#NUM!	0.17	0	0.45	0.206667	-2.27462	2.46	1.49	2.23	2.06	1.04264	1.81	2.02	2.8	2.21	1.14405	1.55	1.27	3.45	2.09	1.0635	0.85	4.33	2.59	1.37295	2.33	1.03	3.68	2.34667	1.23061	0.23	0.1	0.19	0.173333	-2.52838	0	0.63	0.8	0.476667	-1.06895	2.58	0.81	4.67	2.68667	1.42582	2.47
lulogutSigP-36291	5.78	5.38	5.58	2.48027	9.22	10.95	10.83	10.3333	3.36923	11.66	11.25	11.86	11.59	3.53481	13.45	10.72	13.49	12.5533	3.65	15.51	13.83	13.72	14.3533	3.84331	12.07	13.58	12.825	3.68089	14.55	14.69	13.41	14.2167	3.82951	6.17	6.04	5.85	6.02	2.58976	11.18	9.36	10.75	10.43	3.38267	12.7	13.73	10.69	12.3733	3.62916	12.33
lulogutSigP-36275	180.19	109.91	145.05	7.18041	141.86	137.96	121.73	133.85	7.06447	552.16	511.17	504.57	522.633	9.02966	718.61	720.86	769.02	736.163	9.52388	817.27	994.05	903.61	904.977	9.82174	852.15	898.18	875.165	9.77341	871.24	875.14	860.55	868.977	9.76317	176.22	146.04	127.76	150.007	7.22888	148.24	118.79	136.67	134.567	7.07218	505.69	563.28	533.77	534.247	9.06136	622.8
lulogutSigP-36264	20.58	26.98	23.78	4.57168	28.28	35.89	22.93	29.0333	4.85964	46.82	46.39	40.26	44.49	5.47541	46.99	43.49	49.7	46.7267	5.54617	45.75	54.49	58.55	52.93	5.72601	54.17	50.67	52.42	5.71205	59.02	49.5	69.79	59.4367	5.89328	28.38	19.57	22.18	23.3767	4.547	28.15	27.52	28.54	28.07	4.81096	48.54	44.6	39.05	44.0633	5.46151	46.79
lulogutSigP-36260	0	0	0	#NUM!	0	0	0	0	#NUM!	0	0	0	0	#NUM!	0	0	0	0	#NUM!	0.55	0	0	0.183333	-2.44746	0	0	0	#NUM!	0	0	0	0	#NUM!	0	0	0	0	#NUM!	0	0	0	0	#NUM!	0	0	0	0	#NUM!	0
lulogutSigP-36241	0	0	0	#NUM!	0	0	0	0	#NUM!	1.33	0.59	0.44	0.786667	-0.346176	2.37	0	0	0.79	-0.340075	0.52	0	0	0.173333	-2.52838	0.47	0.84	0.655	-0.610433	0	0	0.26	0.0866667	-3.52838	0	0	0	0	#NUM!	0	0	0	0	#NUM!	0	0	0	0	#NUM!	0
lulogutSigP-36219	0	1.14	0.57	-0.810966	0	0	0	0	#NUM!	1.62	1.3	0	0.973333	-0.0389941	0	0	0	0	#NUM!	3.39	1.26	1.47	2.04	1.02857	0	4.16	2.08	1.05658	0	0	0	0	#NUM!	0	0	0	0	#NUM!	0	0	0	0	#NUM!	0	1.45	0	0.483333	-1.04891	0
lulogutSigP-36195	20.06	75.74	47.9	5.58195	44.9	72.93	51.09	56.3067	5.81523	91.81	100.56	113	101.79	6.66945	61.47	76.08	71.25	69.6	6.12102	68.8	24.22	54.93	49.3167	5.624	68.12	44.33	56.225	5.81314	63.3	90.65	75.78	76.5767	6.25883	43.95	28.46	72.14	48.1833	5.59046	42.55	55.72	43.82	47.3633	5.5657	114.71	96.07	118.68	109.82	6.779	72.56
lulogutSigP-36192	0	0.75	0.375	-1.41504	0.83	0	0	0.276667	-1.85378	0.41	0	0	0.136667	-2.87127	0	0.74	1.29	0.676667	-0.563483	0	1.09	0	0.363333	-1.46063	0	0	0	#NUM!	0.48	0	0	0.16	-2.64386	0	1.2	0	0.4	-1.32193	0	0	0	0	#NUM!	0	0	0	0	#NUM!	1.16
lulogutSigP-36135	1.31	0.38	0.845	-0.242977	3.82	6	1.23	3.68333	1.88101	5.08	4.13	9.34	6.18333	2.62838	5.55	2.03	3.76	3.78	1.91839	6.04	1.73	2.04	3.27	1.70929	3.1	6.95	5.025	2.32912	0.72	2.91	4.38	2.67	1.41684	3.26	0.34	0	1.2	0.263034	0.19	0.32	1.69	0.733333	-0.447459	2.43	3.24	3.98	3.21667	1.68557	1.98
lulogutSigP-36059	13.08	14.91	13.995	3.80684	96.81	115.13	67.91	93.2833	6.54355	61.93	53.68	68.99	61.5333	5.9433	63.36	70.92	58.64	64.3067	6.0069	66.32	48.76	90.78	68.62	6.10056	78.72	80.37	79.545	6.3137	83.61	80.79	102.16	88.8533	6.47335	13.35	12.65	11.31	12.4367	3.63653	69.91	100.65	83.73	84.7633	6.40537	60.84	132.51	72.84	88.73	6.47135	52.76
lulogutSigP-36055	7.78	11.8	9.79	3.29131	16.57	14.26	16.47	15.7667	3.97881	26.84	26.24	25.01	26.03	4.7021	22.92	23.73	28.38	25.01	4.64443	24.49	11.64	21.29	19.14	4.25852	32.59	25.21	28.9	4.853	27.14	22.7	30.48	26.7733	4.74272	14.22	20.27	10.5	14.9967	3.90657	12.6	18.68	10.35	13.8767	3.79459	31.86	21.64	19.05	24.1833	4.59594	20.13
lulogutSigP-36029	12.49	15.1	13.795	3.78607	24.75	22.26	14.93	20.6467	4.36784	67.48	72.9	65.73	68.7033	6.10231	61.9	76.02	67.47	68.4633	6.09726	72.02	44.61	66.04	60.89	5.92813	71.63	67.08	69.355	6.11593	72.57	68.6	74.37	71.8467	6.16685	15.82	15.6	11.66	14.36	3.84398	21.74	19.85	12.91	18.1667	4.18322	70.18	68.1	72.65	70.31	6.13566	61.64
lulogutSigP-35980	2.9	2.46	2.68	1.42223	8.34	3.27	4.15	5.25333	2.39323	1.76	3.11	4.66	3.17667	1.66751	2.5	0	3.7	2.06667	1.04731	0	4.2	0	1.4	0.485427	7.38	4.43	5.905	2.56194	2.29	5.36	5.47	4.37333	2.12873	3.01	2.85	0	1.95333	0.965938	3.25	3.62	7.12	4.66333	2.22136	0	3.12	0	1.04	0.0565835	0
lulogutSigP-35948	0	0	0	#NUM!	0	0	0	0	#NUM!	0	0	0	0	#NUM!	0	0	0	0	#NUM!	0	0	0	0	#NUM!	0	0	0	#NUM!	0	0	0	0	#NUM!	0	0	0	0	#NUM!	0	0	0	0	#NUM!	0	0	0	0	#NUM!	0
lulogutSigP-35942	205.27	183.69	194.48	7.60348	587.49	576.36	409.82	524.557	9.03495	278.35	208.56	243.48	243.463	7.92756	201.12	191.64	190.22	194.327	7.60234	234.77	330.58	312.71	292.687	8.19321	225.37	247.61	236.49	7.88564	141.45	145.82	189.09	158.787	7.31095	257.38	178.53	185.35	207.087	7.69409	432.9	357.85	388.82	393.19	8.61908	201.82	207.27	216.58	208.557	7.7043	167.09
lulogutSigP-35936	0	0	0	#NUM!	0	0	0	0	#NUM!	0	0	0	0	#NUM!	0	0	0	0	#NUM!	0	0	0	0	#NUM!	0	0	0	#NUM!	0	0	0	0	#NUM!	0	0	0	0	#NUM!	0	0	0	0	#NUM!	0	0	0	0	#NUM!	0
lulogutSigP-35926	0	0	0	#NUM!	1.97	0	0	0.656667	-0.606767	8.28	29.36	4.4	14.0133	3.80873	11.78	10.37	6.99	9.71333	3.27997	12.78	0	7.22	6.66667	2.73697	20.89	8.36	14.625	3.87036	8.63	0	9.04	5.89	2.55827	2.84	0	0	0.946667	-0.0790716	0	1.71	0	0.57	-0.810966	13.27	5.89	10.92	10.0267	3.32577	0
lulogutSigP-35922	0.35	1.86	1.105	0.144046	1.04	1.39	0.33	0.92	-0.120294	10.86	15.6	14.61	13.69	3.77505	10.47	12.08	12.55	11.7	3.54844	14.7	5.13	11.66	10.4967	3.39186	11.77	11.16	11.465	3.51916	16.13	7.89	8.98	11	3.45943	1.12	2.29	1.22	1.54333	0.62605	0.98	0.22	1.14	0.78	-0.358454	13.15	7.24	13.05	11.1467	3.47854	10.62
lulogutSigP-35920	27.07	19.38	23.225	4.53761	13.88	14.53	9.04	12.4833	3.64193	7.23	4.76	8.83	6.94	2.79494	1.94	4.75	4.24	3.64333	1.86526	4.02	0.61	2.99	2.54	1.34483	2.72	5.95	4.335	2.11603	5.28	3.68	4.88	4.61333	2.20581	30.93	54.94	38.85	41.5733	5.37759	13.78	17.11	23.12	18.0033	4.17019	9.31	6.27	7.77	7.78333	2.96039	8.95
lulogutSigP-35917	0	0	0	#NUM!	0	0	0	0	#NUM!	0	0	0	0	#NUM!	0	0	0	0	#NUM!	0	0	0	0	#NUM!	0	0	0	#NUM!	0	0	0	0	#NUM!	0	0	0	0	#NUM!	0	0	0	0	#NUM!	0	0	0	0	#NUM!	0
lulogutSigP-35906	3.23	2.42	2.825	1.49825	11.18	7.84	3.06	7.36	2.87971	2.61	1.64	2.93	2.39333	1.25902	2.94	0.71	1.96	1.87	0.903038	3.99	0.69	2.32	2.33333	1.22239	2.24	2.87	2.555	1.35332	0.25	3.27	2.12	1.88	0.910733	4.68	4.09	2.93	3.9	1.96347	6.06	2.77	5.3	4.71	2.23573	1.85	1.47	1.76	1.69333	0.759866	1.34
lulogutSigP-35902	6.32	9.35	7.835	2.96993	8.01	7.81	4.47	6.76333	2.75773	24.23	20.39	26.96	23.86	4.57652	17.1	20.24	22.29	19.8767	4.313	19.54	14.49	16.7	16.91	4.0798	22.36	21.07	21.715	4.44062	24.97	25.9	32.58	27.8167	4.79788	8.08	7.49	5.61	7.06	2.81967	7.91	9.69	5.43	7.67667	2.94048	18.41	25.01	25.13	22.85	4.51412	23.73
lulogutSigP-35892	0	0	0	#NUM!	0	0	0	0	#NUM!	0	0	0	0	#NUM!	0	0	0	0	#NUM!	0	0	0	0	#NUM!	0	0	0	#NUM!	0	0	0	0	#NUM!	0	0	0	0	#NUM!	0	0	0	0	#NUM!	0	0	0	0	#NUM!	0
lulogutSigP-35869	34.89	25.72	30.305	4.92148	127.3	122.84	79.48	109.873	6.7797	62.89	33.21	36.81	44.3033	5.46934	46.82	32.87	29.37	36.3533	5.18402	47.73	61.04	42.17	50.3133	5.65287	34.5	38.78	36.64	5.19535	32.53	42.17	24.53	33.0767	5.04774	34.06	37.52	33.97	35.1833	5.13682	68.65	67.28	73.03	69.6533	6.12212	30.04	37.82	36.63	34.83	5.12226	35.18
lulogutSigP-35803	10.33	8.45	9.39	3.23113	10.98	13.97	9	11.3167	3.50038	16.78	14.6	20.82	17.4	4.12102	18.62	14.98	19.67	17.7567	4.15029	22.18	20.33	26.57	23.0267	4.52523	20.2	23.65	21.925	4.4545	18.72	20.8	25.55	21.69	4.43896	8.8	8.67	10.94	9.47	3.24336	6.22	12.39	6.99	8.53333	3.09311	15.33	16.81	16.29	16.1433	4.01287	14.91
lulogutSigP-35795	3.66	4.04	3.85	1.94486	2.54	3.35	2.43	2.77333	1.47162	16.93	13.71	15.13	15.2567	3.93137	17.56	19.19	19.91	18.8867	4.2393	18.63	20.73	18.71	19.3567	4.27476	19.18	18.46	18.82	4.23419	15.27	15.56	18.3	16.3767	4.03357	4.27	3	3.19	3.48667	1.80185	3.22	2.68	2.06	2.65333	1.40781	13.92	12.55	16.19	14.22	3.82985	16.59
lulogutSigP-35793	1.06	1.45	1.255	0.327687	1.01	1.92	1.23	1.38667	0.471621	5.23	4.38	6.77	5.46	2.4489	6.11	6.49	7.97	6.85667	2.77751	6.5	5.5	6.15	6.05	2.59694	8.5	6.4	7.45	2.89724	7.63	7.68	6.59	7.3	2.8679	1.3	1.29	1.02	1.20333	0.267036	1.36	0.78	0.65	0.93	-0.104697	5.47	6.27	6.3	6.01333	2.58816	4.43
lulogutSigP-35785	12.49	7.29	9.89	3.30597	9.41	7.61	7.1	8.04	3.0072	5.01	3.42	4.91	4.44667	2.15272	3.36	7.67	8.01	6.34667	2.666	8.19	2.47	9.2	6.62	2.72683	6.65	6.27	6.46	2.69153	4.14	4.5	9.01	5.88333	2.55663	12.49	12.5	9.38	11.4567	3.51812	12	9.86	7.45	9.77	3.28836	9.61	9.35	7.84	8.93333	3.1592	4.46
lulogutSigP-35774	0	0	0	#NUM!	0	0	0	0	#NUM!	0	0	0	0	#NUM!	0	0	0	0	#NUM!	0	0	0	0	#NUM!	0	0	0	#NUM!	0	0	0	0	#NUM!	0	0	0	0	#NUM!	0	0	0	0	#NUM!	0	0	0	0	#NUM!	0
lulogutSigP-35772	0	0	0	#NUM!	0	0	0	0	#NUM!	0	0	0	0	#NUM!	0	0	0	0	#NUM!	0	0	0	0	#NUM!	0	0	0	#NUM!	0	0	0	0	#NUM!	0	0	0	0	#NUM!	0	0	0	0	#NUM!	0	0	0	0	#NUM!	0
lulogutSigP-35770	0	0	0	#NUM!	0	0	0	0	#NUM!	0	0	0	0	#NUM!	0	0	0	0	#NUM!	0	0	0	0	#NUM!	0	0	0	#NUM!	0	0	0	0	#NUM!	0	0	0	0	#NUM!	0	0	0	0	#NUM!	0	0	0	0	#NUM!	0
lulogutSigP-35754	3.97	6.81	5.39	2.43029	10.31	16.14	9.67	12.04	3.58976	8.06	9.39	12.14	9.86333	3.30208	11.1	5.61	9.85	8.85333	3.14622	13.4	2.7	10.21	8.77	3.13258	10.69	6.26	8.475	3.08321	4.77	12.02	8.56	8.45	3.07895	5.77	6.7	12.01	8.16	3.02857	10.56	12.05	11.84	11.4833	3.52147	9.33	9.19	10.51	9.67667	3.27451	10
lulogutSigP-35752	0.85	0	0.425	-1.23447	0.89	0.28	2.02	1.06333	0.0885939	1.31	1.13	3.02	1.82	0.863938	0.31	1.31	1.01	0.876667	-0.1899	0.38	0.03	0.71	0.373333	-1.42146	1.08	0	0.54	-0.888969	3.04	0.7	0.79	1.51	0.594549	0	0.52	1.19	0.57	-0.810966	1.34	0.3	0.82	0.82	-0.286304	0.25	1.12	0	0.456667	-1.13079	2.19
lulogutSigP-35750	0.75	0.47	0.61	-0.713119	0.99	0.41	1.79	1.06333	0.0885939	0.58	1.96	2.58	1.70667	0.771181	0.79	0.42	2.32	1.17667	0.234706	1.52	0	0.5	0.673333	-0.570607	0.47	0.95	0.71	-0.494109	0.59	0	0.69	0.426667	-1.22882	0.21	0.54	1.68	0.81	-0.304006	1.8	1.15	2.35	1.76667	0.82103	1.37	1.17	0.81	1.11667	0.159199	0.79
lulogutSigP-35743	70.7	82.4	76.55	6.25833	97.24	130.35	91.93	106.507	6.7348	83.25	88.92	78.99	83.72	6.3875	79.23	76.3	68.08	74.5367	6.21988	57.32	57.48	66.72	60.5067	5.91902	60.66	47.75	54.205	5.76035	70.56	67.78	62.53	66.9567	6.06516	81.13	68.08	61.08	70.0967	6.13127	100.9	84.45	77.39	87.58	6.45253	65.95	72.35	59.12	65.8067	6.04016	72.44
[truncated: 12,323 more rows]
[truncated: 175 more columns]
