# Supplementary material for: Leishmania infection induces a limited differential gene expression in the sand fly midgut
Source: BMC Genomics. 2020 Sep 4;21:608. doi: 10.1186/s12864-020-07025-8 (PMC7487717; doi:10.1186/s12864-020-07025-8)
Supplement: Supplementary file 15 — Additional file 15 : Table S12. Accession numbers corresponding to all transcripts (sequences) reported in this work. [file 12864_2020_7025_MOESM15_ESM.xlsx]

## Sheet: GITU01_accs
Sequence name	Accesion number
lulogut18716	GITU01000001
lulogut508	GITU01000002
lulogut17326	GITU01000003
lulogut14601	GITU01000004
lulogut18977	GITU01000005
lulogut41009	GITU01000006
lulogut15918	GITU01000007
lulogut55450	GITU01000008
lulogut21639	GITU01000009
lulogutSigP-23582	GITU01000010
lulogut56298	GITU01000011
lulogut14761	GITU01000012
lulogutSigP-24943	GITU01000013
lulogut17475	GITU01000014
lulogut19877	GITU01000015
lulogut49681	GITU01000016
lulogut17314	GITU01000017
lulogut17894	GITU01000018
lulogut1216	GITU01000019
lulogut728	GITU01000020
lulogut45323	GITU01000021
lulogut32574	GITU01000022
lulogutSigP-39656	GITU01000023
lulogutSigP-22388	GITU01000024
lulogutSigP-23593	GITU01000025
lulogutSigP-5021	GITU01000026
lulogut21788	GITU01000027
lulogut46912	GITU01000028
lulogut46913	GITU01000029
lulogut19688	GITU01000030
lulogut22996	GITU01000031
lulogut21565	GITU01000032
lulogut22808	GITU01000033
lulogut14170	GITU01000034
lulogut22367	GITU01000035
lulogut47817	GITU01000036
lulogut52809	GITU01000037
lulogut20970	GITU01000038
lulogut17151	GITU01000039
lulogut21879	GITU01000040
lulogut24016	GITU01000041
lulogut15568	GITU01000042
lulogut21268	GITU01000043
lulogut21189	GITU01000044
lulogut25221	GITU01000045
lulogut21617	GITU01000046
lulogut17398	GITU01000047
lulogut22019	GITU01000048
lulogut22947	GITU01000049
lulogut708	GITU01000050
lulogut23974	GITU01000051
lulogut37450	GITU01000052
lulogut41164	GITU01000053
lulogut18110	GITU01000054
lulogut35264	GITU01000055
lulogut504	GITU01000056
lulogutSigP-41166	GITU01000057
lulogut12159	GITU01000058
lulogut17309	GITU01000059
lulogut49395	GITU01000060
lulogut49396	GITU01000061
lulogut49397	GITU01000062
lulogut16717	GITU01000063
lulogut22931	GITU01000064
lulogut43460	GITU01000065
lulogut40468	GITU01000066
lulogut40469	GITU01000067
lulogut17285	GITU01000068
lulogut21009	GITU01000069
lulogut20845	GITU01000070
lulogut48694	GITU01000071
lulogut48693	GITU01000072
lulogut24435	GITU01000073
lulogut9849	GITU01000074
lulogut21562	GITU01000075
lulogut15401	GITU01000076
lulogut46388	GITU01000077
lulogut21993	GITU01000078
lulogut21200	GITU01000079
lulogut21968	GITU01000080
lulogut16527	GITU01000081
lulogut17374	GITU01000082
lulogut17458	GITU01000083
lulogut40648	GITU01000084
lulogut17094	GITU01000085
lulogut22406	GITU01000086
lulogutSigP-15529	GITU01000087
lulogut50235	GITU01000088
lulogut45973	GITU01000089
lulogut45974	GITU01000090
lulogut45975	GITU01000091
lulogut45972	GITU01000092
lulogut56037	GITU01000093
lulogut56688	GITU01000094
lulogut17981	GITU01000095
lulogut12436	GITU01000096
lulogut20652	GITU01000097
lulogut21080	GITU01000098
lulogutSigP-23934	GITU01000099
lulogutSigP-43903	GITU01000100
lulogut40212	GITU01000101
lulogut43956	GITU01000102
lulogut24366	GITU01000103
lulogut15149	GITU01000104
lulogut25208	GITU01000105
lulogut22621	GITU01000106
lulogut32450	GITU01000107
lulogut12764	GITU01000108
lulogut35729	GITU01000109
lulogut22313	GITU01000110
lulogut15835	GITU01000111
lulogut21463	GITU01000112
lulogut33236	GITU01000113
lulogut33235	GITU01000114
lulogut15295	GITU01000115
lulogut11697	GITU01000116
lulogut24712	GITU01000117
lulogut44574	GITU01000118
lulogut19789	GITU01000119
lulogut23685	GITU01000120
lulogut35242	GITU01000121
lulogut921	GITU01000122
lulogut21326	GITU01000123
lulogutSigP-47674	GITU01000124
lulogut41372	GITU01000125
lulogut41373	GITU01000126
lulogutSigP-24693	GITU01000127
lulogutSigP-47676	GITU01000128
lulogut17283	GITU01000129
lulogut26295	GITU01000130
lulogut23697	GITU01000131
lulogut22070	GITU01000132
lulogut38512	GITU01000133
lulogut12636	GITU01000134
lulogut21936	GITU01000135
lulogut20825	GITU01000136
lulogut8909	GITU01000137
lulogut9012	GITU01000138
lulogut15891	GITU01000139
lulogut22595	GITU01000140
lulogut37772	GITU01000141
lulogut22301	GITU01000142
lulogut21573	GITU01000143
lulogut13725	GITU01000144
lulogut8539	GITU01000145
lulogut8166	GITU01000146
lulogut35379	GITU01000147
lulogut22140	GITU01000148
lulogut16320	GITU01000149
lulogut45770	GITU01000150
lulogut45771	GITU01000151
lulogut17529	GITU01000152
lulogut25651	GITU01000153
lulogut24145	GITU01000154
lulogut16085	GITU01000155
lulogut21754	GITU01000156
lulogut22866	GITU01000157
lulogut47592	GITU01000158
lulogut55909	GITU01000159
lulogut55910	GITU01000160
lulogut21768	GITU01000161
lulogutSigP-34094	GITU01000162
lulogut17498	GITU01000163
lulogut50180	GITU01000164
lulogut50181	GITU01000165
lulogut21644	GITU01000166
lulogut53452	GITU01000167
lulogut23243	GITU01000168
lulogut50134	GITU01000169
lulogut46445	GITU01000170
lulogut22672	GITU01000171
lulogut42079	GITU01000172
lulogut48096	GITU01000173
lulogutSigP-19407	GITU01000174
lulogut15600	GITU01000175
lulogutSigP-13934	GITU01000176
lulogutSigP-19292	GITU01000177
lulogut18575	GITU01000178
lulogutSigP-13882	GITU01000179
lulogut25407	GITU01000180
lulogut14298	GITU01000181
lulogut22221	GITU01000182
lulogut20455	GITU01000183
lulogut13654	GITU01000184
lulogut22670	GITU01000185
lulogut21961	GITU01000186
lulogut45668	GITU01000187
lulogut21862	GITU01000188
lulogut15777	GITU01000189
lulogut21981	GITU01000190
lulogut21490	GITU01000191
lulogut16056	GITU01000192
lulogut22119	GITU01000193
lulogut14421	GITU01000194
lulogut22323	GITU01000195
lulogut23623	GITU01000196
lulogut9240	GITU01000197
lulogut41049	GITU01000198
lulogut21783	GITU01000199
lulogut22691	GITU01000200
lulogut40947	GITU01000201
lulogut21197	GITU01000202
lulogut25811	GITU01000203
lulogut24867	GITU01000204
lulogut17304	GITU01000205
lulogut19867	GITU01000206
lulogut22466	GITU01000207
lulogut33378	GITU01000208
lulogut17371	GITU01000209
lulogut25453	GITU01000210
lulogut23259	GITU01000211
lulogut22195	GITU01000212
lulogut15376	GITU01000213
lulogut38240	GITU01000214
lulogut22833	GITU01000215
lulogut35046	GITU01000216
lulogut19866	GITU01000217
lulogutSigP-23573	GITU01000218
lulogutSigP-43641	GITU01000219
lulogut56487	GITU01000220
lulogut17241	GITU01000221
lulogut56485	GITU01000222
lulogut39940	GITU01000223
lulogut13907	GITU01000224
lulogut21706	GITU01000225
lulogut35365	GITU01000226
lulogut49011	GITU01000227
lulogut49012	GITU01000228
lulogut20865	GITU01000229
lulogut20427	GITU01000230
lulogut20847	GITU01000231
lulogut20802	GITU01000232
lulogut35364	GITU01000233
lulogut43680	GITU01000234
lulogut19707	GITU01000235
lulogut22929	GITU01000236
lulogutSigP-19126	GITU01000237
lulogut19351	GITU01000238
lulogutSigP-17811	GITU01000239
lulogut40731	GITU01000240
lulogutSigP-56963	GITU01000241
lulogutSigP-56965	GITU01000242
lulogutSigP-35902	GITU01000243
lulogutSigP-8450	GITU01000244
lulogut15243	GITU01000245
lulogut18571	GITU01000246
lulogut19525	GITU01000247
lulogut21115	GITU01000248
lulogut21978	GITU01000249
lulogut966	GITU01000250
lulogut19452	GITU01000251
lulogutSigP-46955	GITU01000252
lulogut21947	GITU01000253
lulogut17835	GITU01000254
lulogutSigP-15199	GITU01000255
lulogut55932	GITU01000256
lulogut55934	GITU01000257
lulogutSigP-56146	GITU01000258
lulogutSigP-56221	GITU01000259
lulogutSigP-25725	GITU01000260
lulogut45799	GITU01000261
lulogut45801	GITU01000262
lulogut40894	GITU01000263
lulogut40893	GITU01000264
lulogut22325	GITU01000265
lulogutSigP-52728	GITU01000266
lulogut13872	GITU01000267
lulogut44132	GITU01000268
lulogut44133	GITU01000269
lulogutSigP-35183	GITU01000270
lulogutSigP-52150	GITU01000271
lulogut39100	GITU01000272
lulogut17987	GITU01000273
lulogut19631	GITU01000274
lulogut18390	GITU01000275
lulogutSigP-52395	GITU01000276
lulogut19364	GITU01000277
lulogut37773	GITU01000278
lulogutSigP-27146	GITU01000279
lulogut1436	GITU01000280
lulogut50015	GITU01000281
lulogut18702	GITU01000282
lulogut18857	GITU01000283
lulogut43290	GITU01000284
lulogut44913	GITU01000285
lulogut9455	GITU01000286
lulogut17287	GITU01000287
lulogut36933	GITU01000288
lulogut36934	GITU01000289
lulogutSigP-22907	GITU01000290
lulogutSigP-24939	GITU01000291
lulogut20123	GITU01000292
lulogut18525	GITU01000293
lulogut18593	GITU01000294
lulogut18626	GITU01000295
lulogut19195	GITU01000296
lulogutSigP-18502	GITU01000297
lulogutSigP-18593	GITU01000298
lulogutSigP-19624	GITU01000299
lulogutSigP-14019	GITU01000300
lulogutSigP-32810	GITU01000301
lulogut41259	GITU01000302
lulogutSigP-37809	GITU01000303
lulogut16418	GITU01000304
lulogut22008	GITU01000305
lulogut21458	GITU01000306
lulogutSigP-52732	GITU01000307
lulogut22809	GITU01000308
lulogut24263	GITU01000309
lulogut42294	GITU01000310
lulogut42295	GITU01000311
lulogut12005	GITU01000312
lulogut17015	GITU01000313
lulogut21756	GITU01000314
lulogut18089	GITU01000315
lulogut18134	GITU01000316
lulogut15472	GITU01000317
lulogutSigP-52671	GITU01000318
lulogut21225	GITU01000319
lulogut21601	GITU01000320
lulogut8684	GITU01000321
lulogut45455	GITU01000322
lulogut22084	GITU01000323
lulogut18017	GITU01000324
lulogut25499	GITU01000325
lulogutSigP-39913	GITU01000326
lulogutSigP-22792	GITU01000327
lulogut24480	GITU01000328
lulogut22578	GITU01000329
lulogutSigP-21304	GITU01000330
lulogut56223	GITU01000331
lulogut56224	GITU01000332
lulogut37344	GITU01000333
lulogut37345	GITU01000334
lulogut51097	GITU01000335
lulogut13878	GITU01000336
lulogut40437	GITU01000337
lulogutSigP-40436	GITU01000338
lulogutSigP-48013	GITU01000339
lulogut47415	GITU01000340
lulogut47416	GITU01000341
lulogut44600	GITU01000342
lulogut44603	GITU01000343
lulogutSigP-36264	GITU01000344
lulogut4947	GITU01000345
lulogut39911	GITU01000346
lulogut380	GITU01000347
lulogut46660	GITU01000348
lulogut38991	GITU01000349
lulogut38992	GITU01000350
lulogut44419	GITU01000351
lulogut44420	GITU01000352
lulogut43747	GITU01000353
lulogut37203	GITU01000354
lulogut22090	GITU01000355
lulogut20759	GITU01000356
lulogut24407	GITU01000357
lulogut44496	GITU01000358
lulogut581	GITU01000359
lulogut22305	GITU01000360
lulogut39509	GITU01000361
lulogut15977	GITU01000362
lulogut22911	GITU01000363
lulogut23995	GITU01000364
lulogutSigP-13200	GITU01000365
lulogut12986	GITU01000366
lulogut1858	GITU01000367
lulogut19709	GITU01000368
lulogut21732	GITU01000369
lulogutSigP-40552	GITU01000370
lulogut22519	GITU01000371
lulogut22550	GITU01000372
lulogut1382	GITU01000373
lulogut14380	GITU01000374
lulogutSigP-51417	GITU01000375
lulogut21658	GITU01000376
lulogut21374	GITU01000377
lulogutSigP-23753	GITU01000378
lulogutSigP-40448	GITU01000379
lulogut19480	GITU01000380
lulogut19221	GITU01000381
lulogut19103	GITU01000382
lulogut21789	GITU01000383
lulogut503	GITU01000384
lulogutSigP-54405	GITU01000385
lulogut17694	GITU01000386
lulogut49014	GITU01000387
lulogut49176	GITU01000388
lulogut17074	GITU01000389
lulogut18954	GITU01000390
lulogut20096	GITU01000391
lulogut22009	GITU01000392
lulogut22705	GITU01000393
lulogut40605	GITU01000394
lulogut40606	GITU01000395
lulogut41177	GITU01000396
lulogut18066	GITU01000397
lulogut19441	GITU01000398
lulogut17051	GITU01000399
lulogut23497	GITU01000400
lulogut35266	GITU01000401
lulogut35267	GITU01000402
lulogut38493	GITU01000403
lulogut38704	GITU01000404
lulogut38705	GITU01000405
lulogut39905	GITU01000406
lulogut44991	GITU01000407
lulogut50376	GITU01000408
lulogutSigP-35922	GITU01000409
lulogut17461	GITU01000410
lulogut18259	GITU01000411
lulogut19572	GITU01000412
lulogut32903	GITU01000413
lulogut33438	GITU01000414
lulogut44992	GITU01000415
lulogutSigP-49383	GITU01000416
lulogutSigP-34484	GITU01000417
lulogutSigP-34486	GITU01000418
lulogutSigP-34488	GITU01000419
lulogutSigP-38803	GITU01000420
lulogutSigP-49732	GITU01000421
lulogut18657	GITU01000422
lulogut19888	GITU01000423
lulogutSigP-50706	GITU01000424
lulogut19210	GITU01000425
lulogut34580	GITU01000426
lulogut36793	GITU01000427
lulogut50707	GITU01000428
lulogut50708	GITU01000429
lulogut17947	GITU01000430
lulogut52464	GITU01000431
lulogut36794	GITU01000432
lulogut18614	GITU01000433
lulogut45066	GITU01000434
lulogut45067	GITU01000435
lulogut15395	GITU01000436
lulogut36557	GITU01000437
lulogut10588	GITU01000438
lulogut18281	GITU01000439
lulogutSigP-48516	GITU01000440
lulogut16410	GITU01000441
lulogut22035	GITU01000442
lulogut22934	GITU01000443
lulogut48695	GITU01000444
lulogut21193	GITU01000445
lulogut47739	GITU01000446
lulogut47740	GITU01000447
lulogut43927	GITU01000448
lulogut18327	GITU01000449
lulogut43926	GITU01000450
lulogut44080	GITU01000451
lulogut43506	GITU01000452
lulogut43507	GITU01000453
lulogut49028	GITU01000454
lulogutSigP-46782	GITU01000455
lulogut8956	GITU01000456
lulogut34257	GITU01000457
lulogut34259	GITU01000458
lulogut43711	GITU01000459
lulogut49540	GITU01000460
lulogut49541	GITU01000461
lulogut49560	GITU01000462
lulogut22296	GITU01000463
lulogut17446	GITU01000464
lulogutSigP-39293	GITU01000465
lulogutSigP-49559	GITU01000466
lulogut23431	GITU01000467
lulogut44458	GITU01000468
lulogut44459	GITU01000469
lulogut48089	GITU01000470
lulogut48090	GITU01000471
lulogut16253	GITU01000472
lulogut18469	GITU01000473
lulogut22145	GITU01000474
lulogut25740	GITU01000475
lulogutSigP-54803	GITU01000476
lulogutSigP-53743	GITU01000477
lulogutSigP-46256	GITU01000478
lulogut40698	GITU01000479
lulogutSigP-40698	GITU01000480
lulogutSigP-33708	GITU01000481
lulogut18440	GITU01000482
lulogut48742	GITU01000483
lulogutSigP-36962	GITU01000484
lulogut41558	GITU01000485
lulogutSigP-36960	GITU01000486
lulogutSigP-36964	GITU01000487
lulogut26337	GITU01000488
lulogut18546	GITU01000489
lulogut20157	GITU01000490
lulogut22558	GITU01000491
lulogut14598	GITU01000492
lulogut39715	GITU01000493
lulogut22839	GITU01000494
lulogut14507	GITU01000495
lulogut20640	GITU01000496
lulogutSigP-43984	GITU01000497
lulogutSigP-21793	GITU01000498
lulogut40496	GITU01000499
lulogut22224	GITU01000500
lulogut22582	GITU01000501
lulogut55854	GITU01000502
lulogut21419	GITU01000503
lulogutSigP-22229	GITU01000504
lulogut23392	GITU01000505
lulogut19201	GITU01000506
lulogut15402	GITU01000507
lulogut23536	GITU01000508
lulogut37044	GITU01000509
lulogut19035	GITU01000510
lulogutSigP-36758	GITU01000511
lulogut16103	GITU01000512
lulogut28242	GITU01000513
lulogutSigP-22783	GITU01000514
lulogutSigP-23187	GITU01000515
lulogut36261	GITU01000516
lulogut19147	GITU01000517
lulogut19073	GITU01000518
lulogut44696	GITU01000519
lulogut18132	GITU01000520
lulogutSigP-26098	GITU01000521
lulogut21209	GITU01000522
lulogut19750	GITU01000523
lulogut16836	GITU01000524
lulogut19056	GITU01000525
lulogut18307	GITU01000526
lulogut22704	GITU01000527
lulogut35527	GITU01000528
lulogut40690	GITU01000529
lulogut16366	GITU01000530
lulogut36728	GITU01000531
lulogut36729	GITU01000532
lulogut32996	GITU01000533
lulogut44450	GITU01000534
lulogut44451	GITU01000535
lulogut45660	GITU01000536
lulogut45661	GITU01000537
lulogutSigP-25009	GITU01000538
lulogut23059	GITU01000539
lulogut19088	GITU01000540
lulogut22638	GITU01000541
lulogut23647	GITU01000542
lulogut37959	GITU01000543
lulogut40358	GITU01000544
lulogut40359	GITU01000545
lulogut40360	GITU01000546
lulogut17187	GITU01000547
lulogut949	GITU01000548
lulogut21220	GITU01000549
lulogut18544	GITU01000550
lulogut14341	GITU01000551
lulogut18195	GITU01000552
lulogut33140	GITU01000553
lulogut50399	GITU01000554
lulogut51219	GITU01000555
lulogut54659	GITU01000556
lulogutSigP-43649	GITU01000557
lulogutSigP-2356	GITU01000558
lulogutSigP-43647	GITU01000559
lulogutSigP-28487	GITU01000560
lulogut33141	GITU01000561
lulogut56560	GITU01000562
lulogut56561	GITU01000563
lulogut46266	GITU01000564
lulogut56035	GITU01000565
lulogutSigP-45475	GITU01000566
lulogutSigP-50453	GITU01000567
lulogut42037	GITU01000568
lulogut17950	GITU01000569
lulogut17356	GITU01000570
lulogut21291	GITU01000571
lulogut17577	GITU01000572
lulogutSigP-45631	GITU01000573
lulogut44257	GITU01000574
lulogutSigP-44258	GITU01000575
lulogut19546	GITU01000576
lulogutSigP-5446	GITU01000577
lulogutSigP-39001	GITU01000578
lulogut13383	GITU01000579
lulogut13969	GITU01000580
lulogut22279	GITU01000581
lulogut16867	GITU01000582
lulogutSigP-33754	GITU01000583
lulogutSigP-39193	GITU01000584
lulogut33758	GITU01000585
lulogut24387	GITU01000586
lulogut31619	GITU01000587
lulogut34046	GITU01000588
lulogut34047	GITU01000589
lulogut34048	GITU01000590
lulogut39422	GITU01000591
lulogut39423	GITU01000592
lulogut34783	GITU01000593
lulogut16910	GITU01000594
lulogut10364	GITU01000595
lulogutSigP-31679	GITU01000596
lulogut17669	GITU01000597
lulogutSigP-23451	GITU01000598
lulogutSigP-43156	GITU01000599
lulogutSigP-42335	GITU01000600
lulogut23356	GITU01000601
lulogut32827	GITU01000602
lulogut43015	GITU01000603
lulogut56107	GITU01000604
lulogut36942	GITU01000605
lulogut56105	GITU01000606
lulogutSigP-33088	GITU01000607
lulogutSigP-56105	GITU01000608
lulogut53246	GITU01000609
lulogutSigP-1804	GITU01000610
lulogutSigP-18475	GITU01000611
lulogutSigP-22709	GITU01000612
lulogutSigP-32828	GITU01000613
lulogutSigP-36941	GITU01000614
lulogutSigP-44660	GITU01000615
lulogutSigP-528	GITU01000616
lulogutSigP-53047	GITU01000617
lulogutSigP-53245	GITU01000618
lulogutSigP-9032	GITU01000619
lulogut22394	GITU01000620
lulogut14246	GITU01000621
lulogut18937	GITU01000622
lulogut22076	GITU01000623
lulogutSigP-38562	GITU01000624
lulogut12687	GITU01000625
lulogut21615	GITU01000626
lulogut19617	GITU01000627
lulogutSigP-18384	GITU01000628
lulogutSigP-36956	GITU01000629
lulogut24944	GITU01000630
lulogutSigP-48704	GITU01000631
lulogut22233	GITU01000632
lulogutSigP-19269	GITU01000633
lulogut17853	GITU01000634
lulogutSigP-26527	GITU01000635
lulogutSigP-8686	GITU01000636
lulogut14064	GITU01000637
lulogut44937	GITU01000638
lulogut44632	GITU01000639
lulogut44631	GITU01000640
lulogut16810	GITU01000641
lulogut53258	GITU01000642
lulogut53260	GITU01000643
lulogut53259	GITU01000644
lulogut48099	GITU01000645
lulogut43829	GITU01000646
lulogut49228	GITU01000647
lulogut38585	GITU01000648
lulogut43830	GITU01000649
lulogut20367	GITU01000650
lulogut20866	GITU01000651
lulogut45358	GITU01000652
lulogutSigP-33767	GITU01000653
lulogutSigP-32067	GITU01000654
lulogut16004	GITU01000655
lulogut22427	GITU01000656
lulogut24509	GITU01000657
lulogut37640	GITU01000658
lulogut53216	GITU01000659
lulogut53217	GITU01000660
lulogutSigP-122	GITU01000661
lulogut21485	GITU01000662
lulogut26140	GITU01000663
lulogut33275	GITU01000664
lulogut37711	GITU01000665
lulogut47294	GITU01000666
lulogut21280	GITU01000667
lulogut19828	GITU01000668
lulogut23218	GITU01000669
lulogut38025	GITU01000670
lulogut20795	GITU01000671
lulogut19642	GITU01000672
lulogut22241	GITU01000673
lulogut47295	GITU01000674
lulogutSigP-23533	GITU01000675
lulogutSigP-15547	GITU01000676
lulogutSigP-14886	GITU01000677
lulogutSigP-55789	GITU01000678
lulogutSigP-34740	GITU01000679
lulogutSigP-9152	GITU01000680
lulogut1835	GITU01000681
lulogut2426	GITU01000682
lulogut49673	GITU01000683
lulogut49674	GITU01000684
lulogutSigP-26901	GITU01000685
lulogut270	GITU01000686
lulogut49031	GITU01000687
lulogut23032	GITU01000688
lulogut17884	GITU01000689
lulogut22317	GITU01000690
lulogut46444	GITU01000691
lulogut46300	GITU01000692
lulogut46301	GITU01000693
lulogutSigP-37068	GITU01000694
lulogut56721	GITU01000695
lulogut19175	GITU01000696
lulogut19635	GITU01000697
lulogut43155	GITU01000698
lulogut17774	GITU01000699
lulogut48125	GITU01000700
lulogut45043	GITU01000701
lulogut17781	GITU01000702
lulogut20199	GITU01000703
lulogut16095	GITU01000704
lulogut13351	GITU01000705
lulogut22175	GITU01000706
lulogut39451	GITU01000707
lulogut39452	GITU01000708
lulogut15876	GITU01000709
lulogutSigP-54060	GITU01000710
lulogut20092	GITU01000711
lulogut18710	GITU01000712
lulogutSigP-18182	GITU01000713
lulogut21665	GITU01000714
lulogut20583	GITU01000715
lulogut19381	GITU01000716
lulogut15805	GITU01000717
lulogut46398	GITU01000718
lulogut44652	GITU01000719
lulogut44653	GITU01000720
lulogut17451	GITU01000721
lulogut17869	GITU01000722
lulogut32702	GITU01000723
lulogut46397	GITU01000724
lulogut8993	GITU01000725
lulogut47678	GITU01000726
lulogut47679	GITU01000727
lulogut44736	GITU01000728
lulogut44737	GITU01000729
lulogutSigP-22572	GITU01000730
lulogut44679	GITU01000731
lulogut44680	GITU01000732
lulogut44820	GITU01000733
lulogut44821	GITU01000734
lulogut56767	GITU01000735
lulogut56769	GITU01000736
lulogut21891	GITU01000737
lulogut22048	GITU01000738
lulogut21998	GITU01000739
lulogut21060	GITU01000740
lulogut36513	GITU01000741
lulogutSigP-56458	GITU01000742
lulogutSigP-21005	GITU01000743
lulogut45490	GITU01000744
lulogut45489	GITU01000745
lulogut16620	GITU01000746
lulogut43276	GITU01000747
lulogutSigP-26231	GITU01000748
lulogutSigP-18333	GITU01000749
lulogut21586	GITU01000750
lulogutSigP-22475	GITU01000751
lulogutSigP-19924	GITU01000752
lulogutSigP-22933	GITU01000753
lulogutSigP-15651	GITU01000754
lulogutSigP-26274	GITU01000755
lulogutSigP-26063	GITU01000756
lulogut17989	GITU01000757
lulogutSigP-18161	GITU01000758
lulogut44465	GITU01000759
lulogutSigP-23764	GITU01000760
lulogut14523	GITU01000761
lulogut17777	GITU01000762
lulogut44336	GITU01000763
lulogut34197	GITU01000764
lulogut44299	GITU01000765
lulogut44335	GITU01000766
lulogut16616	GITU01000767
lulogut15757	GITU01000768
lulogut23298	GITU01000769
lulogutSigP-13680	GITU01000770
lulogut52092	GITU01000771
lulogut17590	GITU01000772
lulogut23793	GITU01000773
lulogut46437	GITU01000774
lulogut46436	GITU01000775
lulogut17527	GITU01000776
lulogut45016	GITU01000777
lulogut45017	GITU01000778
lulogutSigP-33046	GITU01000779
lulogut50984	GITU01000780
lulogutSigP-23899	GITU01000781
lulogut20208	GITU01000782
lulogutSigP-21424	GITU01000783
lulogut40431	GITU01000784
lulogut16176	GITU01000785
lulogutSigP-328	GITU01000786
lulogut1014	GITU01000787
lulogut38091	GITU01000788
lulogut21894	GITU01000789
lulogutSigP-23150	GITU01000790
lulogut16874	GITU01000791
lulogutSigP-52871	GITU01000792
lulogut19801	GITU01000793
lulogut44466	GITU01000794
lulogut42279	GITU01000795
lulogutSigP-42278	GITU01000796
lulogut50943	GITU01000797
lulogut33894	GITU01000798
lulogut37901	GITU01000799
lulogut45231	GITU01000800
lulogut45897	GITU01000801
lulogut45898	GITU01000802
lulogut56943	GITU01000803
lulogut56944	GITU01000804
lulogut21190	GITU01000805
lulogut41006	GITU01000806
lulogut19206	GITU01000807
lulogut18612	GITU01000808
lulogut43582	GITU01000809
lulogut43583	GITU01000810
lulogut21199	GITU01000811
lulogut18084	GITU01000812
lulogut19524	GITU01000813
lulogut22098	GITU01000814
lulogut45409	GITU01000815
lulogut45410	GITU01000816
lulogut16520	GITU01000817
lulogut18023	GITU01000818
lulogut44805	GITU01000819
lulogut44806	GITU01000820
lulogut45923	GITU01000821
lulogut45924	GITU01000822
lulogut20432	GITU01000823
lulogut17459	GITU01000824
lulogut40270	GITU01000825
lulogut18997	GITU01000826
lulogut18511	GITU01000827
lulogut51	GITU01000828
lulogut33112	GITU01000829
lulogut44751	GITU01000830
lulogut18803	GITU01000831
lulogut44752	GITU01000832
lulogut46611	GITU01000833
lulogut46612	GITU01000834
lulogut44455	GITU01000835
lulogut44454	GITU01000836
lulogut18868	GITU01000837
lulogut17830	GITU01000838
lulogut18370	GITU01000839
lulogut20512	GITU01000840
lulogut33132	GITU01000841
lulogut33742	GITU01000842
lulogutSigP-17059	GITU01000843
lulogutSigP-24725	GITU01000844
lulogut33131	GITU01000845
lulogut31807	GITU01000846
lulogut21726	GITU01000847
lulogut39126	GITU01000848
lulogutSigP-39210	GITU01000849
lulogut16003	GITU01000850
lulogut21078	GITU01000851
lulogut41496	GITU01000852
lulogut20174	GITU01000853
lulogut40864	GITU01000854
lulogut40865	GITU01000855
lulogut15512	GITU01000856
lulogut56541	GITU01000857
lulogut24949	GITU01000858
lulogut22391	GITU01000859
lulogut25709	GITU01000860
lulogut9117	GITU01000861
lulogut16602	GITU01000862
lulogut55825	GITU01000863
lulogut32271	GITU01000864
lulogut23076	GITU01000865
lulogut19566	GITU01000866
lulogutSigP-32180	GITU01000867
lulogut41535	GITU01000868
lulogutSigP-46764	GITU01000869
lulogut44840	GITU01000870
lulogut46447	GITU01000871
lulogut46448	GITU01000872
lulogut25618	GITU01000873
lulogut1031	GITU01000874
lulogut22949	GITU01000875
lulogut17644	GITU01000876
lulogut18484	GITU01000877
lulogut20536	GITU01000878
lulogut21373	GITU01000879
lulogut37398	GITU01000880
lulogut23289	GITU01000881
lulogut1239	GITU01000882
lulogut19293	GITU01000883
lulogut21888	GITU01000884
lulogut22479	GITU01000885
lulogut22619	GITU01000886
lulogut22977	GITU01000887
lulogut23365	GITU01000888
lulogut23376	GITU01000889
lulogut37734	GITU01000890
lulogut38740	GITU01000891
lulogut46830	GITU01000892
lulogut50556	GITU01000893
lulogut21884	GITU01000894
lulogut21916	GITU01000895
lulogut22620	GITU01000896
lulogut36212	GITU01000897
lulogut47885	GITU01000898
lulogutSigP-23755	GITU01000899
lulogut54168	GITU01000900
lulogutSigP-15968	GITU01000901
lulogut8689	GITU01000902
lulogut40350	GITU01000903
lulogut40351	GITU01000904
lulogut36823	GITU01000905
lulogut36824	GITU01000906
lulogut19157	GITU01000907
lulogutSigP-1482	GITU01000908
lulogutSigP-22901	GITU01000909
lulogutSigP-8812	GITU01000910
lulogut21861	GITU01000911
lulogut21907	GITU01000912
lulogutSigP-53265	GITU01000913
lulogut17379	GITU01000914
lulogut24475	GITU01000915
lulogutSigP-17327	GITU01000916
lulogut18640	GITU01000917
lulogut22757	GITU01000918
lulogut45192	GITU01000919
lulogut45191	GITU01000920
lulogutSigP-38891	GITU01000921
lulogutSigP-38893	GITU01000922
lulogut21912	GITU01000923
lulogut21511	GITU01000924
lulogut37757	GITU01000925
lulogut53007	GITU01000926
lulogut17075	GITU01000927
lulogutSigP-47595	GITU01000928
lulogutSigP-47597	GITU01000929
lulogut41856	GITU01000930
lulogut35218	GITU01000931
lulogut1377	GITU01000932
lulogut50644	GITU01000933
lulogut50645	GITU01000934
lulogut17980	GITU01000935
lulogut22335	GITU01000936
lulogut17651	GITU01000937
lulogut17143	GITU01000938
lulogut17039	GITU01000939
lulogut54363	GITU01000940
lulogut17819	GITU01000941
lulogut32208	GITU01000942
lulogut56538	GITU01000943
lulogut22854	GITU01000944
lulogut56536	GITU01000945
lulogut22292	GITU01000946
lulogut17959	GITU01000947
lulogut40714	GITU01000948
lulogutSigP-26114	GITU01000949
lulogutSigP-47566	GITU01000950
lulogut22538	GITU01000951
lulogutSigP-35028	GITU01000952
lulogut55147	GITU01000953
lulogut20062	GITU01000954
lulogutSigP-16269	GITU01000955
lulogut18316	GITU01000956
lulogut39314	GITU01000957
lulogut24921	GITU01000958
lulogut50075	GITU01000959
lulogut50076	GITU01000960
lulogut9008	GITU01000961
lulogut18120	GITU01000962
lulogut54958	GITU01000963
lulogut17564	GITU01000964
lulogut18181	GITU01000965
lulogut17570	GITU01000966
lulogut25340	GITU01000967
lulogut9261	GITU01000968
lulogut22208	GITU01000969
lulogutSigP-18331	GITU01000970
lulogut42134	GITU01000971
lulogut17898	GITU01000972
lulogut22435	GITU01000973
lulogutSigP-18185	GITU01000974
lulogut40808	GITU01000975
lulogutSigP-15566	GITU01000976
lulogut48907	GITU01000977
lulogut51531	GITU01000978
lulogut23784	GITU01000979
lulogutSigP-52631	GITU01000980
lulogut19556	GITU01000981
lulogut20359	GITU01000982
lulogut9031	GITU01000983
lulogutSigP-50047	GITU01000984
lulogut18649	GITU01000985
lulogut13714	GITU01000986
lulogutSigP-1113	GITU01000987
lulogutSigP-13703	GITU01000988
lulogutSigP-19330	GITU01000989
lulogutSigP-3476	GITU01000990
lulogut18738	GITU01000991
lulogutSigP-41505	GITU01000992
lulogut53383	GITU01000993
lulogut42708	GITU01000994
lulogutSigP-15839	GITU01000995
lulogut21710	GITU01000996
lulogut17161	GITU01000997
lulogut17734	GITU01000998
lulogut35351	GITU01000999
lulogutSigP-53099	GITU01001000
lulogut42476	GITU01001001
lulogutSigP-13800	GITU01001002
lulogutSigP-35350	GITU01001003
lulogut20108	GITU01001004
lulogut48794	GITU01001005
lulogut13276	GITU01001006
lulogut34448	GITU01001007
lulogut39711	GITU01001008
lulogut22591	GITU01001009
lulogut13460	GITU01001010
lulogut21873	GITU01001011
lulogut33812	GITU01001012
lulogut41957	GITU01001013
lulogut19746	GITU01001014
lulogut16308	GITU01001015
lulogut35079	GITU01001016
lulogut35081	GITU01001017
lulogut22883	GITU01001018
lulogut22857	GITU01001019
lulogut9250	GITU01001020
lulogut50448	GITU01001021
lulogut52500	GITU01001022
lulogutSigP-40343	GITU01001023
lulogut9615	GITU01001024
lulogut39361	GITU01001025
lulogutSigP-34295	GITU01001026
lulogutSigP-22794	GITU01001027
lulogut13293	GITU01001028
lulogut23329	GITU01001029
lulogut17144	GITU01001030
lulogutSigP-17014	GITU01001031
lulogut40555	GITU01001032
lulogut40556	GITU01001033
lulogut40557	GITU01001034
lulogut18938	GITU01001035
lulogutSigP-16416	GITU01001036
lulogut20236	GITU01001037
lulogut21949	GITU01001038
lulogut35604	GITU01001039
lulogut48305	GITU01001040
lulogut22877	GITU01001041
lulogut45634	GITU01001042
lulogutSigP-33518	GITU01001043
lulogutSigP-42494	GITU01001044
lulogut45633	GITU01001045
lulogut44995	GITU01001046
lulogut47218	GITU01001047
lulogut47219	GITU01001048
lulogut23433	GITU01001049
lulogut18276	GITU01001050
lulogut21217	GITU01001051
lulogut19896	GITU01001052
lulogut19086	GITU01001053
lulogut21892	GITU01001054
lulogut252	GITU01001055
lulogut34799	GITU01001056
lulogut46956	GITU01001057
lulogut16364	GITU01001058
lulogut40442	GITU01001059
lulogut40443	GITU01001060
lulogut17524	GITU01001061
lulogut53762	GITU01001062
lulogut44550	GITU01001063
lulogut16614	GITU01001064
lulogut16654	GITU01001065
lulogut17412	GITU01001066
lulogut17772	GITU01001067
lulogut18481	GITU01001068
lulogut18556	GITU01001069
lulogut18675	GITU01001070
lulogut19314	GITU01001071
lulogut19505	GITU01001072
lulogut20358	GITU01001073
lulogut22871	GITU01001074
lulogut24930	GITU01001075
lulogut31952	GITU01001076
lulogut33947	GITU01001077
lulogut34738	GITU01001078
lulogut44363	GITU01001079
lulogut44364	GITU01001080
lulogut44780	GITU01001081
lulogut53115	GITU01001082
lulogut22575	GITU01001083
lulogut19000	GITU01001084
lulogut40098	GITU01001085
lulogut46961	GITU01001086
lulogut39945	GITU01001087
lulogut39946	GITU01001088
lulogut17812	GITU01001089
lulogut13754	GITU01001090
lulogut13974	GITU01001091
lulogut14233	GITU01001092
lulogut14419	GITU01001093
lulogut1447	GITU01001094
lulogut15752	GITU01001095
lulogut16100	GITU01001096
lulogut16974	GITU01001097
lulogut17008	GITU01001098
lulogut17119	GITU01001099
lulogut17186	GITU01001100
lulogut17247	GITU01001101
lulogut17260	GITU01001102
lulogut17430	GITU01001103
lulogut17466	GITU01001104
lulogut17539	GITU01001105
lulogut17917	GITU01001106
lulogut17926	GITU01001107
lulogut18013	GITU01001108
lulogut18129	GITU01001109
lulogut18401	GITU01001110
lulogut18419	GITU01001111
lulogut18490	GITU01001112
lulogut18761	GITU01001113
lulogut18802	GITU01001114
lulogut18958	GITU01001115
lulogut19054	GITU01001116
lulogut19080	GITU01001117
lulogut19125	GITU01001118
lulogut19167	GITU01001119
lulogut19367	GITU01001120
lulogut19476	GITU01001121
lulogut19497	GITU01001122
lulogut19512	GITU01001123
lulogut19673	GITU01001124
lulogut19968	GITU01001125
lulogut20001	GITU01001126
lulogut20052	GITU01001127
lulogut20151	GITU01001128
lulogut20171	GITU01001129
lulogut20426	GITU01001130
lulogut20466	GITU01001131
lulogut20506	GITU01001132
lulogut20621	GITU01001133
lulogut20705	GITU01001134
lulogut21055	GITU01001135
lulogut21067	GITU01001136
lulogut21833	GITU01001137
lulogut21897	GITU01001138
lulogut22551	GITU01001139
lulogut22900	GITU01001140
lulogut23291	GITU01001141
lulogut24258	GITU01001142
lulogut335	GITU01001143
lulogut35074	GITU01001144
lulogut37033	GITU01001145
lulogut39648	GITU01001146
lulogut42132	GITU01001147
lulogut48661	GITU01001148
lulogut48662	GITU01001149
lulogut49929	GITU01001150
lulogut51317	GITU01001151
lulogut52328	GITU01001152
lulogut52329	GITU01001153
lulogut53117	GITU01001154
lulogut54620	GITU01001155
lulogut55841	GITU01001156
lulogut55842	GITU01001157
lulogut56299	GITU01001158
lulogut56494	GITU01001159
lulogut56833	GITU01001160
lulogut848	GITU01001161
lulogut902	GITU01001162
lulogut17553	GITU01001163
lulogut51021	GITU01001164
lulogut47165	GITU01001165
lulogut45459	GITU01001166
lulogut45458	GITU01001167
lulogut51365	GITU01001168
lulogut25711	GITU01001169
lulogutSigP-47618	GITU01001170
lulogutSigP-43225	GITU01001171
lulogut11449	GITU01001172
lulogut9010	GITU01001173
lulogut16293	GITU01001174
lulogut16641	GITU01001175
lulogut17173	GITU01001176
lulogut19053	GITU01001177
lulogut21240	GITU01001178
lulogut13496	GITU01001179
lulogut44950	GITU01001180
lulogutSigP-39813	GITU01001181
lulogutSigP-33101	GITU01001182
lulogut19705	GITU01001183
lulogut16420	GITU01001184
lulogut43268	GITU01001185
lulogut22941	GITU01001186
lulogut24945	GITU01001187
lulogut22142	GITU01001188
lulogutSigP-13372	GITU01001189
lulogutSigP-20632	GITU01001190
lulogut33076	GITU01001191
lulogut33077	GITU01001192
lulogut44	GITU01001193
lulogut56306	GITU01001194
lulogut56307	GITU01001195
lulogut23938	GITU01001196
lulogut17427	GITU01001197
lulogut8625	GITU01001198
lulogut21918	GITU01001199
lulogut23761	GITU01001200
lulogut40851	GITU01001201
lulogut40852	GITU01001202
lulogut40853	GITU01001203
lulogut17955	GITU01001204
lulogut16880	GITU01001205
lulogut17043	GITU01001206
lulogut18054	GITU01001207
lulogut18650	GITU01001208
lulogut21440	GITU01001209
lulogut22637	GITU01001210
lulogutSigP-17444	GITU01001211
lulogut19872	GITU01001212
lulogut25967	GITU01001213
lulogut22125	GITU01001214
lulogut39347	GITU01001215
lulogut51864	GITU01001216
lulogut17831	GITU01001217
lulogut17415	GITU01001218
lulogut42594	GITU01001219
lulogut8981	GITU01001220
lulogut17858	GITU01001221
lulogut32611	GITU01001222
lulogutSigP-44179	GITU01001223
lulogut44437	GITU01001224
lulogutSigP-35346	GITU01001225
lulogutSigP-35603	GITU01001226
lulogut17180	GITU01001227
lulogut17360	GITU01001228
lulogut41559	GITU01001229
lulogutSigP-46772	GITU01001230
lulogutSigP-46774	GITU01001231
lulogutSigP-46776	GITU01001232
lulogut48744	GITU01001233
lulogut40780	GITU01001234
lulogut23346	GITU01001235
lulogut23287	GITU01001236
lulogut22749	GITU01001237
lulogut50194	GITU01001238
lulogut14534	GITU01001239
lulogutSigP-45906	GITU01001240
lulogut56311	GITU01001241
lulogut45338	GITU01001242
lulogut45339	GITU01001243
lulogut21950	GITU01001244
lulogut16317	GITU01001245
lulogut42630	GITU01001246
lulogut16400	GITU01001247
lulogut18204	GITU01001248
lulogut44863	GITU01001249
lulogut44864	GITU01001250
lulogut50083	GITU01001251
lulogut50084	GITU01001252
lulogut55616	GITU01001253
lulogutSigP-55640	GITU01001254
lulogut16939	GITU01001255
lulogut23	GITU01001256
lulogutSigP-40533	GITU01001257
lulogut32936	GITU01001258
lulogut21985	GITU01001259
lulogut44624	GITU01001260
lulogutSigP-44623	GITU01001261
lulogutSigP-46379	GITU01001262
lulogut18310	GITU01001263
lulogut43236	GITU01001264
lulogut43235	GITU01001265
lulogut47793	GITU01001266
lulogutSigP-39086	GITU01001267
lulogut20164	GITU01001268
lulogut16164	GITU01001269
lulogut21529	GITU01001270
lulogut53838	GITU01001271
lulogut20016	GITU01001272
lulogut39178	GITU01001273
lulogut38529	GITU01001274
lulogut45294	GITU01001275
lulogut45295	GITU01001276
lulogut45637	GITU01001277
lulogutSigP-45635	GITU01001278
lulogut21900	GITU01001279
lulogutSigP-47904	GITU01001280
lulogut18269	GITU01001281
lulogut45225	GITU01001282
lulogutSigP-45225	GITU01001283
lulogut33761	GITU01001284
lulogut47039	GITU01001285
lulogut47040	GITU01001286
lulogut52643	GITU01001287
lulogut21372	GITU01001288
lulogut15899	GITU01001289
lulogut18019	GITU01001290
lulogut536	GITU01001291
lulogut21068	GITU01001292
lulogut14799	GITU01001293
lulogut43327	GITU01001294
lulogut43329	GITU01001295
lulogutSigP-38575	GITU01001296
lulogut22037	GITU01001297
lulogut9140	GITU01001298
lulogut21643	GITU01001299
lulogut47654	GITU01001300
lulogut56419	GITU01001301
lulogut56418	GITU01001302
lulogut19988	GITU01001303
lulogutSigP-33110	GITU01001304
lulogut44981	GITU01001305
lulogut44982	GITU01001306
lulogut18116	GITU01001307
lulogut22567	GITU01001308
lulogut19535	GITU01001309
lulogut45142	GITU01001310
lulogut18684	GITU01001311
lulogutSigP-13259	GITU01001312
lulogut51913	GITU01001313
lulogutSigP-21687	GITU01001314
lulogut13730	GITU01001315
lulogut26192	GITU01001316
lulogut37304	GITU01001317
lulogutSigP-40341	GITU01001318
lulogut33982	GITU01001319
lulogut33981	GITU01001320
lulogut52964	GITU01001321
lulogutSigP-22861	GITU01001322
lulogutSigP-23273	GITU01001323
lulogutSigP-50062	GITU01001324
lulogutSigP-52963	GITU01001325
lulogutSigP-16538	GITU01001326
lulogutSigP-22882	GITU01001327
lulogut18039	GITU01001328
lulogutSigP-12857	GITU01001329
lulogutSigP-17086	GITU01001330
lulogutSigP-9311	GITU01001331
lulogut45620	GITU01001332
lulogut45621	GITU01001333
lulogutSigP-20187	GITU01001334
lulogut22100	GITU01001335
lulogut49939	GITU01001336
lulogut17683	GITU01001337
lulogutSigP-52003	GITU01001338
lulogut54256	GITU01001339
lulogut17674	GITU01001340
lulogut35433	GITU01001341
lulogutSigP-26458	GITU01001342
lulogutSigP-18087	GITU01001343
lulogutSigP-17856	GITU01001344
lulogutSigP-17888	GITU01001345
lulogut21275	GITU01001346
lulogut47917	GITU01001347
lulogut25745	GITU01001348
lulogut19123	GITU01001349
lulogut20007	GITU01001350
lulogut18735	GITU01001351
lulogut45748	GITU01001352
lulogut1056	GITU01001353
lulogut52742	GITU01001354
lulogut45749	GITU01001355
lulogut46462	GITU01001356
lulogut46463	GITU01001357
lulogut18875	GITU01001358
lulogut22014	GITU01001359
lulogut56388	GITU01001360
lulogut56413	GITU01001361
lulogut46135	GITU01001362
lulogut46136	GITU01001363
lulogut44164	GITU01001364
lulogut44165	GITU01001365
lulogut44166	GITU01001366
lulogut22661	GITU01001367
lulogut22266	GITU01001368
lulogut22493	GITU01001369
lulogut22340	GITU01001370
lulogutSigP-26304	GITU01001371
lulogut35825	GITU01001372
lulogut22286	GITU01001373
lulogut22386	GITU01001374
lulogut14642	GITU01001375
lulogut25728	GITU01001376
lulogut22005	GITU01001377
lulogutSigP-35152	GITU01001378
lulogutSigP-43580	GITU01001379
lulogut22803	GITU01001380
lulogutSigP-18395	GITU01001381
lulogutSigP-49887	GITU01001382
lulogut16567	GITU01001383
lulogut40741	GITU01001384
lulogutSigP-43007	GITU01001385
lulogut40742	GITU01001386
lulogutSigP-17969	GITU01001387
lulogut48802	GITU01001388
lulogut48803	GITU01001389
lulogut22299	GITU01001390
lulogut19300	GITU01001391
lulogut54444	GITU01001392
lulogut25295	GITU01001393
lulogut18656	GITU01001394
lulogut47183	GITU01001395
lulogut47184	GITU01001396
lulogut56266	GITU01001397
lulogut43804	GITU01001398
lulogut21977	GITU01001399
lulogut24329	GITU01001400
lulogut24515	GITU01001401
lulogut18343	GITU01001402
lulogut15646	GITU01001403
lulogut18086	GITU01001404
lulogut48884	GITU01001405
lulogut51400	GITU01001406
lulogut964	GITU01001407
lulogutSigP-56806	GITU01001408
lulogut46574	GITU01001409
lulogut18303	GITU01001410
lulogut50026	GITU01001411
lulogut45059	GITU01001412
lulogut45057	GITU01001413
lulogut17596	GITU01001414
lulogut44295	GITU01001415
lulogut44296	GITU01001416
lulogut48282	GITU01001417
lulogut21742	GITU01001418
lulogut22205	GITU01001419
lulogut45331	GITU01001420
lulogut24022	GITU01001421
lulogut23457	GITU01001422
lulogut45234	GITU01001423
lulogut23231	GITU01001424
lulogut21860	GITU01001425
lulogut890	GITU01001426
lulogut36476	GITU01001427
lulogut42270	GITU01001428
lulogut1597	GITU01001429
lulogut50229	GITU01001430
lulogutSigP-24370	GITU01001431
lulogut17085	GITU01001432
lulogutSigP-45238	GITU01001433
lulogutSigP-46889	GITU01001434
lulogutSigP-45240	GITU01001435
lulogutSigP-46887	GITU01001436
lulogut26125	GITU01001437
lulogut40542	GITU01001438
lulogut40543	GITU01001439
lulogut40136	GITU01001440
lulogut18622	GITU01001441
lulogut41219	GITU01001442
lulogut45722	GITU01001443
lulogutSigP-46267	GITU01001444
lulogutSigP-23193	GITU01001445
lulogut1374	GITU01001446
lulogut22521	GITU01001447
lulogut18147	GITU01001448
lulogut44984	GITU01001449
lulogutSigP-13192	GITU01001450
lulogutSigP-8904	GITU01001451
lulogut34607	GITU01001452
lulogut236	GITU01001453
lulogutSigP-40075	GITU01001454
lulogut41516	GITU01001455
lulogut17739	GITU01001456
lulogutSigP-53363	GITU01001457
lulogut46517	GITU01001458
lulogut46164	GITU01001459
lulogut39795	GITU01001460
lulogut54983	GITU01001461
lulogutSigP-32498	GITU01001462
lulogut51974	GITU01001463
lulogutSigP-55823	GITU01001464
lulogut18104	GITU01001465
lulogut33104	GITU01001466
lulogut54792	GITU01001467
lulogut54791	GITU01001468
lulogut38969	GITU01001469
lulogut22050	GITU01001470
lulogut18436	GITU01001471
lulogutSigP-34236	GITU01001472
lulogut40987	GITU01001473
lulogut46116	GITU01001474
lulogut49724	GITU01001475
lulogut47266	GITU01001476
lulogut36685	GITU01001477
lulogut36686	GITU01001478
lulogut45573	GITU01001479
lulogut45574	GITU01001480
lulogut45572	GITU01001481
lulogut13175	GITU01001482
lulogut55541	GITU01001483
lulogut22695	GITU01001484
lulogut22177	GITU01001485
lulogut50680	GITU01001486
lulogut38642	GITU01001487
lulogutSigP-13833	GITU01001488
lulogutSigP-9209	GITU01001489
lulogut22022	GITU01001490
lulogut22690	GITU01001491
lulogut38596	GITU01001492
lulogut18239	GITU01001493
lulogut13288	GITU01001494
lulogut19003	GITU01001495
lulogut22608	GITU01001496
lulogutSigP-17341	GITU01001497
lulogut18873	GITU01001498
lulogut15485	GITU01001499
lulogut17513	GITU01001500
lulogut18723	GITU01001501
lulogutSigP-18136	GITU01001502
lulogutSigP-20645	GITU01001503
lulogut20961	GITU01001504
lulogutSigP-13958	GITU01001505
lulogut17622	GITU01001506
lulogut33726	GITU01001507
lulogutSigP-38648	GITU01001508
lulogut21186	GITU01001509
lulogut48860	GITU01001510
lulogutSigP-18964	GITU01001511
lulogutSigP-54632	GITU01001512
lulogutSigP-16443	GITU01001513
lulogut19373	GITU01001514
lulogut48859	GITU01001515
lulogutSigP-16720	GITU01001516
lulogutSigP-45125	GITU01001517
lulogut45126	GITU01001518
lulogutSigP-37753	GITU01001519
lulogut21810	GITU01001520
lulogut357	GITU01001521
lulogut42607	GITU01001522
lulogutSigP-46004	GITU01001523
lulogutSigP-46008	GITU01001524
lulogut1110	GITU01001525
lulogut23118	GITU01001526
lulogut37446	GITU01001527
lulogut37694	GITU01001528
lulogut19209	GITU01001529
lulogut18206	GITU01001530
lulogut33872	GITU01001531
lulogutSigP-33871	GITU01001532
lulogut42127	GITU01001533
lulogut42128	GITU01001534
lulogutSigP-36924	GITU01001535
lulogutSigP-32439	GITU01001536
lulogutSigP-42126	GITU01001537
lulogut24624	GITU01001538
lulogut15928	GITU01001539
lulogut15211	GITU01001540
lulogut20119	GITU01001541
lulogut36857	GITU01001542
lulogut44542	GITU01001543
lulogutSigP-52695	GITU01001544
lulogutSigP-52697	GITU01001545
lulogutSigP-19303	GITU01001546
lulogutSigP-42541	GITU01001547
lulogutSigP-45307	GITU01001548
lulogut52697	GITU01001549
lulogut28779	GITU01001550
lulogut17542	GITU01001551
lulogutSigP-21470	GITU01001552
lulogut21274	GITU01001553
lulogut18026	GITU01001554
lulogut20194	GITU01001555
lulogut53035	GITU01001556
lulogut14121	GITU01001557
lulogut52419	GITU01001558
lulogut52420	GITU01001559
lulogut18058	GITU01001560
lulogut16546	GITU01001561
lulogut19120	GITU01001562
lulogut21914	GITU01001563
lulogut16101	GITU01001564
lulogut21591	GITU01001565
lulogut45054	GITU01001566
lulogut45056	GITU01001567
lulogut56597	GITU01001568
lulogut41819	GITU01001569
lulogut41820	GITU01001570
lulogut41821	GITU01001571
lulogut45063	GITU01001572
lulogut56617	GITU01001573
lulogutSigP-54014	GITU01001574
lulogutSigP-46690	GITU01001575
lulogut9203	GITU01001576
lulogutSigP-55698	GITU01001577
lulogut22275	GITU01001578
lulogut32392	GITU01001579
lulogut14410	GITU01001580
lulogut19434	GITU01001581
lulogut50019	GITU01001582
lulogut50020	GITU01001583
lulogut46474	GITU01001584
lulogut14094	GITU01001585
lulogut16980	GITU01001586
lulogut46475	GITU01001587
lulogut44101	GITU01001588
lulogut45777	GITU01001589
lulogut45778	GITU01001590
lulogut17030	GITU01001591
lulogut21621	GITU01001592
lulogut55916	GITU01001593
lulogutSigP-53871	GITU01001594
lulogut53814	GITU01001595
lulogut21718	GITU01001596
lulogut21394	GITU01001597
lulogutSigP-17988	GITU01001598
lulogut18679	GITU01001599
lulogutSigP-25516	GITU01001600
lulogutSigP-19318	GITU01001601
lulogut32175	GITU01001602
lulogutSigP-18690	GITU01001603
lulogutSigP-37748	GITU01001604
lulogut23973	GITU01001605
lulogut19485	GITU01001606
lulogut20087	GITU01001607
lulogut18787	GITU01001608
lulogut42394	GITU01001609
lulogut42395	GITU01001610
lulogut18346	GITU01001611
lulogut19234	GITU01001612
lulogut21729	GITU01001613
lulogut18539	GITU01001614
lulogut49680	GITU01001615
lulogut49679	GITU01001616
lulogut24708	GITU01001617
lulogut52680	GITU01001618
lulogut18386	GITU01001619
lulogut16981	GITU01001620
lulogut21794	GITU01001621
lulogut43854	GITU01001622
lulogut44644	GITU01001623
lulogut44643	GITU01001624
lulogut37902	GITU01001625
lulogut22110	GITU01001626
lulogutSigP-19055	GITU01001627
lulogutSigP-14263	GITU01001628
lulogutSigP-25539	GITU01001629
lulogut42567	GITU01001630
lulogutSigP-42566	GITU01001631
lulogut21807	GITU01001632
lulogut21915	GITU01001633
lulogut21741	GITU01001634
lulogut18284	GITU01001635
lulogut42392	GITU01001636
lulogutSigP-13516	GITU01001637
lulogut22889	GITU01001638
lulogut19161	GITU01001639
lulogut22491	GITU01001640
lulogut44884	GITU01001641
lulogutSigP-33919	GITU01001642
lulogutSigP-34098	GITU01001643
lulogut44886	GITU01001644
lulogut18998	GITU01001645
lulogut38029	GITU01001646
lulogut38030	GITU01001647
lulogut18535	GITU01001648
lulogutSigP-54411	GITU01001649
lulogutSigP-44883	GITU01001650
lulogutSigP-47557	GITU01001651
lulogutSigP-14943	GITU01001652
lulogut21722	GITU01001653
lulogut23217	GITU01001654
lulogut20931	GITU01001655
lulogut21864	GITU01001656
lulogut16522	GITU01001657
lulogut29430	GITU01001658
lulogut43974	GITU01001659
lulogut43972	GITU01001660
lulogutSigP-43973	GITU01001661
lulogutSigP-18077	GITU01001662
lulogut21058	GITU01001663
lulogut22389	GITU01001664
lulogut17045	GITU01001665
lulogut36882	GITU01001666
lulogut20551	GITU01001667
lulogut22196	GITU01001668
lulogut17396	GITU01001669
lulogut19823	GITU01001670
lulogut18433	GITU01001671
lulogut18792	GITU01001672
lulogut46835	GITU01001673
lulogut54839	GITU01001674
lulogut18177	GITU01001675
lulogut995	GITU01001676
lulogut18360	GITU01001677
lulogut20211	GITU01001678
lulogutSigP-23115	GITU01001679
lulogutSigP-5128	GITU01001680
lulogut44682	GITU01001681
lulogut23958	GITU01001682
lulogut22006	GITU01001683
lulogut32924	GITU01001684
lulogut13132	GITU01001685
lulogut13427	GITU01001686
lulogut14938	GITU01001687
lulogut16185	GITU01001688
lulogut16456	GITU01001689
lulogut16682	GITU01001690
lulogut18325	GITU01001691
lulogut18363	GITU01001692
lulogut18572	GITU01001693
lulogut19029	GITU01001694
lulogut19153	GITU01001695
lulogut19263	GITU01001696
lulogut19265	GITU01001697
lulogut20122	GITU01001698
lulogut21242	GITU01001699
lulogut21387	GITU01001700
lulogut21764	GITU01001701
lulogut21906	GITU01001702
lulogut21958	GITU01001703
lulogut22094	GITU01001704
lulogut22531	GITU01001705
lulogut22722	GITU01001706
lulogut23783	GITU01001707
lulogut24981	GITU01001708
lulogut35758	GITU01001709
lulogut35760	GITU01001710
lulogut36583	GITU01001711
lulogut52548	GITU01001712
lulogutSigP-13965	GITU01001713
lulogut13697	GITU01001714
lulogut21454	GITU01001715
lulogut26501	GITU01001716
lulogutSigP-16991	GITU01001717
lulogutSigP-15817	GITU01001718
lulogut16151	GITU01001719
lulogut16081	GITU01001720
lulogutSigP-42478	GITU01001721
lulogut37332	GITU01001722
lulogut18645	GITU01001723
lulogut13797	GITU01001724
lulogut44699	GITU01001725
lulogutSigP-19327	GITU01001726
lulogutSigP-54546	GITU01001727
lulogutSigP-23521	GITU01001728
lulogutSigP-43461	GITU01001729
lulogutSigP-10215	GITU01001730
lulogutSigP-56994	GITU01001731
lulogutSigP-31869	GITU01001732
lulogut45106	GITU01001733
lulogut22311	GITU01001734
lulogutSigP-23439	GITU01001735
lulogutSigP-8859	GITU01001736
lulogutSigP-25793	GITU01001737
lulogutSigP-16138	GITU01001738
lulogut16588	GITU01001739
lulogutSigP-25757	GITU01001740
lulogutSigP-25666	GITU01001741
lulogut45105	GITU01001742
lulogutSigP-14812	GITU01001743
lulogutSigP-39112	GITU01001744
lulogut24623	GITU01001745
lulogutSigP-44698	GITU01001746
lulogut15363	GITU01001747
lulogut19339	GITU01001748
lulogut43226	GITU01001749
lulogut16828	GITU01001750
lulogut18150	GITU01001751
lulogut36764	GITU01001752
lulogut45164	GITU01001753
lulogut45165	GITU01001754
lulogutSigP-31927	GITU01001755
lulogut17440	GITU01001756
lulogut17547	GITU01001757
lulogut19327	GITU01001758
lulogut22601	GITU01001759
lulogut23164	GITU01001760
lulogut40292	GITU01001761
lulogut40293	GITU01001762
lulogut43227	GITU01001763
lulogut53385	GITU01001764
lulogut53394	GITU01001765
lulogutSigP-5324	GITU01001766
lulogut18651	GITU01001767
lulogut19616	GITU01001768
lulogut21401	GITU01001769
lulogut41484	GITU01001770
lulogut13333	GITU01001771
lulogut14275	GITU01001772
lulogut15005	GITU01001773
lulogut15012	GITU01001774
lulogut15329	GITU01001775
lulogut16186	GITU01001776
lulogut17792	GITU01001777
lulogut19018	GITU01001778
lulogut19169	GITU01001779
lulogut20627	GITU01001780
lulogut21333	GITU01001781
lulogut21368	GITU01001782
lulogut21670	GITU01001783
lulogut22568	GITU01001784
lulogut22830	GITU01001785
lulogut23627	GITU01001786
lulogut25371	GITU01001787
lulogut32314	GITU01001788
lulogut34118	GITU01001789
lulogut34119	GITU01001790
lulogut34245	GITU01001791
lulogut36361	GITU01001792
lulogut39694	GITU01001793
lulogut39695	GITU01001794
lulogut42690	GITU01001795
lulogut44633	GITU01001796
lulogut44634	GITU01001797
lulogut44635	GITU01001798
lulogut46714	GITU01001799
lulogut49733	GITU01001800
lulogut49734	GITU01001801
lulogut50855	GITU01001802
lulogut51730	GITU01001803
lulogut53602	GITU01001804
lulogut54345	GITU01001805
lulogut56202	GITU01001806
lulogut56861	GITU01001807
lulogutSigP-16351	GITU01001808
lulogut16755	GITU01001809
lulogut17100	GITU01001810
lulogut17174	GITU01001811
lulogut17406	GITU01001812
lulogut17620	GITU01001813
lulogut20044	GITU01001814
lulogut20618	GITU01001815
lulogut21642	GITU01001816
lulogut23316	GITU01001817
lulogut23326	GITU01001818
lulogut23780	GITU01001819
lulogut24118	GITU01001820
lulogut36223	GITU01001821
lulogut37667	GITU01001822
lulogut43954	GITU01001823
lulogut49940	GITU01001824
lulogut53354	GITU01001825
lulogut54247	GITU01001826
lulogut862	GITU01001827
lulogutSigP-10057	GITU01001828
lulogut137	GITU01001829
lulogut15945	GITU01001830
lulogut16542	GITU01001831
lulogut17226	GITU01001832
lulogut17789	GITU01001833
lulogut18323	GITU01001834
lulogut19369	GITU01001835
lulogut20042	GITU01001836
lulogut21532	GITU01001837
lulogut21616	GITU01001838
lulogut22080	GITU01001839
lulogut22300	GITU01001840
lulogut23960	GITU01001841
lulogut26164	GITU01001842
lulogut33636	GITU01001843
lulogut40487	GITU01001844
lulogut40488	GITU01001845
lulogut44091	GITU01001846
lulogut47038	GITU01001847
lulogut53900	GITU01001848
lulogut9243	GITU01001849
lulogut14678	GITU01001850
lulogut15327	GITU01001851
lulogut16518	GITU01001852
lulogut18507	GITU01001853
lulogut20012	GITU01001854
lulogut21032	GITU01001855
lulogut22483	GITU01001856
lulogut44513	GITU01001857
lulogut44514	GITU01001858
lulogut45638	GITU01001859
lulogut46352	GITU01001860
lulogut54227	GITU01001861
lulogut54228	GITU01001862
lulogut55151	GITU01001863
lulogut8649	GITU01001864
lulogut19118	GITU01001865
lulogut19196	GITU01001866
lulogut20032	GITU01001867
lulogut20357	GITU01001868
lulogut21484	GITU01001869
lulogut22190	GITU01001870
lulogut22548	GITU01001871
lulogut26778	GITU01001872
lulogut44412	GITU01001873
lulogut44413	GITU01001874
lulogut44511	GITU01001875
lulogut44512	GITU01001876
lulogut50446	GITU01001877
lulogut15662	GITU01001878
lulogut17852	GITU01001879
lulogut19226	GITU01001880
lulogut19854	GITU01001881
lulogut20270	GITU01001882
lulogut20698	GITU01001883
lulogut22777	GITU01001884
lulogut24958	GITU01001885
lulogut25871	GITU01001886
lulogut44410	GITU01001887
lulogut44411	GITU01001888
lulogut45639	GITU01001889
lulogut50635	GITU01001890
lulogutSigP-25117	GITU01001891
lulogut14253	GITU01001892
lulogut20237	GITU01001893
lulogut22254	GITU01001894
lulogut22542	GITU01001895
lulogut25953	GITU01001896
lulogut33635	GITU01001897
lulogut40199	GITU01001898
lulogut51106	GITU01001899
lulogutSigP-34640	GITU01001900
lulogut34789	GITU01001901
lulogut37167	GITU01001902
lulogutSigP-9174	GITU01001903
lulogut26323	GITU01001904
lulogut22030	GITU01001905
lulogut24360	GITU01001906
lulogutSigP-46209	GITU01001907
lulogut42896	GITU01001908
lulogutSigP-23673	GITU01001909
lulogutSigP-55332	GITU01001910
lulogutSigP-13273	GITU01001911
lulogutSigP-31982	GITU01001912
lulogut39328	GITU01001913
lulogutSigP-21700	GITU01001914
lulogut21170	GITU01001915
lulogut19093	GITU01001916
lulogut18637	GITU01001917
lulogut56210	GITU01001918
lulogut38577	GITU01001919
lulogutSigP-52920	GITU01001920
lulogutSigP-52922	GITU01001921
lulogut56211	GITU01001922
lulogutSigP-38535	GITU01001923
lulogut50634	GITU01001924
lulogutSigP-23549	GITU01001925
lulogutSigP-40883	GITU01001926
lulogutSigP-13326	GITU01001927
lulogut18411	GITU01001928
lulogut46715	GITU01001929
lulogutSigP-10656	GITU01001930
lulogutSigP-35383	GITU01001931
lulogut39225	GITU01001932
lulogutSigP-46468	GITU01001933
lulogutSigP-46470	GITU01001934
lulogutSigP-46472	GITU01001935
lulogutSigP-53421	GITU01001936
lulogut49718	GITU01001937
lulogut20145	GITU01001938
lulogut17010	GITU01001939
lulogut35331	GITU01001940
lulogut46902	GITU01001941
lulogut11874	GITU01001942
lulogut18020	GITU01001943
lulogut47258	GITU01001944
lulogutSigP-25219	GITU01001945
lulogut15613	GITU01001946
lulogut48167	GITU01001947
lulogut48179	GITU01001948
lulogut48180	GITU01001949
lulogut18999	GITU01001950
lulogut23171	GITU01001951
lulogut21917	GITU01001952
lulogutSigP-51894	GITU01001953
lulogutSigP-51900	GITU01001954
lulogutSigP-46215	GITU01001955
lulogutSigP-46213	GITU01001956
lulogut44822	GITU01001957
lulogut22245	GITU01001958
lulogut13920	GITU01001959
lulogut14254	GITU01001960
lulogut15575	GITU01001961
lulogut15726	GITU01001962
lulogut15798	GITU01001963
lulogut16015	GITU01001964
lulogut16328	GITU01001965
lulogut16623	GITU01001966
lulogut17013	GITU01001967
lulogut17443	GITU01001968
lulogut17450	GITU01001969
lulogut17467	GITU01001970
lulogut17482	GITU01001971
lulogut17571	GITU01001972
lulogut17627	GITU01001973
lulogut17707	GITU01001974
lulogut18219	GITU01001975
lulogut18265	GITU01001976
lulogut18421	GITU01001977
lulogut18425	GITU01001978
lulogut18584	GITU01001979
lulogut18658	GITU01001980
lulogut18665	GITU01001981
lulogut18765	GITU01001982
lulogut18971	GITU01001983
lulogut19188	GITU01001984
lulogut20309	GITU01001985
lulogut21345	GITU01001986
lulogut22047	GITU01001987
lulogut22248	GITU01001988
lulogut22885	GITU01001989
lulogut23213	GITU01001990
lulogut23309	GITU01001991
lulogut23351	GITU01001992
lulogut38810	GITU01001993
lulogut39270	GITU01001994
lulogut40881	GITU01001995
lulogut41674	GITU01001996
lulogut46698	GITU01001997
lulogut50179	GITU01001998
lulogut51729	GITU01001999
[truncated: 10,338 more rows]
